# Supplementary material for: A genome resource for Acacia, Australia’s largest plant genus
Source: PLoS One. 2022 Oct 14;17(10):e0274267. doi: 10.1371/journal.pone.0274267 (PMC9565413; doi:10.1371/journal.pone.0274267)
Supplement: S2 File — (XLSX) [file pone.0274267.s002.xlsx]

## Sheet: File S2 - contents
Table S1. Oxford Nanopore sequencing chemistry and basecalling data.
Table S2. Nanoplot details for Nanopore reads.
Table S3. Filtering statistics for Illumina genome and transcriptome shotgun reads.
Table S4. Genome assembly statistics for all tested assembly programs. After initial assembly, each set of contigs underwent the same polishing, scaffolding and error-checking processes as described for the selected NECAT assembly in the manuscript methods and Table S5, with the exception of the final removal of short and low-complexity contigs/scaffolds.
Table S5. Genome assembly statistics for NECAT assembler
Table S6. Summary of TEs in genome, softmasked using RepeatMasker.
Table S7. Functional gene analysis using the eggNOG pipeline.
Table S8. K number assigned to predicted Acacia pycnatha protein-coding genes using BlastKOALA.
Table S9. Angiosperm taxa included in OrthoFinder analysis.
Table S10. Calibrations used for PhyloBayes chronogram.
Table S11. CAFÉ gene count input table, from Fables only OrthoFinder analysis
Table S12. Significant enrichment and depletion of Pfam domains in the Acacia pycnantha proteome.
Table S13. Genomescope genome size estimation results, K = 21.
Table S14. Assembly statistics of the Acacia pycnantha genome and comparison to other Fabaceae genomes.
Table S15. Proportion of Transposable Elements (TEs) in Leguminosae genomes.
Table S16. Details of identified NUMTs, NUPTs and NUMPTs.
Table S17. ANOVA of BLAST %ID between confirmed and non-confirmed NUMPTs.
Table S18. BUSCO statistics of the Acacia pycnantha predicted proteome and comparison to other Fabaceae proteomes. Single isoform per gene.
Table S19. OrthoFinder overall statistics from broad Angiosperms sampling.
Table S20. OrthoFinder species-specific statistics from broad Angiosperms sampling.
Table S21. OrthoFinder overall statistics from Leguminosae sampling.
Table S22. OrthoFinder species-specific statistics from Leguminosae sampling.
Table S23. GO terms for Acacia pycnantha genes, extracted from InterProScan annotations. Used as whole genome GO background for GOATOOLS analyses.
Table S24. GOATOOLS (propagate terms) GO enrichment output, for gene familes that have expanded in Acacia pycnantha at a significant rate according to CAFÉ analyses.
Table S25. GOATOOLS (without propagate terms) GO enrichment output, for gene familes that have expanded in Acacia pycnantha at a significant rate according to CAFÉ analyses.
Table S26. KEGG enrichment analysis (hypergeometrics means test) for gene familes that have expanded in Acacia pycnantha at a significant rate according to CAFÉ analyses
Table S27. GOATOOLS (propagate terms) GO enrichment output, for gene familes that have Pfam domain counts that have expanded in Acacia pycnantha at a significant rate.
Table S28. GOATOOLS (without propagate terms) GO enrichment output, for gene familes that have Pfam domain counts that have expanded in Acacia pycnantha at a significant rate.
Table S29. KEGG enrichment analysis (hypergeometrics means test) for gene familes that have Pfam domain counts that have expanded in Acacia pycnantha at a significant rate.
Table S30. GOATOOLS (propagate terms) GO enrichment output, for orthogroups containing Acacia pycnantha sequences only (from broad Angiosperms OrthoFinder run)
Table S31. GOATOOLS (without propagate terms) GO enrichment output, for orthogroups containing Acacia pycnantha sequences only (from broad Angiosperms OrthoFinder run)
Table S32. KEGG enrichment analysis (hypergeometrics means test) for orthogroups containing Acacia pycnantha sequences only (from broad Angiosperms OrthoFinder run).
Table S33. GOATOOLS (propagate terms) GO enrichment output, for Acacia pycnantha sequences unassigned to an orthogroup (from broad Angiosperms OrthoFinder run)
Table S34. GOATOOLS (without propagate terms) GO enrichment output, for Acacia pycnantha sequences unassigned to an orthogroup (from broad Angiosperms OrthoFinder run)
Table S35. KEGG enrichment analysis (hypergeometrics means test) for predicted Acacia pycnantha genes that were not assigned to an orthogroup (from broad Angiosperms OrthoFinder run)

## Sheet: Table_S1
Table S1. Oxford Nanopore sequencing chemistry and basecalling data.
Run	MinKNOW version	Flow cell type	Guppy version	Guppy settings
Minion	19.06.8	R9.4.1	3.0.4	dna_r9.4.1_450bps_hac.cfg
Promethion	19.06.9	R9.4.1	3.2.4	dna_r9.4.1_450bps_hac.cfg

## Sheet: Table_S2
Table S2. Nanoplot details for nanopore reads.
Statistic	Nanopore fastq reads (raw)	Nanopore fastq reads (filtered)	Nanopore fasta reads (corrected with Canu)
Mean read length	10969.4	11223.3	11878.6
Mean read quality	10	11.3	N/A
Median read length	9673	9783	10259
Median read quality	10	11.1	N/A
Number of reads	6598630	3134560	2664288
Read length N50	14251	14120	14497
Total bases (bp)	72383024564	35180052421	31647974354
Num, %, and megabases of reads above quality cutoff >Q5	6598630 (100.0%) 72383.0Mb	3,134,560 (100.0%) 35,180.1Mb	N/A
Num, %, and megabases of reads above quality cutoff >Q7	6598627 (100.0%) 72383.0Mb	3,134,560 (100.0%) 35,180.1Mb	N/A
Num, %, and megabases of reads above quality cutoff >Q10	3248150 (49.2%) 35245.3Mb	3,134,559 (100.0%) 35,180.0Mb	N/A
Num, %, and megabases of reads above quality cutoff >Q12	746965 (11.3%) 6796.4Mb	720,055 (23.0%) 6,780.7Mb	N/A
Num, %, and megabases of reads above quality cutoff >Q15	13515 (0.2%) 89.9Mb	12,635 (0.4%) 89.5Mb	N/A
Top 5 highest mean basecall quality scores and their read lengths #1	21.2 (243)	19.8 (9,001)	N/A
Top 5 highest mean basecall quality scores and their read lengths #2	19.9 (247)	19.0 (15,889)	N/A
Top 5 highest mean basecall quality scores and their read lengths #3	19.9 (207)	18.8 (16,323)	N/A
Top 5 highest mean basecall quality scores and their read lengths #4	19.8 (121)	18.6 (4,005)	N/A
Top 5 highest mean basecall quality scores and their read lengths #5	19.8 (174)	18.6 (9,288)	N/A
Top 5 longest reads and their mean basecall quality score #1	178618 (8.5)	122,220 (11.1)	N/A
Top 5 longest reads and their mean basecall quality score #2	171656 (9.1)	121,235 (12.3)	N/A
Top 5 longest reads and their mean basecall quality score #3	151482 (8.8)	119,569 (10.1)	N/A
Top 5 longest reads and their mean basecall quality score #4	150822 (9.4)	115,863 (11.2)	N/A
Top 5 longest reads and their mean basecall quality score #5	150614 (8.1)	114,596 (10.8)	N/A

## Sheet: Table_S3
Table S3. Filtering statistics for Illumina genome and transcriptome shotgun reads.
Genome shotgun reads *
	Input	966,629,406 reads	144994,410,900 bases.
	QTrimmed	552,578,376 reads (57.17%)	35,599,044,485 bases (24.55%)
	Ktrimmed	9,250,284 reads (0.96%)	201,796,850 bases (0.14%)
	Trimmed by overlap	2,994,552 reads (0.31%)	115,425,232 bases (0.08%)
	Total Removed	111,260,572 reads (11.51%)	35,916,266,567 bases (24.77%)
	Result:	855,368,834 reads (88.49%)	109,078,144,333 bases (75.23%)
RNAseq reads **	Input	618,669,542 reads	92,800,431,300 bases
	Both Surviving	592,391,786 reads (95.75%)	77,950,341,136 bases (83.99%)
* Filltered using Bbduk
** Filtered using Trimmomatic

## Sheet: Table_S4
Table S4. Genome assembly statistics for all tested assembly programs. After initial assembly, each set of contigs underwent the same polishing, scaffolding and error-checking processes as described for the selected NECAT assembly in the manuscript methods and Table S5, with the exception of the final removal of short and low-complexity contigs/scaffolds.
Assembly program	Total length	No. contigs	N50	Largest	Average	N_count	Gaps	BUSCO_v4.0.4 (fabales_odb10)	Merqury completeness	Merqury QV	Merqury error rate
Canu	784054407	2540	1223631	14176289	308682	79038	795	C:84.5%[S:73.0%,D:11.5%],F:1.3%,M:14.2%,n:5366	88.6176	26.1	0.00247225
Flye	820441050	3072	1939509	20667725	267070	65769	660	C:84.4%[S:72.9%,D:11.5%],F:1.5%,M:14.1%,n:5366	89.4938	25.3	0.00294583
NECAT	814550986	1482	2821098	17963760	549629	42764	434	C:84.3%[S:70.4%,D:13.9%],F:1.6%,M:14.1%,n:5366	88.4946	25.5	0.00280332
Haslr	604134062	2474	1145233	12207661	244193	54500	545	C:84.2%[S:75.5%,D:8.7%],F:1.6%,M:14.2%,n:5366	81.2631	28.6	0.00136858
WenganD	689067152	2344	1258058	9672480	293970	62700	627	C:84.4%[S:74.9%,D:9.5%],F:1.5%,M:14.1%,n:5366	88.0991	28.4	0.00144312
Wtdbg2	743318933	2299	1757322	10824619	323322	41000	410	C:82.4%[S:73.4%,D:9.0%],F:1.5%,M:16.1%,n:5366	85.9721	25.8	0.00261711

## Sheet: Table_S5 
Table S5. Genome assembly statistics for NECAT assembler
Assembly processing step	Total length of assembly	No. contigs	N50	Largest	Average	N_count	Gaps	BUSCO_v4.0.4 (fabales_odb10)	BUSCO_v4.0.4 (embryophyta_odb10)
NECAT assembly of raw nanopore	1069632449	2323	962008	10501047	460453	0	0	C:69.8%[S:51.9%,D:17.9%],F:1.9%,M:28.3%,n:5366	Not performed
plus RaconLR (corrected nanopore reads)	1070202986	2323	961623	10503411	460698	0	0	Not performed	Not performed
plus Medaka r1 (corrected nanopore reads)	1060429453	3229	730089	10524298	328408	0	0	Not performed	Not performed
plus Medaka r2 (corrected nanopore reads)	1058913610	3302	701925	10517037	320688	0	0	Not performed	Not performed
plus RaconSR (filtered R1 Illunina reads)	1052609092	3302	698929	10506905	318779	0	0	C:84.4%[S:57.2%,D:27.2%],F:1.5%,M:14.1%,n:5366	Not performed
Tigmint #1	1052609092	3628	688188	10506905	290134	0	0	Not performed	Not performed
purge_dups	818668624	2188	830892	10506905	374162	10051	437	C:83.5%[S:69.5%,D:14.0%],F:1.5%,M:15.0%,n:5366	Not performed
RAILS (1000 0.90 250bp 1)	820905210	1595	1383495	11043916	514674	6095	265	Not performed	Not performed
Polish #2 (2x RaconLR, 2x RaconSR)	814508708	1595	1375106	10960159	510663	486	22	C:84.3%[S:70.0%,D:14.3%],F:1.5%,M:14.2%,n:5366	Not performed
Tigmint #2	814508386	1908	1331264	10960159	426891	164	8	Not performed	Not performed
ARKS/LINKS	814550986	1482	2821098	17963760	549629	42764	434	C:84.3%[S:70.4%,D:13.9%],F:1.6%,M:14.1%,n:5366	C:95.8%[S:83.1%,D:12.7%],F:0.9%,M:3.3%,n:1375
Contigs < 1000 bp removal and low-complexity filtering	814422446	1267	2821098	17963760	642795	42695	431	# TODO	# TODO

## Sheet: Table_S6 
Table S6. Summary of TEs in genome, softmasked using RepeatMasker.
Class	Type	Count	bpMasked	%masked
DNATransposon
	Helitron	94461	16084420	0.0198
	MITE	766	68898	0.0001
DNATransposon/TIR
	TIR/CMC	92327	14739068	0.0181
	TIR/Novosib	1379	337101	0.0004
	TIR/Sola	56475	14350354	0.0176
	TIR/Tc1-Mariner	80865	11948627	0.0147
	TIR/Zator	214420	38264549	0.047
	TIR/hAT	311395	70435298	0.0865
Retrotransposon/LTR
	LTR/Copia	253898	112985123	0.1387
	LTR/ERV	3662	693049	0.0009
	LTR/Gypsy	481639	190830492	0.2343
Retrotransposon/Non-LTR
	Non-LTR/LINE	8464	6019109	0.0074
	Non-LTR/SINE	400	39079	0
Unclassified		129731	30215723	0.0371
total interspersed		1729882	507010890	0.6226
Total		1729882	507010890	0.6226

## Sheet: Table_S7 
Table S7. Functional gene analysis using the eggNOG pipeline.
# emapper version: emapper-1.0.3-35-g63c274b emapper DB: 2.0
# command: ./emapper.py --cpu 6 -i /data/shared/emapper_jobs/user_data/MM_ixlw13sc/query_seqs.fa --output query_seqs.fa --output_dir /data/shared/emapper_jobs/user_data/MM_ixlw13sc -m diamond -d none --tax_scope auto --go_evidence non-electronic --target_orthologs one2one --seed_ortholog_evalue 0.001 --seed_ortholog_score 60 --query-cover 20 --subject-cover 0 --override --temp_dir /data/shared/em…
# time: Tue Dec 8 02:45:43 2020
#query_name	seed_eggNOG_ortholog	seed_ortholog_evalue	seed_ortholog_score	best_tax_level	Preferred_name	GOs	EC	KEGG_ko	KEGG_Pathway	KEGG_Module	KEGG_Reaction	KEGG_rclass	BRITE	KEGG_TC	CAZy	BiGG_Reaction
jg20074.t1	3885.XP_007147775.1	8.6e-102	377.1	fabids			2.5.1.112,2.5.1.27	ko:K10760	ko00908,ko01100,ko01110,map00908,map01100,map01110		R04038,R08051,R08052	RC00121,RC02820	ko00000,ko00001,ko01000,ko01006				Viridiplantae	37HTT@33090,3GE3B@35493,4JFXY@91835,COG0324@1,KOG1384@2759	NA|NA|NA	J	Adenylate isopentenyltransferase 5
jg19811.t1	3847.GLYMA05G35730.4	5.7e-224	783.9	fabids													Viridiplantae	37RBC@33090,3G7ZE@35493,4JNS9@91835,KOG1021@1,KOG1021@2759	NA|NA|NA	GMW	Glycosyltransferase
jg19992.t1	3847.GLYMA17G03580.1	2.3e-62	245.7	fabids													Viridiplantae	37NA1@33090,3GDN7@35493,4JF3P@91835,KOG3116@1,KOG3116@2759	NA|NA|NA	S	Zinc finger CCHC domain-containing protein
jg20183.t1	4155.Migut.D01391.1.p	6.1e-15	86.3	asterids													Viridiplantae	2A03K@1,2RXXN@2759,37U9Z@33090,3GIHS@35493,44N0K@71274	NA|NA|NA
jg20180.t1	3847.GLYMA13G28561.1	2.7e-294	1018.1	fabids													Viridiplantae	2QS8C@2759,37R7Q@33090,3GBTP@35493,4JFUK@91835,COG0484@1	NA|NA|NA	O	Domain of unknown function (DUF3444)
jg20035.t1	161934.XP_010690182.1	4.1e-14	84.3	Eukaryota													Eukaryota	KOG1075@1,KOG1075@2759	NA|NA|NA	E	Ribonuclease H protein
jg20207.t1	3847.GLYMA07G37961.2	0	1295	fabids													Viridiplantae	37KSW@33090,3G9MC@35493,4JKR6@91835,KOG1019@1,KOG1019@2759	NA|NA|NA	K	Protein ALWAYS EARLY
jg20048.t1	28532.XP_010534672.1	9.5e-75	286.6	Streptophyta													Viridiplantae	37YE3@33090,3GNZM@35493,COG2801@1,KOG0017@2759	NA|NA|NA	L	transposition, RNA-mediated
jg19869.t1	102107.XP_008242672.1	5e-212	744.6	fabids													Viridiplantae	37HJS@33090,3GAGU@35493,4JJ4P@91835,COG0534@1,KOG1347@2759	NA|NA|NA	V	proteinaceous RNase P 1, chloroplastic mitochondrial-like
jg20007.t1	3885.XP_007157160.1	1.6e-225	788.9	fabids		GO:0003674,GO:0003824,GO:0004721,GO:0005575,GO:0005623,GO:0005886,GO:0006464,GO:0006470,GO:0006793,GO:0006796,GO:0006807,GO:0008150,GO:0008152,GO:0009987,GO:0016020,GO:0016311,GO:0016787,GO:0016788,GO:0016791,GO:0019538,GO:0036211,GO:0042578,GO:0043170,GO:0043412,GO:0044237,GO:0044238,GO:0044260,GO:0044267,GO:0044464,GO:0050408,GO:0071704,GO:0071944,GO:0140096,GO:1901564	3.1.3.16	ko:K01090					ko00000,ko01000				Viridiplantae	37R9V@33090,3G855@35493,4JGET@91835,COG0631@1,KOG0698@2759	NA|NA|NA	T	Protein phosphatase 2C 70-like
jg19848.t1	3827.XP_004513012.1	5.3e-60	238.4	fabids													Viridiplantae	2C11N@1,2QUMC@2759,37QWB@33090,3GH33@35493,4JDPE@91835	NA|NA|NA	K	Transcription factor
jg19770.t1	981085.XP_010113158.1	2.5e-140	505	fabids		GO:0005575,GO:0005622,GO:0005623,GO:0005737,GO:0005829,GO:0044424,GO:0044444,GO:0044464											Viridiplantae	37M5W@33090,3GFSI@35493,4JKI6@91835,COG2084@1,KOG0409@2759	NA|NA|NA	I	3-hydroxyisobutyrate dehydrogenase-like 1
jg20012.t1	3847.GLYMA14G05260.2	7.4e-104	385.6	Streptophyta													Viridiplantae	2QQYD@2759,37P0C@33090,3G8IW@35493,COG4886@1	NA|NA|NA	T	LRR receptor-like serine threonine-protein kinase
jg20164.t1	3641.EOY06342	1e-65	256.1	Streptophyta	AHP1	GO:0000160,GO:0003674,GO:0003824,GO:0004672,GO:0005488,GO:0005515,GO:0005575,GO:0005622,GO:0005623,GO:0005634,GO:0005737,GO:0006464,GO:0006468,GO:0006793,GO:0006796,GO:0006807,GO:0007154,GO:0007165,GO:0008150,GO:0008152,GO:0009719,GO:0009725,GO:0009735,GO:0009736,GO:0009755,GO:0009927,GO:0009987,GO:0010033,GO:0016301,GO:0016310,GO:0016740,GO:0016772,GO:0016773,GO:0019538,GO:0019899,GO:0019900,GO:…		ko:K14490	ko04075,map04075				ko00000,ko00001				Viridiplantae	37U61@33090,3GHX2@35493,KOG4747@1,KOG4747@2759	NA|NA|NA	T	histidine-containing phosphotransfer protein
jg19646.t1	3827.XP_004513090.1	1.3e-46	192.6	fabids			3.1.1.4	ko:K01047	ko00564,ko00565,ko00590,ko00591,ko00592,ko01100,ko01110,ko04014,ko04270,ko04972,ko04975,map00564,map00565,map00590,map00591,map00592,map01100,map01110,map04014,map04270,map04972,map04975		R01315,R01317,R02053,R07064,R07379,R07387,R07859	RC00037,RC00094	ko00000,ko00001,ko01000,ko03036				Viridiplantae	2AFWG@1,2RZIE@2759,37UIH@33090,3GIJB@35493,4JPTH@91835	NA|NA|NA	T	phospholipase A2 homolog 1
jg19907.t1	3827.XP_004503436.1	3.1e-24	118.6	fabids													Viridiplantae	2BVE3@1,2S265@2759,37VQN@33090,3GJFQ@35493,4JQ69@91835	NA|NA|NA
jg19788.t1	71139.XP_010050617.1	1.7e-26	126.3	Streptophyta													Viridiplantae	2E0T7@1,2S86Y@2759,37XAW@33090,3GMCE@35493	NA|NA|NA	S	Myb/SANT-like DNA-binding domain
jg20063.t1	3641.EOY05541	6.2e-38	164.1	Streptophyta	MUTE	GO:0003674,GO:0003700,GO:0005575,GO:0005622,GO:0005623,GO:0005634,GO:0006355,GO:0007275,GO:0008150,GO:0008544,GO:0009791,GO:0009888,GO:0009889,GO:0009913,GO:0009987,GO:0010374,GO:0010468,GO:0010556,GO:0019219,GO:0019222,GO:0030154,GO:0030855,GO:0031323,GO:0031326,GO:0032501,GO:0032502,GO:0043226,GO:0043227,GO:0043229,GO:0043231,GO:0044424,GO:0044464,GO:0048856,GO:0048869,GO:0050789,GO:0050794,GO:…											Viridiplantae	2CGU5@1,2QPVA@2759,37RFR@33090,3GBIJ@35493	NA|NA|NA	K	transcription factor
jg20033.t1	3983.cassava4.1_029384m	1.6e-51	211.1	fabids													Viridiplantae	37W4F@33090,3GPW7@35493,4JUBV@91835,KOG1075@1,KOG1075@2759	NA|NA|NA	S	Domain of unknown function (DUF4283)
jg20042.t1	981085.XP_010111391.1	6.6e-58	230.7	fabids				ko:K16810					ko00000,ko03036				Viridiplantae	37M65@33090,3GC3Y@35493,4JHPW@91835,KOG4416@1,KOG4416@2759	NA|NA|NA	S	TBCC domain-containing protein
jg20134.t1	29760.VIT_08s0040g01420.t01	9.6e-110	403.7	Streptophyta				ko:K14649	ko03022,map03022				ko00000,ko00001,ko03021				Viridiplantae	37K2F@33090,3G9QF@35493,KOG2389@1,KOG2389@2759	NA|NA|NA	K	Transcription initiation factor TFIID subunit
jg20094.t1	3885.XP_007154165.1	9.6e-57	227.6	fabids	RPS15a			ko:K02957	ko03010,map03010	M00177			br01610,ko00000,ko00001,ko00002,ko03011				Viridiplantae	37TR4@33090,3GHZ8@35493,4JP5A@91835,COG0096@1,KOG1754@2759	NA|NA|NA	J	Belongs to the universal ribosomal protein uS8 family
jg20206.t1	3827.XP_004508292.1	6.8e-108	397.9	fabids													Viridiplantae	37RPU@33090,3G783@35493,4JJRS@91835,COG5063@1,KOG1677@2759	NA|NA|NA	S	zinc finger CCCH domain-containing protein
jg20194.t1	29730.Gorai.011G186700.1	2.9e-116	424.9	Streptophyta			2.3.2.27	ko:K10144	ko04115,ko04120,ko05162,map04115,map04120,map05162				ko00000,ko00001,ko01000,ko04121				Viridiplantae	37JMN@33090,3G98E@35493,KOG1940@1,KOG1940@2759	NA|NA|NA	O	RING finger and CHY zinc finger domain-containing protein
jg19821.t1	3847.GLYMA01G34820.1	2.1e-189	668.7	fabids													Viridiplantae	28KCU@1,2QSTR@2759,37SGS@33090,3GG1D@35493,4JF4R@91835	NA|NA|NA	S	Ninja-family protein
jg20101.t1	3847.GLYMA11G01200.1	8e-187	660.6	fabids		GO:0000428,GO:0005575,GO:0005622,GO:0005623,GO:0005634,GO:0005654,GO:0005666,GO:0030880,GO:0031974,GO:0031981,GO:0032991,GO:0043226,GO:0043227,GO:0043229,GO:0043231,GO:0043233,GO:0044422,GO:0044424,GO:0044428,GO:0044446,GO:0044451,GO:0044464,GO:0055029,GO:0061695,GO:0070013,GO:1902494,GO:1990234		ko:K14721	ko00230,ko00240,ko03020,ko04623,ko05169,map00230,map00240,map03020,map04623,map05169	M00181	R00435,R00441,R00442,R00443	RC02795	br01611,ko00000,ko00001,ko00002,ko03021				Viridiplantae	37MRP@33090,3GEIH@35493,4JF62@91835,KOG2354@1,KOG2354@2759	NA|NA|NA	K	DNA-directed RNA polymerase III subunit
jg19911.t1	29730.Gorai.010G070900.1	5.3e-75	288.1	Streptophyta													Viridiplantae	37SDS@33090,3GDEI@35493,COG5169@1,KOG0627@2759	NA|NA|NA	K	Heat Stress Transcription Factor
jg19952.t1	3880.AES58788	8.8e-23	113.6	fabids		GO:0003674,GO:0003676,GO:0003723,GO:0003824,GO:0004518,GO:0004519,GO:0005488,GO:0005575,GO:0005622,GO:0005623,GO:0006139,GO:0006725,GO:0006807,GO:0008150,GO:0008152,GO:0009451,GO:0009987,GO:0016070,GO:0016787,GO:0016788,GO:0034641,GO:0043170,GO:0043226,GO:0043227,GO:0043229,GO:0043231,GO:0043412,GO:0044237,GO:0044238,GO:0044424,GO:0044464,GO:0046483,GO:0071704,GO:0090304,GO:0090305,GO:0097159,GO:…		ko:K17710					ko00000,ko03016,ko03029				Viridiplantae	37RUT@33090,3GC3I@35493,4JMH8@91835,KOG4197@1,KOG4197@2759	NA|NA|NA	S	Pentatricopeptide repeat-containing protein
jg20108.t1	3885.XP_007147798.1	3.1e-156	558.1	fabids		GO:0005575,GO:0005622,GO:0005623,GO:0005737,GO:0009507,GO:0009536,GO:0043226,GO:0043227,GO:0043229,GO:0043231,GO:0044424,GO:0044444,GO:0044464											Viridiplantae	2QTQ5@2759,37RDA@33090,3GA9Y@35493,4JGZ7@91835,COG0619@1	NA|NA|NA	P	Protein ABCI12, chloroplastic-like
jg19835.t1	4155.Migut.O00810.1.p	1.4e-18	99.8	Streptophyta													Viridiplantae	2BYPQ@1,2S2HS@2759,37VD6@33090,3GJTM@35493	NA|NA|NA	S	Myb/SANT-like DNA-binding domain
jg19855.t1	3827.XP_004503821.1	7.1e-133	480.7	fabids				ko:K14638					ko00000,ko02000	2.A.17.3			Viridiplantae	37K22@33090,3GE3F@35493,4JDNS@91835,COG3104@1,KOG1237@2759	NA|NA|NA	E	Protein NRT1 PTR FAMILY
jg19902.t1	29760.VIT_13s0067g03170.t01	2.1e-70	272.7	Streptophyta		GO:0005575,GO:0005622,GO:0005623,GO:0005634,GO:0005654,GO:0006139,GO:0006351,GO:0006354,GO:0006355,GO:0006725,GO:0006807,GO:0008023,GO:0008150,GO:0008152,GO:0009058,GO:0009059,GO:0009889,GO:0009987,GO:0010467,GO:0010468,GO:0010556,GO:0016070,GO:0018130,GO:0019219,GO:0019222,GO:0019438,GO:0031323,GO:0031326,GO:0031974,GO:0031981,GO:0032774,GO:0032784,GO:0032991,GO:0034641,GO:0034645,GO:0034654,GO:…		ko:K03145					ko00000,ko03021				Viridiplantae	37JMS@33090,3GA25@35493,COG1594@1,KOG1105@2759	NA|NA|NA	K	Transcription elongation factor
jg20162.t1	3694.POPTR_0013s07100.1	4.2e-54	218.4	fabids													Viridiplantae	37QZ3@33090,3GG0P@35493,4JDWD@91835,KOG0800@1,KOG0800@2759	NA|NA|NA	O	RING-H2 finger protein
jg19832.t1	3847.GLYMA09G32600.1	0	1240.3	fabids													Viridiplantae	37Q2W@33090,3GGZS@35493,4JGG9@91835,COG0264@1,KOG1071@2759	NA|NA|NA	J	Associates with the EF-Tu.GDP complex and induces the exchange of GDP to GTP. It remains bound to the aminoacyl-tRNA.EF- Tu.GTP complex up to the GTP hydrolysis stage on the ribosome
jg19692.t1	50452.A0A087HQ95	2.7e-23	115.9	Brassicales													Viridiplantae	37RKH@33090,3GGZK@35493,3HZ1D@3699,COG2801@1,KOG0017@2759	NA|NA|NA	L	transposition, RNA-mediated
jg19674.t1	71139.XP_010024523.1	2.3e-27	128.3	Streptophyta		GO:0003674,GO:0003676,GO:0003723,GO:0003824,GO:0004518,GO:0004519,GO:0005488,GO:0005575,GO:0005622,GO:0005623,GO:0006139,GO:0006725,GO:0006807,GO:0008150,GO:0008152,GO:0009451,GO:0009987,GO:0016070,GO:0016787,GO:0016788,GO:0034641,GO:0043170,GO:0043226,GO:0043227,GO:0043229,GO:0043231,GO:0043412,GO:0044237,GO:0044238,GO:0044424,GO:0044464,GO:0046483,GO:0071704,GO:0090304,GO:0090305,GO:0097159,GO:…											Viridiplantae	37SEC@33090,3G93E@35493,KOG4197@1,KOG4197@2759	NA|NA|NA	S	Pentatricopeptide repeat-containing protein
jg20071.t1	3847.GLYMA13G27970.1	7.8e-263	912.9	fabids													Viridiplantae	28M3T@1,2QTKM@2759,37K9R@33090,3GGC3@35493,4JNDD@91835	NA|NA|NA
jg20149.t1	3885.XP_007147819.1	2.6e-162	578.2	fabids				ko:K08272	ko04150,ko04152,map04150,map04152				ko00000,ko00001				Viridiplantae	37KYU@33090,3GDKH@35493,4JIP8@91835,KOG1566@1,KOG1566@2759	NA|NA|NA	J	calcium-binding protein
jg19878.t1	3827.XP_004502818.1	1.4e-43	183.3	fabids		GO:0005575,GO:0005622,GO:0005623,GO:0005634,GO:0005654,GO:0006139,GO:0006351,GO:0006354,GO:0006355,GO:0006725,GO:0006807,GO:0008023,GO:0008150,GO:0008152,GO:0009058,GO:0009059,GO:0009889,GO:0009987,GO:0010467,GO:0010468,GO:0010556,GO:0016070,GO:0018130,GO:0019219,GO:0019222,GO:0019438,GO:0031323,GO:0031326,GO:0031974,GO:0031981,GO:0032774,GO:0032784,GO:0032991,GO:0034641,GO:0034645,GO:0034654,GO:…		ko:K03145					ko00000,ko03021				Viridiplantae	37JMS@33090,3GA25@35493,4JDKH@91835,COG1594@1,KOG1105@2759	NA|NA|NA	K	Transcription elongation factor
jg19677.t1	4096.XP_009792480.1	7.7e-72	277.3	asterids													Viridiplantae	28PWY@1,2QWJJ@2759,380ED@33090,3GQ04@35493,44U5N@71274	NA|NA|NA	S	Domain of unknown function (DUF4216)
jg19976.t1	3847.GLYMA20G03988.1	6.3e-24	119.4	fabids													Viridiplantae	2CMPT@1,2QR8W@2759,37KDT@33090,3G864@35493,4JJB1@91835	NA|NA|NA	S	mediator of RNA polymerase II transcription subunit
jg19868.t1	3847.GLYMA08G04190.1	2.4e-19	101.3	fabids													Viridiplantae	2E0FI@1,2S7W2@2759,37X1X@33090,3GKV3@35493,4JQUJ@91835	NA|NA|NA
jg19949.t1	3880.AES97672	5.2e-80	304.3	fabids				ko:K14795					ko00000,ko03009				Viridiplantae	37JGE@33090,3GBIU@35493,4JFTD@91835,KOG3190@1,KOG3190@2759	NA|NA|NA	J	Ribosomal RNA processing protein 36 homolog
jg19926.t1	4096.XP_009804789.1	5.2e-20	103.6	Streptophyta													Viridiplantae	37Q72@33090,3GCCF@35493,COG0507@1,KOG0987@2759	NA|NA|NA	D	Belongs to the helicase family
jg20214.t1	3847.GLYMA15G16490.1	3.8e-159	567.8	fabids													Viridiplantae	37IUR@33090,3GBPQ@35493,4JKCW@91835,COG3491@1,KOG0143@2759	NA|NA|NA	Q	Belongs to the iron ascorbate-dependent oxidoreductase family
jg20215.t1	3847.GLYMA17G02800.1	0	1406.3	fabids													Viridiplantae	37NXT@33090,3GAB6@35493,4JF8U@91835,COG5647@1,KOG2166@2759	NA|NA|NA	D	Belongs to the cullin family
jg19656.t1	4096.XP_009790881.1	4e-21	108.2	asterids													Viridiplantae	2ED2C@1,2SIT0@2759,37Y2Q@33090,3GMXM@35493,44MX6@71274	NA|NA|NA	S	TdcA1-ORF2 protein
jg20043.t1	102107.XP_008219597.1	3.4e-22	110.9	fabids													Viridiplantae	2QQEW@2759,37HW6@33090,3G7JQ@35493,4JTKD@91835,COG0515@1	NA|NA|NA	T	Bulb-type mannose-specific lectin
jg19636.t1	3885.XP_007151638.1	1.2e-36	159.1	fabids				ko:K02908	ko03010,map03010	M00177,M00179			br01610,ko00000,ko00001,ko00002,ko03011				Viridiplantae	37UMM@33090,3GIJ8@35493,4JPPE@91835,COG1911@1,KOG2988@2759	NA|NA|NA	J	ribosomal protein
jg19779.t1	3750.XP_008341993.1	1.1e-07	64.3	fabids													Viridiplantae	37T71@33090,3GHK2@35493,4JS3R@91835,KOG1075@1,KOG1075@2759	NA|NA|NA	S	acid phosphatase activity
jg20158.t1	3885.XP_007147832.1	1.8e-66	258.8	fabids													Viridiplantae	2B53S@1,2RXHQ@2759,37U5Z@33090,3GI2X@35493,4JNU4@91835	NA|NA|NA	S	Protein of unknown function (DUF679)
jg19797.t1	3847.GLYMA08G41270.2	5.8e-225	788.1	fabids													Viridiplantae	3896I@33090,3GY3P@35493,4JWBD@91835,KOG1075@1,KOG1075@2759	NA|NA|NA	S	Toll - interleukin 1 - resistance
jg19974.t1	3847.GLYMA08G04460.1	8.9e-181	639.8	fabids													Viridiplantae	37RH9@33090,3GGQQ@35493,4JI2X@91835,COG1024@1,KOG1684@2759	NA|NA|NA	I	Belongs to the enoyl-CoA hydratase isomerase family
jg19948.t1	3885.XP_007152813.1	8.1e-103	380.6	fabids													Viridiplantae	37TRU@33090,3GHFD@35493,4JSJI@91835,KOG4282@1,KOG4282@2759	NA|NA|NA	K	Myb/SANT-like DNA-binding domain
jg19740.t1	3847.GLYMA01G01000.1	5.9e-311	1072.8	fabids			3.4.17.21	ko:K01301					ko00000,ko01000,ko01002				Viridiplantae	37N34@33090,3GD0Y@35493,4JNJA@91835,COG2234@1,KOG2195@2759	NA|NA|NA	OP	glutamate carboxypeptidase
jg20005.t1	3847.GLYMA10G39620.2	3.7e-97	362.5	fabids													Viridiplantae	37MBM@33090,3GCSA@35493,4JF7T@91835,COG5238@1,KOG1909@2759	NA|NA|NA	ATY	RAN GTPase-activating protein
jg20111.t1	3847.GLYMA06G13220.1	1.4e-41	177.2	Streptophyta													Viridiplantae	28JR4@1,2QS4I@2759,37RHC@33090,3GHYG@35493	NA|NA|NA	S	F-box Kelch-repeat protein
jg20025.t1	3847.GLYMA13G27750.1	3.9e-198	697.6	fabids													Viridiplantae	28K4X@1,2QPPC@2759,37KE6@33090,3GC6G@35493,4JIZQ@91835	NA|NA|NA	S	protein trichome birefringence-like
jg19870.t1	3885.XP_007152847.1	2.9e-70	271.9	fabids													Viridiplantae	2A9BY@1,2RYI5@2759,37UDQ@33090,3GIDK@35493,4JPVG@91835	NA|NA|NA	S	protein ABIL5 isoform X1
jg19908.t1	3847.GLYMA09G32320.1	5.2e-173	614	fabids													Viridiplantae	37RVF@33090,3GCFB@35493,4JJ47@91835,COG2072@1,KOG1399@2759	NA|NA|NA	Q	monooxygenase
jg19966.t1	3847.GLYMA20G08560.1	1.9e-96	359	fabids													Viridiplantae	2QUXK@2759,37SIK@33090,3G85K@35493,4JHUZ@91835,COG0596@1	NA|NA|NA	S	Alpha/beta hydrolase family
jg20092.t1	3827.XP_004494358.1	2.7e-98	365.5	fabids		GO:0003674,GO:0003824,GO:0004140,GO:0005575,GO:0005622,GO:0005623,GO:0005737,GO:0005773,GO:0005777,GO:0006139,GO:0006163,GO:0006164,GO:0006725,GO:0006732,GO:0006753,GO:0006793,GO:0006796,GO:0006807,GO:0008150,GO:0008152,GO:0009058,GO:0009108,GO:0009117,GO:0009150,GO:0009152,GO:0009165,GO:0009259,GO:0009260,GO:0009507,GO:0009536,GO:0009987,GO:0015936,GO:0015937,GO:0016301,GO:0016310,GO:0016740,GO:…	2.7.1.24	ko:K00859	ko00770,ko01100,map00770,map01100	M00120	R00130	RC00002,RC00078	ko00000,ko00001,ko00002,ko01000			iRC1080.CRv4_Au5_s10_g369_t1	Viridiplantae	37RNA@33090,3G96N@35493,4JHB3@91835,COG0237@1,KOG3220@2759	NA|NA|NA	H	Dephospho-CoA kinase
jg20083.t1	3885.XP_007154155.1	5e-96	357.5	fabids													Viridiplantae	37R07@33090,3GC9H@35493,4JGFW@91835,COG0412@1,KOG3043@2759	NA|NA|NA	L	1,4-beta-D-glucanase-like
jg19794.t1	3694.POPTR_0007s05820.1	1.7e-28	132.9	fabids													Viridiplantae	37T71@33090,3GHK2@35493,4JS3R@91835,KOG1075@1,KOG1075@2759	NA|NA|NA	S	acid phosphatase activity
jg19809.t1	3847.GLYMA05G35730.4	4.6e-221	774.2	fabids													Viridiplantae	37RBC@33090,3G7ZE@35493,4JNS9@91835,KOG1021@1,KOG1021@2759	NA|NA|NA	GMW	Glycosyltransferase
jg19866.t1	3885.XP_007152855.1	4.4e-115	421.4	fabids		GO:0005575,GO:0005622,GO:0005623,GO:0005634,GO:0005654,GO:0005737,GO:0006139,GO:0006351,GO:0006352,GO:0006355,GO:0006366,GO:0006367,GO:0006725,GO:0006807,GO:0008150,GO:0008152,GO:0009058,GO:0009059,GO:0009889,GO:0009891,GO:0009893,GO:0009966,GO:0009987,GO:0010467,GO:0010468,GO:0010556,GO:0010557,GO:0010604,GO:0010628,GO:0010646,GO:0016070,GO:0018130,GO:0019219,GO:0019222,GO:0019438,GO:0023051,GO:…											Viridiplantae	28JM1@1,2QS08@2759,37NFH@33090,3GH71@35493,4JM6Z@91835	NA|NA|NA	S	Zinc finger domain
jg19879.t1	3827.XP_004502818.1	1.3e-43	183.3	fabids		GO:0005575,GO:0005622,GO:0005623,GO:0005634,GO:0005654,GO:0006139,GO:0006351,GO:0006354,GO:0006355,GO:0006725,GO:0006807,GO:0008023,GO:0008150,GO:0008152,GO:0009058,GO:0009059,GO:0009889,GO:0009987,GO:0010467,GO:0010468,GO:0010556,GO:0016070,GO:0018130,GO:0019219,GO:0019222,GO:0019438,GO:0031323,GO:0031326,GO:0031974,GO:0031981,GO:0032774,GO:0032784,GO:0032991,GO:0034641,GO:0034645,GO:0034654,GO:…		ko:K03145					ko00000,ko03021				Viridiplantae	37JMS@33090,3GA25@35493,4JDKH@91835,COG1594@1,KOG1105@2759	NA|NA|NA	K	Transcription elongation factor
jg19728.t1	29760.VIT_02s0012g01940.t01	4.5e-52	211.1	Streptophyta		GO:0000003,GO:0001067,GO:0003002,GO:0003006,GO:0003674,GO:0003676,GO:0003677,GO:0003700,GO:0005488,GO:0005575,GO:0005622,GO:0005623,GO:0005634,GO:0006355,GO:0007275,GO:0007389,GO:0008150,GO:0009791,GO:0009798,GO:0009889,GO:0009908,GO:0009943,GO:0009944,GO:0009955,GO:0010468,GO:0010556,GO:0019219,GO:0019222,GO:0022414,GO:0031323,GO:0031326,GO:0032501,GO:0032502,GO:0035670,GO:0043226,GO:0043227,GO:…											Viridiplantae	28J99@1,2QRMZ@2759,37RKY@33090,3GFNM@35493	NA|NA|NA	K	transcription factor
jg20155.t1	3983.cassava4.1_010908m	2e-27	128.3	fabids			5.1.3.2	ko:K01784	ko00052,ko00520,ko01100,map00052,map00520,map01100	M00361,M00362,M00632	R00291,R02984	RC00289	ko00000,ko00001,ko00002,ko01000				Viridiplantae	37HJT@33090,3GBYV@35493,4JF40@91835,COG1087@1,KOG1371@2759	NA|NA|NA	Q	bifunctional UDP-glucose 4-epimerase and UDP-xylose 4-epimerase
jg20039.t1	225117.XP_009374772.1	7.3e-269	933.3	fabids													Viridiplantae	2QQEW@2759,37HW6@33090,3G7JQ@35493,4JRYI@91835,COG0515@1	NA|NA|NA	T	G-type lectin S-receptor-like serine threonine-protein kinase
jg19872.t1	161934.XP_010682308.1	1.8e-22	112.8	Eukaryota													Eukaryota	KOG1075@1,KOG1075@2759	NA|NA|NA	E	Ribonuclease H protein
jg19808.t1	3827.XP_004513404.1	3e-259	901	fabids		GO:0000375,GO:0000377,GO:0000398,GO:0003674,GO:0003676,GO:0003723,GO:0005488,GO:0005575,GO:0005622,GO:0005623,GO:0005634,GO:0005681,GO:0005684,GO:0006139,GO:0006396,GO:0006397,GO:0006725,GO:0006807,GO:0008150,GO:0008152,GO:0008380,GO:0009987,GO:0010467,GO:0016070,GO:0016071,GO:0032991,GO:0034641,GO:0043170,GO:0043226,GO:0043227,GO:0043229,GO:0043231,GO:0044237,GO:0044238,GO:0044422,GO:0044424,GO:…		ko:K13100					ko00000,ko03041				Viridiplantae	37KC6@33090,3GATH@35493,4JI3J@91835,KOG2140@1,KOG2140@2759	NA|NA|NA	S	pre-mRNA-splicing factor CWC22 homolog
jg20181.t1	3847.GLYMA07G38200.1	1.5e-208	732.6	fabids		GO:0003674,GO:0003676,GO:0003723,GO:0003824,GO:0004518,GO:0004519,GO:0005488,GO:0005575,GO:0005622,GO:0005623,GO:0006139,GO:0006725,GO:0006807,GO:0008150,GO:0008152,GO:0009451,GO:0009987,GO:0016070,GO:0016787,GO:0016788,GO:0034641,GO:0043170,GO:0043226,GO:0043227,GO:0043229,GO:0043231,GO:0043412,GO:0044237,GO:0044238,GO:0044424,GO:0044464,GO:0046483,GO:0071704,GO:0090304,GO:0090305,GO:0097159,GO:…											Viridiplantae	37SEC@33090,3G93E@35493,4JNRB@91835,KOG4197@1,KOG4197@2759	NA|NA|NA	S	Pentatricopeptide repeat-containing protein
jg19657.t1	3983.cassava4.1_029384m	2e-27	130.6	fabids													Viridiplantae	37W4F@33090,3GPW7@35493,4JUBV@91835,KOG1075@1,KOG1075@2759	NA|NA|NA	S	Domain of unknown function (DUF4283)
jg20120.t1	3847.GLYMA13G03740.2	3.6e-16	91.3	fabids													Viridiplantae	2CMW6@1,2QSAZ@2759,37Q6Y@33090,3GBF6@35493,4JJQI@91835	NA|NA|NA	S	Protein of unknown function (DUF632)
jg19699.t1	2711.XP_006485841.1	3.5e-24	118.6	Streptophyta													Viridiplantae	37SEH@33090,3GHU4@35493,COG2801@1,KOG0017@2759	NA|NA|NA	L	Retrotransposon gag protein
jg20040.t1	71139.XP_010062342.1	7.9e-37	159.8	Streptophyta													Viridiplantae	37KT0@33090,3GFGR@35493,COG0318@1,KOG1176@2759	NA|NA|NA	I	acyl-activating enzyme
jg19823.t1	3885.XP_007148583.1	4.8e-228	797	fabids		GO:0003674,GO:0005215		ko:K06184					ko00000,ko03012				Viridiplantae	37JST@33090,3GB71@35493,4JGRS@91835,COG0488@1,KOG0066@2759	NA|NA|NA	J	ABC transporter F family member
jg19703.t1	3847.GLYMA08G06500.1	1.3e-88	334.7	fabids		GO:0003674,GO:0003676,GO:0003723,GO:0003824,GO:0004518,GO:0004519,GO:0005488,GO:0005575,GO:0005622,GO:0005623,GO:0006139,GO:0006725,GO:0006807,GO:0008150,GO:0008152,GO:0009451,GO:0009987,GO:0016070,GO:0016787,GO:0016788,GO:0034641,GO:0043170,GO:0043226,GO:0043227,GO:0043229,GO:0043231,GO:0043412,GO:0044237,GO:0044238,GO:0044424,GO:0044464,GO:0046483,GO:0071704,GO:0090304,GO:0090305,GO:0097159,GO:…											Viridiplantae	37TAZ@33090,3GG2F@35493,4JMPN@91835,KOG4197@1,KOG4197@2759	NA|NA|NA	KLT	Pentatricopeptide repeat-containing protein
jg19801.t1	3847.GLYMA01G01210.2	9.5e-25	119.8	fabids			2.7.7.48	ko:K11699					ko00000,ko01000,ko03036				Viridiplantae	37KAR@33090,3GABQ@35493,4JGTM@91835,KOG0988@1,KOG0988@2759	NA|NA|NA	A	Probably involved in the RNA silencing pathway and required for the generation of small interfering RNAs (siRNAs)
jg19732.t1	15368.BRADI2G53390.1	1.6e-11	75.9	Poales		GO:0003674,GO:0003700,GO:0006355,GO:0008150,GO:0009889,GO:0010468,GO:0010556,GO:0019219,GO:0019222,GO:0031323,GO:0031326,GO:0050789,GO:0050794,GO:0051171,GO:0051252,GO:0060255,GO:0065007,GO:0080090,GO:0140110,GO:1903506,GO:2000112,GO:2001141											Viridiplantae	28MZX@1,2QVBF@2759,37RA9@33090,3GF59@35493,3I93N@38820,3KNJZ@4447	NA|NA|NA	K	WUSCHEL-related homeobox
jg19885.t1	225117.XP_009374029.1	4.4e-108	397.9	fabids													Viridiplantae	2CHKY@1,2QQCW@2759,37KHI@33090,3G7KS@35493,4JS2W@91835	NA|NA|NA	S	Late embryogenesis abundant protein
jg20037.t1	3641.EOY32491	3.7e-15	87.8	Streptophyta													Viridiplantae	2QQEW@2759,37HW6@33090,3G7JQ@35493,COG0515@1	NA|NA|NA	T	G-type lectin S-receptor-like serine threonine-protein kinase
jg20013.t1	3988.XP_002513364.1	2.8e-13	82	fabids													Viridiplantae	2QQ3B@2759,37QS5@33090,3G87W@35493,4JE0X@91835,COG0500@1	NA|NA|NA	Q	Putative rRNA methylase
jg19916.t1	3847.GLYMA01G04500.1	3.1e-19	100.9	fabids													Viridiplantae	28IH5@1,2QQTY@2759,37M9J@33090,3GCRY@35493,4JJEG@91835	NA|NA|NA	S	Microtubule-associated protein
jg19718.t1	4113.PGSC0003DMT400065464	1.1e-68	265.8	asterids		GO:0003674,GO:0003779,GO:0003785,GO:0005488,GO:0005515,GO:0005575,GO:0005622,GO:0005623,GO:0005737,GO:0005856,GO:0005938,GO:0008064,GO:0008092,GO:0008104,GO:0008150,GO:0009987,GO:0010639,GO:0015629,GO:0016043,GO:0030832,GO:0030833,GO:0030837,GO:0031333,GO:0032271,GO:0032272,GO:0032507,GO:0032535,GO:0032956,GO:0032970,GO:0033036,GO:0033043,GO:0034613,GO:0042989,GO:0043226,GO:0043228,GO:0043229,GO:…		ko:K05759	ko04013,ko04015,ko04810,ko05131,ko05132,map04013,map04015,map04810,map05131,map05132				ko00000,ko00001,ko04131,ko04147,ko04812				Viridiplantae	37TT3@33090,3GI2Q@35493,44STK@71274,KOG1755@1,KOG1755@2759	NA|NA|NA	Z	Binds to actin and affects the structure of the cytoskeleton. At high concentrations, profilin prevents the polymerization of actin, whereas it enhances it at low concentrations
jg20060.t1	3641.EOY32491	1.5e-245	855.9	Streptophyta													Viridiplantae	2QQEW@2759,37HW6@33090,3G7JQ@35493,COG0515@1	NA|NA|NA	T	G-type lectin S-receptor-like serine threonine-protein kinase
jg20091.t1	3649.evm.model.supercontig_58.132	7.4e-18	96.7	Brassicales		GO:0000902,GO:0005575,GO:0005622,GO:0005623,GO:0005737,GO:0005794,GO:0005802,GO:0008150,GO:0009653,GO:0009826,GO:0009987,GO:0012505,GO:0016020,GO:0016043,GO:0016049,GO:0031984,GO:0032502,GO:0032989,GO:0040007,GO:0043226,GO:0043227,GO:0043229,GO:0043231,GO:0044422,GO:0044424,GO:0044431,GO:0044444,GO:0044446,GO:0044464,GO:0048589,GO:0048856,GO:0048869,GO:0060560,GO:0071840,GO:0098791		ko:K05016					ko00000,ko01009,ko04040	2.A.49.3.3			Viridiplantae	37RHH@33090,3G8KS@35493,3HYVC@3699,COG0038@1,KOG0474@2759	NA|NA|NA	P	Chloride channel protein
jg19720.t1	3847.GLYMA05G35940.1	4.5e-23	114.8	fabids													Viridiplantae	37W7E@33090,3GKA0@35493,4JQI2@91835,KOG4210@1,KOG4210@2759	NA|NA|NA	K	RNA binding
jg19723.t1	225117.XP_009344908.1	3e-43	182.2	fabids													Viridiplantae	37T71@33090,3GHK2@35493,4JS3R@91835,KOG1075@1,KOG1075@2759	NA|NA|NA	S	acid phosphatase activity
jg19792.t1	3847.GLYMA01G01160.1	0	1949.9	fabids													Viridiplantae	37IA4@33090,3GAS2@35493,4JETD@91835,COG1132@1,KOG0055@2759	NA|NA|NA	Q	ABC transporter B family member
jg20069.t1	3847.GLYMA13G27930.1	4.3e-121	441.4	fabids													Viridiplantae	37MS3@33090,3G8Q2@35493,4JMEC@91835,KOG4265@1,KOG4265@2759	NA|NA|NA	O	E3 ubiquitin-protein ligase LUL4
jg20153.t1	3885.XP_007147822.1	3.2e-178	631.3	fabids													Viridiplantae	37KW2@33090,3G9CB@35493,4JGMS@91835,COG0631@1,KOG0698@2759	NA|NA|NA	T	phosphatase 2C
jg19901.t1	3847.GLYMA07G39240.1	3.6e-37	161	fabids													Viridiplantae	37K8V@33090,3G8Z4@35493,4JKVE@91835,KOG1339@1,KOG1339@2759	NA|NA|NA	O	Belongs to the peptidase A1 family
jg20220.t1	57918.XP_004310189.1	7.2e-181	640.2	fabids													Viridiplantae	37S1T@33090,3G766@35493,4JRYA@91835,COG0814@1,KOG1303@2759	NA|NA|NA	E	Lysine histidine transporter
jg20198.t1	3847.GLYMA15G10360.1	5.9e-248	863.2	fabids													Viridiplantae	37QKR@33090,3GD5J@35493,4JI8J@91835,COG0515@1,KOG1187@2759	NA|NA|NA	T	Serine threonine-protein kinase
jg19737.t1	3847.GLYMA01G01000.1	1.6e-23	114.8	fabids			3.4.17.21	ko:K01301					ko00000,ko01000,ko01002				Viridiplantae	37N34@33090,3GD0Y@35493,4JNJA@91835,COG2234@1,KOG2195@2759	NA|NA|NA	OP	glutamate carboxypeptidase
jg20019.t1	3847.GLYMA07G38770.1	2.1e-236	824.7	fabids													Viridiplantae	37MRW@33090,3G7NP@35493,4JFR1@91835,COG0476@1,KOG2015@2759	NA|NA|NA	O	NEDD8-activating enzyme E1 catalytic
jg20123.t1	3847.GLYMA07G37650.1	1.5e-80	306.6	fabids													Viridiplantae	28NA2@1,2QUVH@2759,37TM4@33090,3GFTW@35493,4JS97@91835	NA|NA|NA	S	F-box kelch-repeat protein
jg20146.t1	3827.XP_004490244.1	4.7e-27	127.5	Streptophyta													Viridiplantae	28PWY@1,2QWJJ@2759,37NQA@33090,3G852@35493	NA|NA|NA	S	transposon protein
jg19676.t1	3885.XP_007152521.1	3.9e-25	123.6	fabids													Viridiplantae	28XIB@1,2R4BG@2759,37T5Z@33090,3GHA6@35493,4JRR9@91835	NA|NA|NA	T	TMV resistance protein N-like
jg20135.t1	3847.GLYMA07G38470.1	7.6e-131	474.2	fabids													Viridiplantae	37J9T@33090,3GE9Z@35493,4JRZ6@91835,KOG1192@1,KOG1192@2759	NA|NA|NA	CG	Belongs to the UDP-glycosyltransferase family
jg19810.t1	3827.XP_004513404.1	4.7e-247	860.9	fabids		GO:0000375,GO:0000377,GO:0000398,GO:0003674,GO:0003676,GO:0003723,GO:0005488,GO:0005575,GO:0005622,GO:0005623,GO:0005634,GO:0005681,GO:0005684,GO:0006139,GO:0006396,GO:0006397,GO:0006725,GO:0006807,GO:0008150,GO:0008152,GO:0008380,GO:0009987,GO:0010467,GO:0016070,GO:0016071,GO:0032991,GO:0034641,GO:0043170,GO:0043226,GO:0043227,GO:0043229,GO:0043231,GO:0044237,GO:0044238,GO:0044422,GO:0044424,GO:…		ko:K13100					ko00000,ko03041				Viridiplantae	37KC6@33090,3GATH@35493,4JI3J@91835,KOG2140@1,KOG2140@2759	NA|NA|NA	S	pre-mRNA-splicing factor CWC22 homolog
jg19765.t1	3847.GLYMA01G02830.2	1.3e-19	102.4	fabids													Viridiplantae	28III@1,2QQVI@2759,37N1F@33090,3G916@35493,4JJCJ@91835	NA|NA|NA	S	At4g38062-like
jg19785.t1	42345.XP_008808125.1	7.7e-15	87	Streptophyta													Viridiplantae	37V4J@33090,3GIPU@35493,COG2801@1,KOG0017@2759	NA|NA|NA	L	gag-polypeptide of LTR copia-type
jg19867.t1	3847.GLYMA09G32420.2	1e-230	806.2	fabids													Viridiplantae	37NS8@33090,3GBJB@35493,4JKER@91835,KOG1171@1,KOG1171@2759	NA|NA|NA	P	tesmin TSO1-like CXC
jg20109.t1	3847.GLYMA07G37650.1	2.8e-61	242.7	fabids													Viridiplantae	28NA2@1,2QUVH@2759,37TM4@33090,3GFTW@35493,4JS97@91835	NA|NA|NA	S	F-box kelch-repeat protein
jg19854.t1	3827.XP_004503821.1	6e-191	674.1	fabids				ko:K14638					ko00000,ko02000	2.A.17.3			Viridiplantae	37K22@33090,3GE3F@35493,4JDNS@91835,COG3104@1,KOG1237@2759	NA|NA|NA	E	Protein NRT1 PTR FAMILY
jg20053.t1	4096.XP_009765615.1	1.7e-06	60.1	asterids													Viridiplantae	38718@33090,3GW95@35493,44TBS@71274,COG2801@1,KOG0017@2759	NA|NA|NA	L	transposition, RNA-mediated
jg20044.t1	3649.evm.model.supercontig_117.5	3.4e-57	228.4	Brassicales													Viridiplantae	2QQEW@2759,37HW6@33090,3G7JQ@35493,3HWPF@3699,COG0515@1	NA|NA|NA	T	Protein tyrosine kinase
jg19668.t1	3885.XP_007151865.1	0	1245	fabids				ko:K13103					ko00000,ko03041				Viridiplantae	37QZT@33090,3GGJ3@35493,4JI22@91835,KOG2184@1,KOG2184@2759	NA|NA|NA	A	tuftelin-interacting protein
jg19806.t1	3847.GLYMA05G35741.1	2.1e-54	219.5	fabids													Viridiplantae	28PHQ@1,2RNX7@2759,37RXV@33090,3GEIU@35493,4JPB6@91835	NA|NA|NA	K	Dehydration-responsive element-binding protein
jg19793.t1	3641.EOY22292	2.4e-39	170.2	Streptophyta													Viridiplantae	37W4F@33090,3GIQB@35493,KOG1075@1,KOG1075@2759	NA|NA|NA	S	Domain of unknown function (DUF4283)
jg19632.t1	218851.Aquca_005_00044.1	5.6e-11	74.7	Streptophyta													Viridiplantae	2C5DV@1,2S2XW@2759,37VJZ@33090,3GJGW@35493	NA|NA|NA	S	F-Box protein
jg19773.t1	161934.XP_010668250.1	3e-255	888.6	Streptophyta													Viridiplantae	37Q72@33090,3GCCF@35493,COG0507@1,KOG0987@2759	NA|NA|NA	D	Belongs to the helicase family
jg19686.t1	3694.POPTR_0007s05820.1	3.9e-36	158.7	fabids													Viridiplantae	37T71@33090,3GHK2@35493,4JS3R@91835,KOG1075@1,KOG1075@2759	NA|NA|NA	S	acid phosphatase activity
jg20062.t1	3885.XP_007154121.1	9.8e-108	397.1	fabids													Viridiplantae	37SV4@33090,3GF3T@35493,4JENT@91835,KOG1339@1,KOG1339@2759	NA|NA|NA	O	Belongs to the peptidase A1 family
jg19629.t1	102107.XP_008242422.1	8.4e-169	599.7	fabids		GO:0008150,GO:0010817,GO:0032879,GO:0050789,GO:0051049,GO:0065007,GO:0065008,GO:2000012											Viridiplantae	37MIH@33090,3G8FD@35493,4JHNX@91835,KOG2931@1,KOG2931@2759	NA|NA|NA	S	Pollen-specific protein SF21-like
jg20115.t1	3885.XP_007136558.1	2.9e-39	169.5	Streptophyta													Viridiplantae	28JR4@1,2QS4I@2759,37RHC@33090,3GHYG@35493	NA|NA|NA	S	F-box Kelch-repeat protein
jg19914.t1	3847.GLYMA07G09530.1	7.2e-292	1009.6	fabids													Viridiplantae	37IG2@33090,3GFQI@35493,4JD2Y@91835,COG5059@1,KOG0246@2759	NA|NA|NA	Z	Belongs to the TRAFAC class myosin-kinesin ATPase superfamily. Kinesin family
jg19682.t1	3847.GLYMA08G41270.2	1.2e-204	720.7	fabids													Viridiplantae	3896I@33090,3GY3P@35493,4JWBD@91835,KOG1075@1,KOG1075@2759	NA|NA|NA	S	Toll - interleukin 1 - resistance
jg19709.t1	3847.GLYMA08G06500.1	1.4e-78	300.8	fabids		GO:0003674,GO:0003676,GO:0003723,GO:0003824,GO:0004518,GO:0004519,GO:0005488,GO:0005575,GO:0005622,GO:0005623,GO:0006139,GO:0006725,GO:0006807,GO:0008150,GO:0008152,GO:0009451,GO:0009987,GO:0016070,GO:0016787,GO:0016788,GO:0034641,GO:0043170,GO:0043226,GO:0043227,GO:0043229,GO:0043231,GO:0043412,GO:0044237,GO:0044238,GO:0044424,GO:0044464,GO:0046483,GO:0071704,GO:0090304,GO:0090305,GO:0097159,GO:…											Viridiplantae	37TAZ@33090,3GG2F@35493,4JMPN@91835,KOG4197@1,KOG4197@2759	NA|NA|NA	KLT	Pentatricopeptide repeat-containing protein
jg19777.t1	3827.XP_004491521.1	2.2e-26	125.2	fabids													Viridiplantae	2CJ2D@1,2QS3W@2759,37R7G@33090,3GA1W@35493,4JK00@91835	NA|NA|NA	S	Sucrase/ferredoxin-like
jg20046.t1	3885.XP_007160238.1	6.5e-51	207.6	fabids													Viridiplantae	2CUXH@1,2RPM1@2759,37ISS@33090,3GF4V@35493,4JPDV@91835	NA|NA|NA	K	transcription, DNA-templated
jg19664.t1	3827.XP_004503475.1	4.7e-31	141	fabids		GO:0003674,GO:0003676,GO:0003723,GO:0003824,GO:0004518,GO:0004519,GO:0005488,GO:0005575,GO:0005622,GO:0005623,GO:0006139,GO:0006725,GO:0006807,GO:0008150,GO:0008152,GO:0009451,GO:0009987,GO:0016070,GO:0016787,GO:0016788,GO:0034641,GO:0043170,GO:0043226,GO:0043227,GO:0043229,GO:0043231,GO:0043412,GO:0044237,GO:0044238,GO:0044424,GO:0044464,GO:0046483,GO:0071704,GO:0090304,GO:0090305,GO:0097159,GO:…											Viridiplantae	37RER@33090,3GCTW@35493,4JJQ5@91835,KOG4197@1,KOG4197@2759	NA|NA|NA	L	Pentatricopeptide repeat-containing protein
jg19981.t1	3750.XP_008393294.1	1.2e-106	392.9	fabids													Viridiplantae	37HFV@33090,3G8N9@35493,4JGMC@91835,COG0193@1,KOG2255@2759	NA|NA|NA	J	Belongs to the PTH family
jg19934.t1	3694.POPTR_0003s18460.1	3.9e-41	176	fabids													Viridiplantae	37T71@33090,3GHK2@35493,4JS3R@91835,KOG1075@1,KOG1075@2759	NA|NA|NA	S	acid phosphatase activity
jg20178.t1	29760.VIT_05s0020g02130.t01	0	1265.4	Streptophyta			2.2.1.7	ko:K01662	ko00730,ko00900,ko01100,ko01110,ko01130,map00730,map00900,map01100,map01110,map01130	M00096	R05636	RC00032	ko00000,ko00001,ko00002,ko01000				Viridiplantae	37RG4@33090,3G7S7@35493,COG0021@1,KOG0523@2759	NA|NA|NA	G	1-deoxy-D-xylulose-5-phosphate synthase
jg19763.t1	225117.XP_009346159.1	1.4e-34	152.5	fabids													Viridiplantae	28IK0@1,2QQWW@2759,37MS2@33090,3GCEF@35493,4JGRJ@91835	NA|NA|NA	S	Cyclophilin type peptidyl-prolyl cis-trans isomerase/CLD
jg19883.t1	3885.XP_007148709.1	5.5e-277	959.9	fabids		GO:0003674,GO:0003824,GO:0005575,GO:0005623,GO:0005886,GO:0005911,GO:0008150,GO:0008152,GO:0009506,GO:0016020,GO:0016491,GO:0016722,GO:0030054,GO:0031224,GO:0031225,GO:0031226,GO:0044425,GO:0044459,GO:0044464,GO:0046658,GO:0055044,GO:0055114,GO:0071944		ko:K19791					ko00000,ko02000	2.A.108.1			Viridiplantae	37NV6@33090,3G7Y4@35493,4JI61@91835,COG2132@1,KOG1263@2759	NA|NA|NA	Q	Monocopper oxidase-like protein
jg19684.t1	29730.Gorai.011G082700.1	5.1e-14	84.7	Eukaryota													Eukaryota	KOG1075@1,KOG1075@2759	NA|NA|NA	E	Ribonuclease H protein
jg19971.t1	3827.XP_004487762.1	2.7e-34	151.4	fabids													Viridiplantae	28K9J@1,2QQYY@2759,37JRT@33090,3GEV3@35493,4JSCF@91835	NA|NA|NA	K	Belongs to the GRAS family
jg20061.t1	3641.EOY32491	2.1e-209	735.7	Streptophyta													Viridiplantae	2QQEW@2759,37HW6@33090,3G7JQ@35493,COG0515@1	NA|NA|NA	T	G-type lectin S-receptor-like serine threonine-protein kinase
jg19922.t1	3885.XP_007153268.1	4.8e-15	86.7	fabids													Viridiplantae	2BYKP@1,2SCG1@2759,37XRR@33090,3GKWI@35493,4JR7B@91835	NA|NA|NA
jg20173.t1	3847.GLYMA13G28470.1	1.4e-282	979.9	fabids													Viridiplantae	37RG4@33090,3G7S7@35493,4JH0F@91835,COG0021@1,KOG0523@2759	NA|NA|NA	G	1-deoxy-D-xylulose-5-phosphate synthase
jg20136.t1	3880.AES85291	2.9e-98	365.2	fabids													Viridiplantae	37J9T@33090,3GE9Z@35493,4JRZ6@91835,KOG1192@1,KOG1192@2759	NA|NA|NA	CG	Belongs to the UDP-glycosyltransferase family
jg19849.t1	3847.GLYMA07G09220.1	9.9e-130	469.9	fabids													Viridiplantae	2QQRX@2759,37PB3@33090,3G9UZ@35493,4JJ4V@91835,COG0775@1	NA|NA|NA	F	Bark storage protein
jg20201.t1	3885.XP_007154241.1	7.4e-153	547.4	fabids		GO:0003674,GO:0003676,GO:0003723,GO:0003824,GO:0004518,GO:0004519,GO:0005488,GO:0005575,GO:0005622,GO:0005623,GO:0006139,GO:0006725,GO:0006807,GO:0008150,GO:0008152,GO:0009451,GO:0009987,GO:0016070,GO:0016787,GO:0016788,GO:0034641,GO:0043170,GO:0043226,GO:0043227,GO:0043229,GO:0043231,GO:0043412,GO:0044237,GO:0044238,GO:0044424,GO:0044464,GO:0046483,GO:0071704,GO:0090304,GO:0090305,GO:0097159,GO:…											Viridiplantae	37QU3@33090,3GFEB@35493,4JKVR@91835,KOG4197@1,KOG4197@2759	NA|NA|NA	S	Pentatricopeptide repeat-containing protein
jg19836.t1	3847.GLYMA11G11040.1	8.9e-131	473	fabids													Viridiplantae	37PYS@33090,3G7AX@35493,4JSU2@91835,COG1358@1,KOG3166@2759	NA|NA|NA	J	60S ribosomal Protein
jg19641.t1	29760.VIT_10s0042g00130.t01	1.8e-137	496.1	Streptophyta													Viridiplantae	37RYH@33090,3GBGK@35493,KOG4197@1,KOG4197@2759	NA|NA|NA	KLT	Pentatricopeptide repeat-containing protein
jg20166.t1	3827.XP_004497811.1	3.2e-16	92.8	fabids													Viridiplantae	37Y5X@33090,3GXPQ@35493,4JRI2@91835,COG2801@1,KOG0017@2759	NA|NA|NA	L	Reverse transcriptase (RNA-dependent DNA polymerase)
jg20057.t1	3885.XP_007137030.1	1.7e-37	162.2	fabids		GO:0000003,GO:0001172,GO:0002252,GO:0002376,GO:0003006,GO:0003674,GO:0003824,GO:0003968,GO:0005575,GO:0005622,GO:0005623,GO:0005634,GO:0006139,GO:0006396,GO:0006725,GO:0006807,GO:0006950,GO:0006952,GO:0006955,GO:0007154,GO:0007275,GO:0008037,GO:0008150,GO:0008152,GO:0009058,GO:0009059,GO:0009605,GO:0009607,GO:0009615,GO:0009616,GO:0009791,GO:0009856,GO:0009875,GO:0009888,GO:0009892,GO:0009908,GO:…	2.7.7.48	ko:K11699					ko00000,ko01000,ko03036				Viridiplantae	37SIA@33090,3G9P0@35493,4JEHX@91835,KOG0988@1,KOG0988@2759	NA|NA|NA	A	Probably involved in the RNA silencing pathway and required for the generation of small interfering RNAs (siRNAs)
jg20078.t1	3827.XP_004496984.1	4.3e-17	94.7	fabids		GO:0000003,GO:0003006,GO:0003674,GO:0003824,GO:0004751,GO:0005575,GO:0005622,GO:0005623,GO:0005737,GO:0007275,GO:0008150,GO:0008219,GO:0009791,GO:0009987,GO:0010228,GO:0016853,GO:0016860,GO:0016861,GO:0022414,GO:0032501,GO:0032502,GO:0044424,GO:0044464,GO:0048608,GO:0048731,GO:0048856,GO:0061458	5.3.1.6	ko:K01807	ko00030,ko00710,ko01100,ko01110,ko01120,ko01130,ko01200,ko01230,map00030,map00710,map01100,map01110,map01120,map01130,map01200,map01230	M00004,M00007,M00165,M00167,M00580	R01056	RC00434	ko00000,ko00001,ko00002,ko01000				Viridiplantae	37KM9@33090,3GB4J@35493,4JNEE@91835,COG0120@1,KOG3075@2759	NA|NA|NA	G	Ribose-5-phosphate isomerase
jg19734.t1	3712.Bo4g024580.1	2.4e-14	84.7	Brassicales			2.3.1.225	ko:K20028					ko00000,ko01000,ko04131				Viridiplantae	37N7F@33090,3GEB5@35493,3HZ4G@3699,COG5273@1,KOG1315@2759	NA|NA|NA	S	Belongs to the DHHC palmitoyltransferase family
jg20154.t1	3827.XP_004486089.1	0	1630.9	fabids		GO:0005575,GO:0005622,GO:0005623,GO:0005634,GO:0008150,GO:0010468,GO:0019219,GO:0019222,GO:0031323,GO:0031974,GO:0031981,GO:0034399,GO:0043226,GO:0043227,GO:0043229,GO:0043231,GO:0043233,GO:0044030,GO:0044422,GO:0044424,GO:0044428,GO:0044446,GO:0044464,GO:0048583,GO:0050789,GO:0050794,GO:0051052,GO:0051171,GO:0051252,GO:0060147,GO:0060255,GO:0060966,GO:0060968,GO:0065007,GO:0070013,GO:0070920,GO:…											Viridiplantae	37QCC@33090,3GCZK@35493,4JH2X@91835,COG5079@1,KOG1860@2759	NA|NA|NA	DU	SAC3/GANP family
jg20050.t1	3641.EOY12439	2.6e-15	89.4	Streptophyta													Viridiplantae	37MSF@33090,3GDM8@35493,KOG1121@1,KOG1121@2759	NA|NA|NA	L	Zinc finger BED domain-containing protein RICESLEEPER
jg19956.t1	3827.XP_004512855.1	9e-199	699.5	fabids													Viridiplantae	37JYS@33090,3GE5S@35493,4JJ4K@91835,KOG2592@1,KOG2592@2759	NA|NA|NA	S	Serine incorporator
jg19888.t1	3827.XP_004497811.1	1.4e-108	401	fabids													Viridiplantae	37Y5X@33090,3GXPQ@35493,4JRI2@91835,COG2801@1,KOG0017@2759	NA|NA|NA	L	Reverse transcriptase (RNA-dependent DNA polymerase)
jg20009.t1	3880.AES62723	2e-49	203	fabids													Viridiplantae	28P77@1,2QVU6@2759,37T4H@33090,3GC9D@35493,4JQ62@91835	NA|NA|NA	S	Protein FANTASTIC FOUR
jg20196.t1	981085.XP_010096666.1	4.5e-21	107.5	fabids		GO:0000188,GO:0001704,GO:0001706,GO:0001932,GO:0001933,GO:0003674,GO:0003824,GO:0004721,GO:0004722,GO:0004725,GO:0005575,GO:0005622,GO:0005623,GO:0005634,GO:0005654,GO:0005737,GO:0005829,GO:0006464,GO:0006469,GO:0006470,GO:0006793,GO:0006796,GO:0006807,GO:0006950,GO:0006970,GO:0007275,GO:0007369,GO:0007492,GO:0008138,GO:0008150,GO:0008152,GO:0008330,GO:0009314,GO:0009411,GO:0009416,GO:0009628,GO:…											Viridiplantae	37HMG@33090,3G7UN@35493,4JN9N@91835,COG2453@1,KOG1716@2759	NA|NA|NA	V	Protein-tyrosine-phosphatase MKP1-like
jg20132.t1	161934.XP_010683809.1	1.8e-139	503.1	Viridiplantae													Viridiplantae	37MKC@33090,COG2801@1,KOG0017@2759	NA|NA|NA	L	transposition, RNA-mediated
jg19744.t1	102107.XP_008239809.1	5.9e-13	80.9	fabids		GO:0003674,GO:0003824,GO:0004857,GO:0005575,GO:0005576,GO:0005622,GO:0005623,GO:0005737,GO:0005768,GO:0005773,GO:0005774,GO:0005794,GO:0005802,GO:0005886,GO:0005911,GO:0008150,GO:0009506,GO:0012505,GO:0016020,GO:0016787,GO:0016788,GO:0030054,GO:0030234,GO:0030599,GO:0031090,GO:0031410,GO:0031982,GO:0031984,GO:0043086,GO:0043226,GO:0043227,GO:0043229,GO:0043231,GO:0044092,GO:0044422,GO:0044424,GO:…											Viridiplantae	28QVS@1,2RYZ1@2759,37UP6@33090,3GIB3@35493,4JPWZ@91835	NA|NA|NA	S	pectinesterase
jg20032.t1	225117.XP_009374772.1	2.1e-268	931.8	fabids													Viridiplantae	2QQEW@2759,37HW6@33090,3G7JQ@35493,4JRYI@91835,COG0515@1	NA|NA|NA	T	G-type lectin S-receptor-like serine threonine-protein kinase
jg19799.t1	3847.GLYMA01G01210.2	1.4e-298	1032.3	fabids			2.7.7.48	ko:K11699					ko00000,ko01000,ko03036				Viridiplantae	37KAR@33090,3GABQ@35493,4JGTM@91835,KOG0988@1,KOG0988@2759	NA|NA|NA	A	Probably involved in the RNA silencing pathway and required for the generation of small interfering RNAs (siRNAs)
jg20114.t1	3694.POPTR_0008s00340.1	9.5e-09	66.6	fabids													Viridiplantae	37T71@33090,3GHK2@35493,4JS3R@91835,KOG1075@1,KOG1075@2759	NA|NA|NA	S	acid phosphatase activity
jg19973.t1	4565.Traes_7BS_5102E35CD.1	3.8e-09	68.6	Poales													Viridiplantae	37TIF@33090,3G9IZ@35493,3IB3R@38820,3KRSX@4447,KOG1075@1,KOG1075@2759	NA|NA|NA	S	ribonuclease H protein
jg20186.t1	3641.EOY08326	1.1e-11	75.9	Streptophyta													Viridiplantae	2C42X@1,2S22W@2759,37VS4@33090,3GITM@35493	NA|NA|NA	S	Senescence regulator
jg20107.t1	3847.GLYMA07G38485.1	3.3e-59	234.6	fabids													Viridiplantae	29T1F@1,2RY1F@2759,37UWZ@33090,3GIGJ@35493,4JP47@91835	NA|NA|NA	S	AWPM-19-like family
jg19711.t1	3847.GLYMA07G15180.4	5.5e-131	474.6	fabids													Viridiplantae	2CMFN@1,2QQ7W@2759,37K88@33090,3G7D0@35493,4JNTI@91835	NA|NA|NA	K	No apical meristem (NAM) protein
jg19927.t1	161934.XP_010668250.1	9.2e-58	230.3	Streptophyta													Viridiplantae	37Q72@33090,3GCCF@35493,COG0507@1,KOG0987@2759	NA|NA|NA	D	Belongs to the helicase family
jg19774.t1	3847.GLYMA08G03760.1	4.6e-246	857.1	fabids													Viridiplantae	37Q8Y@33090,3GAU1@35493,4JEY6@91835,COG1171@1,KOG2547@2759	NA|NA|NA	IM	Glycosyl transferase family 21
jg19953.t1	3827.XP_004512962.1	1.7e-260	905.2	fabids		GO:0003674,GO:0005215,GO:0005575,GO:0005623,GO:0005886,GO:0005887,GO:0006810,GO:0006811,GO:0006820,GO:0008150,GO:0008272,GO:0008509,GO:0015075,GO:0015103,GO:0015116,GO:0015318,GO:0015698,GO:0016020,GO:0016021,GO:0022857,GO:0031224,GO:0031226,GO:0034220,GO:0044425,GO:0044459,GO:0044464,GO:0051179,GO:0051234,GO:0055085,GO:0071944,GO:0072348,GO:0098656,GO:0098660,GO:0098661,GO:1901682,GO:1902358		ko:K17471					ko00000,ko02000	2.A.53.1			Viridiplantae	37KFE@33090,3GATU@35493,4JHGH@91835,COG0659@1,KOG0236@2759	NA|NA|NA	P	Sulfate transporter
jg19884.t1	225117.XP_009364068.1	2.3e-19	102.1	fabids			3.4.21.89	ko:K03100	ko02024,ko03060,map02024,map03060				ko00000,ko00001,ko01000,ko01002				Viridiplantae	2CMNV@1,2QR41@2759,37V3B@33090,3G8WB@35493,4JTQG@91835	NA|NA|NA
jg19704.t1	72664.XP_006417482.1	3.9e-23	114	Brassicales		GO:0000266,GO:0003674,GO:0003824,GO:0003924,GO:0005488,GO:0005515,GO:0005575,GO:0005622,GO:0005623,GO:0005737,GO:0005773,GO:0005774,GO:0005794,GO:0005886,GO:0005911,GO:0006810,GO:0006892,GO:0006896,GO:0006996,GO:0007005,GO:0007034,GO:0008017,GO:0008092,GO:0008150,GO:0009506,GO:0009987,GO:0012505,GO:0015631,GO:0016020,GO:0016043,GO:0016192,GO:0016462,GO:0016787,GO:0016817,GO:0016818,GO:0017111,GO:…	3.6.5.5	ko:K01528	ko04072,ko04144,ko04721,ko04961,ko05100,map04072,map04144,map04721,map04961,map05100				ko00000,ko00001,ko01000,ko04131,ko04147				Viridiplantae	37SAS@33090,3GD8R@35493,3HXFW@3699,COG0699@1,KOG0446@2759	NA|NA|NA	U	Belongs to the TRAFAC class dynamin-like GTPase superfamily. Dynamin Fzo YdjA family
jg19906.t1	3983.cassava4.1_026271m	2.5e-35	156	fabids													Viridiplantae	28KGU@1,2QSY1@2759,37PN8@33090,3GDCB@35493,4JP2I@91835	NA|NA|NA	S	Transcriptional repressor, ovate
jg19644.t1	3847.GLYMA20G12510.1	4.6e-35	153.7	fabids		GO:0000302,GO:0000303,GO:0000305,GO:0003674,GO:0003824,GO:0004784,GO:0005575,GO:0005622,GO:0005623,GO:0005737,GO:0006801,GO:0006950,GO:0006979,GO:0008150,GO:0008152,GO:0009295,GO:0009507,GO:0009532,GO:0009536,GO:0009570,GO:0009579,GO:0009636,GO:0009987,GO:0010035,GO:0016209,GO:0016491,GO:0016721,GO:0019430,GO:0033554,GO:0034599,GO:0034614,GO:0042221,GO:0042644,GO:0042646,GO:0043226,GO:0043227,GO:…	1.15.1.1	ko:K04564	ko04013,ko04068,ko04146,ko04211,ko04212,ko04213,ko05016,map04013,map04068,map04146,map04211,map04212,map04213,map05016				ko00000,ko00001,ko01000				Viridiplantae	37RMW@33090,3GEMG@35493,4JDJK@91835,COG0605@1,KOG0876@2759	NA|NA|NA	P	Superoxide dismutase fe
jg20157.t1	3880.AES64308	3.1e-67	261.5	fabids													Viridiplantae	2B53S@1,2RXHQ@2759,37U5Z@33090,3GI2X@35493,4JNU4@91835	NA|NA|NA	S	Protein of unknown function (DUF679)
jg20000.t1	161934.XP_010668309.1	1.6e-137	496.9	Eukaryota													Eukaryota	COG0507@1,KOG0987@2759	NA|NA|NA	L	G-quadruplex DNA unwinding
jg19827.t1	3847.GLYMA05G35700.1	2.3e-11	74.7	fabids													Viridiplantae	37MYF@33090,3GF0Z@35493,4JF9V@91835,COG0346@1,KOG2943@2759	NA|NA|NA	G	Lactoylglutathione lyase
jg20185.t1	85681.XP_006419688.1	1e-40	172.9	Streptophyta													Viridiplantae	37VG8@33090,3GJEV@35493,COG0236@1,KOG1748@2759	NA|NA|NA	CIQ	Carrier of the growing fatty acid chain in fatty acid biosynthesis
jg19962.t1	2711.XP_006490008.1	1.4e-47	197.6	Streptophyta													Viridiplantae	37T71@33090,3GHK2@35493,KOG1075@1,KOG1075@2759	NA|NA|NA	S	Ribonuclease H protein
jg19881.t1	3847.GLYMA01G42340.2	1.6e-18	98.6	fabids													Viridiplantae	2DXH4@1,2S6SE@2759,37ZXZ@33090,3GHUK@35493,4JU42@91835	NA|NA|NA	S	source UniProtKB
jg19655.t1	29760.VIT_11s0016g02790.t01	1.7e-154	552.4	Streptophyta		GO:0003674,GO:0003700,GO:0005575,GO:0005623,GO:0005886,GO:0006355,GO:0008150,GO:0009889,GO:0010468,GO:0010556,GO:0016020,GO:0019219,GO:0019222,GO:0031323,GO:0031326,GO:0044464,GO:0050789,GO:0050794,GO:0051171,GO:0051252,GO:0060255,GO:0065007,GO:0071944,GO:0080090,GO:0140110,GO:1903506,GO:2000112,GO:2001141											Viridiplantae	37NGT@33090,3GDX5@35493,KOG1595@1,KOG1595@2759	NA|NA|NA	S	zinc finger CCCH domain-containing protein
jg19768.t1	3641.EOY08302	7.3e-40	171	Streptophyta													Viridiplantae	380FB@33090,3GPVX@35493,KOG1075@1,KOG1075@2759	NA|NA|NA	S	Ribonuclease H protein
jg20058.t1	4565.Traes_7AS_A47100451.1	4.2e-09	68.6	Poales													Viridiplantae	37NIJ@33090,3G8UP@35493,3I85F@38820,3KQGR@4447,COG5059@1,KOG0240@2759	NA|NA|NA	Z	Belongs to the TRAFAC class myosin-kinesin ATPase superfamily. Kinesin family
jg20004.t1	3659.XP_004156681.1	6.1e-43	181	fabids													Viridiplantae	28IZI@1,2QRBA@2759,37PA7@33090,3GBMI@35493,4JDC8@91835	NA|NA|NA
jg19993.t1	3847.GLYMA15G15220.2	0	2156.3	fabids													Viridiplantae	37PIW@33090,3G90P@35493,4JNME@91835,COG2319@1,KOG0644@2759	NA|NA|NA	S	Bromodomain and WD repeat-containing protein
jg19747.t1	3885.XP_007160280.1	2.7e-108	399.1	fabids													Viridiplantae	28PBK@1,2QVYZ@2759,37KYN@33090,3GBWF@35493,4JJGS@91835	NA|NA|NA	S	Protein of unknown function (DUF4005)
jg19749.t1	71139.XP_010039376.1	1.2e-30	141	Streptophyta													Viridiplantae	37TIF@33090,3G9IZ@35493,KOG1075@1,KOG1075@2759	NA|NA|NA	L	ribonuclease H protein
jg19826.t1	3827.XP_004503461.1	4.1e-11	73.6	fabids													Viridiplantae	37MYF@33090,3GF0Z@35493,4JF9V@91835,COG0346@1,KOG2943@2759	NA|NA|NA	G	Lactoylglutathione lyase
jg19941.t1	3847.GLYMA07G09640.1	4.2e-238	830.5	fabids													Viridiplantae	37Q0A@33090,3GBC3@35493,4JIH8@91835,COG1012@1,KOG2450@2759	NA|NA|NA	C	Aldehyde dehydrogenase family
jg19895.t1	102107.XP_008238489.1	7.7e-64	252.3	fabids													Viridiplantae	37T71@33090,3GHK2@35493,4JS3R@91835,KOG1075@1,KOG1075@2759	NA|NA|NA	S	acid phosphatase activity
jg20128.t1	3847.GLYMA13G28210.1	6.6e-178	630.6	fabids													Viridiplantae	28NA2@1,2QUVH@2759,37TM4@33090,3GFTW@35493,4JS97@91835	NA|NA|NA	S	F-box kelch-repeat protein
jg19986.t1	3760.EMJ11246	5e-30	137.1	fabids													Viridiplantae	2E0DQ@1,2S3B3@2759,37VRM@33090,3GXH5@35493,4JUC1@91835	NA|NA|NA	S	PLAC8 family
jg19775.t1	3880.AES96712	3.4e-70	271.6	fabids		GO:0003674,GO:0003824,GO:0004364,GO:0005575,GO:0005622,GO:0005623,GO:0005737,GO:0006518,GO:0006575,GO:0006749,GO:0006790,GO:0006807,GO:0008150,GO:0008152,GO:0009056,GO:0009404,GO:0009407,GO:0009636,GO:0009987,GO:0016740,GO:0016765,GO:0019748,GO:0034641,GO:0042221,GO:0043603,GO:0044237,GO:0044248,GO:0044424,GO:0044464,GO:0050896,GO:0051186,GO:0071704,GO:0098754,GO:1901564	2.5.1.18	ko:K00799	ko00480,ko00980,ko00982,ko00983,ko01524,ko05200,ko05204,ko05225,ko05418,map00480,map00980,map00982,map00983,map01524,map05200,map05204,map05225,map05418		R03522,R07002,R07003,R07004,R07023,R07024,R07025,R07026,R07069,R07070,R07083,R07084,R07091,R07092,R07093,R07094,R07100,R07113,R07116,R08280,R09409,R11905	RC00004,RC00069,RC00840,RC00948,RC01704,RC01705,RC01706,RC01758,RC01759,RC01765,RC01767,RC01769,RC02243,RC02527,RC02939,RC02940,RC02942,RC02943,RC02944	ko00000,ko00001,ko01000,ko02000	1.A.12.2.2,1.A.12.3.2			Viridiplantae	37SRT@33090,3GHE6@35493,4JSBF@91835,KOG0406@1,KOG0406@2759	NA|NA|NA	O	Glutathione S-transferase
jg20159.t1	3885.XP_007147832.1	6.1e-71	273.9	fabids													Viridiplantae	2B53S@1,2RXHQ@2759,37U5Z@33090,3GI2X@35493,4JNU4@91835	NA|NA|NA	S	Protein of unknown function (DUF679)
jg20213.t1	3847.GLYMA15G16490.1	9.2e-150	536.6	fabids													Viridiplantae	37IUR@33090,3GBPQ@35493,4JKCW@91835,COG3491@1,KOG0143@2759	NA|NA|NA	Q	Belongs to the iron ascorbate-dependent oxidoreductase family
jg20195.t1	3847.GLYMA15G10380.4	1.7e-151	542.3	fabids													Viridiplantae	37PRZ@33090,3GD0H@35493,4JIXV@91835,KOG4569@1,KOG4569@2759	NA|NA|NA	I	Lipase-like
jg19983.t1	3847.GLYMA07G37890.1	8.4e-37	160.2	fabids													Viridiplantae	37N6G@33090,3GAGY@35493,4JE7X@91835,KOG4197@1,KOG4197@2759	NA|NA|NA	S	Pentatricopeptide repeat-containing protein
jg19840.t1	3983.cassava4.1_031298m	2.7e-20	104.4	fabids													Viridiplantae	37N11@33090,3G7RW@35493,4JHIX@91835,KOG0324@1,KOG0324@2759	NA|NA|NA	S	deSI-like protein
jg19923.t1	3641.EOY22023	2.2e-22	113.2	Streptophyta													Viridiplantae	37K76@33090,3GAQ9@35493,KOG4585@1,KOG4585@2759	NA|NA|NA	L	nuclease HARBI1
jg20070.t1	3827.XP_004486152.1	4.1e-118	431	fabids													Viridiplantae	37I5C@33090,3G79Q@35493,4JDF1@91835,COG0398@1,KOG3140@2759	NA|NA|NA	L	TVP38 TMEM64 family membrane protein
jg19695.t1	3641.EOY30586	1.2e-238	833.2	Streptophyta			2.7.1.11	ko:K00850	ko00010,ko00030,ko00051,ko00052,ko00680,ko01100,ko01110,ko01120,ko01130,ko01200,ko01230,ko03018,ko04152,ko05230,map00010,map00030,map00051,map00052,map00680,map01100,map01110,map01120,map01130,map01200,map01230,map03018,map04152,map05230	M00001,M00345	R00756,R03236,R03237,R03238,R03239,R04779	RC00002,RC00017	ko00000,ko00001,ko00002,ko01000,ko01009,ko03019				Viridiplantae	37J8W@33090,3G7FQ@35493,COG0205@1,KOG2440@2759	NA|NA|NA	G	Catalyzes the phosphorylation of D-fructose 6-phosphate to fructose 1,6-bisphosphate by ATP, the first committing step of glycolysis
jg20122.t1	3880.AES87873	2.5e-45	188.7	fabids													Viridiplantae	37Q72@33090,3GCCF@35493,4JS2N@91835,COG0507@1,KOG0987@2759	NA|NA|NA	D	Belongs to the helicase family
jg19760.t1	4113.PGSC0003DMT400009752	1.2e-13	83.6	Eukaryota			2.7.7.6	ko:K10908					ko00000,ko01000,ko03029				Eukaryota	KOG1075@1,KOG1075@2759	NA|NA|NA	E	Ribonuclease H protein
jg19705.t1	3847.GLYMA07G40300.1	1.1e-137	496.5	fabids													Viridiplantae	37SAS@33090,3GD8R@35493,4JSUU@91835,COG0699@1,KOG0446@2759	NA|NA|NA	U	Belongs to the TRAFAC class dynamin-like GTPase superfamily. Dynamin Fzo YdjA family
jg19865.t1	3760.EMJ11512	1.3e-23	116.7	fabids		GO:0005575,GO:0005622,GO:0005623,GO:0005634,GO:0005737,GO:0008150,GO:0010029,GO:0043226,GO:0043227,GO:0043229,GO:0043231,GO:0044424,GO:0044464,GO:0048580,GO:0050789,GO:0050793,GO:0051239,GO:0065007,GO:1900140,GO:2000026											Viridiplantae	37N73@33090,3G7NU@35493,4JN4G@91835,KOG0167@1,KOG0167@2759	NA|NA|NA	S	RING-type E3 ubiquitin transferase
jg20171.t1	3847.GLYMA13G28470.1	7.6e-298	1029.2	fabids													Viridiplantae	37RG4@33090,3G7S7@35493,4JH0F@91835,COG0021@1,KOG0523@2759	NA|NA|NA	G	1-deoxy-D-xylulose-5-phosphate synthase
jg20045.t1	28532.XP_010548996.1	2.7e-15	87.4	Brassicales		GO:0000166,GO:0003674,GO:0005488,GO:0005575,GO:0005623,GO:0005886,GO:0008144,GO:0016020,GO:0016208,GO:0017076,GO:0030554,GO:0032553,GO:0032555,GO:0032559,GO:0036094,GO:0043167,GO:0043168,GO:0043169,GO:0044464,GO:0071944,GO:0097159,GO:0097367,GO:1901265,GO:1901363											Viridiplantae	2CXHP@1,2RXMC@2759,37U1U@33090,3GI12@35493,3HTRF@3699	NA|NA|NA	S	Universal stress protein
jg19852.t1	3885.XP_007160322.1	1.8e-25	122.1	fabids				ko:K14638					ko00000,ko02000	2.A.17.3			Viridiplantae	37K22@33090,3GE3F@35493,4JDNS@91835,COG3104@1,KOG1237@2759	NA|NA|NA	E	Protein NRT1 PTR FAMILY
jg20093.t1	3656.XP_008438733.1	2.9e-84	318.5	fabids			2.7.4.8	ko:K00942	ko00230,ko01100,map00230,map01100	M00050	R00332,R02090	RC00002	ko00000,ko00001,ko00002,ko01000				Viridiplantae	37RE3@33090,3G9GT@35493,4JENB@91835,COG0194@1,KOG0707@2759	NA|NA|NA	F	Guanylate
jg20077.t1	3847.GLYMA15G11030.1	3.2e-190	671.4	fabids				ko:K16302					ko00000,ko02000	9.A.40.3			Viridiplantae	37HU1@33090,3G90N@35493,4JMPE@91835,COG1253@1,KOG2118@2759	NA|NA|NA	S	DUF21 domain-containing protein
jg19715.t1	3847.GLYMA08G03630.1	3.2e-114	417.9	fabids													Viridiplantae	37HSR@33090,3GF0D@35493,4JGY7@91835,COG5291@1,KOG0858@2759	NA|NA|NA	S	May be involved in the degradation of misfolded endoplasmic reticulum (ER) luminal proteins
jg20110.t1	2711.XP_006480084.1	8.9e-07	60.8	Streptophyta													Viridiplantae	2CV4S@1,2RRA8@2759,380E3@33090,3GQ45@35493	NA|NA|NA	S	A Receptor for Ubiquitination Targets
jg20193.t1	3827.XP_004508610.1	1.1e-38	166.8	fabids													Viridiplantae	2CVFW@1,2S4GC@2759,37W9Z@33090,3GKF0@35493,4JR35@91835	NA|NA|NA	K	transcription factor
jg19789.t1	3847.GLYMA15G21740.1	6.1e-82	310.8	fabids													Viridiplantae	37SJV@33090,3GATM@35493,4JITV@91835,COG0656@1,KOG1577@2759	NA|NA|NA	S	NAD(P)H-dependent 6'-deoxychalcone synthase-like
jg20168.t1	1435008.V9QF33_9RETR	4.9e-07	61.6	Retroviridae		GO:0005575,GO:0018995,GO:0019012,GO:0033643,GO:0033646,GO:0033647,GO:0033648,GO:0042025,GO:0043656,GO:0043657,GO:0044215,GO:0044216,GO:0044217											Viruses	4QEBP@10239,4QP7M@11632,4R0Q2@35268	NA|NA|NA	L	nucleic acid binding
jg20082.t1	3880.AET01424	3e-86	324.7	fabids		GO:0003674,GO:0003824,GO:0005215,GO:0005388,GO:0005575,GO:0005622,GO:0005623,GO:0005886,GO:0005887,GO:0006810,GO:0006811,GO:0006812,GO:0006816,GO:0008150,GO:0008324,GO:0015075,GO:0015085,GO:0015318,GO:0015399,GO:0015405,GO:0015662,GO:0016020,GO:0016021,GO:0016462,GO:0016787,GO:0016817,GO:0016818,GO:0016887,GO:0017111,GO:0019829,GO:0022804,GO:0022853,GO:0022857,GO:0022890,GO:0030001,GO:0031224,GO:…	3.6.3.54	ko:K17686	ko01524,ko04016,map01524,map04016		R00086	RC00002	ko00000,ko00001,ko01000	3.A.3.5			Viridiplantae	37HKS@33090,3G7MY@35493,4JDMM@91835,COG2217@1,KOG0207@2759	NA|NA|NA	P	Copper-transporting ATPase
jg19905.t1	3885.XP_007160334.1	2.7e-187	661.8	fabids		GO:0003674,GO:0005215,GO:0005351,GO:0005354,GO:0005355,GO:0005365,GO:0005402,GO:0005575,GO:0005623,GO:0005886,GO:0006810,GO:0006811,GO:0006812,GO:0007275,GO:0008150,GO:0008324,GO:0008643,GO:0008645,GO:0009653,GO:0009791,GO:0010015,GO:0010101,GO:0010102,GO:0010311,GO:0015075,GO:0015077,GO:0015078,GO:0015144,GO:0015145,GO:0015146,GO:0015148,GO:0015149,GO:0015166,GO:0015168,GO:0015291,GO:0015293,GO:…											Viridiplantae	37JU2@33090,3G7RB@35493,4JFJF@91835,KOG0254@1,KOG0254@2759	NA|NA|NA	U	Belongs to the major facilitator superfamily. Sugar transporter (TC 2.A.1.1) family
jg20016.t1	3827.XP_004507706.1	5.9e-131	473.8	Streptophyta													Viridiplantae	37HIG@33090,3GG6F@35493,COG1028@1,KOG0725@2759	NA|NA|NA	Q	Glucose and ribitol
jg19897.t1	3760.EMJ03222	6.1e-210	736.9	fabids		GO:0005575,GO:0005622,GO:0005623,GO:0005737,GO:0009507,GO:0009536,GO:0043226,GO:0043227,GO:0043229,GO:0043231,GO:0044424,GO:0044444,GO:0044464											Viridiplantae	37JT1@33090,3G8A0@35493,4JI1S@91835,COG0464@1,COG0666@1,KOG0730@2759,KOG4177@2759	NA|NA|NA	MO	Ankyrin repeats (many copies)
jg20067.t1	4432.XP_010255891.1	7.9e-38	165.2	Streptophyta													Viridiplantae	37SI8@33090,3GAYJ@35493,KOG1603@1,KOG1603@2759	NA|NA|NA	P	heavy metal transport detoxification superfamily protein
jg19985.t1	3988.XP_002526607.1	7.7e-31	140.2	fabids	PSAK	GO:0005575,GO:0005622,GO:0005623,GO:0005737,GO:0009507,GO:0009534,GO:0009535,GO:0009536,GO:0009579,GO:0016020,GO:0031976,GO:0031984,GO:0034357,GO:0042651,GO:0043226,GO:0043227,GO:0043229,GO:0043231,GO:0044422,GO:0044424,GO:0044434,GO:0044435,GO:0044436,GO:0044444,GO:0044446,GO:0044464,GO:0055035		ko:K02698	ko00195,ko01100,map00195,map01100				ko00000,ko00001,ko00194				Viridiplantae	2APT8@1,2RZHF@2759,37UR2@33090,3GIZ8@35493,4JPPX@91835	NA|NA|NA	S	Photosystem I reaction center subunit psaK
jg19649.t1	3847.GLYMA14G07140.1	6.2e-199	700.3	fabids													Viridiplantae	37J92@33090,3GC8U@35493,4JJ83@91835,KOG2696@1,KOG2696@2759	NA|NA|NA	B	Histone acetyltransferase type B catalytic
jg19877.t1	3641.EOX94701	1.8e-81	308.5	Streptophyta				ko:K02895	ko03010,map03010	M00178,M00179			br01610,ko00000,ko00001,ko00002,ko03011				Viridiplantae	37S1W@33090,3G7YW@35493,COG0198@1,KOG1708@2759	NA|NA|NA	J	Belongs to the universal ribosomal protein uL24 family
jg20119.t1	3847.GLYMA07G37650.1	1.7e-39	170.2	fabids													Viridiplantae	28NA2@1,2QUVH@2759,37TM4@33090,3GFTW@35493,4JS97@91835	NA|NA|NA	S	F-box kelch-repeat protein
jg19958.t1	3847.GLYMA07G09760.1	1.4e-37	162.5	fabids													Viridiplantae	37VDX@33090,3GJ65@35493,4JQ5G@91835,KOG1603@1,KOG1603@2759	NA|NA|NA	P	Heavy-metal-associated domain
jg19640.t1	29760.VIT_10s0042g00130.t01	1.4e-25	122.1	Streptophyta													Viridiplantae	37RYH@33090,3GBGK@35493,KOG4197@1,KOG4197@2759	NA|NA|NA	KLT	Pentatricopeptide repeat-containing protein
jg19652.t1	3847.GLYMA01G00790.2	2.5e-310	1071.2	fabids													Viridiplantae	2QQCZ@2759,37PZK@33090,3GA01@35493,4JTQS@91835,COG0515@1	NA|NA|NA	T	LRR receptor-like serine threonine-protein kinase
jg19972.t1	225117.XP_009334712.1	6.9e-17	93.6	fabids				ko:K08776					ko00000,ko01000,ko01002				Viridiplantae	37KDN@33090,3GF9G@35493,4JD8X@91835,COG0308@1,KOG1046@2759	NA|NA|NA	EO	aminopeptidase
jg19637.t1	161934.XP_010668250.1	1.8e-248	865.9	Streptophyta													Viridiplantae	37Q72@33090,3GCCF@35493,COG0507@1,KOG0987@2759	NA|NA|NA	D	Belongs to the helicase family
jg19716.t1	3641.EOY30604	6.3e-64	250	Streptophyta				ko:K05759	ko04013,ko04015,ko04810,ko05131,ko05132,map04013,map04015,map04810,map05131,map05132				ko00000,ko00001,ko04131,ko04147,ko04812				Viridiplantae	37U4Q@33090,3GIB8@35493,KOG1755@1,KOG1755@2759	NA|NA|NA	Z	Binds to actin and affects the structure of the cytoskeleton. At high concentrations, profilin prevents the polymerization of actin, whereas it enhances it at low concentrations
jg20200.t1	3641.EOY06431	1.7e-45	188.3	Streptophyta				ko:K03676					ko00000,ko03110				Viridiplantae	37V8V@33090,3GJCE@35493,COG0695@1,KOG1752@2759	NA|NA|NA	O	Monothiol
jg19921.t1	3847.GLYMA07G09540.2	2.5e-130	472.6	fabids													Viridiplantae	37NH2@33090,3G8ZZ@35493,4JHFG@91835,KOG2027@1,KOG2027@2759	NA|NA|NA	Z	Regulator of Vps4 activity in the MVB pathway
jg19800.t1	3880.AES96527	6.1e-118	432.6	Eukaryota													Eukaryota	28I92@1,2QQJE@2759	NA|NA|NA	S	ADP binding
jg19957.t1	3847.GLYMA08G04420.1	1.8e-189	669.5	fabids													Viridiplantae	37HPM@33090,3GC2H@35493,4JD9B@91835,COG5347@1,KOG0702@2759	NA|NA|NA	T	ADP-ribosylation factor GTPase-activating protein AGD14
jg20150.t1	3760.EMJ26125	3.7e-156	557.8	fabids		GO:0000271,GO:0003674,GO:0003824,GO:0005575,GO:0005622,GO:0005623,GO:0005737,GO:0005794,GO:0005975,GO:0005976,GO:0008150,GO:0008152,GO:0008194,GO:0009058,GO:0009059,GO:0012505,GO:0016051,GO:0016740,GO:0016757,GO:0016758,GO:0042995,GO:0043170,GO:0043226,GO:0043227,GO:0043229,GO:0043231,GO:0044238,GO:0044424,GO:0044444,GO:0044464,GO:0047262,GO:0071704,GO:0090406,GO:0120025,GO:1901576											Viridiplantae	2BYJN@1,2QRCX@2759,37NA6@33090,3G9SE@35493,4JDZQ@91835	NA|NA|NA	G	Belongs to the glycosyltransferase 8 family
jg20088.t1	3983.cassava4.1_015076m	1.7e-104	385.6	fabids													Viridiplantae	37R07@33090,3GC9H@35493,4JGFW@91835,COG0412@1,KOG3043@2759	NA|NA|NA	L	1,4-beta-D-glucanase-like
jg20203.t1	3827.XP_004486039.1	1.4e-63	250.4	fabids													Viridiplantae	37PC7@33090,3GABJ@35493,4JSBT@91835,KOG1267@1,KOG1267@2759	NA|NA|NA	K	mTERF
jg19980.t1	3885.XP_007152794.1	3.2e-198	698	fabids		GO:0001101,GO:0002376,GO:0003674,GO:0003824,GO:0004175,GO:0004190,GO:0005575,GO:0005622,GO:0005623,GO:0005737,GO:0005783,GO:0006508,GO:0006807,GO:0006950,GO:0006952,GO:0006955,GO:0008150,GO:0008152,GO:0008233,GO:0009056,GO:0009057,GO:0009414,GO:0009415,GO:0009605,GO:0009607,GO:0009627,GO:0009628,GO:0009719,GO:0009725,GO:0009737,GO:0009814,GO:0010033,GO:0010035,GO:0012505,GO:0016787,GO:0019538,GO:…											Viridiplantae	37K0Y@33090,3GB91@35493,4JNQR@91835,KOG1339@1,KOG1339@2759	NA|NA|NA	O	Protein ASPARTIC PROTEASE IN GUARD CELL
jg19751.t1	3847.GLYMA16G08570.1	3.2e-151	542.7	fabids													Viridiplantae	2QQPF@2759,37NE4@33090,3GAQM@35493,4JIH7@91835,COG0515@1	NA|NA|NA	T	Belongs to the protein kinase superfamily. Ser Thr protein kinase family
jg19666.t1	3880.AES96527	5.1e-18	97.1	Eukaryota													Eukaryota	28I92@1,2QQJE@2759	NA|NA|NA	S	ADP binding
jg20182.t1	3847.GLYMA15G10540.2	3.1e-07	61.6	fabids													Viridiplantae	2E1W2@1,2S7RY@2759,37XCJ@33090,3GKSZ@35493,4JR3E@91835	NA|NA|NA	S	Classical arabinogalactan protein
jg20014.t1	3656.XP_008448792.1	2.7e-50	204.5	fabids													Viridiplantae	37JSX@33090,3GAR8@35493,4JJUH@91835,KOG0084@1,KOG0084@2759	NA|NA|NA	U	GTP-BINDING protein
jg20008.t1	3847.GLYMA02G36210.4	9.3e-18	96.7	fabids													Viridiplantae	37IV9@33090,3G9DX@35493,4JNJN@91835,COG3914@1,KOG4626@2759	NA|NA|NA	GOT	UDP-N-acetylglucosamine-peptide N-acetylglucosaminyltransferase
jg20165.t1	3827.XP_004486297.1	0	1338.2	fabids													Viridiplantae	37HYC@33090,3G9BH@35493,4JT9G@91835,COG1957@1,KOG2938@2759	NA|NA|NA	F	Inosine-uridine preferring nucleoside hydrolase
jg20079.t1	57918.XP_004296951.1	9.9e-66	256.9	fabids		GO:0003674,GO:0003676,GO:0003723,GO:0003735,GO:0005198,GO:0005488,GO:0005575,GO:0005622,GO:0005623,GO:0005737,GO:0005829,GO:0005840,GO:0006412,GO:0006518,GO:0006807,GO:0008150,GO:0008152,GO:0009058,GO:0009059,GO:0009987,GO:0010467,GO:0015934,GO:0019538,GO:0022613,GO:0022625,GO:0022626,GO:0032991,GO:0034641,GO:0034645,GO:0042254,GO:0043043,GO:0043170,GO:0043226,GO:0043228,GO:0043229,GO:0043232,GO:…											Viridiplantae	29JPR@1,2RRGD@2759,37QPM@33090,3GHPH@35493,4JRYT@91835	NA|NA|NA	S	Ribosomal protein L34e superfamily protein
jg19634.t1	3827.XP_004513587.1	7.4e-27	125.9	fabids													Viridiplantae	28K4X@1,2QSSZ@2759,37KF3@33090,3G8BK@35493,4JGC7@91835	NA|NA|NA	S	Protein trichome birefringence-like 8
jg19748.t1	3983.cassava4.1_030309m	8.6e-15	86.3	fabids													Viridiplantae	2E9G9@1,2S9VM@2759,37X7T@33090,3GM7B@35493,4JV5H@91835	NA|NA|NA
jg20030.t1	225117.XP_009374772.1	4.4e-266	924.1	fabids													Viridiplantae	2QQEW@2759,37HW6@33090,3G7JQ@35493,4JRYI@91835,COG0515@1	NA|NA|NA	T	G-type lectin S-receptor-like serine threonine-protein kinase
jg20085.t1	3847.GLYMA10G43750.1	0	2296.9	fabids													Viridiplantae	37HQ4@33090,3G8S8@35493,4JF5N@91835,KOG1898@1,KOG1898@2759	NA|NA|NA	A	Splicing factor 3B subunit
jg19918.t1	3880.AET04117	5e-11	73.6	fabids													Viridiplantae	2E30V@1,2SA6A@2759,37XMT@33090,3GM3V@35493,4JRA4@91835	NA|NA|NA
jg20081.t1	3847.GLYMA07G38570.1	1.2e-175	622.5	fabids		GO:0003674,GO:0003824,GO:0004748,GO:0005575,GO:0005622,GO:0005623,GO:0005737,GO:0005829,GO:0005971,GO:0006139,GO:0006259,GO:0006281,GO:0006725,GO:0006753,GO:0006793,GO:0006796,GO:0006807,GO:0006950,GO:0006974,GO:0007275,GO:0008150,GO:0008152,GO:0009117,GO:0009259,GO:0009987,GO:0016491,GO:0016725,GO:0016728,GO:0019637,GO:0019693,GO:0032501,GO:0032502,GO:0032991,GO:0033554,GO:0034641,GO:0043170,GO:…	1.17.4.1	ko:K10808	ko00230,ko00240,ko00480,ko00983,ko01100,ko04115,map00230,map00240,map00480,map00983,map01100,map04115	M00053	R02017,R02019,R02024,R08363,R08364,R11893	RC00613,RC01003	ko00000,ko00001,ko00002,ko01000,ko03400				Viridiplantae	37SZZ@33090,3GBJV@35493,4JTA2@91835,COG1678@1,KOG1567@2759	NA|NA|NA	F	Ribonucleoside-diphosphate reductase small chain
jg20172.t1	3847.GLYMA13G28470.1	4.4e-293	1013.4	fabids													Viridiplantae	37RG4@33090,3G7S7@35493,4JH0F@91835,COG0021@1,KOG0523@2759	NA|NA|NA	G	1-deoxy-D-xylulose-5-phosphate synthase
jg19724.t1	2711.XP_006490008.1	7e-60	238.8	Streptophyta													Viridiplantae	37T71@33090,3GHK2@35493,KOG1075@1,KOG1075@2759	NA|NA|NA	S	Ribonuclease H protein
jg20192.t1	3885.XP_007147869.1	3.7e-57	228	fabids													Viridiplantae	2CY8X@1,2S2UF@2759,37VF9@33090,3GIKG@35493,4JPU2@91835	NA|NA|NA	S	Belongs to the Casparian strip membrane proteins (CASP) family
jg19730.t1	3847.GLYMA04G06060.2	0	2126.7	fabids													Viridiplantae	37INP@33090,3GDT6@35493,4JI54@91835,COG0571@1,KOG0701@2759	NA|NA|NA	A	Belongs to the helicase family. Dicer subfamily
jg20204.t1	3885.XP_007154243.1	7.9e-68	264.2	fabids													Viridiplantae	2CMKG@1,2QQPC@2759,37NZ8@33090,3GE57@35493,4JCZT@91835	NA|NA|NA	K	ethylene-responsive transcription factor
jg20212.t1	3641.EOY22023	1.3e-12	80.5	Streptophyta													Viridiplantae	37K76@33090,3GAQ9@35493,KOG4585@1,KOG4585@2759	NA|NA|NA	L	nuclease HARBI1
jg19996.t1	72664.XP_006408604.1	6.8e-12	77	Brassicales													Viridiplantae	3816N@33090,3GQF3@35493,3I171@3699,COG2801@1,KOG0017@2759	NA|NA|NA	L	gag-polypeptide of LTR copia-type
jg19886.t1	3847.GLYMA08G04250.1	8e-106	390.6	fabids													Viridiplantae	37RP7@33090,3GH3S@35493,4JEE2@91835,COG0681@1,KOG0171@2759	NA|NA|NA	O	Chloroplast processing
jg20080.t1	3847.GLYMA13G28070.1	0	2127.1	fabids													Viridiplantae	2CMQ1@1,2QRBB@2759,37HFC@33090,3G7M6@35493,4JE7Q@91835	NA|NA|NA	S	Mediator of RNA polymerase II transcription subunit 33A-like
jg19776.t1	3847.GLYMA16G08500.1	2.5e-43	181.4	fabids													Viridiplantae	37WIJ@33090,3GJQ6@35493,4JQ87@91835,COG5274@1,KOG0537@2759	NA|NA|NA	C	Belongs to the cytochrome b5 family
jg20148.t1	981085.XP_010112899.1	1.7e-64	251.9	fabids	RPL27			ko:K02901	ko03010,map03010	M00177			br01610,ko00000,ko00001,ko00002,ko03011				Viridiplantae	37TR0@33090,3GHXW@35493,4JNVS@91835,COG2163@1,KOG3418@2759	NA|NA|NA	J	Belongs to the eukaryotic ribosomal protein eL27 family
jg20104.t1	3847.GLYMA05G28070.1	1.5e-128	466.8	fabids													Viridiplantae	37J1B@33090,3G7BQ@35493,4JHVW@91835,COG0642@1,KOG0519@2759	NA|NA|NA	T	Histidine kinase
jg20187.t1	3847.GLYMA13G28611.1	3.6e-112	411.8	fabids													Viridiplantae	28NW6@1,2QVG9@2759,37T68@33090,3GHR5@35493,4JJ9T@91835	NA|NA|NA
jg19807.t1	3750.XP_008364114.1	2.2e-14	85.1	fabids													Viridiplantae	29H7M@1,2RQE9@2759,37S80@33090,3GGXG@35493,4JI2F@91835	NA|NA|NA	S	Mediator-associated protein 1-like
jg19991.t1	29760.VIT_06s0004g02100.t01	3.9e-90	337.8	Streptophyta		GO:0000247,GO:0003674,GO:0003824,GO:0005575,GO:0005623,GO:0005886,GO:0006629,GO:0006694,GO:0008150,GO:0008152,GO:0008202,GO:0008610,GO:0009058,GO:0016020,GO:0016125,GO:0016126,GO:0016853,GO:0016860,GO:0016863,GO:0044238,GO:0044464,GO:0071704,GO:0071944,GO:1901360,GO:1901362,GO:1901576,GO:1901615,GO:1901617	5.3.3.5	ko:K01824	ko00100,ko01100,ko01110,map00100,map01100,map01110	M00101	R03353,R04804,R07484	RC00911	ko00000,ko00001,ko00002,ko01000				Viridiplantae	37SUX@33090,3G8CE@35493,KOG4826@1,KOG4826@2759	NA|NA|NA	I	3-beta-hydroxysteroid-Delta(8),Delta(7)-isomerase
jg19731.t1	981085.XP_010103252.1	1.7e-21	110.2	Eukaryota		GO:0003674,GO:0003700,GO:0006355,GO:0008150,GO:0009889,GO:0010468,GO:0010556,GO:0019219,GO:0019222,GO:0031323,GO:0031326,GO:0050789,GO:0050794,GO:0051171,GO:0051252,GO:0060255,GO:0065007,GO:0080090,GO:0140110,GO:1903506,GO:2000112,GO:2001141		ko:K03858	ko00563,ko01100,map00563,map01100		R05916		ko00000,ko00001				Eukaryota	KOG4551@1,KOG4551@2759	NA|NA|NA	S	phosphatidylinositol N-acetylglucosaminyltransferase activity
jg19688.t1	3880.AES76314	6.9e-198	698.4	Eukaryota													Eukaryota	2D08I@1,2SD6T@2759	NA|NA|NA	O	Toll - interleukin 1 - resistance
jg20197.t1	3885.XP_007147874.1	0	1753	fabids				ko:K11654					ko00000,ko01000,ko03021,ko03036				Viridiplantae	37QUZ@33090,3G9F8@35493,4JJJU@91835,COG0553@1,KOG0385@2759	NA|NA|NA	K	chromatin-remodeling complex ATPase
jg20068.t1	3847.GLYMA19G38790.1	2.4e-12	78.6	fabids													Viridiplantae	37SE3@33090,3GAKD@35493,4JI8H@91835,KOG0118@1,KOG0118@2759	NA|NA|NA	A	33 kDa ribonucleoprotein
jg20020.t1	161934.XP_010668250.1	3.2e-234	818.5	Streptophyta													Viridiplantae	37Q72@33090,3GCCF@35493,COG0507@1,KOG0987@2759	NA|NA|NA	D	Belongs to the helicase family
jg20209.t1	3847.GLYMA15G16510.1	8.8e-233	812.8	fabids													Viridiplantae	37IKE@33090,3GC4H@35493,4JEK0@91835,COG0517@1,KOG1616@1,KOG1616@2759,KOG1764@2759	NA|NA|NA	CG	Sucrose nonfermenting 4-like
jg19818.t1	3827.XP_004503463.1	2e-194	685.3	fabids													Viridiplantae	37QFJ@33090,3GDA4@35493,4JF2B@91835,KOG0254@1,KOG0254@2759	NA|NA|NA	U	Belongs to the major facilitator superfamily. Sugar transporter (TC 2.A.1.1) family
jg19831.t1	3847.GLYMA05G35650.1	3.3e-39	168.3	fabids													Viridiplantae	29X0W@1,2RXQS@2759,37U9T@33090,3GHXF@35493,4JQ4P@91835	NA|NA|NA	S	transcription, DNA-templated
jg20199.t1	3847.GLYMA13G28740.1	4.8e-48	196.8	fabids				ko:K03676					ko00000,ko03110				Viridiplantae	37V7R@33090,3GJM2@35493,4JQ2H@91835,COG0695@1,KOG1752@2759	NA|NA|NA	O	Monothiol glutaredoxin-S10-like
jg20027.t1	3641.EOY05563	2.2e-60	239.2	Streptophyta				ko:K08066	ko04612,ko05152,map04612,map05152				ko00000,ko00001,ko03000				Viridiplantae	37QDI@33090,3GBKB@35493,COG5208@1,KOG1657@2759	NA|NA|NA	K	Nuclear transcription factor Y subunit
jg20205.t1	3847.GLYMA05G02510.1	1.4e-72	279.3	fabids			2.4.1.82	ko:K06617	ko00052,map00052		R02411	RC00049,RC00059	ko00000,ko00001,ko01000		GH36		Viridiplantae	2CC3R@1,2QTKB@2759,37K5N@33090,3G7A8@35493,4JKWC@91835	NA|NA|NA	S	Galactinol--sucrose galactosyltransferase-like
jg19963.t1	3885.XP_007152805.1	5.9e-305	1053.1	fabids													Viridiplantae	28IWQ@1,2QSVB@2759,37PRR@33090,3GGQC@35493,4JFBI@91835	NA|NA|NA	S	VIN3-like protein 1 isoform
jg19900.t1	29760.VIT_13s0067g03170.t01	8.8e-59	233.8	Streptophyta		GO:0005575,GO:0005622,GO:0005623,GO:0005634,GO:0005654,GO:0006139,GO:0006351,GO:0006354,GO:0006355,GO:0006725,GO:0006807,GO:0008023,GO:0008150,GO:0008152,GO:0009058,GO:0009059,GO:0009889,GO:0009987,GO:0010467,GO:0010468,GO:0010556,GO:0016070,GO:0018130,GO:0019219,GO:0019222,GO:0019438,GO:0031323,GO:0031326,GO:0031974,GO:0031981,GO:0032774,GO:0032784,GO:0032991,GO:0034641,GO:0034645,GO:0034654,GO:…		ko:K03145					ko00000,ko03021				Viridiplantae	37JMS@33090,3GA25@35493,COG1594@1,KOG1105@2759	NA|NA|NA	K	Transcription elongation factor
jg19970.t1	3847.GLYMA20G08560.1	5.6e-96	357.5	fabids													Viridiplantae	2QUXK@2759,37SIK@33090,3G85K@35493,4JHUZ@91835,COG0596@1	NA|NA|NA	S	Alpha/beta hydrolase family
jg19894.t1	3847.GLYMA07G09430.1	1.8e-236	825.1	fabids													Viridiplantae	37RHS@33090,3GFNS@35493,4JDNW@91835,COG1028@1,KOG0725@2759	NA|NA|NA	Q	chlorophyll(ide) b reductase NYC1
jg20056.t1	2711.XP_006489929.1	8.5e-28	129.4	Streptophyta			2.7.11.1	ko:K13412	ko04626,ko05145,map04626,map05145				ko00000,ko00001,ko01000,ko01001				Viridiplantae	37MAH@33090,3GB1K@35493,KOG0032@1,KOG0032@2759	NA|NA|NA	T	calcium-dependent protein kinase
jg19876.t1	29760.VIT_11s0016g03780.t01	7.1e-115	420.2	Streptophyta													Viridiplantae	2QPUG@2759,37HKA@33090,3GE5A@35493,COG2928@1	NA|NA|NA	S	stem vascular tissue pattern formation
jg19756.t1	3847.GLYMA16G08570.1	1.1e-157	564.3	fabids													Viridiplantae	2QQPF@2759,37NE4@33090,3GAQM@35493,4JIH7@91835,COG0515@1	NA|NA|NA	T	Belongs to the protein kinase superfamily. Ser Thr protein kinase family
jg19798.t1	3885.XP_007152911.1	6.9e-34	150.6	fabids													Viridiplantae	37JSZ@33090,3GFF2@35493,4JDAX@91835,COG3491@1,KOG0143@2759	NA|NA|NA	Q	Belongs to the iron ascorbate-dependent oxidoreductase family
jg20075.t1	3885.XP_007154133.1	1.2e-30	139.8	Streptophyta													Viridiplantae	37XA8@33090,3GM8C@35493,KOG0118@1,KOG0118@2759	NA|NA|NA	A	RNA recognition motif
jg19977.t1	3847.GLYMA07G09860.1	1.3e-293	1015.4	fabids													Viridiplantae	37S5K@33090,3G81H@35493,4JIU8@91835,COG0596@1,KOG2624@2759	NA|NA|NA	I	Partial alpha/beta-hydrolase lipase region
jg20049.t1	161934.XP_010689051.1	4.4e-19	101.3	Viridiplantae													Viridiplantae	2DPQX@1,2S6A3@2759,37W15@33090	NA|NA|NA	S	gag-polypeptide of LTR copia-type
jg19660.t1	3694.POPTR_0007s05820.1	2.5e-27	130.2	fabids													Viridiplantae	37T71@33090,3GHK2@35493,4JS3R@91835,KOG1075@1,KOG1075@2759	NA|NA|NA	S	acid phosphatase activity
jg19871.t1	3847.GLYMA07G09330.1	1.5e-163	582.8	fabids													Viridiplantae	2CMWZ@1,2QSGR@2759,37RUU@33090,3GEKS@35493,4JKT8@91835	NA|NA|NA	T	guanine nucleotide exchange factor
jg19645.t1	3885.XP_007160246.1	1.2e-58	232.3	fabids													Viridiplantae	2AI9R@1,2RZ4A@2759,37UIR@33090,3GIKI@35493,4JTTX@91835	NA|NA|NA	S	Mitochondrial ATP synthase g subunit
jg19725.t1	3656.XP_008450791.1	0	1079.7	fabids			6.1.1.19	ko:K01887	ko00970,map00970	M00359,M00360	R03646	RC00055,RC00523	ko00000,ko00001,ko00002,ko01000,ko01007,ko03016,ko03029				Viridiplantae	37HQS@33090,3G9WM@35493,4JJW5@91835,COG0018@1,KOG4426@2759	NA|NA|NA	J	Belongs to the class-I aminoacyl-tRNA synthetase family
jg20156.t1	1435008.V9QF33_9RETR	8.8e-14	84	Retroviridae		GO:0005575,GO:0018995,GO:0019012,GO:0033643,GO:0033646,GO:0033647,GO:0033648,GO:0042025,GO:0043656,GO:0043657,GO:0044215,GO:0044216,GO:0044217											Viruses	4QEBP@10239,4QP7M@11632,4R0Q2@35268	NA|NA|NA	L	nucleic acid binding
jg19694.t1	4096.XP_009769640.1	2.9e-52	211.8	Streptophyta													Viridiplantae	2ED2C@1,2SIT0@2759,37Y2Q@33090,3GMXM@35493	NA|NA|NA	S	TdcA1-ORF2 protein
jg19838.t1	3847.GLYMA07G09230.1	2.4e-94	351.7	fabids													Viridiplantae	37R44@33090,3GB94@35493,4JJAQ@91835,COG2012@1,KOG3218@2759	NA|NA|NA	K	DNA-directed RNA polymerases I, II, and III subunit
jg19771.t1	3847.GLYMA02G10730.1	1.2e-13	82	fabids													Viridiplantae	2CMKW@1,2QQRG@2759,37JKM@33090,3GDPU@35493,4JF71@91835	NA|NA|NA
jg19904.t1	28532.XP_010518657.1	2.1e-27	128.3	Brassicales													Viridiplantae	37QZP@33090,3GF51@35493,3HXJZ@3699,KOG0032@1,KOG0032@2759	NA|NA|NA	T	calcium-dependent protein kinase
jg19659.t1	3847.GLYMA05G36100.1	1.2e-156	559.3	fabids													Viridiplantae	37HHR@33090,3G9JW@35493,4JH2F@91835,KOG1573@1,KOG1573@2759	NA|NA|NA	S	Inositol oxygenase
jg20145.t1	3847.GLYMA17G02270.1	5.2e-127	461.5	fabids													Viridiplantae	37J9T@33090,3GE9Z@35493,4JRZ6@91835,KOG1192@1,KOG1192@2759	NA|NA|NA	CG	Belongs to the UDP-glycosyltransferase family
jg19982.t1	3847.GLYMA07G37890.1	1.1e-174	619.4	fabids													Viridiplantae	37N6G@33090,3GAGY@35493,4JE7X@91835,KOG4197@1,KOG4197@2759	NA|NA|NA	S	Pentatricopeptide repeat-containing protein
jg19990.t1	4081.Solyc12g037950.1.1	9.2e-31	139.8	asterids													Viridiplantae	2E0DQ@1,2S3B3@2759,37VRM@33090,3GXH5@35493,44T94@71274	NA|NA|NA	S	Cell number regulator
jg19735.t1	29730.Gorai.009G073600.1	3.7e-17	94	Streptophyta													Viridiplantae	37J0J@33090,3GC0M@35493,COG0451@1,KOG1502@2759	NA|NA|NA	V	cinnamoyl-CoA reductase 1-like
jg19710.t1	3827.XP_004503508.1	1.2e-251	875.5	fabids		GO:0005575,GO:0005622,GO:0005623,GO:0005737,GO:0005739,GO:0005740,GO:0005743,GO:0016020,GO:0019866,GO:0031090,GO:0031966,GO:0031967,GO:0031975,GO:0043226,GO:0043227,GO:0043229,GO:0043231,GO:0044422,GO:0044424,GO:0044429,GO:0044444,GO:0044446,GO:0044464	3.4.24.64	ko:K01412					ko00000,ko01000,ko01002,ko03029				Viridiplantae	37KI7@33090,3G8AB@35493,4JMAK@91835,COG0612@1,KOG2067@2759	NA|NA|NA	O	Belongs to the peptidase M16 family
jg19851.t1	3827.XP_004503821.1	1.1e-200	706.4	fabids				ko:K14638					ko00000,ko02000	2.A.17.3			Viridiplantae	37K22@33090,3GE3F@35493,4JDNS@91835,COG3104@1,KOG1237@2759	NA|NA|NA	E	Protein NRT1 PTR FAMILY
jg20103.t1	3847.GLYMA13G28460.3	5.7e-13	80.1	fabids													Viridiplantae	28N8C@1,2QUTN@2759,37PCQ@33090,3G97E@35493,4JDJM@91835	NA|NA|NA	S	Squamosa promoter-binding-like protein 7
jg20099.t1	3847.GLYMA17G02240.1	1.9e-240	838.6	fabids													Viridiplantae	37JH2@33090,3GBWH@35493,4JKEC@91835,COG1073@1,KOG1552@2759	NA|NA|NA	J	Serine aminopeptidase, S33
jg20188.t1	3880.AES64257	4.4e-190	670.6	fabids													Viridiplantae	37J58@33090,3G7U4@35493,4JGZJ@91835,KOG2502@1,KOG2502@2759	NA|NA|NA	S	Belongs to the TUB family
jg19802.t1	2711.XP_006495126.1	1.2e-50	206.5	Streptophyta													Viridiplantae	28Z97@1,2R63G@2759,37SX0@33090,3GGGG@35493	NA|NA|NA	S	Cotton fibre expressed protein
jg19742.t1	3847.GLYMA01G01010.1	2e-187	661.8	fabids													Viridiplantae	2QQMT@2759,37N2J@33090,3GC93@35493,4JIXR@91835,COG4677@1	NA|NA|NA	G	pectinesterase
jg19893.t1	3760.EMJ00536	3.3e-18	99.4	Eukaryota													Eukaryota	KOG1075@1,KOG1075@2759	NA|NA|NA	E	Ribonuclease H protein
jg19925.t1	161934.XP_010668250.1	2.4e-44	185.7	Streptophyta													Viridiplantae	37Q72@33090,3GCCF@35493,COG0507@1,KOG0987@2759	NA|NA|NA	D	Belongs to the helicase family
jg20028.t1	29730.Gorai.006G052600.1	2.4e-111	408.3	Streptophyta													Viridiplantae	28KJJ@1,2QT10@2759,37QK1@33090,3GF5T@35493	NA|NA|NA	S	Stem-specific protein
jg20138.t1	3847.GLYMA17G02270.1	1.2e-128	466.8	fabids													Viridiplantae	37J9T@33090,3GE9Z@35493,4JRZ6@91835,KOG1192@1,KOG1192@2759	NA|NA|NA	CG	Belongs to the UDP-glycosyltransferase family
jg20064.t1	3641.EOX97771	1e-42	179.1	Streptophyta		GO:0005575,GO:0005622,GO:0005623,GO:0005737,GO:0005829,GO:0044424,GO:0044444,GO:0044464											Viridiplantae	2CMA4@1,2QPS0@2759,37M9N@33090,3G75A@35493	NA|NA|NA	S	Alkaline neutral invertase
jg20127.t1	161934.XP_010668250.1	4.7e-205	721.5	Streptophyta													Viridiplantae	37Q72@33090,3GCCF@35493,COG0507@1,KOG0987@2759	NA|NA|NA	D	Belongs to the helicase family
jg19745.t1	3641.EOY24883	1.3e-42	181	Streptophyta				ko:K07052					ko00000				Viridiplantae	2QR9S@2759,37P8M@33090,3G8I9@35493,COG1266@1	NA|NA|NA	S	CAAX amino terminal protease family protein
jg20125.t1	3880.AES61497	1.2e-22	114.4	Eukaryota													Eukaryota	COG1599@1,KOG0851@2759	NA|NA|NA	L	DNA recombination
jg20152.t1	3885.XP_007154193.1	2.4e-168	598.2	fabids			4.1.1.50	ko:K01611	ko00270,ko00330,ko01100,map00270,map00330,map01100	M00034,M00133	R00178	RC00299	ko00000,ko00001,ko00002,ko01000				Viridiplantae	37PKH@33090,3GAW1@35493,4JF0Y@91835,KOG0788@1,KOG0788@2759	NA|NA|NA	T	S-adenosylmethionine decarboxylase proenzyme
jg19796.t1	3847.GLYMA16G08470.1	2e-167	595.1	fabids													Viridiplantae	37JSZ@33090,3GFF2@35493,4JDAX@91835,COG3491@1,KOG0143@2759	NA|NA|NA	Q	Belongs to the iron ascorbate-dependent oxidoreductase family
jg19891.t1	3827.XP_004502452.1	0	2991.8	fabids													Viridiplantae	37PV3@33090,3GFFV@35493,4JKA1@91835,KOG0167@1,KOG0167@2759	NA|NA|NA	S	Protein kinase C conserved region 2 (CalB)
jg19813.t1	3847.GLYMA01G34990.3	6.2e-191	674.1	fabids													Viridiplantae	37NNY@33090,3GGC5@35493,4JMV4@91835,KOG1021@1,KOG1021@2759	NA|NA|NA	GMW	Glycosyltransferase
jg20118.t1	3847.GLYMA07G37650.1	1.2e-28	134	fabids													Viridiplantae	28NA2@1,2QUVH@2759,37TM4@33090,3GFTW@35493,4JS97@91835	NA|NA|NA	S	F-box kelch-repeat protein
jg19955.t1	3827.XP_004512961.1	3.8e-68	266.5	fabids													Viridiplantae	2CMDV@1,2QQ2D@2759,37IGY@33090,3GFTU@35493,4JJGJ@91835	NA|NA|NA	S	leucine-rich repeat extensin-like protein
jg19752.t1	161934.XP_010684022.1	7.8e-27	128.6	Eukaryota													Eukaryota	KOG1075@1,KOG1075@2759	NA|NA|NA	E	Ribonuclease H protein
jg19714.t1	3880.AES76976	3.6e-54	219.2	fabids													Viridiplantae	2CMKD@1,2QQNY@2759,37P1C@33090,3G7WY@35493,4JSI2@91835	NA|NA|NA	S	leucine-rich repeat extensin-like protein
jg19903.t1	3847.GLYMA07G39240.1	3.2e-38	164.5	fabids													Viridiplantae	37K8V@33090,3G8Z4@35493,4JKVE@91835,KOG1339@1,KOG1339@2759	NA|NA|NA	O	Belongs to the peptidase A1 family
jg19673.t1	3694.POPTR_0016s05960.1	2.4e-29	136.3	fabids													Viridiplantae	37M6H@33090,3GBG2@35493,4JF8G@91835,COG0515@1,KOG1187@2759	NA|NA|NA	T	Belongs to the protein kinase superfamily. Tyr protein kinase family
jg19929.t1	3880.AES65257	2.3e-07	62.8	fabids													Viridiplantae	2DXH4@1,2S6SE@2759,37ZXZ@33090,3GHUK@35493,4JU42@91835	NA|NA|NA	S	source UniProtKB
jg20147.t1	3847.GLYMA06G18330.1	7.7e-40	170.2	fabids													Viridiplantae	37PSV@33090,3G8UV@35493,4JEP2@91835,COG0457@1,KOG1124@2759	NA|NA|NA	S	UDP-N-acetylglucosamine-peptide N-acetylglucosaminyltransferase
jg20102.t1	3885.XP_007147796.1	2e-236	824.7	fabids		GO:0005575,GO:0005622,GO:0005623,GO:0005737,GO:0009507,GO:0009536,GO:0043226,GO:0043227,GO:0043229,GO:0043231,GO:0044424,GO:0044444,GO:0044464	6.3.1.2	ko:K01915	ko00220,ko00250,ko00630,ko00910,ko01100,ko01120,ko01230,ko02020,ko04217,ko04724,ko04727,map00220,map00250,map00630,map00910,map01100,map01120,map01230,map02020,map04217,map04724,map04727		R00253	RC00010,RC02798	ko00000,ko00001,ko01000,ko04147				Viridiplantae	37JCK@33090,3G9XQ@35493,4JI33@91835,COG0174@1,KOG0683@2759	NA|NA|NA	E	glutamine synthetase
jg20177.t1	3847.GLYMA13G28470.1	4.3e-289	1000.3	fabids													Viridiplantae	37RG4@33090,3G7S7@35493,4JH0F@91835,COG0021@1,KOG0523@2759	NA|NA|NA	G	1-deoxy-D-xylulose-5-phosphate synthase
jg20001.t1	3885.XP_007143222.1	1.4e-125	456.1	Streptophyta													Viridiplantae	37R02@33090,3G8PY@35493,COG0657@1,KOG1515@2759	NA|NA|NA	V	Carboxylesterase
jg19670.t1	161934.XP_010687207.1	2.1e-15	88.2	Streptophyta													Viridiplantae	28PWY@1,2QWJJ@2759,37NQA@33090,3G852@35493	NA|NA|NA	S	transposon protein
jg20124.t1	3847.GLYMA07G37650.1	3e-87	329.3	fabids													Viridiplantae	28NA2@1,2QUVH@2759,37TM4@33090,3GFTW@35493,4JS97@91835	NA|NA|NA	S	F-box kelch-repeat protein
jg20174.t1	3847.GLYMA13G28470.1	9.3e-288	995.7	fabids													Viridiplantae	37RG4@33090,3G7S7@35493,4JH0F@91835,COG0021@1,KOG0523@2759	NA|NA|NA	G	1-deoxy-D-xylulose-5-phosphate synthase
jg19984.t1	3847.GLYMA05G34450.2	9.2e-22	110.2	fabids													Viridiplantae	37NQ1@33090,3GDIP@35493,4JMQ1@91835,COG5169@1,KOG0627@2759	NA|NA|NA	K	Heat Stress Transcription Factor
jg19726.t1	3885.XP_007156422.1	1.8e-110	405.6	fabids													Viridiplantae	28IDS@1,2QQRT@2759,37SBD@33090,3GFZ7@35493,4JSPD@91835	NA|NA|NA	S	Belongs to the tetraspanin (TM4SF) family
jg19880.t1	3885.XP_007148709.1	1.3e-231	808.9	fabids		GO:0003674,GO:0003824,GO:0005575,GO:0005623,GO:0005886,GO:0005911,GO:0008150,GO:0008152,GO:0009506,GO:0016020,GO:0016491,GO:0016722,GO:0030054,GO:0031224,GO:0031225,GO:0031226,GO:0044425,GO:0044459,GO:0044464,GO:0046658,GO:0055044,GO:0055114,GO:0071944		ko:K19791					ko00000,ko02000	2.A.108.1			Viridiplantae	37NV6@33090,3G7Y4@35493,4JI61@91835,COG2132@1,KOG1263@2759	NA|NA|NA	Q	Monocopper oxidase-like protein
jg19665.t1	3885.XP_007160264.1	0	1981.8	fabids													Viridiplantae	28NTJ@1,2QVDJ@2759,37JG8@33090,3GDKS@35493,4JMRR@91835	NA|NA|NA
jg19915.t1	3885.XP_007161747.1	7.2e-99	368.2	fabids		GO:0003674,GO:0003676,GO:0003723,GO:0003824,GO:0004518,GO:0004519,GO:0005488,GO:0005575,GO:0005622,GO:0005623,GO:0006139,GO:0006725,GO:0006807,GO:0008150,GO:0008152,GO:0009451,GO:0009987,GO:0016070,GO:0016787,GO:0016788,GO:0034641,GO:0043170,GO:0043226,GO:0043227,GO:0043229,GO:0043231,GO:0043412,GO:0044237,GO:0044238,GO:0044424,GO:0044464,GO:0046483,GO:0071704,GO:0090304,GO:0090305,GO:0097159,GO:…											Viridiplantae	37P4N@33090,3GEBG@35493,4JMCG@91835,KOG4197@1,KOG4197@2759	NA|NA|NA	S	Pentatricopeptide repeat-containing protein
jg19729.t1	3847.GLYMA07G31440.2	1.5e-57	231.9	fabids													Viridiplantae	37M7K@33090,3GCH1@35493,4JG10@91835,KOG4197@1,KOG4197@2759	NA|NA|NA	S	Pentatricopeptide repeat-containing protein
jg19862.t1	3885.XP_007152858.1	1.1e-110	406	fabids		GO:0000166,GO:0001882,GO:0001883,GO:0003674,GO:0005488,GO:0005515,GO:0005525,GO:0005575,GO:0005623,GO:0005886,GO:0016020,GO:0017076,GO:0019001,GO:0019899,GO:0032549,GO:0032550,GO:0032553,GO:0032555,GO:0032561,GO:0035639,GO:0036094,GO:0043167,GO:0043168,GO:0044464,GO:0071944,GO:0097159,GO:0097367,GO:1901265,GO:1901363		ko:K04392	ko04010,ko04013,ko04014,ko04015,ko04024,ko04062,ko04071,ko04145,ko04151,ko04310,ko04360,ko04370,ko04380,ko04510,ko04520,ko04530,ko04620,ko04650,ko04662,ko04664,ko04666,ko04670,ko04722,ko04810,ko04932,ko04933,ko04972,ko05014,ko05100,ko05120,ko05131,ko05132,ko05167,ko05200,ko05203,ko05205,ko05210,ko05211,ko05212,ko05231,ko05416,ko05418,map04010,map04013,map04014,map04015,map04024,map04062,map04071,…				ko00000,ko00001,ko04031,ko04131,ko04147				Viridiplantae	37PH5@33090,3G9PY@35493,4JKDJ@91835,COG1100@1,KOG0393@2759	NA|NA|NA	S	Belongs to the small GTPase superfamily. Rho family
jg19712.t1	3847.GLYMA08G03600.1	7.7e-136	490	fabids													Viridiplantae	37NQ3@33090,3GH3G@35493,4JJZB@91835,KOG1719@1,KOG1719@2759	NA|NA|NA	V	dual specificity protein phosphatase
jg20202.t1	3847.GLYMA15G10310.1	3.9e-269	934.1	fabids													Viridiplantae	37QGY@33090,3GBRG@35493,4JG6Z@91835,KOG0379@1,KOG0379@2759	NA|NA|NA	S	acyl-CoA-binding domain-containing protein
jg19727.t1	3847.GLYMA02G46490.1	4.5e-54	218.4	fabids													Viridiplantae	28KMT@1,2QT38@2759,37K7S@33090,3GBMC@35493,4JNT4@91835	NA|NA|NA	S	PHD zinc finger
jg19642.t1	3827.XP_004490244.1	3e-17	94.7	Streptophyta													Viridiplantae	28PWY@1,2QWJJ@2759,37NQA@33090,3G852@35493	NA|NA|NA	S	transposon protein
jg20116.t1	3847.GLYMA08G10360.1	8.2e-42	177.9	Streptophyta													Viridiplantae	28NA2@1,2QUVH@2759,37TM4@33090,3GFTW@35493	NA|NA|NA	S	F-box kelch-repeat protein
jg19759.t1	3694.POPTR_0005s01170.1	6.6e-20	104.8	Streptophyta													Viridiplantae	37W4F@33090,3GIQB@35493,KOG1075@1,KOG1075@2759	NA|NA|NA	S	Domain of unknown function (DUF4283)
jg20018.t1	3847.GLYMA15G11231.1	2.2e-126	458.8	fabids													Viridiplantae	37NT1@33090,3G8W2@35493,4JHP1@91835,KOG1210@1,KOG1210@2759	NA|NA|NA	Q	3-ketodihydrosphingosine reductase-like
jg20151.t1	3847.GLYMA01G42340.2	4.9e-10	70.5	fabids													Viridiplantae	2DXH4@1,2S6SE@2759,37ZXZ@33090,3GHUK@35493,4JU42@91835	NA|NA|NA	S	source UniProtKB
jg20161.t1	3847.GLYMA07G38330.1	8.4e-141	506.5	fabids													Viridiplantae	37R0G@33090,3GB21@35493,4JEED@91835,KOG1591@1,KOG1591@2759	NA|NA|NA	E	prolyl 4-hydroxylase
jg20096.t1	3656.XP_008438733.1	1.1e-108	399.8	fabids			2.7.4.8	ko:K00942	ko00230,ko01100,map00230,map01100	M00050	R00332,R02090	RC00002	ko00000,ko00001,ko00002,ko01000				Viridiplantae	37RE3@33090,3G9GT@35493,4JENB@91835,COG0194@1,KOG0707@2759	NA|NA|NA	F	Guanylate
jg19767.t1	3847.GLYMA16G08570.1	5.5e-160	572	fabids													Viridiplantae	2QQPF@2759,37NE4@33090,3GAQM@35493,4JIH7@91835,COG0515@1	NA|NA|NA	T	Belongs to the protein kinase superfamily. Ser Thr protein kinase family
jg20208.t1	3885.XP_007138885.1	2.4e-38	165.2	fabids													Viridiplantae	2BEPY@1,2S155@2759,37VTX@33090,3GJMV@35493,4JQ1M@91835	NA|NA|NA
jg20160.t1	3827.XP_004486086.1	1.6e-23	116.3	fabids													Viridiplantae	2CDY4@1,2S65G@2759,37VPI@33090,3GJ4R@35493,4JPQ2@91835	NA|NA|NA	S	Proline-rich nuclear receptor coactivator motif
jg19687.t1	2711.XP_006487495.1	1.5e-12	80.1	Streptophyta													Viridiplantae	2RXKR@2759,37TR9@33090,3GHVN@35493,COG0589@1	NA|NA|NA	T	Universal stress protein
jg19874.t1	3847.GLYMA07G09320.2	5.4e-219	767.7	fabids													Viridiplantae	28J5M@1,2QRHT@2759,37PP6@33090,3G9UV@35493,4JM7K@91835	NA|NA|NA
jg19782.t1	3847.GLYMA15G21740.1	2.2e-104	385.6	fabids													Viridiplantae	37SJV@33090,3GATM@35493,4JITV@91835,COG0656@1,KOG1577@2759	NA|NA|NA	S	NAD(P)H-dependent 6'-deoxychalcone synthase-like
jg20190.t1	981085.XP_010105022.1	2.8e-262	911	fabids		GO:0003674,GO:0003824,GO:0004672,GO:0004674,GO:0004693,GO:0005575,GO:0005622,GO:0005623,GO:0005634,GO:0005886,GO:0006464,GO:0006468,GO:0006793,GO:0006796,GO:0006807,GO:0008150,GO:0008152,GO:0009987,GO:0016020,GO:0016301,GO:0016310,GO:0016740,GO:0016772,GO:0016773,GO:0019538,GO:0036211,GO:0043170,GO:0043226,GO:0043227,GO:0043229,GO:0043231,GO:0043412,GO:0044237,GO:0044238,GO:0044260,GO:0044267,GO:…	2.7.11.22,2.7.11.23	ko:K08819					ko00000,ko01000,ko01001				Viridiplantae	37RJI@33090,3G8NT@35493,4JF3J@91835,KOG0600@1,KOG0600@2759	NA|NA|NA	T	Serine threonine-protein kinase
jg19875.t1	225117.XP_009374033.1	2.3e-36	157.9	Streptophyta				ko:K10418	ko04962,map04962				ko00000,ko00001,ko04812				Viridiplantae	37VHV@33090,3GJET@35493,KOG3430@1,KOG3430@2759	NA|NA|NA	Z	Dynein light chain
jg19681.t1	3760.EMJ00581	3.9e-34	152.5	fabids													Viridiplantae	28XIB@1,2R4BG@2759,37T5Z@33090,3GHA6@35493,4JRR9@91835	NA|NA|NA	T	TMV resistance protein N-like
jg20038.t1	29760.VIT_06s0004g01410.t01	9.2e-133	480.3	Streptophyta													Viridiplantae	2QQEW@2759,37HW6@33090,3G7JQ@35493,COG0515@1	NA|NA|NA	T	G-type lectin S-receptor-like serine threonine-protein kinase
jg19841.t1	3885.XP_007152862.1	1.2e-124	453	fabids				ko:K14484	ko04075,map04075				ko00000,ko00001				Viridiplantae	2CN4P@1,2QTW8@2759,37JBR@33090,3G9JX@35493,4JERD@91835	NA|NA|NA	K	Aux IAA proteins are short-lived transcriptional factors that function as repressors of early auxin response genes at low auxin concentrations
jg19828.t1	3880.AET05229	5.4e-07	61.2	fabids													Viridiplantae	28Y6N@1,2R50D@2759,38AV9@33090,3GTS0@35493,4JVD4@91835	NA|NA|NA
jg19721.t1	102107.XP_008232032.1	1.5e-19	103.2	fabids													Viridiplantae	2C2R9@1,2S7JH@2759,37X1H@33090,3GK6M@35493,4JR0C@91835	NA|NA|NA
jg19829.t1	3885.XP_007152890.1	8.5e-203	713	fabids													Viridiplantae	37KQG@33090,3GDAU@35493,4JNNI@91835,KOG1164@1,KOG1164@2759	NA|NA|NA	T	Belongs to the protein kinase superfamily
jg19816.t1	102107.XP_008239655.1	6e-24	117.5	fabids		GO:0001101,GO:0003674,GO:0003824,GO:0004672,GO:0004674,GO:0004683,GO:0005488,GO:0005515,GO:0005516,GO:0005575,GO:0005622,GO:0005623,GO:0005634,GO:0005737,GO:0005886,GO:0006464,GO:0006468,GO:0006793,GO:0006796,GO:0006807,GO:0006950,GO:0006970,GO:0007154,GO:0007165,GO:0007275,GO:0008150,GO:0008152,GO:0009555,GO:0009628,GO:0009719,GO:0009725,GO:0009737,GO:0009738,GO:0009755,GO:0009931,GO:0009987,GO:…	2.7.11.1	ko:K13412	ko04626,ko05145,map04626,map05145				ko00000,ko00001,ko01000,ko01001				Viridiplantae	37MAH@33090,3GB1K@35493,4JMN1@91835,KOG0032@1,KOG0032@2759	NA|NA|NA	T	Calcium-dependent protein kinase
jg20072.t1	3847.GLYMA17G02070.1	7.4e-157	560.1	fabids													Viridiplantae	37HGB@33090,3GEWN@35493,4JRZG@91835,KOG4840@1,KOG4840@2759	NA|NA|NA	S	UPF0613 protein
jg20179.t1	3827.XP_004486073.1	3.1e-216	759.2	fabids		GO:0000018,GO:0000414,GO:0000416,GO:0000726,GO:0002637,GO:0002639,GO:0002682,GO:0002684,GO:0002694,GO:0002696,GO:0002697,GO:0002699,GO:0002700,GO:0002702,GO:0002703,GO:0002705,GO:0002706,GO:0002708,GO:0002712,GO:0002714,GO:0002819,GO:0002821,GO:0002822,GO:0002824,GO:0002889,GO:0002891,GO:0005575,GO:0005622,GO:0005623,GO:0005634,GO:0005654,GO:0006139,GO:0006259,GO:0006281,GO:0006302,GO:0006303,GO:…		ko:K20780					ko00000,ko03400				Viridiplantae	37PF6@33090,3GAAG@35493,4JFD8@91835,KOG2043@1,KOG2043@2759	NA|NA|NA	DKLT	Regulator of Ty1 transposition protein 107 BRCT domain
jg19954.t1	4096.XP_009786504.1	1e-13	82.8	Streptophyta				ko:K17302					ko00000,ko04131,ko04147				Viridiplantae	37HJ2@33090,3GA3V@35493,KOG0276@1,KOG0276@2759	NA|NA|NA	U	The coatomer is a cytosolic protein complex that binds to dilysine motifs and reversibly associates with Golgi non- clathrin-coated vesicles, which further mediate biosynthetic protein transport from the ER, via the Golgi up to the trans Golgi network. Coatomer complex is required for budding from Golgi membranes, and is essential for the retrograde Golgi-to-ER transport of dilysine-tagged protei…
jg20090.t1	3880.AES73179	1e-10	73.2	fabids													Viridiplantae	28J02@1,2QUN4@2759,37QFA@33090,3GDK8@35493,4JKPI@91835	NA|NA|NA	K	Transcription factor that specifically binds AT-rich DNA sequences related to the nuclear matrix attachment regions (MARs)
jg20140.t1	3694.POPTR_0005s01170.1	1.9e-08	65.9	Streptophyta													Viridiplantae	37W4F@33090,3GIQB@35493,KOG1075@1,KOG1075@2759	NA|NA|NA	S	Domain of unknown function (DUF4283)
jg19739.t1	3827.XP_004491175.1	8.8e-295	1019.2	fabids			3.4.17.21	ko:K01301					ko00000,ko01000,ko01002				Viridiplantae	37N34@33090,3GD0Y@35493,4JNJA@91835,COG2234@1,KOG2195@2759	NA|NA|NA	OP	glutamate carboxypeptidase
jg19863.t1	3885.XP_007152858.1	6.7e-16	89.7	fabids		GO:0000166,GO:0001882,GO:0001883,GO:0003674,GO:0005488,GO:0005515,GO:0005525,GO:0005575,GO:0005623,GO:0005886,GO:0016020,GO:0017076,GO:0019001,GO:0019899,GO:0032549,GO:0032550,GO:0032553,GO:0032555,GO:0032561,GO:0035639,GO:0036094,GO:0043167,GO:0043168,GO:0044464,GO:0071944,GO:0097159,GO:0097367,GO:1901265,GO:1901363		ko:K04392	ko04010,ko04013,ko04014,ko04015,ko04024,ko04062,ko04071,ko04145,ko04151,ko04310,ko04360,ko04370,ko04380,ko04510,ko04520,ko04530,ko04620,ko04650,ko04662,ko04664,ko04666,ko04670,ko04722,ko04810,ko04932,ko04933,ko04972,ko05014,ko05100,ko05120,ko05131,ko05132,ko05167,ko05200,ko05203,ko05205,ko05210,ko05211,ko05212,ko05231,ko05416,ko05418,map04010,map04013,map04014,map04015,map04024,map04062,map04071,…				ko00000,ko00001,ko04031,ko04131,ko04147				Viridiplantae	37PH5@33090,3G9PY@35493,4JKDJ@91835,COG1100@1,KOG0393@2759	NA|NA|NA	S	Belongs to the small GTPase superfamily. Rho family
jg20041.t1	3641.EOY32491	2.2e-265	921.8	Streptophyta													Viridiplantae	2QQEW@2759,37HW6@33090,3G7JQ@35493,COG0515@1	NA|NA|NA	T	G-type lectin S-receptor-like serine threonine-protein kinase
jg19762.t1	2711.XP_006490008.1	6.4e-32	144.8	Streptophyta													Viridiplantae	37T71@33090,3GHK2@35493,KOG1075@1,KOG1075@2759	NA|NA|NA	S	Ribonuclease H protein
jg19764.t1	3847.GLYMA01G02830.2	5.7e-24	117.9	fabids													Viridiplantae	28III@1,2QQVI@2759,37N1F@33090,3G916@35493,4JJCJ@91835	NA|NA|NA	S	At4g38062-like
jg19853.t1	3827.XP_004503821.1	3.1e-200	704.9	fabids				ko:K14638					ko00000,ko02000	2.A.17.3			Viridiplantae	37K22@33090,3GE3F@35493,4JDNS@91835,COG3104@1,KOG1237@2759	NA|NA|NA	E	Protein NRT1 PTR FAMILY
jg19882.t1	225117.XP_009364068.1	2.3e-19	102.1	fabids			3.4.21.89	ko:K03100	ko02024,ko03060,map02024,map03060				ko00000,ko00001,ko01000,ko01002				Viridiplantae	2CMNV@1,2QR41@2759,37V3B@33090,3G8WB@35493,4JTQG@91835	NA|NA|NA
jg19919.t1	29730.Gorai.001G005000.1	7.7e-90	336.7	Streptophyta													Viridiplantae	37M77@33090,3GEYH@35493,KOG0092@1,KOG0092@2759	NA|NA|NA	U	Ras-related protein
jg20095.t1	3983.cassava4.1_004681m	2.2e-288	997.7	fabids													Viridiplantae	37Q5A@33090,3G9UI@35493,4JDNY@91835,KOG0660@1,KOG0660@2759	NA|NA|NA	T	mitogen-activated protein kinase
jg19935.t1	3847.GLYMA15G06110.1	3.5e-65	254.6	fabids													Viridiplantae	2QQ8W@2759,37P5Y@33090,3GAVS@35493,4JNH0@91835,COG0471@1	NA|NA|NA	P	Dicarboxylate transporter 2.1, chloroplastic-like
jg19708.t1	225117.XP_009345921.1	1.7e-39	169.9	fabids		GO:0003674,GO:0003676,GO:0003723,GO:0003824,GO:0004518,GO:0004519,GO:0005488,GO:0005575,GO:0005622,GO:0005623,GO:0006139,GO:0006725,GO:0006807,GO:0008150,GO:0008152,GO:0009451,GO:0009987,GO:0016070,GO:0016787,GO:0016788,GO:0034641,GO:0043170,GO:0043226,GO:0043227,GO:0043229,GO:0043231,GO:0043412,GO:0044237,GO:0044238,GO:0044424,GO:0044464,GO:0046483,GO:0071704,GO:0090304,GO:0090305,GO:0097159,GO:…											Viridiplantae	37TAZ@33090,3GG2F@35493,4JMPN@91835,KOG4197@1,KOG4197@2759	NA|NA|NA	KLT	Pentatricopeptide repeat-containing protein
jg20129.t1	3847.GLYMA16G03760.1	4.2e-132	478.4	fabids													Viridiplantae	37J9T@33090,3GE9Z@35493,4JSJH@91835,KOG1192@1,KOG1192@2759	NA|NA|NA	CG	Belongs to the UDP-glycosyltransferase family
jg20055.t1	3847.GLYMA20G22170.1	1.1e-79	302.8	fabids													Viridiplantae	37Q9I@33090,3GA4G@35493,4JHXU@91835,COG0008@1,KOG1147@2759	NA|NA|NA	J	Belongs to the class-I aminoacyl-tRNA synthetase family
jg20167.t1	3827.XP_004497811.1	1.1e-55	223.4	fabids													Viridiplantae	37Y5X@33090,3GXPQ@35493,4JRI2@91835,COG2801@1,KOG0017@2759	NA|NA|NA	L	Reverse transcriptase (RNA-dependent DNA polymerase)
jg19920.t1	2711.XP_006475622.1	3.9e-39	168.7	Streptophyta													Viridiplantae	28PV2@1,2QWHQ@2759,37QHE@33090,3GA42@35493	NA|NA|NA
jg19805.t1	3750.XP_008387183.1	0	1260.7	fabids		GO:0003674,GO:0003824,GO:0004576,GO:0004579,GO:0005575,GO:0005622,GO:0005623,GO:0005737,GO:0005783,GO:0005789,GO:0006464,GO:0006486,GO:0006487,GO:0006807,GO:0008150,GO:0008152,GO:0008250,GO:0009058,GO:0009059,GO:0009100,GO:0009101,GO:0009987,GO:0012505,GO:0016020,GO:0016740,GO:0016757,GO:0016758,GO:0018193,GO:0018196,GO:0018279,GO:0019538,GO:0031984,GO:0032991,GO:0034645,GO:0036211,GO:0042175,GO:…	2.4.99.18	ko:K07151	ko00510,ko00513,ko01100,ko04141,map00510,map00513,map01100,map04141	M00072	R04216,R05976	RC00005,RC00482	ko00000,ko00001,ko00002,ko01000,ko01003		GT66		Viridiplantae	37MH5@33090,3GBIA@35493,4JE1H@91835,COG1287@1,KOG2292@2759	NA|NA|NA	O	Dolichyl-diphosphooligosaccharide--protein glycosyltransferase subunit
jg19738.t1	3847.GLYMA01G01000.1	1e-107	396.4	fabids			3.4.17.21	ko:K01301					ko00000,ko01000,ko01002				Viridiplantae	37N34@33090,3GD0Y@35493,4JNJA@91835,COG2234@1,KOG2195@2759	NA|NA|NA	OP	glutamate carboxypeptidase
jg19679.t1	2711.XP_006485841.1	1.4e-10	73.6	Streptophyta													Viridiplantae	37SEH@33090,3GHU4@35493,COG2801@1,KOG0017@2759	NA|NA|NA	L	Retrotransposon gag protein
jg19887.t1	3847.GLYMA07G09420.1	1.3e-205	723	fabids													Viridiplantae	37SK5@33090,3G81I@35493,4JN1D@91835,COG0515@1,KOG1187@2759	NA|NA|NA	T	proline-rich receptor-like protein kinase
jg19843.t1	3847.GLYMA05G35620.1	3.9e-166	591.3	fabids													Viridiplantae	37QSZ@33090,3GB49@35493,4JJHQ@91835,COG0493@1,KOG1800@2759	NA|NA|NA	C	NADPH adrenodoxin oxidoreductase
jg20002.t1	3847.GLYMA08G41270.2	3.5e-195	688.7	fabids													Viridiplantae	3896I@33090,3GY3P@35493,4JWBD@91835,KOG1075@1,KOG1075@2759	NA|NA|NA	S	Toll - interleukin 1 - resistance
jg19647.t1	3847.GLYMA08G03460.1	1.9e-121	442.6	fabids													Viridiplantae	28HPD@1,2QQ0V@2759,37RYE@33090,3G7WC@35493,4JK81@91835	NA|NA|NA	S	F-box LRR-repeat protein
jg19943.t1	3827.XP_004512965.1	0	1553.5	fabids	MSH7	GO:0000217,GO:0000404,GO:0003674,GO:0003676,GO:0003677,GO:0003684,GO:0003690,GO:0003824,GO:0005488,GO:0005575,GO:0005622,GO:0005623,GO:0006139,GO:0006259,GO:0006281,GO:0006298,GO:0006725,GO:0006807,GO:0006950,GO:0006974,GO:0006996,GO:0008094,GO:0008150,GO:0008152,GO:0009987,GO:0016043,GO:0016462,GO:0016787,GO:0016817,GO:0016818,GO:0016887,GO:0017111,GO:0030983,GO:0032135,GO:0032300,GO:0032991,GO:…		ko:K08737	ko01524,ko03430,ko05200,ko05210,map01524,map03430,map05200,map05210	M00295			ko00000,ko00001,ko00002,ko03400				Viridiplantae	37Q8W@33090,3G7JE@35493,4JE9M@91835,COG0249@1,KOG0217@2759	NA|NA|NA	L	DNA mismatch repair protein
jg19781.t1	3885.XP_007160288.1	6.8e-140	503.8	fabids													Viridiplantae	2CN6Q@1,2QU8I@2759,37RAX@33090,3GCHS@35493,4JGIM@91835	NA|NA|NA	S	Senescence-associated protein
jg20191.t1	3847.GLYMA07G38120.1	2.9e-86	325.1	fabids													Viridiplantae	2CXYG@1,2S0QF@2759,37UPB@33090,3GIFQ@35493,4JNVF@91835	NA|NA|NA	S	A Receptor for Ubiquitination Targets
jg19753.t1	57918.XP_004301233.1	2.4e-41	175.3	fabids													Viridiplantae	2QT28@2759,37JUT@33090,3GA6G@35493,4JDGD@91835,COG4735@1	NA|NA|NA
jg20031.t1	3641.EOY32491	1.3e-268	932.6	Streptophyta													Viridiplantae	2QQEW@2759,37HW6@33090,3G7JQ@35493,COG0515@1	NA|NA|NA	T	G-type lectin S-receptor-like serine threonine-protein kinase
jg20034.t1	225117.XP_009374196.1	4.1e-25	120.2	fabids													Viridiplantae	37SVM@33090,3GBA0@35493,4JE6D@91835,COG0515@1,KOG1187@2759	NA|NA|NA	T	proline-rich receptor-like protein kinase
jg19946.t1	3827.XP_004486560.1	7.1e-18	96.3	fabids													Viridiplantae	37RRH@33090,3G8MV@35493,4JM10@91835,COG2801@1,KOG0017@2759	NA|NA|NA	H	transposition, RNA-mediated
jg19650.t1	3983.cassava4.1_015892m	2.1e-96	358.6	fabids													Viridiplantae	37IKJ@33090,3GC48@35493,4JEQQ@91835,KOG1656@1,KOG1656@2759	NA|NA|NA	U	Belongs to the SNF7 family
jg19683.t1	3827.XP_004487619.1	1.5e-64	252.3	fabids				ko:K10405					ko00000,ko03036,ko04812				Viridiplantae	37JGY@33090,3GANA@35493,4JD21@91835,COG5059@1,KOG0239@2759	NA|NA|NA	Z	Belongs to the TRAFAC class myosin-kinesin ATPase superfamily. Kinesin family
jg20169.t1	3847.GLYMA13G28430.1	1e-233	815.8	fabids													Viridiplantae	37SIQ@33090,3GDCJ@35493,4JSRV@91835,KOG0266@1,KOG0266@2759	NA|NA|NA	L	LEC14B homolog
jg19846.t1	3885.XP_007153186.1	2.5e-118	431.8	fabids	TRZ1	GO:0003674,GO:0003824,GO:0004518,GO:0004519,GO:0004521,GO:0004540,GO:0005575,GO:0005622,GO:0005623,GO:0005634,GO:0006139,GO:0006396,GO:0006399,GO:0006725,GO:0006807,GO:0008033,GO:0008150,GO:0008152,GO:0009987,GO:0010467,GO:0016070,GO:0016787,GO:0016788,GO:0016891,GO:0016893,GO:0031123,GO:0034414,GO:0034470,GO:0034641,GO:0034660,GO:0042779,GO:0042780,GO:0042781,GO:0043170,GO:0043226,GO:0043227,GO:…	3.1.26.11	ko:K00784	ko03013,map03013				ko00000,ko00001,ko01000,ko03016				Viridiplantae	2QVD0@2759,37J4D@33090,3GGSH@35493,4JMS1@91835,COG1234@1	NA|NA|NA	S	Nuclear ribonuclease
jg19940.t1	3880.AES76740	7.7e-240	836.3	fabids			1.2.1.68	ko:K12355	ko00940,map00940		R05700,R05701,R07441,R07442	RC00218	ko00000,ko00001,ko01000				Viridiplantae	37Q0A@33090,3GBC3@35493,4JIH8@91835,COG1012@1,KOG2450@2759	NA|NA|NA	C	Aldehyde dehydrogenase family
jg20003.t1	3885.XP_007143222.1	1.1e-120	439.9	Streptophyta													Viridiplantae	37R02@33090,3G8PY@35493,COG0657@1,KOG1515@2759	NA|NA|NA	V	Carboxylesterase
jg19928.t1	28532.XP_010557557.1	4.8e-43	180.6	Brassicales													Viridiplantae	37MQ0@33090,3GATG@35493,3HPNQ@3699,COG0010@1,KOG2964@2759	NA|NA|NA	E	Belongs to the arginase family
jg19766.t1	3847.GLYMA01G01090.1	3e-150	539.7	fabids													Viridiplantae	2QQPF@2759,37NE4@33090,3GAQM@35493,4JIH7@91835,COG0515@1	NA|NA|NA	T	Belongs to the protein kinase superfamily. Ser Thr protein kinase family
jg19861.t1	2711.XP_006479359.1	5.7e-48	197.2	Streptophyta													Viridiplantae	2CN75@1,2QUAU@2759,37KX6@33090,3G9S7@35493	NA|NA|NA	S	Cysteine Histidine-rich C1 domain family protein
jg20015.t1	3847.GLYMA07G38820.1	7e-252	876.3	fabids													Viridiplantae	37JN6@33090,3GB0H@35493,4JJMU@91835,COG1208@1,KOG1322@2759	NA|NA|NA	M	This protein plays a role in synthesis of starch. It catalyzes the synthesis of the activated glycosyl donor, ADP- glucose from Glc-1-P and ATP
jg19938.t1	3983.cassava4.1_033181m	2.5e-09	68.2	fabids													Viridiplantae	2BZDW@1,2SDCG@2759,37XH1@33090,3GMHF@35493,4JVAA@91835	NA|NA|NA
jg19791.t1	3847.GLYMA15G21740.1	1.8e-101	375.9	fabids													Viridiplantae	37SJV@33090,3GATM@35493,4JITV@91835,COG0656@1,KOG1577@2759	NA|NA|NA	S	NAD(P)H-dependent 6'-deoxychalcone synthase-like
jg19936.t1	981085.XP_010088829.1	3.7e-37	161.4	fabids													Viridiplantae	2B917@1,2S0SZ@2759,37UZ1@33090,3GIDV@35493,4JP96@91835	NA|NA|NA	S	Late embryogenesis abundant protein
jg19909.t1	3847.GLYMA20G10820.1	1.4e-11	75.1	fabids				ko:K02183	ko04014,ko04015,ko04016,ko04020,ko04022,ko04024,ko04070,ko04114,ko04218,ko04261,ko04270,ko04371,ko04626,ko04713,ko04720,ko04722,ko04728,ko04740,ko04744,ko04745,ko04750,ko04910,ko04912,ko04915,ko04916,ko04921,ko04922,ko04924,ko04925,ko04970,ko04971,ko05010,ko05031,ko05034,ko05133,ko05152,ko05167,ko05200,ko05214,ko05418,map04014,map04015,map04016,map04020,map04022,map04024,map04070,map04114,map0421…				ko00000,ko00001,ko01009,ko03036,ko04131,ko04147				Viridiplantae	37K5B@33090,3GCAR@35493,4JS14@91835,COG5126@1,KOG0027@2759	NA|NA|NA	T	calcium ion binding
jg19736.t1	3880.AES76314	1.6e-57	229.6	Eukaryota													Eukaryota	2D08I@1,2SD6T@2759	NA|NA|NA	O	Toll - interleukin 1 - resistance
jg19933.t1	28532.XP_010520311.1	5e-49	202.6	Brassicales													Viridiplantae	37W4F@33090,3GJIM@35493,3I0F8@3699,KOG1075@1,KOG1075@2759	NA|NA|NA	S	Encoded by
jg19707.t1	15368.BRADI5G23807.1	8.8e-13	81.3	Poales				ko:K05016					ko00000,ko01009,ko04040	2.A.49.3.3			Viridiplantae	37PTD@33090,3GBHQ@35493,3I33D@38820,3KRXX@4447,COG0038@1,KOG0474@2759	NA|NA|NA	P	Chloride channel protein
jg20098.t1	3827.XP_004486109.1	0	1227.6	fabids													Viridiplantae	28JBK@1,2QRQI@2759,37JZ4@33090,3G98F@35493,4JJ8G@91835	NA|NA|NA
jg19898.t1	3847.GLYMA09G32350.1	9.2e-179	633.3	fabids													Viridiplantae	28I0W@1,2QQBM@2759,37QCD@33090,3GDH6@35493,4JEXK@91835	NA|NA|NA
jg20170.t1	3827.XP_004508324.1	6.2e-218	763.5	fabids				ko:K08145					ko00000,ko02000	2.A.1.1.46			Viridiplantae	37NK1@33090,3GACZ@35493,4JE99@91835,KOG0254@1,KOG0254@2759	NA|NA|NA	U	Belongs to the major facilitator superfamily. Sugar transporter (TC 2.A.1.1) family
jg19830.t1	3827.XP_004503459.1	1.5e-45	189.1	fabids													Viridiplantae	37V7M@33090,3GJGE@35493,4JPYF@91835,KOG4831@1,KOG4831@2759	NA|NA|NA	S	Transmembrane protein 234 homolog
jg20010.t1	3827.XP_004511342.1	3.9e-70	271.2	fabids													Viridiplantae	2A6WB@1,2RYCU@2759,37TWV@33090,3GI7W@35493,4JP9F@91835	NA|NA|NA	S	GPI-anchored protein At3g06035-like
jg20017.t1	3847.GLYMA13G27710.1	3.4e-82	311.2	fabids													Viridiplantae	37TEQ@33090,3GD0S@35493,4JINI@91835,COG0678@1,KOG0541@2759	NA|NA|NA	O	Peroxiredoxin-2F
jg19969.t1	3847.GLYMA17G06720.2	1.9e-08	65.9	fabids													Viridiplantae	37QHC@33090,3GGEW@35493,4JRD4@91835,COG5210@1,KOG1091@2759	NA|NA|NA	U	Domain in Tre-2, BUB2p, and Cdc16p. Probable Rab-GAPs.
jg19988.t1	3983.cassava4.1_021238m	9.9e-08	63.5	fabids													Viridiplantae	37W4F@33090,3GPW7@35493,4JUBV@91835,KOG1075@1,KOG1075@2759	NA|NA|NA	S	Domain of unknown function (DUF4283)
jg19769.t1	3880.AET05184	1e-144	519.6	fabids		GO:0005575,GO:0005622,GO:0005623,GO:0005737,GO:0005829,GO:0044424,GO:0044444,GO:0044464											Viridiplantae	37M5W@33090,3GFSI@35493,4JKI6@91835,COG2084@1,KOG0409@2759	NA|NA|NA	I	3-hydroxyisobutyrate dehydrogenase-like 1
jg20022.t1	161934.XP_010668249.1	1.1e-14	87.4	Streptophyta													Viridiplantae	37YI1@33090,3GNV5@35493,COG1599@1,KOG0851@2759	NA|NA|NA	L	DNA recombination
jg19978.t1	3847.GLYMA05G35240.1	4.9e-164	584.3	fabids													Viridiplantae	37HTQ@33090,3G7BH@35493,4JKY1@91835,COG5239@1,KOG2338@2759	NA|NA|NA	K	Carbon catabolite repressor protein 4 homolog
jg19942.t1	3827.XP_004512966.1	2.2e-54	218.4	fabids		GO:0000160,GO:0001101,GO:0003674,GO:0003700,GO:0003712,GO:0003713,GO:0005575,GO:0005622,GO:0005623,GO:0005634,GO:0005730,GO:0005737,GO:0006355,GO:0006950,GO:0007154,GO:0007165,GO:0008150,GO:0009266,GO:0009408,GO:0009414,GO:0009415,GO:0009628,GO:0009719,GO:0009723,GO:0009725,GO:0009737,GO:0009755,GO:0009873,GO:0009889,GO:0009891,GO:0009893,GO:0009987,GO:0010033,GO:0010035,GO:0010468,GO:0010556,GO:…		ko:K03627					ko00000				Viridiplantae	37U23@33090,3GIVG@35493,4JPK3@91835,COG1813@1,KOG3398@2759	NA|NA|NA	K	Multiprotein-bridging factor
jg19837.t1	3827.XP_004513013.1	8.5e-100	369.8	fabids				ko:K07579					ko00000				Viridiplantae	37NUN@33090,3GA9H@35493,4JNJK@91835,COG2263@1,KOG3420@2759	NA|NA|NA	J	Methyltransferase-like protein
jg19750.t1	29730.Gorai.002G103400.1	8.6e-21	106.7	Streptophyta													Viridiplantae	37KAM@33090,3G8QJ@35493,COG5059@1,KOG0239@2759,KOG1075@1,KOG1075@2759	NA|NA|NA	Z	Belongs to the TRAFAC class myosin-kinesin ATPase superfamily. Kinesin family
jg20219.t1	981085.XP_010095858.1	2.8e-69	268.1	fabids	PETC	GO:0005575,GO:0005622,GO:0005623,GO:0005737,GO:0009507,GO:0009534,GO:0009535,GO:0009536,GO:0009579,GO:0016020,GO:0031976,GO:0031984,GO:0034357,GO:0042651,GO:0043226,GO:0043227,GO:0043229,GO:0043231,GO:0044422,GO:0044424,GO:0044434,GO:0044435,GO:0044436,GO:0044444,GO:0044446,GO:0044464,GO:0055035	1.10.9.1	ko:K02636	ko00195,ko01100,map00195,map01100	M00162	R03817,R08409	RC01002	ko00000,ko00001,ko00002,ko00194,ko01000				Viridiplantae	37J4P@33090,3G8VW@35493,4JH7Z@91835,COG0723@1,KOG1671@2759	NA|NA|NA	C	Cytochrome b6-f complex iron-sulfur subunit
jg19825.t1	3885.XP_007152896.1	8.1e-111	407.5	fabids			2.3.2.27	ko:K10664					ko00000,ko01000,ko04121				Viridiplantae	37M9D@33090,3GFGG@35493,4JMGQ@91835,KOG0800@1,KOG0800@2759	NA|NA|NA	O	E3 ubiquitin-protein ligase
jg20029.t1	3827.XP_004497428.1	1.1e-14	86.3	fabids		GO:0003674,GO:0003824,GO:0005102,GO:0005488,GO:0005515,GO:0005575,GO:0005622,GO:0005623,GO:0005737,GO:0005777,GO:0006082,GO:0006629,GO:0006631,GO:0008150,GO:0008152,GO:0009056,GO:0009062,GO:0009987,GO:0016042,GO:0016054,GO:0016853,GO:0016860,GO:0016863,GO:0019752,GO:0032787,GO:0042579,GO:0043226,GO:0043227,GO:0043229,GO:0043231,GO:0043436,GO:0044237,GO:0044238,GO:0044242,GO:0044248,GO:0044255,GO:…		ko:K12663	ko04146,map04146				ko00000,ko00001,ko01000				Viridiplantae	37JX0@33090,3GC7C@35493,4JFAN@91835,KOG1681@1,KOG1681@2759	NA|NA|NA	I	Belongs to the enoyl-CoA hydratase isomerase family
jg19987.t1	4081.Solyc12g037950.1.1	9.7e-35	152.9	asterids													Viridiplantae	2E0DQ@1,2S3B3@2759,37VRM@33090,3GXH5@35493,44T94@71274	NA|NA|NA	S	Cell number regulator
jg19635.t1	3847.GLYMA13G03760.1	8.8e-188	663.3	fabids													Viridiplantae	37JNX@33090,3GA09@35493,4JG61@91835,KOG0153@1,KOG0153@2759	NA|NA|NA	A	zinc finger CCCH domain-containing protein
jg19741.t1	3880.AET02476	2e-41	176	Streptophyta													Viridiplantae	2CNFG@1,2QVWW@2759,37SHG@33090,3GEXM@35493	NA|NA|NA	S	Transposase family tnp2
jg20143.t1	3880.AES95773	3.3e-14	84.7	fabids		GO:0000003,GO:0000902,GO:0003006,GO:0005575,GO:0005622,GO:0005623,GO:0005634,GO:0006325,GO:0006464,GO:0006482,GO:0006807,GO:0006996,GO:0007275,GO:0008150,GO:0008152,GO:0008214,GO:0009653,GO:0009719,GO:0009725,GO:0009741,GO:0009791,GO:0009826,GO:0009892,GO:0009987,GO:0010033,GO:0010228,GO:0010605,GO:0010639,GO:0014070,GO:0016043,GO:0016049,GO:0016569,GO:0016570,GO:0016577,GO:0019222,GO:0019538,GO:…											Viridiplantae	37Q2B@33090,3GAN5@35493,4JEMD@91835,COG0055@1,KOG1246@2759	NA|NA|NA	K	lysine-specific demethylase
jg20210.t1	3847.GLYMA09G05160.2	0	1199.1	fabids													Viridiplantae	2CN5H@1,2QTZC@2759,37PMH@33090,3G7CS@35493,4JHWS@91835	NA|NA|NA	S	CW-type Zinc Finger
jg30168.t1	102107.XP_008236475.1	4.6e-105	387.5	fabids		GO:0003674,GO:0003824,GO:0006725,GO:0008150,GO:0008152,GO:0008168,GO:0008171,GO:0008757,GO:0009058,GO:0009698,GO:0009699,GO:0009804,GO:0009805,GO:0009987,GO:0010035,GO:0010038,GO:0016740,GO:0016741,GO:0018130,GO:0019438,GO:0019748,GO:0032259,GO:0042221,GO:0042409,GO:0044237,GO:0044249,GO:0044550,GO:0046483,GO:0046686,GO:0050896,GO:0071704,GO:1901360,GO:1901362,GO:1901576	2.1.1.104	ko:K00588	ko00360,ko00940,ko00941,ko00945,ko01100,ko01110,map00360,map00940,map00941,map00945,map01100,map01110	M00039,M00350	R01942,R06578	RC00003,RC00392	ko00000,ko00001,ko00002,ko01000				Viridiplantae	37KXD@33090,3G827@35493,4JGG4@91835,COG4122@1,KOG1663@2759	NA|NA|NA	Q	caffeoyl-CoA O-methyltransferase
jg30066.t1	3847.GLYMA20G26790.1	8.1e-14	83.2	fabids													Viridiplantae	2DZN3@1,2S75A@2759,37WWD@33090,3GKVW@35493,4JQZT@91835	NA|NA|NA	S	Late embryogenesis abundant protein
jg30182.t1	3827.XP_004497731.1	1.6e-16	93.2	Streptophyta													Viridiplantae	28PWY@1,2QWJJ@2759,37NQA@33090,3G852@35493	NA|NA|NA	S	transposon protein
jg29749.t1	3847.GLYMA18G51440.3	3.1e-257	894	fabids													Viridiplantae	2QR26@2759,37QJQ@33090,3GDMB@35493,4JJ17@91835,COG3635@1	NA|NA|NA	G	2,3-bisphosphoglycerate-independent phosphoglycerate mutase
jg29584.t1	3649.evm.model.supercontig_170.3	5.3e-89	334.7	Streptophyta													Viridiplantae	28IIJ@1,2SI9H@2759,37YXB@33090,3GHMY@35493	NA|NA|NA	S	SAM dependent carboxyl methyltransferase
jg29662.t1	4096.XP_009787203.1	8.2e-60	236.9	Streptophyta													Viridiplantae	37ZJZ@33090,3GPIQ@35493,COG0507@1,KOG0987@2759	NA|NA|NA	D	Belongs to the helicase family
jg29615.t1	3847.GLYMA15G06070.1	7.1e-16	91.3	fabids													Viridiplantae	2C5DV@1,2S2XW@2759,37VJZ@33090,3GJGW@35493,4JUVP@91835	NA|NA|NA	S	F-box associated
jg30526.t1	3847.GLYMA10G42910.1	1.3e-189	669.1	fabids													Viridiplantae	37QX5@33090,3G9BP@35493,4JFXQ@91835,COG0631@1,KOG0700@2759	NA|NA|NA	T	phosphatase 2c
jg29822.t1	3880.AET04434	5.6e-07	60.8	fabids		GO:0003674,GO:0003824,GO:0005488,GO:0005575,GO:0005622,GO:0005623,GO:0005737,GO:0006091,GO:0006124,GO:0006807,GO:0008150,GO:0008152,GO:0009055,GO:0009314,GO:0009416,GO:0009507,GO:0009532,GO:0009536,GO:0009570,GO:0009628,GO:0009642,GO:0009643,GO:0009767,GO:0009987,GO:0015979,GO:0016491,GO:0019538,GO:0019684,GO:0022900,GO:0043170,GO:0043226,GO:0043227,GO:0043229,GO:0043231,GO:0044237,GO:0044238,GO:…		ko:K02639	ko00195,map00195				ko00000,ko00001,ko00194				Viridiplantae	2RXFZ@2759,37TYQ@33090,3GYZ8@35493,4JU3Y@91835,COG0633@1	NA|NA|NA	C	Ferredoxins are iron-sulfur proteins that transfer electrons in a wide variety of metabolic reactions
jg30038.t1	3885.XP_007157170.1	1.5e-33	149.1	fabids													Viridiplantae	2QUQ5@2759,37RG6@33090,3GCAT@35493,4JJ3T@91835,COG4677@1	NA|NA|NA	G	Acts in the modification of cell walls via demethylesterification of cell wall pectin
jg30515.t1	57918.XP_004287065.1	1e-138	500	fabids													Viridiplantae	28N5Y@1,2QUR7@2759,37QNB@33090,3GB5I@35493,4JT6D@91835	NA|NA|NA	S	Cytochrome C biogenesis protein transmembrane region
jg30387.t1	3827.XP_004500796.1	5.3e-208	730.7	fabids													Viridiplantae	37M0B@33090,3GAN4@35493,4JNFP@91835,KOG1471@1,KOG1471@2759	NA|NA|NA	I	Phosphatidylinositol phosphatidylcholine transfer protein
jg29627.t1	3847.GLYMA12G02771.1	2.9e-16	91.7	fabids													Viridiplantae	37JTU@33090,3G8YF@35493,4JE59@91835,KOG4833@1,KOG4833@2759	NA|NA|NA	S	glomerular visceral epithelial cell migration
jg29592.t1	3649.evm.model.supercontig_170.3	4.2e-84	318.5	Streptophyta													Viridiplantae	28IIJ@1,2SI9H@2759,37YXB@33090,3GHMY@35493	NA|NA|NA	S	SAM dependent carboxyl methyltransferase
jg29389.t1	3885.XP_007142699.1	7.9e-53	213	Streptophyta				ko:K02918	ko03010,map03010	M00177			br01610,ko00000,ko00001,ko00002,ko03011				Viridiplantae	37UFK@33090,3GIS2@35493,COG0255@1,KOG3436@2759	NA|NA|NA	J	60S ribosomal Protein
jg29588.t1	3827.XP_004514152.1	1.3e-37	162.2	fabids		GO:0000460,GO:0000462,GO:0000466,GO:0003674,GO:0003676,GO:0003723,GO:0005488,GO:0005515,GO:0005575,GO:0005622,GO:0005623,GO:0005634,GO:0005654,GO:0005730,GO:0005886,GO:0006139,GO:0006364,GO:0006396,GO:0006725,GO:0006807,GO:0007275,GO:0008134,GO:0008150,GO:0008152,GO:0009553,GO:0009987,GO:0010467,GO:0016020,GO:0016070,GO:0016072,GO:0022613,GO:0030490,GO:0030684,GO:0031974,GO:0031981,GO:0032040,GO:…		ko:K14792					ko00000,ko03009				Viridiplantae	37KJ8@33090,3GDAX@35493,4JEKV@91835,COG0539@1,KOG1070@2759	NA|NA|NA	A	Protein RRP5 homolog
jg29532.t1	3847.GLYMA18G53170.1	3.1e-213	747.7	fabids													Viridiplantae	2QR1H@2759,37RE4@33090,3G7M2@35493,4JH4T@91835,COG2071@1	NA|NA|NA	F	Peptidase C26
jg30012.t1	1435008.V9QF33_9RETR	1.4e-91	343.6	Retroviridae		GO:0005575,GO:0018995,GO:0019012,GO:0033643,GO:0033646,GO:0033647,GO:0033648,GO:0042025,GO:0043656,GO:0043657,GO:0044215,GO:0044216,GO:0044217											Viruses	4QEBP@10239,4QP7M@11632,4R0Q2@35268	NA|NA|NA	L	nucleic acid binding
jg29648.t1	3750.XP_008376256.1	2.8e-14	85.9	fabids		GO:0003674,GO:0003824,GO:0003993,GO:0006793,GO:0006796,GO:0008150,GO:0008152,GO:0009987,GO:0016311,GO:0016787,GO:0016788,GO:0016791,GO:0042578,GO:0044237											Viridiplantae	37HW7@33090,3G7HQ@35493,4JFJR@91835,COG1409@1,KOG1432@2759	NA|NA|NA	S	inactive purple acid phosphatase
jg29983.t1	3827.XP_004505809.1	1.4e-61	242.7	fabids		GO:0003674,GO:0003824,GO:0016787,GO:0016810,GO:0016811	3.5.1.4	ko:K01426	ko00330,ko00360,ko00380,ko00627,ko00643,ko01120,map00330,map00360,map00380,map00627,map00643,map01120		R02540,R03096,R03180,R03909,R05551,R05590	RC00010,RC00100,RC00950,RC01025	ko00000,ko00001,ko01000				Viridiplantae	37JFQ@33090,3GBRU@35493,4JKGS@91835,COG0154@1,KOG1211@2759	NA|NA|NA	J	Amidase
jg30559.t1	3847.GLYMA12G02540.1	8.2e-86	323.6	fabids													Viridiplantae	28IZK@1,2QUZY@2759,37QST@33090,3GFER@35493,4JDY2@91835	NA|NA|NA	K	NAC domain-containing protein
jg29899.t1	3885.XP_007143209.1	4.4e-32	144.4	fabids													Viridiplantae	2BYYC@1,2S1IY@2759,37VVN@33090,3GJA5@35493,4JQTE@91835	NA|NA|NA	S	CRIB domain-containing protein
jg30173.t1	71139.XP_010068480.1	2.6e-34	152.5	Streptophyta		GO:0000003,GO:0003006,GO:0003674,GO:0003700,GO:0006355,GO:0007275,GO:0008150,GO:0009790,GO:0009791,GO:0009793,GO:0009889,GO:0010154,GO:0010468,GO:0010556,GO:0019219,GO:0019222,GO:0022414,GO:0031323,GO:0031326,GO:0032501,GO:0032502,GO:0048316,GO:0048608,GO:0048731,GO:0048856,GO:0050789,GO:0050794,GO:0051171,GO:0051252,GO:0060255,GO:0061458,GO:0065007,GO:0080090,GO:0140110,GO:1903506,GO:2000112,GO:…											Viridiplantae	28JYN@1,2QSD0@2759,37RWA@33090,3GD89@35493	NA|NA|NA	K	transcription factor
jg29696.t1	3847.GLYMA16G26520.1	9.1e-201	706.4	fabids			1.14.13.53,1.14.13.89	ko:K13260	ko00943,ko01110,map00943,map01110		R06560,R06561,R06606,R06607,R07371,R07746	RC00046	ko00000,ko00001,ko00199,ko01000				Viridiplantae	37HKM@33090,3G7FU@35493,4JISP@91835,COG2124@1,KOG0156@2759	NA|NA|NA	Q	Belongs to the cytochrome P450 family
jg29518.t1	3827.XP_004492961.1	2.1e-34	152.1	fabids													Viridiplantae	2E29M@1,2S9HP@2759,37WZX@33090,3GKIE@35493,4JQK9@91835	NA|NA|NA
jg29377.t1	3847.GLYMA20G38610.1	0	1095.9	fabids		GO:0003674,GO:0003824,GO:0005215,GO:0005575,GO:0005623,GO:0005886,GO:0006810,GO:0007275,GO:0008150,GO:0009555,GO:0009653,GO:0009987,GO:0010208,GO:0010927,GO:0015399,GO:0015405,GO:0016020,GO:0016021,GO:0016043,GO:0016462,GO:0016787,GO:0016817,GO:0016818,GO:0016887,GO:0017111,GO:0022607,GO:0022804,GO:0022857,GO:0030198,GO:0031224,GO:0032501,GO:0032502,GO:0032989,GO:0042623,GO:0042626,GO:0043062,GO:…											Viridiplantae	37IXI@33090,3GBA3@35493,4JE3M@91835,COG1131@1,KOG0061@2759	NA|NA|NA	Q	ABC transporter G family member
jg30346.t1	4098.XP_009603274.1	5.8e-21	107.1	asterids													Viridiplantae	37Q3Q@33090,3GEFN@35493,44SS7@71274,COG0596@1,KOG1454@2759	NA|NA|NA	S	Alpha/beta hydrolase family
jg30572.t1	102107.XP_008235979.1	2.1e-209	736.1	fabids		GO:0003674,GO:0003700,GO:0006355,GO:0008150,GO:0009889,GO:0010468,GO:0010556,GO:0019219,GO:0019222,GO:0031323,GO:0031326,GO:0050789,GO:0050794,GO:0051171,GO:0051252,GO:0060255,GO:0065007,GO:0080090,GO:0140110,GO:1903506,GO:2000112,GO:2001141											Viridiplantae	2CMR0@1,2QRI2@2759,37ND8@33090,3G8RU@35493,4JSSY@91835	NA|NA|NA	K	RWP-RK domain
jg30214.t1	3885.XP_007131868.1	4.2e-117	427.6	fabids													Viridiplantae	37MDN@33090,3GAUM@35493,4JH4V@91835,KOG2352@1,KOG2352@2759	NA|NA|NA	E	Methyltransferase domain
jg29857.t1	3847.GLYMA07G39030.1	0	1287.7	fabids													Viridiplantae	37KV7@33090,3GGG3@35493,4JMR6@91835,COG1590@1,COG2520@1,KOG0379@1,KOG0379@2759,KOG1227@2759,KOG1228@2759	NA|NA|NA	J	tRNA wybutosine-synthesizing protein 2 3
jg30299.t1	3885.XP_007131313.1	2.5e-09	68.2	fabids			3.6.1.11	ko:K01514	ko00230,map00230		R03409	RC00002	ko00000,ko00001,ko01000				Viridiplantae	37MHX@33090,3GGCP@35493,4JJEE@91835,COG1227@1,KOG4129@2759	NA|NA|NA	C	Protein prune homolog
jg30406.t1	3847.GLYMA09G36360.1	1.9e-232	811.6	fabids													Viridiplantae	37RWI@33090,3GF54@35493,4JKBK@91835,COG1409@1,KOG1378@2759	NA|NA|NA	G	Purple acid phosphatase
jg29430.t1	3847.GLYMA20G23140.2	4.7e-10	70.1	fabids													Viridiplantae	28KVF@1,2S0RW@2759,37V1E@33090,3GIBZ@35493,4JU2A@91835	NA|NA|NA	S	Domain of unknown function (DUF966)
jg30109.t1	3847.GLYMA20G26610.1	1.5e-100	372.5	fabids													Viridiplantae	28N64@1,2QURC@2759,37NKR@33090,3GDPZ@35493,4JFTK@91835	NA|NA|NA	S	Peptidase of plants and bacteria
jg29630.t1	3827.XP_004516673.1	2.4e-71	275	fabids													Viridiplantae	2C4BW@1,2S0F6@2759,37UF1@33090,3GIXF@35493,4JPC8@91835	NA|NA|NA
jg30010.t1	3847.GLYMA20G02330.1	1.3e-197	696	fabids													Viridiplantae	37KBR@33090,3GC1Y@35493,4JJTI@91835,COG2124@1,KOG0156@2759	NA|NA|NA	Q	Cytochrome p450
jg30272.t1	3983.cassava4.1_009052m	2e-121	442.6	fabids													Viridiplantae	2CNJC@1,2QWQD@2759,37N27@33090,3GF8B@35493,4JG3P@91835	NA|NA|NA	K	Myb-like DNA-binding domain
jg29434.t1	3760.EMJ08164	5.7e-22	112.5	fabids													Viridiplantae	37W4F@33090,3GPW7@35493,4JUBV@91835,KOG1075@1,KOG1075@2759	NA|NA|NA	S	Domain of unknown function (DUF4283)
jg29683.t1	3827.XP_004498964.1	6.7e-37	159.8	fabids													Viridiplantae	2CMI8@1,2QQEE@2759,388IA@33090,3GXAT@35493,4JNMF@91835	NA|NA|NA	S	Belongs to the formin-like family
jg30318.t1	3827.XP_004507415.1	1.2e-227	795.8	fabids													Viridiplantae	37IW9@33090,3GC0D@35493,4JF3H@91835,KOG0254@1,KOG0254@2759	NA|NA|NA	U	Belongs to the major facilitator superfamily. Sugar transporter (TC 2.A.1.1) family
jg29639.t1	981085.XP_010103809.1	9.9e-122	443	fabids													Viridiplantae	37M6U@33090,3GEAA@35493,4JN35@91835,COG5040@1,COG5184@1,KOG0841@2759,KOG1426@2759	NA|NA|NA	DZ	Regulator of chromosome condensation (RCC1) repeat
jg29366.t1	3847.GLYMA20G38560.1	1.5e-78	299.3	fabids	CHI	GO:0003674,GO:0003824,GO:0005575,GO:0005622,GO:0005623,GO:0005737,GO:0005783,GO:0008150,GO:0008152,GO:0009058,GO:0009628,GO:0009812,GO:0009813,GO:0012505,GO:0016853,GO:0016872,GO:0043226,GO:0043227,GO:0043229,GO:0043231,GO:0044424,GO:0044444,GO:0044464,GO:0045430,GO:0050896,GO:0071704,GO:0080167,GO:1901576	5.5.1.6	ko:K01859	ko00941,ko01100,ko01110,map00941,map01100,map01110	M00137	R02446,R06556,R07990,R07995	RC00718	ko00000,ko00001,ko00002,ko01000				Viridiplantae	28IU6@1,2QR5P@2759,37MZ6@33090,3G8P9@35493,4JIM3@91835	NA|NA|NA	G	Belongs to the chalcone isomerase family
jg29521.t1	3880.AES80591	9.1e-228	796.6	fabids													Viridiplantae	37HHN@33090,3G8M3@35493,4JFVH@91835,COG0515@1,KOG1187@2759	NA|NA|NA	T	Serine threonine-protein kinase
jg30545.t1	3641.EOX97535	3.2e-49	201.1	Streptophyta	SRP43	GO:0003674,GO:0005488,GO:0005515,GO:0005575,GO:0005622,GO:0005623,GO:0005737,GO:0006605,GO:0006612,GO:0006810,GO:0006886,GO:0008104,GO:0008150,GO:0009314,GO:0009416,GO:0009507,GO:0009526,GO:0009534,GO:0009535,GO:0009536,GO:0009579,GO:0009628,GO:0009642,GO:0009644,GO:0009941,GO:0009987,GO:0015031,GO:0015833,GO:0016020,GO:0016043,GO:0017038,GO:0019904,GO:0022607,GO:0030674,GO:0031967,GO:0031975,GO:…		ko:K12271					ko00000,ko02044	3.A.5.1.2			Viridiplantae	37P09@33090,3GGJH@35493,COG0666@1,KOG0504@2759	NA|NA|NA	S	Signal recognition particle 43 kDa protein
jg30442.t1	3847.GLYMA12G03980.1	5.5e-139	500.4	fabids													Viridiplantae	37QWH@33090,3G83Z@35493,4JM5P@91835,COG5033@1,KOG3149@2759	NA|NA|NA	K	chromatin organization
jg30384.t1	3847.GLYMA04G01252.1	1.4e-15	90.1	fabids													Viridiplantae	28IIJ@1,2QQVK@2759,37SA4@33090,3G9SP@35493,4JSYA@91835	NA|NA|NA	S	SAM dependent carboxyl methyltransferase
jg29506.t1	225117.XP_009343450.1	1.1e-71	276.6	fabids													Viridiplantae	28PXC@1,2QWJW@2759,37PX4@33090,3GH23@35493,4JJCX@91835	NA|NA|NA
jg30470.t1	3847.GLYMA12G02771.1	0	2763.4	fabids													Viridiplantae	37JTU@33090,3G8YF@35493,4JE59@91835,KOG4833@1,KOG4833@2759	NA|NA|NA	S	glomerular visceral epithelial cell migration
jg30077.t1	3885.XP_007143089.1	5.6e-240	836.6	fabids													Viridiplantae	2CDMM@1,2QQ84@2759,37MHN@33090,3GAZ1@35493,4JH1R@91835	NA|NA|NA	S	Protein of unknown function (DUF620)
jg30159.t1	3827.XP_004505251.1	2.1e-178	632.1	fabids			2.4.1.263	ko:K14595	ko00906,ko01100,ko01110,map00906,map01100,map01110		R07575	RC00005,RC00523	ko00000,ko00001,ko01000,ko01003		GT1		Viridiplantae	37TCW@33090,3GFCH@35493,4JEGZ@91835,KOG1192@1,KOG1192@2759	NA|NA|NA	CG	Belongs to the UDP-glycosyltransferase family
jg29865.t1	3827.XP_004486157.1	2.9e-08	65.1	fabids													Viridiplantae	2CMUY@1,2SC78@2759,37XJ0@33090,3GMEB@35493,4JR7V@91835	NA|NA|NA
jg30070.t1	3656.XP_008454376.1	2.1e-56	224.9	fabids		GO:0000724,GO:0000725,GO:0006139,GO:0006259,GO:0006281,GO:0006302,GO:0006310,GO:0006725,GO:0006807,GO:0006950,GO:0006974,GO:0008150,GO:0008152,GO:0009987,GO:0033554,GO:0034641,GO:0043170,GO:0044237,GO:0044238,GO:0044260,GO:0046483,GO:0050896,GO:0051716,GO:0071704,GO:0090304,GO:1901360											Viridiplantae	2AM4V@1,2RZB5@2759,37U4I@33090,3GIYG@35493,4JPM1@91835	NA|NA|NA	S	Zinc finger SWIM domain-containing protein
jg30170.t1	3750.XP_008373170.1	4.5e-124	451.4	fabids													Viridiplantae	37R9A@33090,3G90M@35493,4JKMQ@91835,KOG4585@1,KOG4585@2759	NA|NA|NA	L	DDE superfamily endonuclease
jg29809.t1	3847.GLYMA17G01530.1	2.2e-85	322.8	fabids													Viridiplantae	28QV4@1,2QXI0@2759,37KNB@33090,3G9KW@35493,4JIQ2@91835	NA|NA|NA	S	f-box protein
jg30429.t1	3885.XP_007135927.1	5.4e-71	274.6	fabids				ko:K21630					ko00000,ko03000				Viridiplantae	37QW8@33090,3GFQP@35493,4JNZ7@91835,COG5641@1,KOG1601@2759	NA|NA|NA	K	Transcriptional activator that specifically binds 5'- GATA-3' or 5'-GAT-3' motifs within gene promoters
jg30023.t1	3641.EOY10250	1.1e-46	193	Streptophyta													Viridiplantae	37KBR@33090,3GC1Y@35493,COG2124@1,KOG0156@2759	NA|NA|NA	Q	cytochrome P450
jg30148.t1	3847.GLYMA01G45570.2	4.5e-76	292	fabids													Viridiplantae	2QV80@2759,37RY8@33090,3GBSM@35493,4JSAM@91835,COG4886@1	NA|NA|NA	S	At4g06744-like
jg29660.t1	3847.GLYMA14G00520.2	2.2e-133	481.9	fabids													Viridiplantae	2CMQ3@1,2QRBP@2759,37R20@33090,3GGE4@35493,4JRKD@91835	NA|NA|NA	G	At1g04910-like
jg30079.t1	3847.GLYMA16G21605.1	0	1747.6	fabids													Viridiplantae	37Q1Z@33090,3GGDS@35493,4JKJS@91835,KOG4386@1,KOG4386@2759	NA|NA|NA	S	trafficking protein particle complex
jg30324.t1	3847.GLYMA04G14710.5	4.5e-60	237.3	fabids													Viridiplantae	29TJK@1,2RXGF@2759,37U3B@33090,3GI2H@35493,4JPBE@91835	NA|NA|NA	S	mediator of RNA polymerase II transcription subunit
jg30436.t1	3827.XP_004507511.1	1.4e-68	265.8	Streptophyta													Viridiplantae	37J2Q@33090,3GP6I@35493,COG0636@1,KOG0232@2759	NA|NA|NA	C	ATP synthase subunit C
jg29961.t1	161934.XP_010684022.1	8.4e-22	110.5	Eukaryota													Eukaryota	KOG1075@1,KOG1075@2759	NA|NA|NA	E	Ribonuclease H protein
jg29597.t1	3847.GLYMA13G07800.1	2.1e-127	463	fabids													Viridiplantae	37IVS@33090,3GDC4@35493,4JESU@91835,COG3000@1,KOG0872@2759	NA|NA|NA	I	Belongs to the sterol desaturase family
jg29842.t1	3880.AES73266	5.5e-191	673.7	fabids													Viridiplantae	37MPP@33090,3G8BE@35493,4JD0P@91835,COG3621@1,KOG0513@2759	NA|NA|NA	I	Lipolytic acyl hydrolase (LAH)
jg29653.t1	3827.XP_004502767.1	5.7e-11	73.6	fabids		GO:0001101,GO:0002229,GO:0002239,GO:0003674,GO:0003824,GO:0004497,GO:0006082,GO:0006725,GO:0006950,GO:0006952,GO:0007275,GO:0007568,GO:0008150,GO:0008152,GO:0009056,GO:0009058,GO:0009605,GO:0009607,GO:0009617,GO:0009620,GO:0009696,GO:0009719,GO:0009725,GO:0009751,GO:0009812,GO:0009813,GO:0009987,GO:0010033,GO:0010150,GO:0010817,GO:0014070,GO:0016054,GO:0016491,GO:0016705,GO:0016706,GO:0016709,GO:…											Viridiplantae	37MCR@33090,3G9A4@35493,4JFGG@91835,COG3491@1,KOG0143@2759	NA|NA|NA	Q	Belongs to the iron ascorbate-dependent oxidoreductase family
jg29976.t1	71139.XP_010065857.1	1.7e-44	186	Streptophyta													Viridiplantae	2APC8@1,2RZGH@2759,37UEZ@33090,3GITG@35493	NA|NA|NA
jg29499.t1	4096.XP_009784009.1	6.7e-236	823.5	asterids													Viridiplantae	37K68@33090,3GAQN@35493,44SDY@71274,COG0443@1,KOG0101@2759	NA|NA|NA	O	Heat shock cognate 70 kDa
jg29919.t1	981085.XP_010089691.1	3.9e-50	205.3	fabids													Viridiplantae	2EEMY@1,2SK0U@2759,37ZA3@33090,3GNEA@35493,4JRPE@91835	NA|NA|NA	S	Salt stress response/antifungal
jg29369.t1	57918.XP_004307451.1	5.9e-87	327.4	fabids			5.5.1.6	ko:K01859	ko00941,ko01100,ko01110,map00941,map01100,map01110	M00137	R02446,R06556,R07990,R07995	RC00718	ko00000,ko00001,ko00002,ko01000				Viridiplantae	28IU6@1,2QR5P@2759,37MZ6@33090,3G8P9@35493,4JIM3@91835	NA|NA|NA	G	Belongs to the chalcone isomerase family
jg30563.t1	3847.GLYMA05G26420.1	1.6e-98	366.3	fabids		GO:0003674,GO:0005488,GO:0005575,GO:0005623,GO:0005886,GO:0005911,GO:0008061,GO:0008144,GO:0009506,GO:0016020,GO:0030054,GO:0031224,GO:0031225,GO:0031226,GO:0044425,GO:0044459,GO:0044464,GO:0046658,GO:0055044,GO:0071944,GO:0097367											Viridiplantae	2CMG7@1,2QQ9K@2759,37REA@33090,3GC4M@35493,4JJZP@91835	NA|NA|NA	S	lysM domain-containing GPI-anchored protein
jg29878.t1	3649.evm.model.supercontig_41.39	2.4e-26	124.8	Brassicales	MSI1	GO:0000003,GO:0000151,GO:0003006,GO:0005575,GO:0005622,GO:0005623,GO:0005634,GO:0005654,GO:0005677,GO:0005737,GO:0006139,GO:0006323,GO:0006325,GO:0006333,GO:0006338,GO:0006349,GO:0006725,GO:0006807,GO:0006996,GO:0007275,GO:0008150,GO:0008152,GO:0008283,GO:0009507,GO:0009536,GO:0009555,GO:0009790,GO:0009791,GO:0009793,GO:0009888,GO:0009909,GO:0009987,GO:0010026,GO:0010154,GO:0010214,GO:0010468,GO:…		ko:K10752	ko04218,map04218				ko00000,ko00001,ko03036				Viridiplantae	37PS0@33090,3G7XF@35493,3HRZR@3699,KOG0264@1,KOG0264@2759	NA|NA|NA	B	msi1, mee70, atmsi1 msi1 (multicopy supressor of ira1)
jg29362.t1	981085.XP_010096392.1	4.8e-23	113.2	fabids		GO:0001871,GO:0003674,GO:0003824,GO:0004553,GO:0005488,GO:0005575,GO:0005623,GO:0005886,GO:0016020,GO:0016787,GO:0016798,GO:0030246,GO:0030247,GO:0031224,GO:0031225,GO:0031226,GO:0044425,GO:0044459,GO:0044464,GO:0046658,GO:0071944											Viridiplantae	28IMB@1,2QQY7@2759,37SE1@33090,3G9FB@35493,4JEPU@91835	NA|NA|NA	G	Belongs to the glycosyl hydrolase 17 family
jg30506.t1	3847.GLYMA12G03670.1	4.3e-82	310.5	fabids		GO:0003674,GO:0003824,GO:0004842,GO:0005488,GO:0005515,GO:0006464,GO:0006508,GO:0006511,GO:0006807,GO:0008150,GO:0008152,GO:0009056,GO:0009057,GO:0009987,GO:0016567,GO:0016740,GO:0019538,GO:0019787,GO:0019899,GO:0019941,GO:0030163,GO:0031625,GO:0032446,GO:0036211,GO:0043170,GO:0043412,GO:0043632,GO:0044237,GO:0044238,GO:0044248,GO:0044257,GO:0044260,GO:0044265,GO:0044267,GO:0044389,GO:0051603,GO:…											Viridiplantae	37QH5@33090,3GAA1@35493,4JH54@91835,COG5078@1,KOG0417@2759	NA|NA|NA	O	Belongs to the ubiquitin-conjugating enzyme family
jg29596.t1	3847.GLYMA18G44520.1	4.4e-29	134	fabids													Viridiplantae	37MXE@33090,3GC8K@35493,4JTBT@91835,KOG0598@1,KOG0598@2759	NA|NA|NA	T	Serine threonine-protein kinase
jg29495.t1	3847.GLYMA02G10230.1	9.6e-39	166.8	fabids													Viridiplantae	2CKHX@1,2S98H@2759,37X62@33090,3GK12@35493,4JQRT@91835	NA|NA|NA	S	Belongs to the Casparian strip membrane proteins (CASP) family
jg29403.t1	3847.GLYMA10G03560.2	7.9e-31	139.8	fabids													Viridiplantae	37I21@33090,3GB4X@35493,4JCYB@91835,KOG1786@1,KOG1786@2759,KOG1788@1,KOG1788@2759	NA|NA|NA	TU	domain-containing protein
jg30458.t1	3827.XP_004505826.1	8.4e-199	701	fabids		GO:0003674,GO:0003676,GO:0003723,GO:0003824,GO:0004518,GO:0004519,GO:0005488,GO:0005575,GO:0005622,GO:0005623,GO:0005737,GO:0006139,GO:0006725,GO:0006807,GO:0008150,GO:0008152,GO:0009451,GO:0009507,GO:0009536,GO:0009892,GO:0009893,GO:0009894,GO:0009895,GO:0009987,GO:0010468,GO:0010604,GO:0010605,GO:0010608,GO:0010628,GO:0016070,GO:0016787,GO:0016788,GO:0019219,GO:0019222,GO:0031323,GO:0031324,GO:…											Viridiplantae	37KWC@33090,3GC2T@35493,4JGZK@91835,KOG4197@1,KOG4197@2759	NA|NA|NA	S	Pentatricopeptide repeat-containing protein
jg29580.t1	3649.evm.model.supercontig_170.3	1.4e-30	139.4	Streptophyta													Viridiplantae	28IIJ@1,2SI9H@2759,37YXB@33090,3GHMY@35493	NA|NA|NA	S	SAM dependent carboxyl methyltransferase
jg29621.t1	3847.GLYMA18G53370.1	1.1e-165	589.7	fabids													Viridiplantae	37SYP@33090,3G97N@35493,4JET2@91835,COG1482@1,KOG2757@2759	NA|NA|NA	G	Belongs to the mannose-6-phosphate isomerase type 1 family
jg29575.t1	3847.GLYMA16G03750.1	1e-122	447.2	fabids													Viridiplantae	28IDJ@1,2QQQA@2759,37TEM@33090,3GBSX@35493,4JMB1@91835	NA|NA|NA	S	Salutaridinol 7-O-acetyltransferase-like
jg29735.t1	29760.VIT_14s0060g00540.t01	2.3e-51	208.4	Streptophyta													Viridiplantae	2C0PQ@1,2QPX7@2759,37M7X@33090,3G8GE@35493	NA|NA|NA	Q	Belongs to the peroxidase family. Classical plant (class III) peroxidase subfamily
jg30051.t1	29760.VIT_03s0091g00690.t01	1.1e-47	196.8	Streptophyta	ZF2	GO:0000003,GO:0001067,GO:0001101,GO:0003006,GO:0003674,GO:0003676,GO:0003677,GO:0003700,GO:0005488,GO:0005575,GO:0005622,GO:0005623,GO:0005634,GO:0006355,GO:0006950,GO:0006970,GO:0006972,GO:0007275,GO:0008150,GO:0009414,GO:0009415,GO:0009628,GO:0009651,GO:0009719,GO:0009725,GO:0009737,GO:0009790,GO:0009791,GO:0009793,GO:0009889,GO:0009890,GO:0009892,GO:0010033,GO:0010035,GO:0010154,GO:0010200,GO:…											Viridiplantae	37TRK@33090,3GGRF@35493,KOG1721@1,KOG1721@2759	NA|NA|NA	S	ZINC FINGER protein
jg30369.t1	3847.GLYMA12G04560.1	2e-91	342.4	fabids													Viridiplantae	28NCI@1,2QUY1@2759,37QEN@33090,3GFDN@35493,4JSHX@91835	NA|NA|NA	S	Arabidopsis protein of unknown function
jg30187.t1	3885.XP_007153588.1	2.4e-170	605.1	fabids		GO:0002376,GO:0003674,GO:0003824,GO:0004842,GO:0006464,GO:0006807,GO:0006950,GO:0006952,GO:0006955,GO:0008150,GO:0008152,GO:0009605,GO:0009607,GO:0009814,GO:0009987,GO:0016567,GO:0016740,GO:0019538,GO:0019787,GO:0032446,GO:0036211,GO:0043170,GO:0043207,GO:0043412,GO:0044237,GO:0044238,GO:0044260,GO:0044267,GO:0045087,GO:0050896,GO:0051704,GO:0051707,GO:0061630,GO:0061659,GO:0070647,GO:0071704,GO:…											Viridiplantae	2CMTZ@1,2QRXY@2759,37I8C@33090,3G9T2@35493,4JJ6R@91835	NA|NA|NA	H	RING-type E3 ubiquitin transferase
jg30325.t1	3847.GLYMA11G12770.1	2.2e-88	333.2	fabids													Viridiplantae	28I7F@1,2SKYI@2759,37YX1@33090,3GMWQ@35493,4JRRV@91835	NA|NA|NA	S	BURP domain-containing protein
jg29716.t1	3880.AES64276	1.5e-10	72	fabids													Viridiplantae	37SVB@33090,3GBGA@35493,4JD3P@91835,COG0666@1,KOG0504@2759	NA|NA|NA	S	ankyrin repeat-containing protein
jg30443.t1	3847.GLYMA08G16506.1	5.6e-35	153.3	Streptophyta													Viridiplantae	2CYEX@1,2S4NX@2759,37WHQ@33090,3GK1Q@35493	NA|NA|NA	S	auxin-induced protein
jg29946.t1	102107.XP_008225008.1	3.9e-191	674.9	fabids													Viridiplantae	2QWDY@2759,37QJ4@33090,3G71R@35493,4JRC0@91835,COG0515@1	NA|NA|NA	T	Cysteine-rich receptor-like protein kinase
jg29486.t1	3847.GLYMA03G32850.1	8.5e-238	829.7	Streptophyta													Viridiplantae	37K68@33090,3GAQN@35493,COG0443@1,KOG0101@2759	NA|NA|NA	O	Belongs to the heat shock protein 70 family
jg29780.t1	102107.XP_008224713.1	4e-238	830.9	fabids													Viridiplantae	28JSQ@1,2QU78@2759,37MN6@33090,3G9HU@35493,4JDJW@91835	NA|NA|NA	G	DUF246 domain-containing protein
jg30289.t1	2711.XP_006480127.1	2e-108	399.1	Streptophyta													Viridiplantae	37SJ1@33090,3GCSX@35493,COG0657@1,KOG1515@2759	NA|NA|NA	V	Carboxylesterase
jg30011.t1	3827.XP_004497811.1	2.3e-29	137.1	fabids													Viridiplantae	37Y5X@33090,3GXPQ@35493,4JRI2@91835,COG2801@1,KOG0017@2759	NA|NA|NA	L	Reverse transcriptase (RNA-dependent DNA polymerase)
jg29625.t1	225117.XP_009357817.1	6e-159	567	fabids													Viridiplantae	37IA3@33090,3G92D@35493,4JMA9@91835,COG2267@1,KOG1455@2759	NA|NA|NA	I	Monoglyceride
jg30115.t1	3847.GLYMA20G26391.1	2.1e-166	592	fabids													Viridiplantae	37QCX@33090,3G9G8@35493,4JG6K@91835,COG0596@1,KOG2624@2759	NA|NA|NA	I	Belongs to the AB hydrolase superfamily. Lipase family
jg29673.t1	161934.XP_010666276.1	5.7e-10	71.2	Streptophyta													Viridiplantae	37T71@33090,3GHK2@35493,KOG1075@1,KOG1075@2759	NA|NA|NA	S	Ribonuclease H protein
jg29863.t1	3827.XP_004486157.1	2.9e-08	65.1	fabids													Viridiplantae	2CMUY@1,2SC78@2759,37XJ0@33090,3GMEB@35493,4JR7V@91835	NA|NA|NA
jg30191.t1	3827.XP_004505233.1	7.4e-52	210.3	fabids		GO:0003674,GO:0003824,GO:0004791,GO:0005575,GO:0005622,GO:0005623,GO:0005737,GO:0006810,GO:0006950,GO:0006979,GO:0008150,GO:0008152,GO:0009507,GO:0009532,GO:0009536,GO:0009570,GO:0009636,GO:0009987,GO:0010496,GO:0010497,GO:0010646,GO:0010647,GO:0015035,GO:0015036,GO:0016209,GO:0016491,GO:0016651,GO:0016667,GO:0016668,GO:0016671,GO:0019725,GO:0033554,GO:0034599,GO:0042221,GO:0042592,GO:0043226,GO:…		ko:K03671	ko04621,ko05418,map04621,map05418				ko00000,ko00001,ko03110				Viridiplantae	37VXD@33090,3GJC7@35493,4JU5J@91835,COG0526@1,KOG0910@2759	NA|NA|NA	O	Thioredoxin M3
jg29622.t1	3847.GLYMA08G48120.1	3e-15	87.8	fabids													Viridiplantae	37SYP@33090,3G97N@35493,4JET2@91835,COG1482@1,KOG2757@2759	NA|NA|NA	G	Belongs to the mannose-6-phosphate isomerase type 1 family
jg30227.t1	3885.XP_007136167.1	6e-55	220.3	fabids			2.3.1.199	ko:K15397	ko00062,ko01110,map00062,map01110	M00415	R09419,R10825	RC00004,RC02888,RC02997	ko00000,ko00001,ko00002,ko01000				Viridiplantae	2QPKZ@2759,37K20@33090,3GDHS@35493,4JSW4@91835,COG3424@1	NA|NA|NA	I	3-ketoacyl-CoA synthase
jg29638.t1	2711.XP_006489839.1	4e-27	128.3	Streptophyta													Viridiplantae	2AK3B@1,2RZ8J@2759,37UIJ@33090,3GIR1@35493	NA|NA|NA
jg29760.t1	3847.GLYMA19G23610.1	2.9e-111	408.3	fabids				ko:K12386	ko04142,map04142				ko00000,ko00001,ko04147				Viridiplantae	37S1S@33090,3G9YD@35493,4JF5Z@91835,KOG3145@1,KOG3145@2759	NA|NA|NA	E	Cystinosin homolog
jg29782.t1	3847.GLYMA09G00970.1	1.6e-259	902.1	fabids													Viridiplantae	28VQF@1,2R2G4@2759,37STX@33090,3G780@35493,4JKKU@91835	NA|NA|NA	T	strubbelig-receptor family
jg29650.t1	3847.GLYMA13G07540.3	6.7e-142	511.1	fabids													Viridiplantae	37RWQ@33090,3GG48@35493,4JD03@91835,COG0705@1,KOG2289@2759	NA|NA|NA	T	Rhomboid family
jg30529.t1	3847.GLYMA20G24070.4	7.2e-275	952.6	fabids													Viridiplantae	37JA1@33090,3GCT4@35493,4JTT1@91835,COG1156@1,KOG1351@2759	NA|NA|NA	C	ATP synthase alpha/beta family, beta-barrel domain
jg29447.t1	85681.XP_006424799.1	2.1e-234	818.5	Streptophyta													Viridiplantae	37K68@33090,3GAQN@35493,COG0443@1,KOG0101@2759	NA|NA|NA	O	Belongs to the heat shock protein 70 family
jg30114.t1	3885.XP_007143064.1	1.3e-216	758.8	fabids													Viridiplantae	2QVM3@2759,37IGS@33090,3G7YJ@35493,4JDC6@91835,COG4857@1	NA|NA|NA	S	Methylthioribose kinase-like
jg29473.t1	3641.EOY18172	1.8e-236	825.5	Streptophyta													Viridiplantae	37K68@33090,3GAQN@35493,COG0443@1,KOG0101@2759	NA|NA|NA	O	Belongs to the heat shock protein 70 family
jg30256.t1	3847.GLYMA07G33040.2	0	1324.7	fabids													Viridiplantae	37Q8N@33090,3G9MP@35493,4JE07@91835,KOG2101@1,KOG2101@2759	NA|NA|NA	DUZ	Sorting nexin C terminal
jg30366.t1	3847.GLYMA12G04530.1	6.6e-87	327.4	Streptophyta													Viridiplantae	2CY8B@1,2S2Q3@2759,37VPZ@33090,3GJKD@35493	NA|NA|NA	S	Arabidopsis protein of unknown function
jg30566.t1	102107.XP_008235943.1	7.4e-238	829.7	fabids		GO:0001666,GO:0002218,GO:0002253,GO:0002376,GO:0002682,GO:0002684,GO:0003674,GO:0003824,GO:0004497,GO:0006950,GO:0006952,GO:0006955,GO:0007154,GO:0007165,GO:0008150,GO:0008152,GO:0008219,GO:0009605,GO:0009607,GO:0009617,GO:0009620,GO:0009626,GO:0009627,GO:0009628,GO:0009814,GO:0009870,GO:0009987,GO:0010204,GO:0012501,GO:0016491,GO:0023052,GO:0031347,GO:0031349,GO:0033554,GO:0034050,GO:0036293,GO:…	1.14.13.8	ko:K00485	ko00982,ko01120,map00982,map01120		R08266	RC02233	ko00000,ko00001,ko01000				Viridiplantae	37NK0@33090,3G85W@35493,4JT01@91835,COG2072@1,KOG1399@2759	NA|NA|NA	Q	flavin-containing monooxygenase
jg30504.t1	3827.XP_004500729.1	0	1251.5	fabids													Viridiplantae	37PSQ@33090,3GEW0@35493,4JDPD@91835,COG1874@1,KOG0496@2759	NA|NA|NA	G	beta-galactosidase
jg30451.t1	3847.GLYMA12G03860.2	1.8e-33	148.3	fabids													Viridiplantae	2CYEX@1,2S4NX@2759,37WHQ@33090,3GK1Q@35493,4JUN7@91835	NA|NA|NA	S	Auxin-induced protein
jg30461.t1	3760.EMJ15829	6.1e-73	281.2	fabids													Viridiplantae	37KTK@33090,3G9U8@35493,4JDHZ@91835,KOG1928@1,KOG1928@2759	NA|NA|NA	G	At4g19900-like
jg29846.t1	29730.Gorai.010G180800.1	8.9e-156	556.2	Streptophyta													Viridiplantae	37PF3@33090,3GH6B@35493,COG0346@1,KOG2943@2759	NA|NA|NA	G	Catalyzes the conversion of hemimercaptal, formed from methylglyoxal and glutathione, to S-lactoylglutathione
jg30409.t1	3847.GLYMA11G12101.1	4.2e-41	174.9	fabids													Viridiplantae	28HPQ@1,2SMD6@2759,37YC8@33090,3GP5R@35493,4JUAU@91835	NA|NA|NA	S	Protein SHI RELATED SEQUENCE
jg29715.t1	3880.AES67379	1.5e-20	105.9	fabids													Viridiplantae	38A84@33090,3GY2D@35493,4JW9E@91835,KOG4282@1,KOG4282@2759	NA|NA|NA	K	Ulp1 protease family, C-terminal catalytic domain
jg30294.t1	3827.XP_004505198.1	1.1e-108	399.8	fabids													Viridiplantae	37MUA@33090,3G99W@35493,4JT7T@91835,COG0657@1,KOG1515@2759	NA|NA|NA	V	Carboxylesterase
jg29994.t1	3983.cassava4.1_006427m	3.7e-183	647.9	Streptophyta													Viridiplantae	37JUD@33090,3GGBV@35493,COG2939@1,KOG1282@2759	NA|NA|NA	EO	Serine carboxypeptidase
jg30147.t1	3847.GLYMA01G45570.2	6e-71	275	fabids													Viridiplantae	2QV80@2759,37RY8@33090,3GBSM@35493,4JSAM@91835,COG4886@1	NA|NA|NA	S	At4g06744-like
jg29877.t1	3760.EMJ12954	3.3e-118	431.4	fabids													Viridiplantae	28IAY@1,2QQMF@2759,37I89@33090,3G74E@35493,4JK0Z@91835	NA|NA|NA	S	Tobamovirus multiplication protein 1
jg29550.t1	57918.XP_004299759.1	3.3e-11	75.5	fabids													Viridiplantae	37RFN@33090,3GH54@35493,4JRPA@91835,KOG4658@1,KOG4658@2759	NA|NA|NA	T	disease resistance
jg29972.t1	3885.XP_007143146.1	1.7e-143	515.8	fabids		GO:0000003,GO:0003006,GO:0003674,GO:0003824,GO:0005575,GO:0005622,GO:0005623,GO:0005634,GO:0005737,GO:0006793,GO:0006796,GO:0006950,GO:0007275,GO:0008150,GO:0008152,GO:0009611,GO:0009791,GO:0009987,GO:0010154,GO:0010214,GO:0016301,GO:0016310,GO:0016740,GO:0016772,GO:0016773,GO:0022414,GO:0032501,GO:0032502,GO:0043226,GO:0043227,GO:0043229,GO:0043231,GO:0044237,GO:0044424,GO:0044464,GO:0047325,GO:…	2.7.1.134,2.7.1.159	ko:K00913	ko00562,ko01100,ko04070,map00562,map01100,map04070	M00132	R03428,R03429,R03479	RC00002,RC00078	ko00000,ko00001,ko00002,ko01000				Viridiplantae	28IF7@1,2QQS1@2759,37JMY@33090,3GG2C@35493,4JHEY@91835	NA|NA|NA	F	Kinase that can phosphorylate various inositol polyphosphate such as Ins(3,4,5,6)P4 or Ins(1,3,4)P3
jg30091.t1	3847.GLYMA20G26690.1	5e-127	460.7	fabids													Viridiplantae	37P16@33090,3GE91@35493,4JEG8@91835,KOG3224@1,KOG3224@2759	NA|NA|NA	S	TIP41-like family
jg30251.t1	3847.GLYMA11G13164.1	1.6e-23	115.9	fabids													Viridiplantae	37W44@33090,3GK4I@35493,4JQIA@91835,COG5216@1,KOG2923@2759	NA|NA|NA	S	Diphthamide biosynthesis protein
jg30403.t1	3847.GLYMA12G36450.1	5.3e-294	1016.5	fabids													Viridiplantae	37Q67@33090,3G9S4@35493,4JD0X@91835,COG0476@1,KOG2013@2759	NA|NA|NA	O	SUMO-activating enzyme subunit
jg29616.t1	3827.XP_004511754.1	3.1e-19	101.3	fabids													Viridiplantae	2AMXX@1,2RZD3@2759,37UYB@33090,3GJ02@35493,4JTZ8@91835	NA|NA|NA	S	zinc-finger of the FCS-type, C2-C2
jg29709.t1	225117.XP_009371018.1	3.9e-35	154.1	fabids													Viridiplantae	37HFQ@33090,3G82E@35493,4JIPM@91835,COG2272@1,KOG1516@2759	NA|NA|NA	I	isoprenylcysteine alpha-carbonyl methylesterase
jg30155.t1	3694.POPTR_0009s10180.1	3.2e-182	644.8	fabids													Viridiplantae	37J9T@33090,3GE9Z@35493,4JRZ6@91835,KOG1192@1,KOG1192@2759	NA|NA|NA	CG	Belongs to the UDP-glycosyltransferase family
jg29682.t1	3847.GLYMA19G05864.1	1.3e-238	833.6	fabids													Viridiplantae	37K7N@33090,3GBQJ@35493,4JRED@91835,COG5076@1,KOG1778@2759	NA|NA|NA	K	histone acetyltransferase
jg30279.t1	3847.GLYMA07G33260.1	1.3e-289	1001.9	fabids													Viridiplantae	37JQ3@33090,3GBFT@35493,4JHI6@91835,KOG0032@1,KOG0032@2759	NA|NA|NA	T	CDPK-related kinase
jg30260.t1	3880.AES67805	2.9e-09	67.4	Streptophyta													Viridiplantae	28V0Y@1,2R1S8@2759,37I3S@33090,3GE1H@35493	NA|NA|NA	S	Hydroxyproline-rich glycoprotein family protein
jg30568.t1	981085.XP_010111720.1	3.3e-187	661	fabids		GO:0003674,GO:0005488,GO:0005575,GO:0005622,GO:0005623,GO:0005737,GO:0005739,GO:0006082,GO:0006091,GO:0006099,GO:0006101,GO:0006102,GO:0008150,GO:0008152,GO:0008270,GO:0009060,GO:0009987,GO:0015980,GO:0016999,GO:0017144,GO:0019752,GO:0043167,GO:0043169,GO:0043226,GO:0043227,GO:0043229,GO:0043231,GO:0043436,GO:0044237,GO:0044238,GO:0044281,GO:0044424,GO:0044444,GO:0044464,GO:0045333,GO:0046872,GO:…	1.1.1.41	ko:K00030	ko00020,ko01100,ko01110,ko01120,ko01130,ko01200,ko01210,ko01230,map00020,map01100,map01110,map01120,map01130,map01200,map01210,map01230	M00009,M00010	R00709	RC00114	br01601,ko00000,ko00001,ko00002,ko01000				Viridiplantae	37NS2@33090,3G8BJ@35493,4JJ5U@91835,COG0473@1,KOG0784@2759	NA|NA|NA	E	Isocitrate dehydrogenase NAD regulatory subunit 1
jg30298.t1	29760.VIT_10s0092g00300.t01	1.7e-09	68.6	Streptophyta			3.6.1.11	ko:K01514	ko00230,map00230		R03409	RC00002	ko00000,ko00001,ko01000				Viridiplantae	37MHX@33090,3GGCP@35493,COG1227@1,KOG4129@2759	NA|NA|NA	C	Protein prune homolog
jg29645.t1	3760.EMJ19468	8.9e-18	96.3	fabids		GO:0001101,GO:0002229,GO:0002239,GO:0003674,GO:0003824,GO:0004497,GO:0006082,GO:0006725,GO:0006950,GO:0006952,GO:0007275,GO:0007568,GO:0008150,GO:0008152,GO:0009056,GO:0009058,GO:0009605,GO:0009607,GO:0009617,GO:0009620,GO:0009696,GO:0009719,GO:0009725,GO:0009751,GO:0009812,GO:0009813,GO:0009987,GO:0010033,GO:0010150,GO:0010817,GO:0014070,GO:0016054,GO:0016491,GO:0016705,GO:0016706,GO:0016709,GO:…											Viridiplantae	37MCR@33090,3G9A4@35493,4JFGG@91835,COG3491@1,KOG0143@2759	NA|NA|NA	Q	Belongs to the iron ascorbate-dependent oxidoreductase family
jg30386.t1	102107.XP_008236926.1	1.3e-269	935.3	fabids	DHFR-TS		1.5.1.3,2.1.1.45	ko:K13998	ko00240,ko00670,ko00790,ko01100,map00240,map00670,map00790,map01100	M00053,M00126,M00841	R00936,R00937,R00939,R00940,R02101,R02235,R02236	RC00109,RC00110,RC00158,RC00219,RC00332	ko00000,ko00001,ko00002,ko01000				Viridiplantae	37IFR@33090,3GAR2@35493,4JIQB@91835,COG0207@1,COG0262@1,KOG0673@2759,KOG1324@2759	NA|NA|NA	H	Bifunctional enzyme. Involved in de novo dTMP biosynthesis. Key enzyme in folate metabolism
jg29463.t1	4096.XP_009787203.1	1e-43	183	Streptophyta													Viridiplantae	37ZJZ@33090,3GPIQ@35493,COG0507@1,KOG0987@2759	NA|NA|NA	D	Belongs to the helicase family
jg29711.t1	3847.GLYMA16G26520.1	5.2e-204	717.2	fabids			1.14.13.53,1.14.13.89	ko:K13260	ko00943,ko01110,map00943,map01110		R06560,R06561,R06606,R06607,R07371,R07746	RC00046	ko00000,ko00001,ko00199,ko01000				Viridiplantae	37HKM@33090,3G7FU@35493,4JISP@91835,COG2124@1,KOG0156@2759	NA|NA|NA	Q	Belongs to the cytochrome P450 family
jg30102.t1	4096.XP_009772274.1	3.9e-27	127.9	Streptophyta													Viridiplantae	37UIU@33090,3GY7W@35493,COG2801@1,KOG0017@2759	NA|NA|NA	L	gag-polypeptide of LTR copia-type
jg29923.t1	3847.GLYMA01G42340.2	5.2e-14	83.6	fabids													Viridiplantae	2DXH4@1,2S6SE@2759,37ZXZ@33090,3GHUK@35493,4JU42@91835	NA|NA|NA	S	source UniProtKB
jg29398.t1	3750.XP_008389839.1	1.9e-09	68.2	fabids													Viridiplantae	37QSJ@33090,3G8WW@35493,4JH5R@91835,COG2124@1,KOG0156@2759	NA|NA|NA	Q	Belongs to the cytochrome P450 family
jg29802.t1	3847.GLYMA17G01530.1	3.6e-38	165.2	fabids													Viridiplantae	28QV4@1,2QXI0@2759,37KNB@33090,3G9KW@35493,4JIQ2@91835	NA|NA|NA	S	f-box protein
jg29483.t1	4096.XP_009784009.1	8.9e-45	186.8	asterids													Viridiplantae	37K68@33090,3GAQN@35493,44SDY@71274,COG0443@1,KOG0101@2759	NA|NA|NA	O	Heat shock cognate 70 kDa
jg30018.t1	3847.GLYMA07G34560.1	1e-45	189.1	fabids													Viridiplantae	37KBR@33090,3GC1Y@35493,4JJTI@91835,COG2124@1,KOG0156@2759	NA|NA|NA	Q	Cytochrome p450
jg29443.t1	3847.GLYMA13G42560.1	1.9e-37	162.5	fabids		GO:0003674,GO:0003824,GO:0004553,GO:0004565,GO:0005575,GO:0005622,GO:0005623,GO:0005737,GO:0005773,GO:0015925,GO:0016787,GO:0016798,GO:0043226,GO:0043227,GO:0043229,GO:0043231,GO:0044424,GO:0044444,GO:0044464	3.2.1.23	ko:K12309	ko00052,ko00511,ko00531,ko00600,ko00604,ko01100,ko04142,map00052,map00511,map00531,map00600,map00604,map01100,map04142	M00079	R01678,R03355,R04633,R06010,R07807	RC00049	ko00000,ko00001,ko00002,ko01000,ko04147				Viridiplantae	37IZP@33090,3G9KC@35493,4JFY8@91835,COG1874@1,KOG0496@2759	NA|NA|NA	G	beta-galactosidase
jg30302.t1	3885.XP_007156548.1	7.1e-30	137.5	fabids		GO:0000079,GO:0001673,GO:0001932,GO:0001933,GO:0003674,GO:0004857,GO:0004860,GO:0004861,GO:0005575,GO:0005622,GO:0005623,GO:0005634,GO:0006469,GO:0008150,GO:0009892,GO:0010563,GO:0010605,GO:0016538,GO:0019207,GO:0019210,GO:0019220,GO:0019222,GO:0019887,GO:0030234,GO:0030291,GO:0031323,GO:0031324,GO:0031399,GO:0031400,GO:0032268,GO:0032269,GO:0033673,GO:0042325,GO:0042326,GO:0043073,GO:0043086,GO:…											Viridiplantae	2CCPF@1,2S5ZH@2759,37W8F@33090,3GKQ3@35493,4JQYU@91835	NA|NA|NA	G	Cyclin-dependent kinase inhibitor
jg30034.t1	4572.TRIUR3_01928-P1	1.5e-41	176	Poales		GO:0003674,GO:0003824,GO:0003938,GO:0005575,GO:0005622,GO:0005623,GO:0005737,GO:0005829,GO:0006139,GO:0006163,GO:0006164,GO:0006183,GO:0006725,GO:0006753,GO:0006793,GO:0006796,GO:0006807,GO:0008150,GO:0008152,GO:0009058,GO:0009116,GO:0009117,GO:0009119,GO:0009141,GO:0009142,GO:0009144,GO:0009145,GO:0009150,GO:0009152,GO:0009163,GO:0009165,GO:0009199,GO:0009201,GO:0009205,GO:0009206,GO:0009259,GO:…	1.1.1.205	ko:K00088	ko00230,ko00983,ko01100,ko01110,map00230,map00983,map01100,map01110	M00050	R01130,R08240	RC00143,RC02207	ko00000,ko00001,ko00002,ko01000,ko04147				Viridiplantae	37MGN@33090,3GBZ4@35493,3IEER@38820,3KRIB@4447,COG0516@1,KOG2550@2759	NA|NA|NA	F	Catalyzes the conversion of inosine 5'-phosphate (IMP) to xanthosine 5'-phosphate (XMP), the first committed and rate- limiting step in the de novo synthesis of guanine nucleotides, and therefore plays an important role in the regulation of cell growth
jg29493.t1	3847.GLYMA19G35560.1	1.3e-212	746.1	Streptophyta													Viridiplantae	37K68@33090,3GAQN@35493,COG0443@1,KOG0101@2759	NA|NA|NA	O	Belongs to the heat shock protein 70 family
jg30138.t1	3641.EOX91512	5.7e-25	120.2	Streptophyta		GO:0005575,GO:0005623,GO:0005886,GO:0016020,GO:0044464,GO:0071944											Viridiplantae	2QR4S@2759,37R8E@33090,3G836@35493,COG0515@1	NA|NA|NA	T	Inactive receptor kinase
jg29624.t1	3880.AES84102	1.5e-65	256.1	fabids													Viridiplantae	28P8V@1,2QVVZ@2759,37MSM@33090,3GGVN@35493,4JH4G@91835	NA|NA|NA	S	Domain of unknown function (DUF4281)
jg29754.t1	3847.GLYMA19G23610.1	2.9e-111	408.3	fabids				ko:K12386	ko04142,map04142				ko00000,ko00001,ko04147				Viridiplantae	37S1S@33090,3G9YD@35493,4JF5Z@91835,KOG3145@1,KOG3145@2759	NA|NA|NA	E	Cystinosin homolog
jg29729.t1	3641.EOY04329	4.3e-146	524.6	Streptophyta													Viridiplantae	28K4X@1,2R1CW@2759,37SDT@33090,3GG0G@35493	NA|NA|NA	S	protein trichome birefringence-like 19
jg29707.t1	3847.GLYMA06G00590.1	5.9e-13	80.5	fabids													Viridiplantae	37UXZ@33090,3GD3N@35493,4JPGY@91835,KOG1100@1,KOG1100@2759	NA|NA|NA	O	BOI-related E3 ubiquitin-protein ligase
jg29850.t1	71139.XP_010057919.1	1.1e-13	82.8	Streptophyta													Viridiplantae	2E2J4@1,2S9SF@2759,37WZN@33090,3GKYE@35493	NA|NA|NA
jg30438.t1	3847.GLYMA09G35670.1	9.9e-268	929.1	fabids													Viridiplantae	37NGI@33090,3GDR7@35493,4JG0F@91835,COG0034@1,KOG0572@2759	NA|NA|NA	F	Glutamine phosphoribosylpyrophosphate amidotransferase
jg30202.t1	85681.XP_006423026.1	1e-281	975.7	Streptophyta													Viridiplantae	37P07@33090,3G939@35493,COG5167@1,KOG2395@2759	NA|NA|NA	U	CYPRO4-like
jg30533.t1	3847.GLYMA20G24020.1	4.7e-215	753.8	fabids													Viridiplantae	37JZU@33090,3GAHX@35493,4JSSP@91835,COG0531@1,KOG1287@2759	NA|NA|NA	E	polyamine transporter At1g31830 isoform X1
jg29752.t1	3847.GLYMA19G23610.1	1.4e-110	406	fabids				ko:K12386	ko04142,map04142				ko00000,ko00001,ko04147				Viridiplantae	37S1S@33090,3G9YD@35493,4JF5Z@91835,KOG3145@1,KOG3145@2759	NA|NA|NA	E	Cystinosin homolog
jg30312.t1	3847.GLYMA12G04940.1	2.7e-95	355.1	fabids													Viridiplantae	37JWV@33090,3GFFB@35493,4JDFX@91835,COG0655@1,KOG3135@2759	NA|NA|NA	S	Minor allergen Alt a
jg30388.t1	3827.XP_004500794.1	2.9e-297	1027.3	fabids		GO:0000003,GO:0000226,GO:0003006,GO:0003674,GO:0005215,GO:0005319,GO:0005548,GO:0005575,GO:0005622,GO:0005623,GO:0005628,GO:0005634,GO:0006810,GO:0006811,GO:0006820,GO:0006869,GO:0006996,GO:0007010,GO:0007017,GO:0007049,GO:0008150,GO:0008525,GO:0008526,GO:0009653,GO:0009987,GO:0010876,GO:0010927,GO:0015711,GO:0015748,GO:0015914,GO:0016020,GO:0016043,GO:0016192,GO:0019953,GO:0022402,GO:0022413,GO:…											Viridiplantae	37NEZ@33090,3G72N@35493,4JMNC@91835,KOG1471@1,KOG1471@2759	NA|NA|NA	I	Phosphatidylinositol phosphatidylcholine transfer protein
jg30177.t1	3880.AES87873	6.1e-41	174.9	fabids													Viridiplantae	37Q72@33090,3GCCF@35493,4JS2N@91835,COG0507@1,KOG0987@2759	NA|NA|NA	D	Belongs to the helicase family
jg29661.t1	3880.AES85084	1.4e-15	90.9	Streptophyta													Viridiplantae	37YI1@33090,3GNV5@35493,COG1599@1,KOG0851@2759	NA|NA|NA	L	DNA recombination
jg29979.t1	3760.EMJ01973	9.1e-12	76.3	Streptophyta		GO:0005575,GO:0005576,GO:0005622,GO:0005623,GO:0005737,GO:0005794,GO:0008150,GO:0008283,GO:0009987,GO:0012505,GO:0030154,GO:0031012,GO:0032502,GO:0043226,GO:0043227,GO:0043229,GO:0043231,GO:0044421,GO:0044424,GO:0044444,GO:0044464,GO:0048869											Viridiplantae	2CJ27@1,2S6XU@2759,37WSN@33090,3GM1Q@35493	NA|NA|NA	S	Phytosulfokines
jg30223.t1	2711.XP_006479359.1	4.1e-112	411	Streptophyta													Viridiplantae	2CN75@1,2QUAU@2759,37KX6@33090,3G9S7@35493	NA|NA|NA	S	Cysteine Histidine-rich C1 domain family protein
jg29966.t1	3880.AES85101	2.6e-55	222.2	Streptophyta													Viridiplantae	2QWDY@2759,37QJ4@33090,3G71R@35493,COG0515@1	NA|NA|NA	T	Cysteine-rich receptor-like protein kinase
jg29859.t1	3641.EOY28687	4.4e-64	251.1	Streptophyta													Viridiplantae	2C42X@1,2RXVW@2759,37U15@33090,3GIBW@35493	NA|NA|NA	S	Senescence regulator
jg29838.t1	3827.XP_004486168.1	1.8e-214	751.9	fabids	2001-04-01	GO:0003674,GO:0003824,GO:0004604,GO:0005575,GO:0005622,GO:0005623,GO:0005737,GO:0008150,GO:0008152,GO:0016491,GO:0016667,GO:0016671,GO:0044424,GO:0044464,GO:0055114	1.8.4.9	ko:K05907	ko00920,ko01120,map00920,map01120		R05717	RC00007	ko00000,ko00001,ko01000				Viridiplantae	37J1M@33090,3GEXW@35493,4JGEV@91835,COG0175@1,COG0526@1,KOG0189@2759,KOG0191@2759	NA|NA|NA	EO	5'-adenylylsulfate reductase
jg30479.t1	3885.XP_007136183.1	9.5e-227	793.1	fabids													Viridiplantae	2CNHU@1,2QWEP@2759,37PJV@33090,3GDRG@35493,4JERW@91835	NA|NA|NA	S	Armadillo/beta-catenin-like repeats
jg30473.t1	3983.cassava4.1_032221m	4e-207	727.6	fabids		GO:0003674,GO:0003824,GO:0016787,GO:0016810,GO:0016811	3.5.1.4	ko:K01426	ko00330,ko00360,ko00380,ko00627,ko00643,ko01120,map00330,map00360,map00380,map00627,map00643,map01120		R02540,R03096,R03180,R03909,R05551,R05590	RC00010,RC00100,RC00950,RC01025	ko00000,ko00001,ko01000				Viridiplantae	37JFQ@33090,3GBRU@35493,4JESB@91835,COG0154@1,KOG1211@2759	NA|NA|NA	J	Amidase
jg30164.t1	3885.XP_007132475.1	1.3e-30	139	fabids													Viridiplantae	37N8D@33090,3G8KA@35493,4JS87@91835,COG1028@1,KOG0725@2759	NA|NA|NA	Q	KR domain
jg29757.t1	3827.XP_004490244.1	8.9e-10	69.7	Streptophyta													Viridiplantae	28PWY@1,2QWJJ@2759,37NQA@33090,3G852@35493	NA|NA|NA	S	transposon protein
jg30088.t1	3847.GLYMA10G40620.1	2.3e-127	462.2	fabids													Viridiplantae	2CURR@1,2QR79@2759,37KH4@33090,3GAJP@35493,4JHMT@91835	NA|NA|NA	S	Protein of unknown function (DUF760)
jg29581.t1	3649.evm.model.supercontig_170.3	1.4e-89	336.7	Streptophyta													Viridiplantae	28IIJ@1,2SI9H@2759,37YXB@33090,3GHMY@35493	NA|NA|NA	S	SAM dependent carboxyl methyltransferase
jg29441.t1	3694.POPTR_0007s05820.1	8.4e-08	65.5	fabids													Viridiplantae	37T71@33090,3GHK2@35493,4JS3R@91835,KOG1075@1,KOG1075@2759	NA|NA|NA	S	acid phosphatase activity
jg29876.t1	3847.GLYMA13G27600.1	7.8e-121	439.9	fabids													Viridiplantae	37MVQ@33090,3G8JT@35493,4JJGH@91835,COG5291@1,KOG0858@2759	NA|NA|NA	S	May be involved in the degradation of misfolded endoplasmic reticulum (ER) luminal proteins
jg29931.t1	3880.AES93611	2.4e-223	781.9	Streptophyta													Viridiplantae	2QWDY@2759,37QJ4@33090,3G71R@35493,COG0515@1	NA|NA|NA	T	Cysteine-rich receptor-like protein kinase
jg29552.t1	3827.XP_004491536.1	4.2e-24	118.2	fabids				ko:K10406					ko00000,ko04812				Viridiplantae	37KAM@33090,3G8QJ@35493,4JMRJ@91835,COG5059@1,KOG0239@2759	NA|NA|NA	Z	Belongs to the TRAFAC class myosin-kinesin ATPase superfamily. Kinesin family
jg30447.t1	3847.GLYMA08G16506.1	3.9e-36	157.1	Streptophyta													Viridiplantae	2CYEX@1,2S4NX@2759,37WHQ@33090,3GK1Q@35493	NA|NA|NA	S	auxin-induced protein
jg29887.t1	3847.GLYMA20G28050.2	1.4e-284	985.7	fabids													Viridiplantae	37K6M@33090,3G7KV@35493,4JM6W@91835,KOG2071@1,KOG2071@2759	NA|NA|NA	A	pcf11p-similar protein 4
jg29688.t1	3983.cassava4.1_029384m	2.9e-29	136.7	fabids													Viridiplantae	37W4F@33090,3GPW7@35493,4JUBV@91835,KOG1075@1,KOG1075@2759	NA|NA|NA	S	Domain of unknown function (DUF4283)
jg29681.t1	3847.GLYMA18G51560.3	2.4e-162	580.1	fabids													Viridiplantae	28MXT@1,2QUGA@2759,37QP9@33090,3GF7B@35493,4JNBC@91835	NA|NA|NA	S	Nuclear matrix constituent protein
jg29524.t1	3880.AES80594	4e-51	208.4	fabids													Viridiplantae	380EH@33090,3GKE4@35493,4JUJ4@91835,COG0515@1,KOG1187@2759	NA|NA|NA	T	receptor-like protein kinase
jg30423.t1	3880.AES89224	4.6e-209	734.2	fabids													Viridiplantae	37Q7S@33090,3GAXA@35493,4JEP5@91835,COG0534@1,KOG1347@2759	NA|NA|NA	V	Belongs to the multi antimicrobial extrusion (MATE) (TC 2.A.66.1) family
jg30027.t1	3880.AES63583	2.6e-78	298.5	fabids													Viridiplantae	37KBR@33090,3GC1Y@35493,4JJTI@91835,COG2124@1,KOG0156@2759	NA|NA|NA	Q	Cytochrome p450
jg29692.t1	3847.GLYMA16G26520.1	1.1e-204	719.5	fabids			1.14.13.53,1.14.13.89	ko:K13260	ko00943,ko01110,map00943,map01110		R06560,R06561,R06606,R06607,R07371,R07746	RC00046	ko00000,ko00001,ko00199,ko01000				Viridiplantae	37HKM@33090,3G7FU@35493,4JISP@91835,COG2124@1,KOG0156@2759	NA|NA|NA	Q	Belongs to the cytochrome P450 family
jg30086.t1	3827.XP_004514248.1	6.4e-255	886.7	fabids		GO:0003674,GO:0003676,GO:0003723,GO:0003824,GO:0004518,GO:0004519,GO:0005488,GO:0005575,GO:0005622,GO:0005623,GO:0006139,GO:0006725,GO:0006807,GO:0008150,GO:0008152,GO:0009451,GO:0009987,GO:0016070,GO:0016787,GO:0016788,GO:0034641,GO:0043170,GO:0043226,GO:0043227,GO:0043229,GO:0043231,GO:0043412,GO:0044237,GO:0044238,GO:0044424,GO:0044464,GO:0046483,GO:0071704,GO:0090304,GO:0090305,GO:0097159,GO:…											Viridiplantae	37K71@33090,3GFIF@35493,4JGHT@91835,KOG4197@1,KOG4197@2759	NA|NA|NA	L	Pentatricopeptide repeat-containing protein
jg30580.t1	3847.GLYMA06G00220.1	3.7e-56	224.2	fabids													Viridiplantae	37MKQ@33090,3GC2P@35493,4JGBY@91835,KOG0254@1,KOG0254@2759	NA|NA|NA	U	Belongs to the major facilitator superfamily. Sugar transporter (TC 2.A.1.1) family
jg30413.t1	3847.GLYMA04G01120.1	1.1e-49	203.4	fabids													Viridiplantae	2ECTD@1,2SIK4@2759,37ZGD@33090,3GICT@35493,4JSDF@91835	NA|NA|NA	S	B-box zinc finger protein 20-like
jg30475.t1	3827.XP_004496720.1	2.2e-306	1057.7	fabids		GO:0003674,GO:0003676,GO:0003723,GO:0003727,GO:0003824,GO:0004518,GO:0004519,GO:0005488,GO:0005575,GO:0005622,GO:0005623,GO:0005737,GO:0005739,GO:0006081,GO:0006082,GO:0006084,GO:0006090,GO:0006139,GO:0006163,GO:0006629,GO:0006637,GO:0006644,GO:0006720,GO:0006725,GO:0006732,GO:0006753,GO:0006790,GO:0006793,GO:0006796,GO:0006807,GO:0007275,GO:0008150,GO:0008152,GO:0008202,GO:0008299,GO:0008610,GO:…											Viridiplantae	37PYE@33090,3G935@35493,4JGS4@91835,KOG4197@1,KOG4197@2759	NA|NA|NA	S	Pentatricopeptide repeat-containing protein
jg29933.t1	3694.POPTR_0011s03270.1	3.3e-22	110.5	fabids													Viridiplantae	2QWDY@2759,37QJ4@33090,3G71R@35493,4JRC0@91835,COG0515@1	NA|NA|NA	T	Cysteine-rich receptor-like protein kinase
jg29884.t1	3847.GLYMA15G11290.2	1.3e-224	785.8	fabids	BGLU47	GO:0003674,GO:0003824,GO:0004553,GO:0008150,GO:0008152,GO:0008422,GO:0015926,GO:0016787,GO:0016798,GO:0071704,GO:1901135,GO:1901657	3.2.1.21	ko:K05350	ko00460,ko00500,ko00940,ko01100,ko01110,map00460,map00500,map00940,map01100,map01110		R00026,R02558,R02887,R02985,R03527,R04949,R04998,R10035,R10039,R10040	RC00049,RC00059,RC00171,RC00262,RC00397,RC00451,RC00714,RC00746,RC01248	ko00000,ko00001,ko01000				Viridiplantae	37JHF@33090,3GBEG@35493,4JEY8@91835,COG2723@1,KOG0626@2759	NA|NA|NA	G	Belongs to the glycosyl hydrolase 1 family
jg29676.t1	3847.GLYMA13G07490.1	5e-86	324.3	fabids													Viridiplantae	2CM9D@1,2QPP8@2759,37RKD@33090,3GCT2@35493,4JMNH@91835	NA|NA|NA	S	Allene oxide cyclase
jg29424.t1	3847.GLYMA10G43700.1	0	2494.5	fabids													Viridiplantae	37IYS@33090,3GBJS@35493,4JK41@91835,COG1132@1,KOG0055@2759	NA|NA|NA	Q	ABC transporter B family member
jg30198.t1	3827.XP_004516963.1	1.2e-19	102.4	fabids													Viridiplantae	28M89@1,2QTRF@2759,37QBR@33090,3GA44@35493,4JDTV@91835	NA|NA|NA
jg30322.t1	3641.EOX98583	2.1e-51	209.1	Eukaryota													Eukaryota	KOG4197@1,KOG4197@2759	NA|NA|NA	S	endonuclease activity
jg30527.t1	102107.XP_008236051.1	1e-100	373.2	fabids													Viridiplantae	37PV2@33090,3GG9Z@35493,4JG1R@91835,COG2801@1,KOG0017@2759	NA|NA|NA	L	Protein CHAPERONE-LIKE PROTEIN OF POR1-like
jg29714.t1	3827.XP_004512932.1	3.2e-143	514.6	fabids	SYP8	GO:0005575,GO:0005622,GO:0005623,GO:0005737,GO:0005783,GO:0006810,GO:0006888,GO:0006890,GO:0008150,GO:0012505,GO:0016020,GO:0016192,GO:0031201,GO:0032991,GO:0043226,GO:0043227,GO:0043229,GO:0043231,GO:0044424,GO:0044425,GO:0044444,GO:0044464,GO:0046907,GO:0048193,GO:0051179,GO:0051234,GO:0051641,GO:0051649,GO:0098796		ko:K08492	ko04130,ko04145,map04130,map04145				ko00000,ko00001,ko04131				Viridiplantae	37NQG@33090,3GDIY@35493,4JF7Z@91835,KOG3894@1,KOG3894@2759	NA|NA|NA	U	SNARE-complex protein Syntaxin-18 N-terminus
jg29820.t1	29730.Gorai.013G065800.1	8.5e-08	62.8	Streptophyta													Viridiplantae	2F15N@1,2T27D@2759,381QY@33090,3GMJ0@35493	NA|NA|NA	S	Encoded by
jg29606.t1	3847.GLYMA03G32850.1	1.4e-214	752.7	Streptophyta													Viridiplantae	37K68@33090,3GAQN@35493,COG0443@1,KOG0101@2759	NA|NA|NA	O	Belongs to the heat shock protein 70 family
jg29984.t1	981085.XP_010090297.1	2.3e-194	685.3	fabids		GO:0003674,GO:0003824,GO:0016787,GO:0016810,GO:0016811	3.5.1.4	ko:K01426	ko00330,ko00360,ko00380,ko00627,ko00643,ko01120,map00330,map00360,map00380,map00627,map00643,map01120		R02540,R03096,R03180,R03909,R05551,R05590	RC00010,RC00100,RC00950,RC01025	ko00000,ko00001,ko01000				Viridiplantae	37JFQ@33090,3GBRU@35493,4JKGS@91835,COG0154@1,KOG1211@2759	NA|NA|NA	J	Amidase
jg29852.t1	3847.GLYMA17G01690.1	1.9e-61	244.6	fabids													Viridiplantae	2CN1E@1,2QTA3@2759,37RW0@33090,3G9H4@35493,4JDH8@91835	NA|NA|NA
jg29870.t1	3847.GLYMA15G11400.1	1.4e-22	112.5	fabids													Viridiplantae	2CY25@1,2S4N4@2759,37WGH@33090,3GKFD@35493,4JR3P@91835	NA|NA|NA
jg30437.t1	3847.GLYMA04G00940.2	2.1e-304	1051.2	fabids													Viridiplantae	37J00@33090,3G9GP@35493,4JHNG@91835,COG0042@1,KOG2333@2759	NA|NA|NA	J	tRNA-dihydrouridine(47) synthase NAD(P)( )
jg30472.t1	3827.XP_004505768.1	1.7e-93	349.7	fabids		GO:0003674,GO:0003676,GO:0003723,GO:0003729,GO:0005488,GO:0005515,GO:0042802,GO:0042803,GO:0046983,GO:0097159,GO:1901363											Viridiplantae	28P38@1,2QWFU@2759,37STT@33090,3GA36@35493,4JF5X@91835	NA|NA|NA	S	Plant specific eukaryotic initiation factor 4B
jg29844.t1	3847.GLYMA19G30070.1	7.3e-117	428.7	fabids													Viridiplantae	28MDU@1,2QTXB@2759,37RHR@33090,3GCEM@35493,4JGS0@91835	NA|NA|NA
jg29539.t1	29730.Gorai.008G057100.1	7e-25	120.2	Streptophyta													Viridiplantae	2CGZY@1,2S4G0@2759,37WJ6@33090,3GKGC@35493	NA|NA|NA	S	Nonspecific lipid-transfer protein
jg29921.t1	3694.POPTR_0007s13110.1	1.5e-18	99.4	fabids		GO:0005575,GO:0005622,GO:0005623,GO:0005737,GO:0044424,GO:0044464	3.6.1.1	ko:K01507	ko00190,map00190				ko00000,ko00001,ko01000				Viridiplantae	37R74@33090,3G8T0@35493,4JRSJ@91835,COG0221@1,KOG1626@2759	NA|NA|NA	C	Inorganic pyrophosphatase
jg29589.t1	3649.evm.model.supercontig_170.3	1.3e-90	340.1	Streptophyta													Viridiplantae	28IIJ@1,2SI9H@2759,37YXB@33090,3GHMY@35493	NA|NA|NA	S	SAM dependent carboxyl methyltransferase
jg30464.t1	3827.XP_004505684.1	0	2226.4	fabids													Viridiplantae	28Q0W@1,2QWPJ@2759,37Q83@33090,3GBPH@35493,4JMQ6@91835	NA|NA|NA	S	Urb2/Npa2 family
jg30133.t1	981085.XP_010107889.1	6.3e-66	257.3	fabids		GO:0003674,GO:0005488,GO:0005515,GO:0005575,GO:0005622,GO:0005623,GO:0005737,GO:0006605,GO:0006810,GO:0006873,GO:0006875,GO:0006886,GO:0008104,GO:0008150,GO:0009507,GO:0009526,GO:0009528,GO:0009536,GO:0009706,GO:0009941,GO:0009987,GO:0015031,GO:0015833,GO:0016020,GO:0017038,GO:0019725,GO:0019866,GO:0030003,GO:0031090,GO:0031967,GO:0031969,GO:0031975,GO:0033036,GO:0033365,GO:0034613,GO:0042170,GO:…											Viridiplantae	28KUA@1,2QTAI@2759,37QW7@33090,3G9IK@35493,4JSJ8@91835	NA|NA|NA	S	Protein of unknown function (DUF3611)
jg30288.t1	4081.Solyc11g063540.1.1	7.8e-55	221.1	Streptophyta													Viridiplantae	2CKHQ@1,2S5E8@2759,37WKE@33090,3GKNN@35493	NA|NA|NA	S	BEST Arabidopsis thaliana protein match is Mitovirus RNA-dependent RNA polymerase (TAIR
jg30449.t1	3847.GLYMA0079S00330.1	6.8e-33	146.4	fabids													Viridiplantae	2CYEX@1,2S4NX@2759,37WHQ@33090,3GK1Q@35493,4JUN7@91835	NA|NA|NA	S	Auxin-induced protein
jg30157.t1	102107.XP_008236559.1	6.1e-181	640.6	fabids													Viridiplantae	37J9T@33090,3GE9Z@35493,4JRZ6@91835,KOG1192@1,KOG1192@2759	NA|NA|NA	CG	Belongs to the UDP-glycosyltransferase family
jg29868.t1	71139.XP_010052837.1	2.7e-208	731.5	Streptophyta				ko:K03327					ko00000,ko02000	2.A.66.1			Viridiplantae	37MUS@33090,3G9DH@35493,COG0534@1,KOG1347@2759	NA|NA|NA	L	Belongs to the multi antimicrobial extrusion (MATE) (TC 2.A.66.1) family
jg30341.t1	57918.XP_004289673.1	2.1e-37	162.2	fabids													Viridiplantae	37U6A@33090,3GIC4@35493,4JS1C@91835,KOG0118@1,KOG0118@2759	NA|NA|NA	A	RNA recognition motif
jg29772.t1	3847.GLYMA15G11871.1	3.3e-205	721.5	fabids													Viridiplantae	37HTP@33090,3GH6T@35493,4JJFV@91835,COG0464@1,KOG0730@2759	NA|NA|NA	O	Belongs to the AAA ATPase family
jg29564.t1	29760.VIT_17s0000g02100.t01	7.2e-11	73.2	Streptophyta													Viridiplantae	2QQPF@2759,37R7I@33090,3GB3T@35493,COG0515@1	NA|NA|NA	T	Wall-associated receptor kinase
jg29548.t1	2711.XP_006471843.1	2.3e-11	74.7	Viridiplantae				ko:K13459	ko04626,map04626				ko00000,ko00001				Viridiplantae	37RFN@33090,KOG4658@1,KOG4658@2759	NA|NA|NA	T	disease resistance
jg30144.t1	29760.VIT_03s0180g00030.t01	1.7e-70	272.7	Streptophyta													Viridiplantae	37K2A@33090,3G850@35493,KOG1030@1,KOG1030@2759	NA|NA|NA	S	C2 domain-containing protein
jg29599.t1	3649.evm.model.supercontig_170.56	1.5e-106	392.5	Brassicales		GO:0003674,GO:0003824,GO:0004045,GO:0016787,GO:0016788,GO:0052689,GO:0140098,GO:0140101	3.1.1.29	ko:K01056					ko00000,ko01000,ko03012				Viridiplantae	37T7Z@33090,3GAW2@35493,3HPFS@3699,COG0193@1,KOG2255@2759	NA|NA|NA	J	Chloroplastic group IIB intron splicing facilitator CRS2-B
jg30305.t1	3656.XP_008454939.1	2.2e-86	325.5	fabids													Viridiplantae	37T4B@33090,3GDE9@35493,4JP37@91835,KOG1216@1,KOG1216@2759	NA|NA|NA	K	B3 domain-containing protein
jg29774.t1	3885.XP_007147684.1	3.4e-115	421.8	fabids													Viridiplantae	37PY4@33090,3G8TX@35493,4JMB5@91835,KOG0773@1,KOG0773@2759	NA|NA|NA	K	homeobox protein
jg30067.t1	3641.EOY29589	1.5e-113	415.6	Streptophyta		GO:0003674,GO:0005215											Viridiplantae	37SKM@33090,3GF15@35493,COG1131@1,KOG0059@2759	NA|NA|NA	I	ABC transporter I family member
jg29784.t1	3827.XP_004486185.1	1.5e-228	798.9	fabids		GO:0003674,GO:0003824,GO:0005575,GO:0005622,GO:0005623,GO:0005737,GO:0005739,GO:0005759,GO:0006084,GO:0006085,GO:0006139,GO:0006163,GO:0006164,GO:0006195,GO:0006637,GO:0006725,GO:0006732,GO:0006753,GO:0006790,GO:0006793,GO:0006796,GO:0006807,GO:0008150,GO:0008152,GO:0009056,GO:0009058,GO:0009108,GO:0009117,GO:0009150,GO:0009152,GO:0009154,GO:0009165,GO:0009166,GO:0009259,GO:0009260,GO:0009261,GO:…	4.1.1.9	ko:K01578	ko00410,ko00640,ko01100,ko04146,ko04152,map00410,map00640,map01100,map04146,map04152		R00233	RC00040	ko00000,ko00001,ko01000				Viridiplantae	37SG1@33090,3GEJ7@35493,4JKQ2@91835,COG1593@1,KOG3018@2759	NA|NA|NA	G	Malonyl-CoA decarboxylase
jg29541.t1	3641.EOY27999	1.2e-10	72	Streptophyta		GO:0005575,GO:0005622,GO:0005623,GO:0005737,GO:0005856,GO:0008064,GO:0008150,GO:0009987,GO:0010638,GO:0016043,GO:0030832,GO:0030833,GO:0030838,GO:0031209,GO:0031334,GO:0032271,GO:0032273,GO:0032535,GO:0032956,GO:0032970,GO:0032991,GO:0033043,GO:0043226,GO:0043228,GO:0043229,GO:0043232,GO:0043254,GO:0044087,GO:0044089,GO:0044424,GO:0044444,GO:0044464,GO:0048518,GO:0048522,GO:0050789,GO:0050794,GO:…	4.1.1.31	ko:K01595	ko00620,ko00680,ko00710,ko00720,ko01100,ko01120,ko01200,map00620,map00680,map00710,map00720,map01100,map01120,map01200	M00168,M00170,M00171,M00172,M00173,M00346,M00374	R00345	RC02741	ko00000,ko00001,ko00002,ko01000				Viridiplantae	2CMY8@1,2QSPV@2759,37S32@33090,3GGR6@35493	NA|NA|NA	S	isoform X1
jg29419.t1	57918.XP_004307490.1	1.1e-45	189.9	fabids													Viridiplantae	37UK8@33090,3GJ61@35493,4JVVD@91835,COG2801@1,KOG0017@2759	NA|NA|NA	L	Protein of unknown function (DUF674)
jg29885.t1	3847.GLYMA13G27680.1	3.8e-181	641	fabids													Viridiplantae	37JDN@33090,3GB1P@35493,4JI5C@91835,KOG1441@1,KOG1441@2759	NA|NA|NA	EG	Glucose-6-phosphate phosphate translocator 2
jg29577.t1	3847.GLYMA04G00380.1	2.7e-84	318.2	fabids													Viridiplantae	37M0U@33090,3GBDM@35493,4JDNQ@91835,COG5137@1,KOG3265@2759	NA|NA|NA	BK	Histone chaperone
jg30574.t1	3885.XP_007137299.1	2e-288	998	fabids		GO:0003674,GO:0003824,GO:0005575,GO:0005622,GO:0005623,GO:0005737,GO:0005768,GO:0005773,GO:0005774,GO:0005794,GO:0005802,GO:0008194,GO:0012505,GO:0016020,GO:0016740,GO:0016757,GO:0016758,GO:0031090,GO:0031410,GO:0031982,GO:0031984,GO:0043226,GO:0043227,GO:0043229,GO:0043231,GO:0044422,GO:0044424,GO:0044431,GO:0044437,GO:0044444,GO:0044446,GO:0044464,GO:0047262,GO:0097708,GO:0098588,GO:0098791,GO:…	2.4.1.43	ko:K13648	ko00520,map00520		R05191	RC00005	ko00000,ko00001,ko01000,ko01003		GT8		Viridiplantae	28J2P@1,2QREV@2759,37NQ6@33090,3GG9D@35493,4JHDY@91835	NA|NA|NA	O	Belongs to the glycosyltransferase 8 family
jg30466.t1	4081.Solyc01g111120.2.1	8.6e-155	553.1	asterids			5.3.1.1	ko:K01803	ko00010,ko00051,ko00562,ko00710,ko01100,ko01110,ko01120,ko01130,ko01200,ko01230,map00010,map00051,map00562,map00710,map01100,map01110,map01120,map01130,map01200,map01230	M00001,M00002,M00003	R01015	RC00423	ko00000,ko00001,ko00002,ko01000,ko04147				Viridiplantae	37IFK@33090,3GESU@35493,44I6P@71274,COG0149@1,KOG1643@2759	NA|NA|NA	G	Triosephosphate isomerase
jg29724.t1	3847.GLYMA18G50220.1	1.9e-270	938.3	fabids													Viridiplantae	37K2N@33090,3GDB9@35493,4JDF4@91835,COG5498@1,KOG2254@2759	NA|NA|NA	G	Endo-1,3(4)-beta-glucanase
jg29412.t1	57918.XP_004308895.1	2.3e-45	188.7	fabids													Viridiplantae	37UK8@33090,3GI43@35493,4JNY0@91835,COG2801@1,KOG0017@2759	NA|NA|NA	L	Protein of unknown function (DUF674)
jg30560.t1	981085.XP_010103335.1	1.1e-246	859.8	fabids													Viridiplantae	28IHB@1,2QQU6@2759,37N4U@33090,3GCV1@35493,4JI5G@91835	NA|NA|NA	S	Protein of unknown function (DUF632)
jg30460.t1	57918.XP_004290099.1	5e-142	510.8	fabids		GO:0000003,GO:0003006,GO:0005575,GO:0005622,GO:0005623,GO:0005737,GO:0005783,GO:0006725,GO:0007275,GO:0008150,GO:0008152,GO:0009058,GO:0009555,GO:0009653,GO:0009791,GO:0009987,GO:0010154,GO:0010208,GO:0010584,GO:0010927,GO:0012505,GO:0016043,GO:0019438,GO:0022414,GO:0022607,GO:0030198,GO:0032501,GO:0032502,GO:0032989,GO:0043062,GO:0043226,GO:0043227,GO:0043229,GO:0043231,GO:0044085,GO:0044237,GO:…											Viridiplantae	37J0J@33090,3G9PM@35493,4JF4V@91835,COG0451@1,KOG1502@2759	NA|NA|NA	V	Tetraketide alpha-pyrone reductase
jg30462.t1	3827.XP_004505682.1	1.5e-141	508.8	fabids				ko:K10949	ko05110,map05110				ko00000,ko00001,ko04131				Viridiplantae	37KH3@33090,3G76Q@35493,4JREG@91835,COG5196@1,KOG3106@2759	NA|NA|NA	U	ER lumen
jg30488.t1	102107.XP_008239609.1	8.5e-10	70.1	fabids													Viridiplantae	28NMT@1,2QV7I@2759,37JZB@33090,3GAK8@35493,4JP9Q@91835	NA|NA|NA
jg29829.t1	3847.GLYMA07G39190.1	1.1e-220	772.3	fabids													Viridiplantae	37QA3@33090,3GGPD@35493,4JIK2@91835,COG0404@1,KOG2770@2759	NA|NA|NA	E	The glycine cleavage system catalyzes the degradation of glycine
jg29437.t1	3983.cassava4.1_029384m	2.3e-31	144.1	fabids													Viridiplantae	37W4F@33090,3GPW7@35493,4JUBV@91835,KOG1075@1,KOG1075@2759	NA|NA|NA	S	Domain of unknown function (DUF4283)
jg29705.t1	3827.XP_004497811.1	1.9e-37	164.1	fabids													Viridiplantae	37Y5X@33090,3GXPQ@35493,4JRI2@91835,COG2801@1,KOG0017@2759	NA|NA|NA	L	Reverse transcriptase (RNA-dependent DNA polymerase)
jg30367.t1	3847.GLYMA12G04560.1	1.5e-81	309.7	fabids													Viridiplantae	28NCI@1,2QUY1@2759,37QEN@33090,3GFDN@35493,4JSHX@91835	NA|NA|NA	S	Arabidopsis protein of unknown function
jg29480.t1	29730.Gorai.002G103400.1	2.6e-11	75.9	Streptophyta													Viridiplantae	37KAM@33090,3G8QJ@35493,COG5059@1,KOG0239@2759,KOG1075@1,KOG1075@2759	NA|NA|NA	Z	Belongs to the TRAFAC class myosin-kinesin ATPase superfamily. Kinesin family
jg30253.t1	2711.XP_006479392.1	7.1e-24	119	Streptophyta													Viridiplantae	2D2J3@1,2SN2E@2759,37ZJ3@33090,3GPM5@35493	NA|NA|NA	K	B3 domain-containing
jg30252.t1	3885.XP_007161635.1	5.1e-109	401	fabids													Viridiplantae	2CM0C@1,2QS1R@2759,37J49@33090,3GCKY@35493,4JKIB@91835	NA|NA|NA	S	Family of unknown function (DUF716)
jg29555.t1	3760.EMJ20304	4.3e-43	183	Viridiplantae				ko:K13459	ko04626,map04626				ko00000,ko00001				Viridiplantae	37QC9@33090,KOG4658@1,KOG4658@2759	NA|NA|NA	T	Belongs to the disease resistance NB-LRR family
jg30033.t1	3885.XP_007157767.1	2.9e-202	711.4	fabids													Viridiplantae	37KBR@33090,3GC1Y@35493,4JJTI@91835,COG2124@1,KOG0156@2759	NA|NA|NA	Q	Cytochrome p450
jg30229.t1	3641.EOX97208	7e-83	313.5	Streptophyta		GO:0001101,GO:0005575,GO:0005622,GO:0005623,GO:0005737,GO:0005773,GO:0005886,GO:0006950,GO:0007154,GO:0008150,GO:0009266,GO:0009409,GO:0009414,GO:0009415,GO:0009605,GO:0009628,GO:0009631,GO:0009719,GO:0009725,GO:0009737,GO:0009987,GO:0009991,GO:0010033,GO:0010035,GO:0016020,GO:0031668,GO:0033554,GO:0033993,GO:0042221,GO:0042631,GO:0043226,GO:0043227,GO:0043229,GO:0043231,GO:0044424,GO:0044444,GO:…											Viridiplantae	28IM8@1,2QQY4@2759,37KFK@33090,3GD5C@35493	NA|NA|NA	S	Cold-regulated 413 plasma membrane protein
jg29733.t1	29760.VIT_14s0060g00540.t01	1.8e-74	285.8	Streptophyta													Viridiplantae	2C0PQ@1,2QPX7@2759,37M7X@33090,3G8GE@35493	NA|NA|NA	Q	Belongs to the peroxidase family. Classical plant (class III) peroxidase subfamily
jg29633.t1	3760.EMJ16944	1.8e-98	365.9	fabids													Viridiplantae	28MQU@1,2QV9P@2759,37PSG@33090,3GDS8@35493,4JJW7@91835	NA|NA|NA	S	LOB domain-containing protein
jg30156.t1	2711.XP_006487029.1	1.9e-174	619	Streptophyta													Viridiplantae	37J9T@33090,3GE9Z@35493,KOG1192@1,KOG1192@2759	NA|NA|NA	CG	Belongs to the UDP-glycosyltransferase family
jg30448.t1	3847.GLYMA12G03860.2	1.7e-31	141.7	fabids													Viridiplantae	2CYEX@1,2S4NX@2759,37WHQ@33090,3GK1Q@35493,4JUN7@91835	NA|NA|NA	S	Auxin-induced protein
jg30099.t1	3885.XP_007137433.1	1.8e-08	65.9	fabids													Viridiplantae	2CMGW@1,2QQB7@2759,37PWC@33090,3GD4T@35493,4JJ9C@91835	NA|NA|NA	S	Protein of unknown function (DUF632)
jg29535.t1	3880.AES96686	6.3e-31	142.5	Streptophyta													Viridiplantae	2BAK1@1,2S0VY@2759,37V4V@33090,3GY4S@35493	NA|NA|NA	S	SANTA (SANT Associated)
jg30516.t1	4006.Lus10019793	1.2e-208	732.3	fabids													Viridiplantae	37ISZ@33090,3GC69@35493,4JHMQ@91835,COG1052@1,KOG0069@2759	NA|NA|NA	C	Belongs to the D-isomer specific 2-hydroxyacid dehydrogenase family
jg30353.t1	3880.AES74193	8.1e-134	483.8	fabids													Viridiplantae	37KES@33090,3GCRB@35493,4JF44@91835,COG0517@1,KOG1764@2759	NA|NA|NA	C	SNF1-related protein kinase regulatory subunit
jg30505.t1	3847.GLYMA12G03660.1	4.9e-105	387.1	fabids													Viridiplantae	37JCW@33090,3G9I0@35493,4JRVA@91835,COG1100@1,KOG0393@2759	NA|NA|NA	S	Belongs to the small GTPase superfamily. Rho family
jg29557.t1	71139.XP_010065222.1	7.1e-92	346.3	Streptophyta													Viridiplantae	37RFN@33090,3GH54@35493,KOG4658@1,KOG4658@2759	NA|NA|NA	T	Disease resistance protein
jg29391.t1	90675.XP_010517292.1	8.6e-128	463.4	Brassicales													Viridiplantae	37RPH@33090,3G7KM@35493,3HSS7@3699,COG2267@1,KOG1455@2759	NA|NA|NA	I	Serine aminopeptidase, S33
jg30142.t1	3885.XP_007143039.1	4.5e-99	368.2	fabids		GO:0000003,GO:0000082,GO:0000278,GO:0003006,GO:0005575,GO:0005622,GO:0005623,GO:0005634,GO:0007049,GO:0007275,GO:0008150,GO:0009719,GO:0009725,GO:0009735,GO:0009743,GO:0009744,GO:0009791,GO:0009888,GO:0009987,GO:0010033,GO:0010154,GO:0010374,GO:0010440,GO:0010444,GO:0022402,GO:0022414,GO:0030154,GO:0032501,GO:0032502,GO:0034285,GO:0042221,GO:0043226,GO:0043227,GO:0043229,GO:0043231,GO:0044424,GO:…		ko:K14505	ko04075,map04075	M00692			ko00000,ko00001,ko00002				Viridiplantae	37KH9@33090,3GE0I@35493,4JMN3@91835,KOG0656@1,KOG0656@2759	NA|NA|NA	D	Belongs to the cyclin family
jg30235.t1	3847.GLYMA02G31470.2	1.1e-13	83.2	fabids													Viridiplantae	37KR9@33090,3G7F6@35493,4JD90@91835,KOG4197@1,KOG4197@2759	NA|NA|NA	S	Pentatricopeptide repeat-containing protein
jg30110.t1	3847.GLYMA20G26610.1	2.6e-102	378.3	fabids													Viridiplantae	28N64@1,2QURC@2759,37NKR@33090,3GDPZ@35493,4JFTK@91835	NA|NA|NA	S	Peptidase of plants and bacteria
jg30503.t1	3847.GLYMA12G03640.1	0	2673.7	fabids													Viridiplantae	37IGM@33090,3GAK1@35493,4JEU8@91835,COG5021@1,KOG0168@2759,KOG0170@2759	NA|NA|NA	O	E3 ubiquitin-protein ligase
jg30378.t1	3750.XP_008377284.1	6e-34	151.4	fabids													Viridiplantae	2BAZP@1,2S0WV@2759,37UHB@33090,3GIEI@35493,4JPKX@91835	NA|NA|NA	S	Domain of unknown function (DUF4408)
jg29927.t1	3885.XP_007143188.1	1.7e-231	808.9	fabids													Viridiplantae	2QWDY@2759,37QJ4@33090,3G71R@35493,4JSFW@91835,COG0515@1	NA|NA|NA	T	Cysteine-rich receptor-like protein kinase
jg29720.t1	2711.XP_006481148.1	3.5e-75	288.1	Streptophyta													Viridiplantae	37IW5@33090,3GBEH@35493,COG3145@1,KOG2731@2759	NA|NA|NA	A	2-oxoglutarate-dependent dioxygenase family protein
jg30467.t1	3827.XP_004505694.1	5.2e-91	340.9	fabids				ko:K13249	ko04141,map04141	M00402			ko00000,ko00001,ko00002				Viridiplantae	37K41@33090,3GCKB@35493,4JJAJ@91835,KOG1631@1,KOG1631@2759	NA|NA|NA	U	Translocon-associated protein subunit
jg29904.t1	4113.PGSC0003DMT400010171	3.6e-252	877.1	asterids													Viridiplantae	37K87@33090,3G7XW@35493,44QC8@71274,COG5272@1,KOG0001@2759	NA|NA|NA	O	Ubiquitin-like domain
jg30356.t1	218851.Aquca_013_00194.1	4.6e-15	87	Streptophyta		GO:0005575,GO:0005622,GO:0005623,GO:0005737,GO:0005739,GO:0005740,GO:0005743,GO:0005746,GO:0005747,GO:0008150,GO:0008152,GO:0009507,GO:0009536,GO:0009853,GO:0009987,GO:0016020,GO:0019866,GO:0030964,GO:0031090,GO:0031966,GO:0031967,GO:0031975,GO:0032991,GO:0043094,GO:0043226,GO:0043227,GO:0043229,GO:0043231,GO:0044237,GO:0044422,GO:0044424,GO:0044425,GO:0044429,GO:0044444,GO:0044446,GO:0044455,GO:…		ko:K03949	ko00190,ko01100,ko04714,ko04723,ko04932,ko05010,ko05012,ko05016,map00190,map01100,map04714,map04723,map04932,map05010,map05012,map05016	M00146			ko00000,ko00001,ko00002	3.D.1.6			Viridiplantae	37TSM@33090,3GCS6@35493,KOG3365@1,KOG3365@2759	NA|NA|NA	C	NADH dehydrogenase (Ubiquinone) 1 alpha subcomplex subunit 5
jg29556.t1	71139.XP_010042130.1	3.8e-54	219.9	Streptophyta													Viridiplantae	37RFN@33090,3GH54@35493,KOG4658@1,KOG4658@2759	NA|NA|NA	T	Disease resistance protein
jg30555.t1	3847.GLYMA11G10260.2	5.6e-31	140.6	Streptophyta													Viridiplantae	2CDZV@1,2S4GQ@2759,37W9F@33090,3GK6X@35493	NA|NA|NA	S	Auxin-induced protein 6B-like
jg30058.t1	3847.GLYMA15G38020.4	2.6e-74	285	fabids													Viridiplantae	37TYE@33090,3GIDS@35493,4JNYR@91835,COG5054@1,KOG3355@2759	NA|NA|NA	O	sulfhydryl oxidase
jg30195.t1	3880.AES90166	7.8e-300	1035.8	fabids		GO:0001101,GO:0003674,GO:0003824,GO:0005575,GO:0005576,GO:0005622,GO:0005623,GO:0005737,GO:0005739,GO:0008150,GO:0008152,GO:0009507,GO:0009532,GO:0009536,GO:0009570,GO:0010035,GO:0010167,GO:0016020,GO:0016491,GO:0016661,GO:0016662,GO:0042221,GO:0043226,GO:0043227,GO:0043229,GO:0043231,GO:0044422,GO:0044424,GO:0044434,GO:0044435,GO:0044444,GO:0044446,GO:0044464,GO:0048046,GO:0050421,GO:0050896,GO:…	1.7.7.1	ko:K00366	ko00910,ko01120,map00910,map01120	M00531	R00790	RC00176	ko00000,ko00001,ko00002,ko01000				Viridiplantae	37KV0@33090,3G8EW@35493,4JNG4@91835,COG0155@1,KOG0560@2759	NA|NA|NA	P	Ferredoxin-nitrite reductase
jg30169.t1	29730.Gorai.013G045300.1	3.4e-127	461.1	Streptophyta													Viridiplantae	37KXD@33090,3G827@35493,COG4122@1,KOG1663@2759	NA|NA|NA	Q	caffeoyl-CoA O-methyltransferase
jg30395.t1	3885.XP_007133799.1	2.9e-17	94.4	fabids													Viridiplantae	2DZK3@1,2S73G@2759,37WS9@33090,3GKRU@35493,4JQWM@91835	NA|NA|NA
jg30530.t1	3827.XP_004497196.1	4.2e-105	387.9	fabids				ko:K09537					ko00000,ko03110				Viridiplantae	37IUN@33090,3GAJU@35493,4JDBP@91835,COG2214@1,KOG0691@2759	NA|NA|NA	A	dnaJ homolog subfamily C member
jg29651.t1	3847.GLYMA13G07540.3	1.8e-33	149.1	fabids													Viridiplantae	37RWQ@33090,3GG48@35493,4JD03@91835,COG0705@1,KOG2289@2759	NA|NA|NA	T	Rhomboid family
jg30007.t1	3847.GLYMA10G40300.1	3.6e-225	787.7	fabids													Viridiplantae	2RD7C@2759,37T2V@33090,3GF9M@35493,4JM9Z@91835,COG3693@1	NA|NA|NA	G	Glycosyl hydrolase family 10 protein
jg30306.t1	3827.XP_004513259.1	5.4e-253	880.9	fabids													Viridiplantae	28SJS@1,2QZ9I@2759,37SX4@33090,3G7I1@35493,4JMNR@91835	NA|NA|NA
jg30500.t1	3750.XP_008350757.1	1.6e-08	67.4	Eukaryota													Eukaryota	2D5E4@1,2SY7P@2759	NA|NA|NA
jg30452.t1	3847.GLYMA08G16506.1	4.3e-35	153.7	Streptophyta													Viridiplantae	2CYEX@1,2S4NX@2759,37WHQ@33090,3GK1Q@35493	NA|NA|NA	S	auxin-induced protein
jg29851.t1	29730.Gorai.009G179100.1	1.5e-44	185.7	Streptophyta		GO:0006950,GO:0006995,GO:0007154,GO:0008150,GO:0009267,GO:0009605,GO:0009987,GO:0009991,GO:0031667,GO:0031668,GO:0031669,GO:0033554,GO:0042594,GO:0043562,GO:0050896,GO:0051716,GO:0071496		ko:K08341	ko04068,ko04136,ko04137,ko04138,ko04139,ko04140,ko04212,ko04371,ko04621,ko04727,ko05167,map04068,map04136,map04137,map04138,map04139,map04140,map04212,map04371,map04621,map04727,map05167				ko00000,ko00001,ko03029,ko04121,ko04131				Viridiplantae	37ZM3@33090,3GINH@35493,KOG1654@1,KOG1654@2759	NA|NA|NA	Z	Belongs to the ATG8 family
jg29962.t1	3847.GLYMA20G27330.1	3.7e-17	96.7	fabids													Viridiplantae	37U27@33090,3GJG3@35493,4JP4C@91835,COG5068@1,KOG0014@2759	NA|NA|NA	K	Agamous-like MADS-box protein
jg30365.t1	3847.GLYMA12G04530.1	7.9e-65	253.8	Streptophyta													Viridiplantae	2CY8B@1,2S2Q3@2759,37VPZ@33090,3GJKD@35493	NA|NA|NA	S	Arabidopsis protein of unknown function
jg29631.t1	3750.XP_008368660.1	2.5e-71	275	fabids			4.1.1.39	ko:K01602	ko00630,ko00710,ko01100,ko01120,ko01200,map00630,map00710,map01100,map01120,map01200	M00165,M00166,M00532	R00024,R03140	RC00172,RC00859	ko00000,ko00001,ko00002,ko01000				Viridiplantae	2QT0M@2759,37T3C@33090,3GFPQ@35493,4JRT3@91835,COG4451@1	NA|NA|NA	E	RuBisCO catalyzes two reactions the carboxylation of D- ribulose 1,5-bisphosphate, the primary event in carbon dioxide fixation, as well as the oxidative fragmentation of the pentose substrate. Both reactions occur simultaneously and in competition at the same active site
jg29433.t1	3847.GLYMA02G10490.1	8.7e-19	100.5	fabids													Viridiplantae	37UFH@33090,3GIUM@35493,4JQ8I@91835,KOG1721@1,KOG1721@2759	NA|NA|NA	S	ZINC FINGER protein
jg30450.t1	3847.GLYMA08G16506.1	4.7e-34	150.2	Streptophyta													Viridiplantae	2CYEX@1,2S4NX@2759,37WHQ@33090,3GK1Q@35493	NA|NA|NA	S	auxin-induced protein
jg30487.t1	981085.XP_010090326.1	2.6e-71	274.6	fabids		GO:0006996,GO:0007010,GO:0007015,GO:0008150,GO:0009987,GO:0016043,GO:0022607,GO:0030029,GO:0030036,GO:0044085,GO:0051017,GO:0061572,GO:0071840,GO:0097435		ko:K05765	ko04360,ko04666,ko04810,ko05133,map04360,map04666,map04810,map05133				ko00000,ko00001,ko04131,ko04147,ko04812				Viridiplantae	37TTG@33090,3GI69@35493,4JP5W@91835,KOG1735@1,KOG1735@2759	NA|NA|NA	Z	Belongs to the actin-binding proteins ADF family
jg29916.t1	29760.VIT_03s0017g01550.t01	5e-81	308.1	Streptophyta													Viridiplantae	2QWDY@2759,37QJ4@33090,3G71R@35493,COG0515@1	NA|NA|NA	T	Cysteine-rich receptor-like protein kinase
jg29609.t1	3847.GLYMA06G10340.1	2.9e-123	448.4	fabids													Viridiplantae	37RAG@33090,3GB6B@35493,4JD39@91835,KOG3117@1,KOG3117@2759	NA|NA|NA	A	Sas10/Utp3/C1D family
jg30570.t1	3847.GLYMA04G00230.3	3.7e-155	554.7	fabids													Viridiplantae	37K6W@33090,3GNC6@35493,4JSAJ@91835,COG5024@1,KOG0653@2759	NA|NA|NA	D	Belongs to the cyclin family
jg30136.t1	3847.GLYMA20G26510.2	2.5e-170	605.9	fabids													Viridiplantae	2QRF8@2759,37PVN@33090,3GBX1@35493,4JJ7Z@91835,COG0515@1	NA|NA|NA	T	Receptor protein kinase-like protein
jg29533.t1	3827.XP_004496997.1	8.6e-18	97.1	fabids		GO:0003674,GO:0005488,GO:0005515,GO:0005575,GO:0005622,GO:0005623,GO:0005737,GO:0005768,GO:0005770,GO:0005771,GO:0005829,GO:0005911,GO:0006996,GO:0007032,GO:0007033,GO:0007275,GO:0008150,GO:0009506,GO:0009653,GO:0009987,GO:0010256,GO:0012505,GO:0016043,GO:0016050,GO:0022603,GO:0030054,GO:0031156,GO:0031285,GO:0031286,GO:0031410,GO:0031982,GO:0032101,GO:0032102,GO:0032104,GO:0032105,GO:0032107,GO:…		ko:K12200	ko04144,map04144				ko00000,ko00001,ko04131,ko04147				Viridiplantae	37P8U@33090,3GGNH@35493,4JJK5@91835,KOG2220@1,KOG2220@2759	NA|NA|NA	S	ALG-2 interacting protein
jg30267.t1	3694.POPTR_0007s05820.1	2.9e-52	212.6	fabids													Viridiplantae	37T71@33090,3GHK2@35493,4JS3R@91835,KOG1075@1,KOG1075@2759	NA|NA|NA	S	acid phosphatase activity
jg29995.t1	3847.GLYMA10G40220.1	6.7e-51	207.2	fabids													Viridiplantae	2C7KW@1,2S0VS@2759,37V1K@33090,3GJ6Y@35493,4JQBF@91835	NA|NA|NA
jg29659.t1	3847.GLYMA06G13220.1	2.6e-40	172.9	Streptophyta													Viridiplantae	28JR4@1,2QS4I@2759,37RHC@33090,3GHYG@35493	NA|NA|NA	S	F-box Kelch-repeat protein
jg29945.t1	3847.GLYMA20G27620.1	7.8e-187	660.6	fabids													Viridiplantae	2QWDY@2759,37QJ4@33090,3G71R@35493,4JRC0@91835,COG0515@1	NA|NA|NA	T	Cysteine-rich receptor-like protein kinase
jg30311.t1	3847.GLYMA01G42340.2	4.8e-11	74.3	fabids													Viridiplantae	2DXH4@1,2S6SE@2759,37ZXZ@33090,3GHUK@35493,4JU42@91835	NA|NA|NA	S	source UniProtKB
jg30418.t1	3847.GLYMA11G11970.1	1.5e-183	649.4	fabids													Viridiplantae	37Q7S@33090,3GAXA@35493,4JEP5@91835,COG0534@1,KOG1347@2759	NA|NA|NA	V	Belongs to the multi antimicrobial extrusion (MATE) (TC 2.A.66.1) family
jg30215.t1	3847.GLYMA11G12820.1	5.2e-148	530.8	fabids													Viridiplantae	28I12@1,2QQBT@2759,37MEW@33090,3G7KR@35493,4JHMA@91835	NA|NA|NA	S	UPF0496 protein At4g34320-like
jg29514.t1	3694.POPTR_0004s09110.1	6.2e-100	370.9	fabids		GO:0005575,GO:0005622,GO:0005623,GO:0005737,GO:0009368,GO:0009507,GO:0009526,GO:0009532,GO:0009534,GO:0009536,GO:0009570,GO:0009579,GO:0009840,GO:0009941,GO:0031967,GO:0031975,GO:0031976,GO:0031984,GO:0032991,GO:0043226,GO:0043227,GO:0043229,GO:0043231,GO:0044422,GO:0044424,GO:0044434,GO:0044435,GO:0044444,GO:0044446,GO:0044464	3.4.21.92	ko:K01358	ko04112,ko04212,map04112,map04212				ko00000,ko00001,ko01000,ko01002				Viridiplantae	37I01@33090,3GCS9@35493,4JKSB@91835,COG0740@1,KOG0840@2759	NA|NA|NA	O	ATP-dependent Clp protease proteolytic subunit
jg29743.t1	29730.Gorai.001G082000.1	3.5e-70	272.3	Streptophyta													Viridiplantae	2CMHZ@1,2QQDI@2759,37HMD@33090,3GGMS@35493	NA|NA|NA	S	FLX-like 2
jg29969.t1	3827.XP_004496799.1	1.1e-45	190.7	fabids													Viridiplantae	37U27@33090,3GJG3@35493,4JP4C@91835,COG5068@1,KOG0014@2759	NA|NA|NA	K	Agamous-like MADS-box protein
jg29603.t1	3827.XP_004494468.1	8.7e-176	623.2	fabids				ko:K02835					ko00000,ko03012				Viridiplantae	37QB4@33090,3GEWE@35493,4JE2N@91835,COG0216@1,KOG2726@2759	NA|NA|NA	J	Peptide chain release factor
jg29799.t1	3847.GLYMA17G01530.1	3e-120	438.3	fabids													Viridiplantae	28QV4@1,2QXI0@2759,37KNB@33090,3G9KW@35493,4JIQ2@91835	NA|NA|NA	S	f-box protein
jg29741.t1	3827.XP_004495876.1	3.6e-49	201.1	fabids													Viridiplantae	2C0PQ@1,2QPX7@2759,37M7X@33090,3G8GE@35493,4JECW@91835	NA|NA|NA	Q	Belongs to the peroxidase family. Classical plant (class III) peroxidase subfamily
jg29990.t1	3694.POPTR_0009s13300.1	8.1e-63	246.9	fabids		GO:0003674,GO:0003824,GO:0016787,GO:0016810,GO:0016811	3.5.1.4	ko:K01426	ko00330,ko00360,ko00380,ko00627,ko00643,ko01120,map00330,map00360,map00380,map00627,map00643,map01120		R02540,R03096,R03180,R03909,R05551,R05590	RC00010,RC00100,RC00950,RC01025	ko00000,ko00001,ko01000				Viridiplantae	37JFQ@33090,3GBRU@35493,4JDE0@91835,COG0154@1,KOG1211@2759	NA|NA|NA	J	Amidase
jg29930.t1	3847.GLYMA05G36350.1	1.2e-12	79.7	fabids													Viridiplantae	37KN0@33090,3GHHX@35493,4JG5T@91835,COG0153@1,KOG0631@2759	NA|NA|NA	G	Galacturonokinase-like
jg29806.t1	3847.GLYMA17G01530.1	7.8e-134	483.8	fabids													Viridiplantae	28QV4@1,2QXI0@2759,37KNB@33090,3G9KW@35493,4JIQ2@91835	NA|NA|NA	S	f-box protein
jg29529.t1	3847.GLYMA18G53170.1	9e-213	746.1	fabids													Viridiplantae	2QR1H@2759,37RE4@33090,3G7M2@35493,4JH4T@91835,COG2071@1	NA|NA|NA	F	Peptidase C26
jg29425.t1	3847.GLYMA10G43690.1	2.5e-87	328.6	fabids													Viridiplantae	2CMJ9@1,2QQHK@2759,37HV7@33090,3G99C@35493,4JHY5@91835	NA|NA|NA	S	psbP-like protein 2
jg30277.t1	3847.GLYMA02G15230.2	2.5e-60	238.4	fabids													Viridiplantae	2BF86@1,2S16H@2759,37VP1@33090,3GJTN@35493,4JPM4@91835	NA|NA|NA	S	Plastocyanin-like domain protein
jg29750.t1	3885.XP_007151458.1	8.5e-247	859.4	fabids			4.2.1.20	ko:K06001	ko00260,ko00400,ko01100,ko01110,ko01130,ko01230,map00260,map00400,map01100,map01110,map01130,map01230	M00023	R00674,R02340,R02722	RC00209,RC00210,RC00700,RC00701,RC02868	ko00000,ko00001,ko00002,ko01000				Viridiplantae	37JBS@33090,3GEYM@35493,4JFU7@91835,COG0133@1,KOG1395@2759	NA|NA|NA	E	tryptophan synthase beta chain
jg29451.t1	3847.GLYMA02G10420.1	3.5e-36	158.7	fabids				ko:K05765	ko04360,ko04666,ko04810,ko05133,map04360,map04666,map04810,map05133				ko00000,ko00001,ko04131,ko04147,ko04812				Viridiplantae	2C11N@1,2S3H2@2759,37WMQ@33090,3GK0X@35493,4JQVS@91835	NA|NA|NA	K	helix loop helix domain
jg29510.t1	3847.GLYMA13G10460.1	3.1e-12	77.4	fabids													Viridiplantae	2AUG2@1,2RZU1@2759,37UAS@33090,3GGHV@35493,4JPFE@91835	NA|NA|NA	S	Plastocyanin-like domain
jg30317.t1	3694.POPTR_0009s11630.1	1.3e-67	262.7	fabids				ko:K17279					ko00000,ko04147				Viridiplantae	37TWP@33090,3GI5G@35493,4JRE1@91835,COG5052@1,KOG1725@2759	NA|NA|NA	U	HVA22-like protein
jg29559.t1	102107.XP_008225615.1	3.5e-53	214.9	fabids	HDH	GO:0000105,GO:0003674,GO:0003824,GO:0004399,GO:0005575,GO:0005622,GO:0005623,GO:0005737,GO:0006082,GO:0006520,GO:0006547,GO:0006725,GO:0006807,GO:0007275,GO:0008150,GO:0008152,GO:0008652,GO:0009058,GO:0009314,GO:0009411,GO:0009416,GO:0009507,GO:0009532,GO:0009536,GO:0009555,GO:0009570,GO:0009628,GO:0009987,GO:0016053,GO:0016491,GO:0016614,GO:0016616,GO:0018130,GO:0019438,GO:0019752,GO:0032501,GO:…	1.1.1.23	ko:K00013	ko00340,ko01100,ko01110,ko01230,map00340,map01100,map01110,map01230	M00026	R01158,R01163,R03012	RC00099,RC00242,RC00463	ko00000,ko00001,ko00002,ko01000				Viridiplantae	37Q6A@33090,3GEXV@35493,4JH0E@91835,COG0141@1,KOG2697@2759	NA|NA|NA	E	Catalyzes the sequential NAD-dependent oxidations of L- histidinol to L-histidinaldehyde and then to L-histidine
jg30161.t1	3847.GLYMA02G11580.1	0	1122.1	fabids													Viridiplantae	37JW4@33090,3GC2V@35493,4JD3G@91835,KOG0123@1,KOG0123@2759	NA|NA|NA	AJ	Binds the poly(A) tail of mRNA
jg30295.t1	3827.XP_004514726.1	4.1e-10	71.6	fabids				ko:K17479					ko00000,ko01009,ko03110				Viridiplantae	37QA2@33090,3GBIM@35493,4JKQ9@91835,KOG2824@1,KOG2824@2759	NA|NA|NA	O	protein disulfide oxidoreductase activity
jg29701.t1	3847.GLYMA13G30830.1	2.3e-19	101.7	fabids													Viridiplantae	2QQFB@2759,37Q0G@33090,3G9Q2@35493,4JMTZ@91835,COG4886@1	NA|NA|NA	T	Belongs to the protein kinase superfamily. Ser Thr protein kinase family
jg30043.t1	3694.POPTR_0013s07380.1	2.5e-62	245.7	fabids													Viridiplantae	37KBR@33090,3GC1Y@35493,4JJTI@91835,COG2124@1,KOG0156@2759	NA|NA|NA	Q	Cytochrome p450
jg29988.t1	3983.cassava4.1_006427m	3.1e-182	644.8	Streptophyta													Viridiplantae	37JUD@33090,3GGBV@35493,COG2939@1,KOG1282@2759	NA|NA|NA	EO	Serine carboxypeptidase
jg30029.t1	3847.GLYMA20G02290.1	2.6e-203	714.9	fabids													Viridiplantae	37KBR@33090,3GC1Y@35493,4JJTI@91835,COG2124@1,KOG0156@2759	NA|NA|NA	Q	Cytochrome p450
jg29525.t1	3880.AES80594	7e-46	191	fabids													Viridiplantae	380EH@33090,3GKE4@35493,4JUJ4@91835,COG0515@1,KOG1187@2759	NA|NA|NA	T	receptor-like protein kinase
jg30273.t1	3885.XP_007156532.1	5.7e-132	477.6	fabids				ko:K15191					ko00000,ko03021				Viridiplantae	37PKR@33090,3GDPI@35493,4JD35@91835,COG5193@1,KOG1855@2759	NA|NA|NA	A	La-related protein
jg29804.t1	3847.GLYMA17G01530.1	2.2e-85	322.8	fabids													Viridiplantae	28QV4@1,2QXI0@2759,37KNB@33090,3G9KW@35493,4JIQ2@91835	NA|NA|NA	S	f-box protein
jg30009.t1	2711.XP_006487065.1	1.5e-201	709.1	Streptophyta													Viridiplantae	2QSCW@2759,37RNW@33090,3GDDK@35493,COG3693@1	NA|NA|NA	G	glycosyl hydrolase family 10 protein
jg29818.t1	3847.GLYMA07G39220.1	2.5e-130	472.2	fabids													Viridiplantae	28QV4@1,2QXI0@2759,37KNB@33090,3G9KW@35493,4JIQ2@91835	NA|NA|NA	S	f-box protein
jg29888.t1	3885.XP_007157165.1	2.5e-55	221.9	fabids			4.2.1.20	ko:K01696	ko00260,ko00400,ko01100,ko01110,ko01130,ko01230,map00260,map00400,map01100,map01110,map01130,map01230	M00023	R00674,R02340,R02722	RC00209,RC00210,RC00700,RC00701,RC02868	ko00000,ko00001,ko00002,ko01000				Viridiplantae	37QTM@33090,3G9EX@35493,4JE9V@91835,COG0133@1,KOG1395@2759	NA|NA|NA	E	Tryptophan synthase
jg30375.t1	3885.XP_007136155.1	4.2e-108	397.9	fabids													Viridiplantae	2C24W@1,2S2R1@2759,37VRY@33090,3GK0B@35493,4JVSR@91835	NA|NA|NA	S	Arabidopsis protein of unknown function
jg30008.t1	3641.EOX98483	6.1e-201	707.6	Streptophyta													Viridiplantae	2QSCW@2759,37RNW@33090,3GDDK@35493,COG3693@1	NA|NA|NA	G	glycosyl hydrolase family 10 protein
jg29455.t1	102107.XP_008223213.1	7.5e-49	199.5	fabids													Viridiplantae	37UE8@33090,3GIMJ@35493,4JPPN@91835,COG2036@1,KOG3467@2759	NA|NA|NA	B	protein heterodimerization activity
jg30537.t1	3641.EOY09434	1.1e-43	182.6	Streptophyta			1.14.14.1,1.14.14.19,1.14.14.32	ko:K00512,ko:K07408	ko00140,ko00380,ko00830,ko00980,ko01100,ko04913,ko04917,ko04927,ko04934,ko05204,map00140,map00380,map00830,map00980,map01100,map04913,map04917,map04927,map04934,map05204	M00109,M00110	R02211,R02354,R02355,R03089,R03408,R03629,R03783,R04852,R04853,R07000,R07001,R07021,R07022,R07079,R07080,R07081,R07085,R07087,R07098,R07099,R08390,R08392,R08517,R08518,R09418,R09423,R09442	RC00046,RC00607,RC00660,RC00661,RC00704,RC00723,RC00724,RC00923,RC01222,RC01444,RC01445,RC01727,RC01732,RC01733,RC02531	ko00000,ko00001,ko00002,ko00199,ko01000				Viridiplantae	37HQJ@33090,3GC9K@35493,COG2124@1,KOG0156@2759	NA|NA|NA	Q	Belongs to the cytochrome P450 family
jg30354.t1	3847.GLYMA12G04630.1	5.4e-260	903.3	fabids													Viridiplantae	37P3X@33090,3GENP@35493,4JME1@91835,COG1208@1,KOG1322@2759	NA|NA|NA	M	This protein plays a role in synthesis of starch. It catalyzes the synthesis of the activated glycosyl donor, ADP- glucose from Glc-1-P and ATP
jg30241.t1	2711.XP_006479350.1	1.3e-167	596.3	Streptophyta			4.2.1.92	ko:K01723	ko00592,ko01100,ko01110,map00592,map01100,map01110	M00113	R07863,R07865	RC02105	ko00000,ko00001,ko00002,ko00199,ko01000				Viridiplantae	28NJC@1,2QV50@2759,37IK6@33090,3GCJV@35493	NA|NA|NA	Q	Belongs to the cytochrome P450 family
jg30292.t1	3827.XP_004505198.1	2.4e-111	408.7	fabids													Viridiplantae	37MUA@33090,3G99W@35493,4JT7T@91835,COG0657@1,KOG1515@2759	NA|NA|NA	V	Carboxylesterase
jg30005.t1	2711.XP_006486915.1	4.7e-94	350.5	Streptophyta				ko:K07955					ko00000,ko04031,ko04131				Viridiplantae	37IET@33090,3GAEJ@35493,COG1100@1,KOG0075@2759	NA|NA|NA	U	Belongs to the small GTPase superfamily. Arf family
jg30209.t1	3885.XP_007131874.1	9.1e-76	290.4	fabids		GO:0005575,GO:0005622,GO:0005623,GO:0005737,GO:0009507,GO:0009526,GO:0009527,GO:0009536,GO:0009707,GO:0009941,GO:0016020,GO:0016021,GO:0019867,GO:0031090,GO:0031224,GO:0031300,GO:0031301,GO:0031350,GO:0031351,GO:0031354,GO:0031355,GO:0031358,GO:0031359,GO:0031967,GO:0031968,GO:0031969,GO:0031975,GO:0042170,GO:0043226,GO:0043227,GO:0043229,GO:0043231,GO:0044422,GO:0044424,GO:0044425,GO:0044434,GO:…											Viridiplantae	297Y8@1,2REYJ@2759,37MZ7@33090,3GAD9@35493,4JSF5@91835	NA|NA|NA	S	Plastid division protein
jg30534.t1	3847.GLYMA20G23980.1	1.6e-164	585.9	fabids													Viridiplantae	37M6E@33090,3GBBH@35493,4JM21@91835,KOG2816@1,KOG2816@2759	NA|NA|NA	S	Hippocampus abundant
jg29873.t1	3694.POPTR_0005s01170.1	5.7e-26	124	Streptophyta													Viridiplantae	37W4F@33090,3GIQB@35493,KOG1075@1,KOG1075@2759	NA|NA|NA	S	Domain of unknown function (DUF4283)
jg29898.t1	3847.GLYMA01G44960.1	1.2e-44	186.4	fabids													Viridiplantae	2BJ0A@1,2S1F9@2759,37VFA@33090,3GJ0I@35493,4JPZN@91835	NA|NA|NA	S	Late embryogenesis abundant protein
jg29388.t1	3847.GLYMA20G38490.1	8.4e-174	616.3	fabids			4.2.2.2	ko:K01728	ko00040,ko02024,map00040,map02024		R02361,R06240	RC00049,RC00705	ko00000,ko00001,ko01000				Viridiplantae	2QQEB@2759,37PRC@33090,3G99M@35493,4JRUV@91835,COG3866@1	NA|NA|NA	E	Pectate lyase
jg29667.t1	3880.AES66626	6.4e-50	204.1	Streptophyta													Viridiplantae	2B7SH@1,2S0Q6@2759,37V0U@33090,3GITW@35493	NA|NA|NA	S	Encoded by
jg29496.t1	3885.XP_007155052.1	1.5e-12	79	fabids				ko:K12607	ko03018,map03018				ko00000,ko00001,ko03019				Viridiplantae	37MMW@33090,3G7V0@35493,4JIC9@91835,KOG2471@1,KOG2471@2759	NA|NA|NA	S	CCR4-NOT transcription complex subunit
jg30042.t1	3885.XP_007156419.1	4.2e-43	181.4	fabids		GO:0003674,GO:0003700,GO:0006355,GO:0008150,GO:0009889,GO:0010468,GO:0010556,GO:0019219,GO:0019222,GO:0031323,GO:0031326,GO:0050789,GO:0050794,GO:0051171,GO:0051252,GO:0060255,GO:0065007,GO:0080090,GO:0140110,GO:1903506,GO:2000112,GO:2001141											Viridiplantae	28KFD@1,2QTSP@2759,37MNM@33090,3GCR1@35493,4JIAB@91835	NA|NA|NA	K	Transcription factor
jg30547.t1	3885.XP_007131581.1	5.6e-166	590.9	fabids		GO:0003333,GO:0003674,GO:0005215,GO:0005342,GO:0006810,GO:0006811,GO:0006820,GO:0006865,GO:0008150,GO:0008509,GO:0008514,GO:0015075,GO:0015171,GO:0015318,GO:0015711,GO:0015849,GO:0022857,GO:0034220,GO:0046942,GO:0046943,GO:0051179,GO:0051234,GO:0055085,GO:0071702,GO:0071705,GO:0098656,GO:1903825,GO:1905039											Viridiplantae	37M3G@33090,3GE9Y@35493,4JRDN@91835,COG0814@1,KOG1303@2759	NA|NA|NA	E	Lysine histidine transporter-like
jg29415.t1	225117.XP_009335900.1	2e-47	196.1	fabids													Viridiplantae	37UK8@33090,3GI43@35493,4JNY0@91835,COG2801@1,KOG0017@2759	NA|NA|NA	L	Protein of unknown function (DUF674)
jg29423.t1	3827.XP_004497342.1	1.4e-53	216.5	fabids													Viridiplantae	37UK8@33090,3GJ61@35493,4JVVD@91835,COG2801@1,KOG0017@2759	NA|NA|NA	L	Protein of unknown function (DUF674)
jg30022.t1	3847.GLYMA20G02310.1	7.3e-185	653.7	fabids													Viridiplantae	37KBR@33090,3GC1Y@35493,4JJTI@91835,COG2124@1,KOG0156@2759	NA|NA|NA	Q	Cytochrome p450
jg29368.t1	3847.GLYMA20G38560.1	6.1e-78	297.4	fabids	CHI	GO:0003674,GO:0003824,GO:0005575,GO:0005622,GO:0005623,GO:0005737,GO:0005783,GO:0008150,GO:0008152,GO:0009058,GO:0009628,GO:0009812,GO:0009813,GO:0012505,GO:0016853,GO:0016872,GO:0043226,GO:0043227,GO:0043229,GO:0043231,GO:0044424,GO:0044444,GO:0044464,GO:0045430,GO:0050896,GO:0071704,GO:0080167,GO:1901576	5.5.1.6	ko:K01859	ko00941,ko01100,ko01110,map00941,map01100,map01110	M00137	R02446,R06556,R07990,R07995	RC00718	ko00000,ko00001,ko00002,ko01000				Viridiplantae	28IU6@1,2QR5P@2759,37MZ6@33090,3G8P9@35493,4JIM3@91835	NA|NA|NA	G	Belongs to the chalcone isomerase family
jg29467.t1	3827.XP_004492135.1	1.1e-32	146.7	fabids													Viridiplantae	2CKHX@1,2S98H@2759,37X62@33090,3GK12@35493,4JQRT@91835	NA|NA|NA	S	Belongs to the Casparian strip membrane proteins (CASP) family
jg29948.t1	3847.GLYMA20G27610.1	2e-190	672.5	Streptophyta													Viridiplantae	2QWDY@2759,37QJ4@33090,3G71R@35493,COG0515@1	NA|NA|NA	T	Cysteine-rich receptor-like protein kinase
jg29536.t1	3827.XP_004492965.1	3.4e-24	117.5	Streptophyta													Viridiplantae	2CGZY@1,2S3N0@2759,37WVA@33090,3GKD4@35493	NA|NA|NA	S	Nonspecific lipid-transfer protein
jg30175.t1	3659.XP_004137111.1	9.8e-31	140.6	fabids		GO:0000003,GO:0003006,GO:0003674,GO:0003700,GO:0006355,GO:0007275,GO:0008150,GO:0009790,GO:0009791,GO:0009793,GO:0009889,GO:0010154,GO:0010468,GO:0010556,GO:0019219,GO:0019222,GO:0022414,GO:0031323,GO:0031326,GO:0032501,GO:0032502,GO:0048316,GO:0048608,GO:0048731,GO:0048856,GO:0050789,GO:0050794,GO:0051171,GO:0051252,GO:0060255,GO:0061458,GO:0065007,GO:0080090,GO:0140110,GO:1903506,GO:2000112,GO:…											Viridiplantae	28JYN@1,2QSD0@2759,37RWA@33090,3GD89@35493,4JPB0@91835	NA|NA|NA	K	Transcription factor bHLH95-like
jg30015.t1	3847.GLYMA20G02310.1	4.3e-177	627.9	fabids													Viridiplantae	37KBR@33090,3GC1Y@35493,4JJTI@91835,COG2124@1,KOG0156@2759	NA|NA|NA	Q	Cytochrome p450
jg30228.t1	3847.GLYMA12G05140.1	0	1134	fabids													Viridiplantae	37P5D@33090,3G8J2@35493,4JGH0@91835,COG1022@1,KOG1256@2759	NA|NA|NA	I	Long chain acyl-CoA synthetase
jg29619.t1	3847.GLYMA15G06070.1	5.5e-29	135.6	fabids													Viridiplantae	2C5DV@1,2S2XW@2759,37VJZ@33090,3GJGW@35493,4JUVP@91835	NA|NA|NA	S	F-box associated
jg29831.t1	3847.GLYMA04G36080.1	1.5e-52	212.6	fabids													Viridiplantae	28KBI@1,2RXGG@2759,37U50@33090,3GI3F@35493,4JP52@91835	NA|NA|NA	S	Protein LATERAL ORGAN
jg30383.t1	3880.AES74212	8.9e-92	344	Streptophyta													Viridiplantae	28IIJ@1,2QQVK@2759,37SA4@33090,3G9SP@35493	NA|NA|NA	S	synthase
jg29968.t1	29760.VIT_03s0088g00510.t01	6e-46	191.4	Streptophyta													Viridiplantae	37U27@33090,3GJG3@35493,COG5068@1,KOG0014@2759	NA|NA|NA	K	Agamous-like MADS-box protein
jg30397.t1	3760.EMJ16046	1e-67	263.1	fabids													Viridiplantae	37J97@33090,3GCNV@35493,4JIW7@91835,COG5543@1,KOG1810@2759	NA|NA|NA	D	Putative death-receptor fusion protein (DUF2428)
jg29501.t1	3649.evm.model.supercontig_26.245	6.5e-11	73.2	Brassicales				ko:K18470					ko00000,ko04131				Viridiplantae	37MUI@33090,3GFWK@35493,3HP9H@3699,COG2110@1,KOG2633@2759	NA|NA|NA	BK	Ganglioside-induced differentiation-associated protein
jg29544.t1	3885.XP_007148839.1	1.7e-23	114.8	fabids													Viridiplantae	37VXT@33090,3GK58@35493,4JQKR@91835,KOG0724@1,KOG0724@2759	NA|NA|NA	K	radialis-like
jg30020.t1	3847.GLYMA20G02290.1	9.5e-201	706.4	fabids													Viridiplantae	37KBR@33090,3GC1Y@35493,4JJTI@91835,COG2124@1,KOG0156@2759	NA|NA|NA	Q	Cytochrome p450
jg29517.t1	29760.VIT_14s0006g02620.t01	1.5e-162	578.9	Streptophyta													Viridiplantae	37HYX@33090,3GB6C@35493,COG1073@1,KOG1552@2759	NA|NA|NA	L	Alpha beta hydrolase domain-containing protein
jg30481.t1	37682.EMT07643	4.7e-48	198.7	Poales			1.2.1.12	ko:K00134	ko00010,ko00710,ko01100,ko01110,ko01120,ko01130,ko01200,ko01230,ko04066,ko05010,map00010,map00710,map01100,map01110,map01120,map01130,map01200,map01230,map04066,map05010	M00001,M00002,M00003,M00165,M00166,M00308,M00552	R01061	RC00149	ko00000,ko00001,ko00002,ko01000,ko04131,ko04147				Viridiplantae	37HSA@33090,3GEIW@35493,3I4ZB@38820,3KST4@4447,COG0057@1,KOG0657@2759	NA|NA|NA	G	Belongs to the glyceraldehyde-3-phosphate dehydrogenase family
jg29710.t1	3847.GLYMA16G26520.1	1e-108	400.2	fabids			1.14.13.53,1.14.13.89	ko:K13260	ko00943,ko01110,map00943,map01110		R06560,R06561,R06606,R06607,R07371,R07746	RC00046	ko00000,ko00001,ko00199,ko01000				Viridiplantae	37HKM@33090,3G7FU@35493,4JISP@91835,COG2124@1,KOG0156@2759	NA|NA|NA	Q	Belongs to the cytochrome P450 family
jg30165.t1	3827.XP_004505245.1	1.9e-239	835.9	fabids													Viridiplantae	28I8T@1,2QRCS@2759,37PJ3@33090,3GFMJ@35493,4JGUM@91835	NA|NA|NA	S	Filament-like plant protein
jg30041.t1	3847.GLYMA20G02310.1	1.6e-154	552.7	fabids													Viridiplantae	37KBR@33090,3GC1Y@35493,4JJTI@91835,COG2124@1,KOG0156@2759	NA|NA|NA	Q	Cytochrome p450
jg29794.t1	3847.GLYMA17G01500.2	2.2e-193	681.8	fabids													Viridiplantae	37K8V@33090,3G8Z4@35493,4JKVE@91835,KOG1339@1,KOG1339@2759	NA|NA|NA	O	Belongs to the peptidase A1 family
jg29505.t1	981085.XP_010093688.1	3e-31	140.6	fabids			2.2.1.2	ko:K00616	ko00030,ko01100,ko01110,ko01120,ko01130,ko01200,ko01230,map00030,map01100,map01110,map01120,map01130,map01200,map01230	M00004,M00007	R01827	RC00439,RC00604	ko00000,ko00001,ko00002,ko01000				Viridiplantae	37JK1@33090,3GBVX@35493,4JN6X@91835,COG0176@1,KOG2772@2759	NA|NA|NA	G	Transaldolase
jg29777.t1	3847.GLYMA12G35680.3	6.5e-119	433.3	fabids													Viridiplantae	37KCD@33090,3G8CD@35493,4JJJ4@91835,KOG1632@1,KOG1632@2759,KOG1886@1,KOG1886@2759	NA|NA|NA	K	BAH and coiled-coil domain-containing protein
jg30064.t1	3847.GLYMA20G02290.1	2.6e-64	251.9	fabids													Viridiplantae	37KBR@33090,3GC1Y@35493,4JJTI@91835,COG2124@1,KOG0156@2759	NA|NA|NA	Q	Cytochrome p450
jg29531.t1	29730.Gorai.002G103400.1	1.2e-09	70.9	Streptophyta													Viridiplantae	37KAM@33090,3G8QJ@35493,COG5059@1,KOG0239@2759,KOG1075@1,KOG1075@2759	NA|NA|NA	Z	Belongs to the TRAFAC class myosin-kinesin ATPase superfamily. Kinesin family
jg29751.t1	3827.XP_004488939.1	5.5e-95	354	fabids				ko:K12386	ko04142,map04142				ko00000,ko00001,ko04147				Viridiplantae	37S1S@33090,3G9YD@35493,4JF5Z@91835,KOG3145@1,KOG3145@2759	NA|NA|NA	E	Cystinosin homolog
jg29790.t1	3694.POPTR_0004s00810.1	1.4e-40	173.3	fabids													Viridiplantae	37UY2@33090,3GJ81@35493,4JU2P@91835,KOG4293@1,KOG4293@2759	NA|NA|NA	T	DOMON domain-containing protein
jg29787.t1	3827.XP_004507664.1	0	1217.2	fabids				ko:K21989					ko00000,ko02000				Viridiplantae	37R82@33090,3GBCB@35493,4JIMW@91835,COG5594@1,KOG1134@2759	NA|NA|NA	S	Cytosolic domain of 10TM putative phosphate transporter
jg29507.t1	3827.XP_004495405.1	7e-11	73.6	fabids													Viridiplantae	28JB2@1,2QRQ0@2759,37QXK@33090,3GEPY@35493,4JM74@91835	NA|NA|NA	S	PDDEXK-like family of unknown function
jg30431.t1	3847.GLYMA12G04120.2	0	1158.3	fabids													Viridiplantae	37KAA@33090,3G9Y6@35493,4JNDV@91835,COG5059@1,KOG0242@2759	NA|NA|NA	Z	Belongs to the TRAFAC class myosin-kinesin ATPase superfamily. Kinesin family
jg30445.t1	3847.GLYMA12G03820.3	1.9e-35	154.8	Streptophyta													Viridiplantae	2CYEX@1,2S4NX@2759,37WHQ@33090,3GR2B@35493	NA|NA|NA	S	auxin-induced
jg30163.t1	3885.XP_007153582.1	0	1769.6	fabids		GO:0000209,GO:0001101,GO:0002020,GO:0003674,GO:0003824,GO:0004842,GO:0005488,GO:0005515,GO:0005575,GO:0005622,GO:0005623,GO:0005737,GO:0005783,GO:0005789,GO:0006464,GO:0006508,GO:0006511,GO:0006629,GO:0006720,GO:0006725,GO:0006807,GO:0006950,GO:0007275,GO:0008150,GO:0008152,GO:0008299,GO:0008610,GO:0009056,GO:0009057,GO:0009058,GO:0009059,GO:0009414,GO:0009415,GO:0009628,GO:0009698,GO:0009699,GO:…	2.3.2.27	ko:K10661	ko04141,map04141				ko00000,ko00001,ko01000,ko04121				Viridiplantae	37KYQ@33090,3GAA8@35493,4JKHJ@91835,COG5183@1,KOG1609@2759	NA|NA|NA	A	E3 ubiquitin-protein ligase
jg29938.t1	3988.XP_002518563.1	1.6e-114	419.9	fabids													Viridiplantae	2QWDY@2759,37QJ4@33090,3G71R@35493,4JRC0@91835,COG0515@1	NA|NA|NA	T	Cysteine-rich receptor-like protein kinase
jg30179.t1	3827.XP_004505237.1	4.2e-167	594.3	fabids		GO:0002376,GO:0003674,GO:0003824,GO:0004842,GO:0006464,GO:0006807,GO:0006950,GO:0006952,GO:0006955,GO:0008150,GO:0008152,GO:0009605,GO:0009607,GO:0009814,GO:0009987,GO:0016567,GO:0016740,GO:0019538,GO:0019787,GO:0032446,GO:0036211,GO:0043170,GO:0043207,GO:0043412,GO:0044237,GO:0044238,GO:0044260,GO:0044267,GO:0045087,GO:0050896,GO:0051704,GO:0051707,GO:0061630,GO:0061659,GO:0070647,GO:0071704,GO:…											Viridiplantae	2CMTZ@1,2QRXY@2759,37I8C@33090,3G9T2@35493,4JJ6R@91835	NA|NA|NA	H	RING-type E3 ubiquitin transferase
jg30192.t1	3885.XP_007157743.1	2.7e-50	204.9	fabids													Viridiplantae	37UU4@33090,3GJ7B@35493,4JVSP@91835,KOG4197@1,KOG4197@2759	NA|NA|NA	S	Protein of unknown function (DUF1685)
jg30250.t1	3847.GLYMA11G13152.1	0	3474.1	fabids	SMG1		2.7.11.1	ko:K08873	ko03015,map03015				ko00000,ko00001,ko01000,ko01001,ko03019				Viridiplantae	37NBP@33090,3GCC5@35493,4JG9Q@91835,COG5032@1,KOG0891@2759	NA|NA|NA	L	Serine threonine-protein kinase
jg30377.t1	2711.XP_006487218.1	3.9e-32	144.1	Streptophyta													Viridiplantae	37UJR@33090,3GIPV@35493,COG4901@1,KOG1767@2759	NA|NA|NA	J	40s ribosomal protein
jg30420.t1	3847.GLYMA11G11970.1	1.6e-185	656	fabids													Viridiplantae	37Q7S@33090,3GAXA@35493,4JEP5@91835,COG0534@1,KOG1347@2759	NA|NA|NA	V	Belongs to the multi antimicrobial extrusion (MATE) (TC 2.A.66.1) family
jg29726.t1	3847.GLYMA08G27000.1	4.6e-272	943.7	fabids													Viridiplantae	37K2N@33090,3GDB9@35493,4JDF4@91835,COG5498@1,KOG2254@2759	NA|NA|NA	G	Endo-1,3(4)-beta-glucanase
jg29654.t1	161934.XP_010677796.1	4.8e-34	150.2	Streptophyta		GO:0000175,GO:0000178,GO:0000460,GO:0000785,GO:0000956,GO:0003674,GO:0003824,GO:0004518,GO:0004527,GO:0004532,GO:0004540,GO:0005575,GO:0005622,GO:0005623,GO:0005634,GO:0005694,GO:0005730,GO:0005737,GO:0005829,GO:0006139,GO:0006364,GO:0006396,GO:0006401,GO:0006402,GO:0006403,GO:0006725,GO:0006807,GO:0007549,GO:0008150,GO:0008152,GO:0008298,GO:0008334,GO:0008408,GO:0009048,GO:0009056,GO:0009057,GO:…		ko:K12591	ko03018,map03018				ko00000,ko00001,ko01000,ko03019				Viridiplantae	37J3M@33090,3GEDE@35493,COG0349@1,KOG2206@2759	NA|NA|NA	J	Exosome component 10-like
jg30539.t1	102107.XP_008236077.1	3.5e-252	877.5	fabids		GO:0003674,GO:0003824,GO:0004672,GO:0005575,GO:0005622,GO:0005623,GO:0005737,GO:0006464,GO:0006468,GO:0006793,GO:0006796,GO:0006807,GO:0007154,GO:0007165,GO:0008150,GO:0008152,GO:0009987,GO:0016301,GO:0016310,GO:0016740,GO:0016772,GO:0016773,GO:0019538,GO:0023052,GO:0035556,GO:0036211,GO:0043170,GO:0043412,GO:0044237,GO:0044238,GO:0044260,GO:0044267,GO:0044424,GO:0044464,GO:0050789,GO:0050794,GO:…	2.7.11.1	ko:K04365	ko01521,ko01522,ko04010,ko04012,ko04013,ko04015,ko04024,ko04062,ko04068,ko04150,ko04214,ko04270,ko04320,ko04510,ko04650,ko04720,ko04722,ko04726,ko04730,ko04810,ko04910,ko04914,ko04934,ko05034,ko05160,ko05200,ko05205,ko05210,ko05211,ko05212,ko05213,ko05214,ko05215,ko05216,ko05218,ko05219,ko05220,ko05221,ko05223,ko05224,ko05225,ko05226,map01521,map01522,map04010,map04012,map04013,map04015,map04024,…	M00687			ko00000,ko00001,ko00002,ko01000,ko01001				Viridiplantae	37N3E@33090,3GGHT@35493,4JD8Y@91835,COG0515@1,KOG0192@2759	NA|NA|NA	T	Serine threonine-protein kinase
jg29585.t1	3847.GLYMA02G10040.1	7.7e-49	199.9	fabids													Viridiplantae	2BDDZ@1,2S12C@2759,37VFG@33090,3GJJB@35493,4JPY3@91835	NA|NA|NA
jg30548.t1	3847.GLYMA11G10260.2	1.4e-19	102.1	Streptophyta													Viridiplantae	2CDZV@1,2S4GQ@2759,37W9F@33090,3GK6X@35493	NA|NA|NA	S	Auxin-induced protein 6B-like
jg30304.t1	3847.GLYMA02G15080.1	1.3e-171	609.4	fabids													Viridiplantae	37RBZ@33090,3G9GJ@35493,4JG1N@91835,KOG2521@1,KOG2521@2759	NA|NA|NA	S	Eukaryotic protein of unknown function (DUF829)
jg30001.t1	3847.GLYMA20G27170.1	2e-238	831.6	fabids				ko:K14611					ko00000,ko02000	2.A.40.6			Viridiplantae	37SSN@33090,3GFUY@35493,4JNNG@91835,COG2233@1,KOG1292@2759	NA|NA|NA	F	nucleobase-ascorbate transporter
jg29718.t1	3880.AES84294	8.6e-142	510	fabids													Viridiplantae	28J1Z@1,2QRE5@2759,37K0G@33090,3G7KX@35493,4JG3H@91835	NA|NA|NA	S	Transmembrane protein 33 homolog
jg29905.t1	3847.GLYMA15G12190.4	2.7e-49	202.6	fabids													Viridiplantae	2CNED@1,2QVMN@2759,37RYD@33090,3G7Z3@35493,4JDMS@91835	NA|NA|NA	S	f-box protein
jg29704.t1	1435008.V9QF33_9RETR	1.8e-73	283.1	Retroviridae		GO:0005575,GO:0018995,GO:0019012,GO:0033643,GO:0033646,GO:0033647,GO:0033648,GO:0042025,GO:0043656,GO:0043657,GO:0044215,GO:0044216,GO:0044217											Viruses	4QEBP@10239,4QP7M@11632,4R0Q2@35268	NA|NA|NA	L	nucleic acid binding
jg29758.t1	3847.GLYMA19G23610.1	6e-109	400.6	fabids				ko:K12386	ko04142,map04142				ko00000,ko00001,ko04147				Viridiplantae	37S1S@33090,3G9YD@35493,4JF5Z@91835,KOG3145@1,KOG3145@2759	NA|NA|NA	E	Cystinosin homolog
jg29414.t1	3760.EMJ25387	1.4e-10	72.8	fabids													Viridiplantae	37W4F@33090,3GIQB@35493,4JUT2@91835,KOG1075@1,KOG1075@2759	NA|NA|NA	S	Domain of unknown function (DUF4283)
jg30535.t1	3847.GLYMA10G43010.1	2.2e-82	312	fabids													Viridiplantae	37R5H@33090,3G71N@35493,4JNH8@91835,KOG3277@1,KOG3277@2759	NA|NA|NA	S	DNL zinc finger
jg30149.t1	3847.GLYMA01G45570.2	7.6e-85	321.2	fabids													Viridiplantae	2QV80@2759,37RY8@33090,3GBSM@35493,4JSAM@91835,COG4886@1	NA|NA|NA	S	At4g06744-like
jg30392.t1	3827.XP_004500791.1	1.2e-231	809.3	fabids													Viridiplantae	37Q95@33090,3GDG5@35493,4JTIB@91835,KOG4197@1,KOG4197@2759	NA|NA|NA	S	Pentatricopeptide repeat-containing protein At4g21065-like
jg30394.t1	2711.XP_006487252.1	8.5e-137	493.4	Streptophyta													Viridiplantae	37NRP@33090,3GA6Y@35493,COG2214@1,KOG0691@2759	NA|NA|NA	O	Chaperone protein DNAj
jg29601.t1	3847.GLYMA18G53330.3	2.5e-276	958.4	fabids													Viridiplantae	2CMF3@1,2QQ6N@2759,37PQD@33090,3GACS@35493,4JK3A@91835	NA|NA|NA	S	DUF761-associated sequence motif
jg30350.t1	2711.XP_006487210.1	1.9e-85	322	Streptophyta		GO:0005575,GO:0005622,GO:0005623,GO:0005737,GO:0005783,GO:0005794,GO:0005801,GO:0006810,GO:0006890,GO:0008150,GO:0012505,GO:0016192,GO:0043226,GO:0043227,GO:0043229,GO:0043231,GO:0044422,GO:0044424,GO:0044431,GO:0044444,GO:0044446,GO:0044464,GO:0048193,GO:0051179,GO:0051234											Viridiplantae	37MCH@33090,3GAEC@35493,COG5249@1,KOG1688@2759	NA|NA|NA	U	Involved in the retrieval of endoplasmic reticulum membrane proteins from the early Golgi compartment
jg29462.t1	161934.XP_010692805.1	2.2e-170	606.3	Streptophyta													Viridiplantae	37Q72@33090,3GCCF@35493,COG0507@1,COG2801@1,KOG0017@2759,KOG0987@2759	NA|NA|NA	D	Belongs to the helicase family
jg30340.t1	3847.GLYMA06G01480.1	6e-243	847.4	fabids													Viridiplantae	2QR5S@2759,37JRH@33090,3G9XT@35493,4JM3G@91835,COG4886@1	NA|NA|NA	T	LRR receptor-like serine threonine-protein kinase
jg30469.t1	3694.POPTR_0007s05820.1	4.4e-24	119.4	fabids													Viridiplantae	37T71@33090,3GHK2@35493,4JS3R@91835,KOG1075@1,KOG1075@2759	NA|NA|NA	S	acid phosphatase activity
jg30231.t1	71139.XP_010054895.1	4.5e-28	130.2	Streptophyta													Viridiplantae	37SC7@33090,3G88N@35493,COG0531@1,KOG1286@2759	NA|NA|NA	E	cationic amino acid transporter
jg29906.t1	3847.GLYMA20G27840.1	6.9e-87	327	fabids													Viridiplantae	28N60@1,2QZ39@2759,37I8T@33090,3GBET@35493,4JHU5@91835	NA|NA|NA	S	Late embryogenesis abundant protein
jg30270.t1	3847.GLYMA20G01240.1	5.3e-190	670.2	fabids													Viridiplantae	37HYW@33090,3GDRB@35493,4JKUV@91835,KOG0583@1,KOG0583@2759	NA|NA|NA	T	Belongs to the protein kinase superfamily
jg30307.t1	3827.XP_004505204.1	8.1e-303	1045.8	fabids				ko:K07119					ko00000				Viridiplantae	37N7H@33090,3GCSJ@35493,4JM5J@91835,COG1028@1,COG2130@1,KOG1196@2759,KOG4169@2759	NA|NA|NA	Q	Zinc-binding alcohol dehydrogenase domain-containing protein
jg29959.t1	3827.XP_004502140.1	2.5e-66	258.8	fabids				ko:K09260	ko04013,ko04022,ko04371,ko05418,map04013,map04022,map04371,map05418				ko00000,ko00001,ko03000				Viridiplantae	37U27@33090,3GI0B@35493,4JNX5@91835,COG5068@1,KOG0014@2759	NA|NA|NA	K	Agamous-like MADS-box protein
jg30404.t1	3885.XP_007138131.1	2.3e-15	88.2	fabids				ko:K14492	ko04075,map04075				ko00000,ko00001				Viridiplantae	37NJ9@33090,3GE4Q@35493,4JRWR@91835,COG5641@1,KOG1601@2759	NA|NA|NA	K	two-component response regulator
jg30556.t1	3827.XP_004496288.1	3.6e-39	168.3	fabids				ko:K08869					ko00000,ko01001				Viridiplantae	37HF5@33090,3G8Y9@35493,4JG5A@91835,COG0661@1,KOG1235@2759	NA|NA|NA	S	AarF domain-containing protein kinase
jg29894.t1	2711.XP_006490301.1	5.7e-54	218.8	Streptophyta													Viridiplantae	37W4F@33090,3GJIM@35493,KOG1075@1,KOG1075@2759	NA|NA|NA	S	Encoded by
jg30577.t1	3885.XP_007142581.1	1.4e-173	615.9	fabids		GO:0005575,GO:0016020											Viridiplantae	37I27@33090,3G7UE@35493,4JF37@91835,COG0038@1,KOG0475@2759	NA|NA|NA	P	Chloride channel protein
jg29925.t1	3847.GLYMA20G27620.1	5.8e-157	561.2	fabids													Viridiplantae	2QWDY@2759,37QJ4@33090,3G71R@35493,4JRC0@91835,COG0515@1	NA|NA|NA	T	Cysteine-rich receptor-like protein kinase
jg30249.t1	3847.GLYMA11G13152.1	0	1843.6	fabids	SMG1		2.7.11.1	ko:K08873	ko03015,map03015				ko00000,ko00001,ko01000,ko01001,ko03019				Viridiplantae	37NBP@33090,3GCC5@35493,4JG9Q@91835,COG5032@1,KOG0891@2759	NA|NA|NA	L	Serine threonine-protein kinase
jg29421.t1	29730.Gorai.011G248100.1	1.2e-34	153.3	Streptophyta													Viridiplantae	37UK8@33090,3GJ61@35493,COG2801@1,KOG0017@2759	NA|NA|NA	L	Protein of unknown function (DUF674)
jg30426.t1	3885.XP_007135930.1	1.1e-169	602.8	fabids													Viridiplantae	2CDYK@1,2QQJ7@2759,37ITM@33090,3GFMX@35493,4JI4C@91835	NA|NA|NA	T	protein binding
jg29416.t1	3656.XP_008461735.1	5.7e-55	221.1	fabids													Viridiplantae	37UK8@33090,3GI43@35493,4JNY0@91835,COG2801@1,KOG0017@2759	NA|NA|NA	L	Protein of unknown function (DUF674)
jg30006.t1	3847.GLYMA18G04380.1	2.1e-202	711.8	fabids													Viridiplantae	2CMEY@1,2QQ6B@2759,37Q3P@33090,3GE9J@35493,4JMT8@91835	NA|NA|NA	S	Inositol-tetrakisphosphate 1-kinase
jg29465.t1	3827.XP_004492135.1	1.2e-28	133.3	fabids													Viridiplantae	2CKHX@1,2S98H@2759,37X62@33090,3GK12@35493,4JQRT@91835	NA|NA|NA	S	Belongs to the Casparian strip membrane proteins (CASP) family
jg30296.t1	3880.AES90207	1.7e-128	465.7	fabids													Viridiplantae	37R02@33090,3G9R7@35493,4JM9X@91835,COG0657@1,KOG1515@2759	NA|NA|NA	V	Carboxylesterase
jg30565.t1	3827.XP_004491639.1	4.9e-193	681	fabids		GO:0005575,GO:0005622,GO:0005623,GO:0005737,GO:0009507,GO:0009536,GO:0043226,GO:0043227,GO:0043229,GO:0043231,GO:0044424,GO:0044444,GO:0044464											Viridiplantae	37SKX@33090,3G8TM@35493,4JK2N@91835,COG0534@1,KOG1347@2759	NA|NA|NA	V	Belongs to the multi antimicrobial extrusion (MATE) (TC 2.A.66.1) family
jg29489.t1	102107.XP_008237302.1	6.3e-14	84.3	Streptophyta													Viridiplantae	38093@33090,3GPQM@35493,KOG1075@1,KOG1075@2759	NA|NA|NA	S	Ribonuclease H protein
jg30293.t1	3885.XP_007131658.1	1.4e-33	149.8	fabids													Viridiplantae	28NCE@1,2QUXX@2759,37PFJ@33090,3GC3U@35493,4JG40@91835	NA|NA|NA	S	Uncharacterized ACR, COG1678
jg30210.t1	3847.GLYMA12G05060.3	6.7e-238	830.1	fabids													Viridiplantae	28IMD@1,2QRMJ@2759,37TJN@33090,3G8VV@35493,4JSNG@91835	NA|NA|NA	S	Protein of unknown function, DUF547
jg30172.t1	3847.GLYMA07G33770.4	3.3e-236	824.7	fabids													Viridiplantae	37MM6@33090,3GEDF@35493,4JKIM@91835,KOG0800@1,KOG0800@2759	NA|NA|NA	O	E3 ubiquitin-protein ligase
jg29365.t1	3847.GLYMA10G43840.2	6.3e-261	906.7	fabids													Viridiplantae	28PIH@1,2QW6M@2759,37Q8C@33090,3GAX0@35493,4JH0W@91835	NA|NA|NA
jg30301.t1	3847.GLYMA01G45650.2	0	1801.2	fabids				ko:K06972					ko00000,ko01000,ko01002				Viridiplantae	37R6J@33090,3GEU9@35493,4JIA3@91835,COG1026@1,KOG2019@2759	NA|NA|NA	O	Presequence protease 1, chloroplastic mitochondrial-like
jg29917.t1	3847.GLYMA20G27620.1	1.2e-160	573.5	fabids													Viridiplantae	2QWDY@2759,37QJ4@33090,3G71R@35493,4JRC0@91835,COG0515@1	NA|NA|NA	T	Cysteine-rich receptor-like protein kinase
jg29623.t1	3847.GLYMA13G07650.1	5.8e-95	353.6	fabids													Viridiplantae	37JH1@33090,3G7FK@35493,4JRC6@91835,KOG3320@1,KOG3320@2759	NA|NA|NA	J	Belongs to the eukaryotic ribosomal protein eS7 family
jg30532.t1	3885.XP_007142797.1	2.9e-169	601.7	fabids		GO:0000159,GO:0005575,GO:0005622,GO:0005623,GO:0005634,GO:0005737,GO:0008150,GO:0008287,GO:0019220,GO:0019222,GO:0031323,GO:0032991,GO:0042325,GO:0043226,GO:0043227,GO:0043229,GO:0043231,GO:0044424,GO:0044464,GO:0050789,GO:0050794,GO:0051174,GO:0065007,GO:1902494,GO:1903293		ko:K11584	ko03015,ko04071,ko04113,ko04114,ko04151,ko04152,ko04261,ko04728,ko05165,map03015,map04071,map04113,map04114,map04151,map04152,map04261,map04728,map05165				ko00000,ko00001,ko01009,ko03036				Viridiplantae	37QSM@33090,3G97H@35493,4JMJS@91835,KOG2085@1,KOG2085@2759	NA|NA|NA	T	Serine threonine protein phosphatase 2A 57 kDa regulatory subunit B' beta isoform-like
jg29586.t1	3847.GLYMA12G30900.1	0	1210.7	fabids													Viridiplantae	37S0R@33090,3G9N8@35493,4JDZ7@91835,KOG4197@1,KOG4197@2759	NA|NA|NA	S	Pentatricopeptide repeat-containing protein
jg30186.t1	3885.XP_007146986.1	6.8e-09	67	fabids		GO:0003674,GO:0005085,GO:0005086,GO:0005488,GO:0005515,GO:0005575,GO:0005622,GO:0005623,GO:0005737,GO:0005794,GO:0005829,GO:0008150,GO:0012505,GO:0016020,GO:0019899,GO:0043226,GO:0043227,GO:0043229,GO:0043231,GO:0044424,GO:0044444,GO:0044464,GO:0051020,GO:0065007,GO:0065009,GO:0098772											Viridiplantae	2QTH2@2759,37IBA@33090,3GAGB@35493,4JG4Q@91835,COG5184@1	NA|NA|NA	DZ	Protein present in Fab1, YOTB, Vac1, and EEA1
jg30463.t1	3641.EOX97771	7.5e-233	813.1	Streptophyta		GO:0005575,GO:0005622,GO:0005623,GO:0005737,GO:0005829,GO:0044424,GO:0044444,GO:0044464											Viridiplantae	2CMA4@1,2QPS0@2759,37M9N@33090,3G75A@35493	NA|NA|NA	S	Alkaline neutral invertase
jg30185.t1	3885.XP_007153588.1	7.2e-167	593.6	fabids		GO:0002376,GO:0003674,GO:0003824,GO:0004842,GO:0006464,GO:0006807,GO:0006950,GO:0006952,GO:0006955,GO:0008150,GO:0008152,GO:0009605,GO:0009607,GO:0009814,GO:0009987,GO:0016567,GO:0016740,GO:0019538,GO:0019787,GO:0032446,GO:0036211,GO:0043170,GO:0043207,GO:0043412,GO:0044237,GO:0044238,GO:0044260,GO:0044267,GO:0045087,GO:0050896,GO:0051704,GO:0051707,GO:0061630,GO:0061659,GO:0070647,GO:0071704,GO:…											Viridiplantae	2CMTZ@1,2QRXY@2759,37I8C@33090,3G9T2@35493,4JJ6R@91835	NA|NA|NA	H	RING-type E3 ubiquitin transferase
jg30321.t1	3847.GLYMA01G06250.2	1.9e-25	122.5	fabids													Viridiplantae	2BP5Y@1,2S1R5@2759,37VXE@33090,3GXNB@35493,4JW3H@91835	NA|NA|NA	S	Myb/SANT-like DNA-binding domain
jg29620.t1	3760.EMJ07779	1.5e-42	181	Streptophyta													Viridiplantae	37W4F@33090,3GIQB@35493,KOG1075@1,KOG1075@2759	NA|NA|NA	S	Domain of unknown function (DUF4283)
jg29786.t1	3827.XP_004486184.1	2.6e-248	864.8	fabids		GO:0003674,GO:0003824,GO:0004672,GO:0004674,GO:0004675,GO:0004888,GO:0005488,GO:0005515,GO:0005575,GO:0005623,GO:0005886,GO:0006464,GO:0006468,GO:0006793,GO:0006796,GO:0006807,GO:0007154,GO:0007165,GO:0007166,GO:0007167,GO:0007178,GO:0008150,GO:0008152,GO:0009987,GO:0016020,GO:0016301,GO:0016310,GO:0016740,GO:0016772,GO:0016773,GO:0019199,GO:0019538,GO:0019899,GO:0019900,GO:0019901,GO:0023052,GO:…		ko:K13429	ko04626,map04626				ko00000,ko00001,ko01001				Viridiplantae	2QPX8@2759,37K4G@33090,3GBR6@35493,4JT50@91835,COG0515@1	NA|NA|NA	T	Chitin elicitor receptor kinase 1-like
jg30316.t1	3694.POPTR_0002s13550.1	2.2e-67	262.3	fabids													Viridiplantae	28J13@1,2QRD4@2759,37J7W@33090,3G8NJ@35493,4JSA3@91835	NA|NA|NA	G	UDP-D-xylose L-fucose alpha-1,3-D-xylosyltransferase 2-like
jg29385.t1	3847.GLYMA10G43800.1	2.1e-223	781.6	fabids													Viridiplantae	2QVYT@2759,37QX1@33090,3GE0U@35493,4JIQY@91835,COG3424@1	NA|NA|NA	I	3-ketoacyl-CoA synthase
jg30517.t1	71139.XP_010028741.1	2.4e-145	521.5	Streptophyta													Viridiplantae	37I73@33090,3G7V9@35493,COG0580@1,COG4299@1,KOG0223@2759,KOG4683@2759	NA|NA|NA	C	heparan-alpha-glucosaminide N-acetyltransferase activity
jg30081.t1	29730.Gorai.005G234000.1	4.2e-34	152.9	Streptophyta				ko:K17943					ko00000				Viridiplantae	37YPK@33090,3GFC8@35493,COG5099@1,KOG2049@2759	NA|NA|NA	J	Pumilio-family RNA binding repeat
jg29739.t1	3847.GLYMA02G01190.1	1.6e-115	422.5	fabids													Viridiplantae	2C0PQ@1,2QPX7@2759,37M7X@33090,3G8GE@35493,4JECW@91835	NA|NA|NA	Q	Belongs to the peroxidase family. Classical plant (class III) peroxidase subfamily
jg29747.t1	3847.GLYMA19G23610.1	5.2e-108	397.5	fabids				ko:K12386	ko04142,map04142				ko00000,ko00001,ko04147				Viridiplantae	37S1S@33090,3G9YD@35493,4JF5Z@91835,KOG3145@1,KOG3145@2759	NA|NA|NA	E	Cystinosin homolog
jg30579.t1	3641.EOX98961	5e-216	756.9	Streptophyta	HD1	GO:0000118,GO:0002376,GO:0003674,GO:0003824,GO:0004407,GO:0005575,GO:0005622,GO:0005623,GO:0005634,GO:0005654,GO:0006325,GO:0006355,GO:0006464,GO:0006473,GO:0006475,GO:0006476,GO:0006807,GO:0006950,GO:0006952,GO:0006955,GO:0006996,GO:0008150,GO:0008152,GO:0009292,GO:0009294,GO:0009405,GO:0009605,GO:0009607,GO:0009611,GO:0009814,GO:0009861,GO:0009889,GO:0009890,GO:0009892,GO:0009987,GO:0010468,GO:…	3.5.1.98	ko:K06067	ko04110,ko04213,ko04330,ko04919,ko05016,ko05034,ko05165,ko05169,ko05200,ko05202,ko05203,ko05220,map04110,map04213,map04330,map04919,map05016,map05034,map05165,map05169,map05200,map05202,map05203,map05220				ko00000,ko00001,ko01000,ko03036				Viridiplantae	37MT0@33090,3G9ID@35493,COG0123@1,KOG1342@2759	NA|NA|NA	B	Belongs to the histone deacetylase family. HD Type 1 subfamily
jg30427.t1	3847.GLYMA11G11940.2	0	1156.4	fabids													Viridiplantae	2QSF0@2759,37Q0U@33090,3GEDZ@35493,4JEUA@91835,COG1404@1	NA|NA|NA	O	Subtilase family
jg30492.t1	3847.GLYMA11G11460.1	2.2e-28	132.5	fabids													Viridiplantae	2QR1E@2759,37RD2@33090,3G8JX@35493,4JFN8@91835,COG0685@1	NA|NA|NA	E	Belongs to the peroxidase family
jg29742.t1	3847.GLYMA02G01190.1	2.8e-129	468.4	fabids													Viridiplantae	2C0PQ@1,2QPX7@2759,37M7X@33090,3G8GE@35493,4JECW@91835	NA|NA|NA	Q	Belongs to the peroxidase family. Classical plant (class III) peroxidase subfamily
jg29618.t1	3847.GLYMA18G53370.1	3.6e-83	315.5	fabids													Viridiplantae	37SYP@33090,3G97N@35493,4JET2@91835,COG1482@1,KOG2757@2759	NA|NA|NA	G	Belongs to the mannose-6-phosphate isomerase type 1 family
jg29915.t1	3880.AES85076	1.2e-24	119.4	Streptophyta													Viridiplantae	2QWDY@2759,37QJ4@33090,3G71R@35493,COG0515@1	NA|NA|NA	T	Cysteine-rich receptor-like protein kinase
jg30309.t1	3847.GLYMA01G45596.1	0	1307.7	fabids	RAD54	GO:0000003,GO:0000018,GO:0000280,GO:0000724,GO:0000725,GO:0003674,GO:0003676,GO:0003677,GO:0003824,GO:0005488,GO:0005575,GO:0005622,GO:0005623,GO:0005634,GO:0005694,GO:0006139,GO:0006259,GO:0006281,GO:0006302,GO:0006310,GO:0006311,GO:0006325,GO:0006338,GO:0006342,GO:0006355,GO:0006725,GO:0006807,GO:0006950,GO:0006974,GO:0006996,GO:0007049,GO:0007127,GO:0007131,GO:0008094,GO:0008150,GO:0008152,GO:…		ko:K10875	ko03440,map03440				ko00000,ko00001,ko01000,ko03400				Viridiplantae	37N6W@33090,3G791@35493,4JIXM@91835,COG0553@1,KOG0390@2759	NA|NA|NA	L	DNA repair and recombination protein
jg29728.t1	981085.XP_010097821.1	8.7e-105	387.1	fabids													Viridiplantae	2CNAM@1,2QUUI@2759,37KBX@33090,3GAN7@35493,4JDA2@91835	NA|NA|NA
jg30245.t1	3847.GLYMA07G21110.1	1.8e-295	1021.9	fabids													Viridiplantae	37PSI@33090,3GGHP@35493,4JJQA@91835,KOG0082@1,KOG0082@2759	NA|NA|NA	DT	Extra-large guanine nucleotide-binding protein
jg29902.t1	59689.fgenesh1_pm.C_scaffold_6001330	2.1e-34	152.1	Brassicales		GO:0000003,GO:0003006,GO:0003674,GO:0003824,GO:0004812,GO:0004832,GO:0005575,GO:0005622,GO:0005623,GO:0005737,GO:0006082,GO:0006139,GO:0006399,GO:0006412,GO:0006418,GO:0006438,GO:0006518,GO:0006520,GO:0006725,GO:0006807,GO:0007275,GO:0008150,GO:0008152,GO:0009058,GO:0009059,GO:0009507,GO:0009532,GO:0009536,GO:0009570,GO:0009790,GO:0009791,GO:0009793,GO:0009987,GO:0010154,GO:0010467,GO:0016070,GO:…	6.1.1.9	ko:K01873	ko00970,map00970	M00359,M00360	R03665	RC00055,RC00523	ko00000,ko00001,ko00002,ko01000,ko01007,ko03016				Viridiplantae	37QE7@33090,3GBVU@35493,3HP0S@3699,COG0525@1,KOG0432@2759,KOG1422@1,KOG1422@2759	NA|NA|NA	J	Belongs to the class-I aminoacyl-tRNA synthetase family
jg30405.t1	3760.EMJ01662	9.6e-89	332.8	fabids		GO:0000785,GO:0000976,GO:0001067,GO:0003674,GO:0003676,GO:0003677,GO:0003682,GO:0003690,GO:0003700,GO:0005488,GO:0005515,GO:0005575,GO:0005622,GO:0005623,GO:0005634,GO:0005654,GO:0005677,GO:0005694,GO:0006323,GO:0006325,GO:0006333,GO:0006338,GO:0006342,GO:0006355,GO:0006996,GO:0007275,GO:0008150,GO:0009791,GO:0009889,GO:0009890,GO:0009892,GO:0009987,GO:0010468,GO:0010556,GO:0010558,GO:0010605,GO:…											Viridiplantae	37PRE@33090,3G7JU@35493,4JRH2@91835,KOG1632@1,KOG1632@2759,KOG1886@1,KOG1886@2759	NA|NA|NA	K	Bromo adjacent homology domain
jg30194.t1	3885.XP_007156511.1	6.4e-237	826.6	fabids		GO:0003674,GO:0003824,GO:0005575,GO:0005622,GO:0005623,GO:0005737,GO:0005794,GO:0005975,GO:0005996,GO:0006004,GO:0006464,GO:0006486,GO:0006487,GO:0006807,GO:0008150,GO:0008152,GO:0008417,GO:0009056,GO:0009058,GO:0009059,GO:0009100,GO:0009101,GO:0009987,GO:0012505,GO:0016052,GO:0016740,GO:0016757,GO:0016758,GO:0018392,GO:0019317,GO:0019318,GO:0019320,GO:0019538,GO:0034645,GO:0036065,GO:0036211,GO:…	2.4.1.214	ko:K00753	ko00513,ko01100,map00513,map01100		R06015,R09318,R11318		ko00000,ko00001,ko01000,ko01003		GT10		Viridiplantae	37QW4@33090,3GBS0@35493,4JD77@91835,KOG2619@1,KOG2619@2759	NA|NA|NA	EG	Glycoprotein 3-alpha-l-fucosyltransferase
jg29732.t1	3847.GLYMA18G51480.1	4.6e-172	610.9	fabids													Viridiplantae	28K4X@1,2QR7B@2759,37HU5@33090,3G90Q@35493,4JDW0@91835	NA|NA|NA	S	protein trichome birefringence-like 19
jg29600.t1	225117.XP_009345684.1	3.7e-59	235	fabids													Viridiplantae	2A0UQ@1,2RXZ9@2759,37U53@33090,3GIAW@35493,4JPV4@91835	NA|NA|NA
jg29582.t1	225117.XP_009369075.1	5.2e-60	238.8	fabids													Viridiplantae	28N8C@1,2QUTN@2759,37PCQ@33090,3G97E@35493,4JDJM@91835	NA|NA|NA	S	Squamosa promoter-binding-like protein 7
jg30531.t1	3847.GLYMA20G24040.1	0	1437.9	fabids													Viridiplantae	37MMU@33090,3GB99@35493,4JFWC@91835,KOG2023@1,KOG2023@2759	NA|NA|NA	UY	HEAT-like repeat
jg29375.t1	3847.GLYMA20G38600.1	8.2e-230	803.1	fabids				ko:K12843	ko03040,map03040	M00354			ko00000,ko00001,ko00002,ko03041				Viridiplantae	37R2C@33090,3GA6V@35493,4JKQN@91835,KOG2769@1,KOG2769@2759	NA|NA|NA	A	U4 U6 small nuclear ribonucleoprotein
jg29617.t1	3827.XP_004494468.1	9.3e-29	132.9	fabids				ko:K02835					ko00000,ko03012				Viridiplantae	37QB4@33090,3GEWE@35493,4JE2N@91835,COG0216@1,KOG2726@2759	NA|NA|NA	J	Peptide chain release factor
jg30297.t1	161934.XP_010695062.1	1.2e-09	69.3	Streptophyta													Viridiplantae	37IFY@33090,3G74J@35493,COG5077@1,KOG1863@2759	NA|NA|NA	O	Belongs to the peptidase C19 family
jg30100.t1	3983.cassava4.1_015503m	1.1e-79	303.1	fabids													Viridiplantae	28N64@1,2SJ35@2759,37Z10@33090,3GNIN@35493,4JRN1@91835	NA|NA|NA	S	Peptidase of plants and bacteria
jg29881.t1	3827.XP_004486125.1	3.5e-134	485	fabids													Viridiplantae	37N8Y@33090,3GFFS@35493,4JVQS@91835,COG0515@1,KOG1187@2759	NA|NA|NA	T	Belongs to the protein kinase superfamily
jg30352.t1	3847.GLYMA12G04640.2	1.2e-148	533.9	fabids													Viridiplantae	28PAE@1,2QVXQ@2759,37Q8B@33090,3GH6H@35493,4JG1A@91835	NA|NA|NA	S	F-Box protein
jg29399.t1	29760.VIT_07s0104g00160.t01	4.9e-48	198	Streptophyta				ko:K11087	ko03040,ko05322,map03040,map05322	M00351,M00352,M00354,M00355,M00398			ko00000,ko00001,ko00002,ko03032,ko03041				Viridiplantae	37USP@33090,3GIRG@35493,COG1958@1,KOG3428@2759	NA|NA|NA	A	Small nuclear ribonucleoprotein
jg30211.t1	3885.XP_007131870.1	2.9e-291	1007.3	fabids			2.3.2.31	ko:K11968					ko00000,ko01000,ko04121				Viridiplantae	37HG5@33090,3G8ZW@35493,4JNM5@91835,KOG1815@1,KOG1815@2759	NA|NA|NA	O	E3 ubiquitin-protein ligase
jg29771.t1	3885.XP_007147680.1	2.6e-50	206.1	fabids													Viridiplantae	28HPI@1,2QQ0Z@2759,37S3Y@33090,3GH8F@35493,4JEGX@91835	NA|NA|NA
jg30269.t1	28532.XP_010520311.1	1e-46	193.7	Brassicales													Viridiplantae	37W4F@33090,3GJIM@35493,3I0F8@3699,KOG1075@1,KOG1075@2759	NA|NA|NA	S	Encoded by
jg30237.t1	71139.XP_010068136.1	1.7e-121	443.7	Streptophyta													Viridiplantae	28NJC@1,2QV50@2759,37IK6@33090,3GCJV@35493	NA|NA|NA	Q	Belongs to the cytochrome P450 family
jg30104.t1	3983.cassava4.1_024155m	1.3e-85	322.8	fabids													Viridiplantae	28N64@1,2SJ35@2759,37Z10@33090,3GNIN@35493,4JRN1@91835	NA|NA|NA	S	Peptidase of plants and bacteria
jg30146.t1	3827.XP_004505256.1	2.5e-85	322.8	fabids													Viridiplantae	2QV80@2759,37RY8@33090,3GBSM@35493,4JSAM@91835,COG4886@1	NA|NA|NA	S	At4g06744-like
jg30101.t1	3649.evm.model.supercontig_3.152	3.5e-11	74.3	Brassicales				ko:K12130	ko04712,map04712				ko00000,ko00001				Viridiplantae	37R8H@33090,3G75E@35493,3HN66@3699,COG5641@1,KOG1601@2759	NA|NA|NA	K	Two-component response
jg29783.t1	71139.XP_010067635.1	1.4e-29	136	Streptophyta													Viridiplantae	2CVDF@1,2S4G5@2759,37WAG@33090,3GK77@35493	NA|NA|NA	S	Cytochrome b-c1 complex, subunit
jg29497.t1	42345.XP_008776509.1	2.3e-10	71.6	Liliopsida													Viridiplantae	383PN@33090,3H051@35493,3M3M4@4447,COG2801@1,KOG0017@2759	NA|NA|NA	L	transposition, RNA-mediated
jg29937.t1	3885.XP_007143160.1	2e-16	91.7	Streptophyta													Viridiplantae	2QWDY@2759,37QJ4@33090,3G71R@35493,COG0515@1	NA|NA|NA	T	Cysteine-rich receptor-like protein kinase
jg30408.t1	3847.GLYMA12G04330.1	0	1335.9	fabids													Viridiplantae	37J5B@33090,3GCXI@35493,4JGW6@91835,COG1269@1,KOG2189@2759	NA|NA|NA	C	Essential component of the vacuolar proton pump (V- ATPase), a multimeric enzyme that catalyzes the translocation of protons across the membranes. Required for assembly and activity of the V-ATPase
jg29361.t1	3827.XP_004497323.1	6.5e-153	547.7	fabids		GO:0005575,GO:0005622,GO:0005623,GO:0005634,GO:0005886,GO:0006950,GO:0006970,GO:0007154,GO:0007165,GO:0008104,GO:0008150,GO:0009628,GO:0009651,GO:0009987,GO:0016020,GO:0023052,GO:0033036,GO:0034613,GO:0043226,GO:0043227,GO:0043229,GO:0043231,GO:0044424,GO:0044464,GO:0050789,GO:0050794,GO:0050896,GO:0051179,GO:0051641,GO:0051716,GO:0065007,GO:0070727,GO:0071944											Viridiplantae	37NF2@33090,3GFKU@35493,4JF1D@91835,COG0666@1,KOG0504@2759	NA|NA|NA	S	ankyrin repeat-containing protein
jg30150.t1	3885.XP_007157716.1	2.1e-81	309.7	fabids													Viridiplantae	2CMFX@1,2QQ8K@2759,37J6Z@33090,3GA79@35493,4JIVH@91835	NA|NA|NA	S	At4g06744-like
jg30440.t1	102107.XP_008236819.1	6.2e-54	216.9	fabids				ko:K14488	ko04075,map04075				ko00000,ko00001				Viridiplantae	2BXPJ@1,2RXRR@2759,37TRH@33090,3GI92@35493,4JNWP@91835	NA|NA|NA	S	Indole-3-acetic acid-induced protein ARG7-like
jg30257.t1	3983.cassava4.1_005605m	2.7e-08	64.7	fabids													Viridiplantae	28JIG@1,2QTWW@2759,37K4Y@33090,3GA0G@35493,4JHKC@91835	NA|NA|NA	K	WRKY transcription factor
jg30319.t1	3847.GLYMA04G01540.1	0	3130.9	fabids													Viridiplantae	37Q6R@33090,3GD9S@35493,4JGNQ@91835,COG5032@1,KOG0902@2759	NA|NA|NA	T	Belongs to the PI3 PI4-kinase family
jg29978.t1	29760.VIT_03s0088g00300.t01	2.5e-07	63.2	Streptophyta													Viridiplantae	2A7JR@1,2RYEF@2759,37TZW@33090,3GIDR@35493	NA|NA|NA
jg29359.t1	3885.XP_007142695.1	4.5e-103	380.9	fabids			3.1.3.16	ko:K17506					ko00000,ko01000,ko01009				Viridiplantae	37P6D@33090,3GHJR@35493,4JI0T@91835,COG0631@1,KOG0698@2759	NA|NA|NA	T	phosphatase 2c
jg29823.t1	3847.GLYMA07G39220.1	8.1e-134	483.8	fabids													Viridiplantae	28QV4@1,2QXI0@2759,37KNB@33090,3G9KW@35493,4JIQ2@91835	NA|NA|NA	S	f-box protein
jg30536.t1	3750.XP_008365922.1	8.4e-231	806.2	fabids		GO:0000151,GO:0005575,GO:0005622,GO:0005623,GO:0005634,GO:0005654,GO:0005737,GO:0005739,GO:0005829,GO:0031461,GO:0031974,GO:0031981,GO:0032991,GO:0043226,GO:0043227,GO:0043229,GO:0043231,GO:0043233,GO:0044422,GO:0044424,GO:0044428,GO:0044444,GO:0044446,GO:0044464,GO:0070013,GO:0080008,GO:1902494,GO:1990234		ko:K11795,ko:K11804,ko:K11807					ko00000,ko04121				Viridiplantae	37KS6@33090,3GB52@35493,4JHTU@91835,KOG1334@1,KOG1334@2759	NA|NA|NA	S	DDB1- and CUL4-associated factor
jg30061.t1	13333.ERN03663	5.4e-30	137.1	Streptophyta													Viridiplantae	2CG4Q@1,2S3K4@2759,37W2Q@33090,3GK5E@35493	NA|NA|NA	S	At2g23090-like
jg30453.t1	3885.XP_007131728.1	4.7e-34	150.2	fabids													Viridiplantae	2CYEX@1,2S4NX@2759,37WHQ@33090,3GK1Q@35493,4JUN7@91835	NA|NA|NA	S	Auxin-induced protein
jg29910.t1	3880.AES93612	4.3e-84	317.8	fabids		GO:0003674,GO:0003824,GO:0004672,GO:0004674,GO:0005575,GO:0005623,GO:0005886,GO:0006464,GO:0006468,GO:0006793,GO:0006796,GO:0006807,GO:0006950,GO:0006952,GO:0008150,GO:0008152,GO:0009605,GO:0009607,GO:0009617,GO:0009987,GO:0016020,GO:0016301,GO:0016310,GO:0016740,GO:0016772,GO:0016773,GO:0019538,GO:0036211,GO:0042742,GO:0043170,GO:0043207,GO:0043412,GO:0044237,GO:0044238,GO:0044260,GO:0044267,GO:…											Viridiplantae	2QWDY@2759,37QJ4@33090,3G71R@35493,4JRC0@91835,COG0515@1	NA|NA|NA	T	Cysteine-rich receptor-like protein kinase
jg30484.t1	3847.GLYMA12G03510.1	2.8e-106	392.1	fabids													Viridiplantae	2CM7G@1,2QPIR@2759,37NTM@33090,3GE14@35493,4JE52@91835	NA|NA|NA	T	Thaumatin-like protein
jg29429.t1	102107.XP_008233575.1	7.6e-98	364.4	fabids													Viridiplantae	37RZ8@33090,3GES7@35493,4JN3R@91835,KOG0118@1,KOG0118@2759	NA|NA|NA	A	zinc finger
jg30342.t1	71139.XP_010028602.1	2.7e-256	891	Streptophyta			2.3.1.199	ko:K15397	ko00062,ko01110,map00062,map01110	M00415	R09419,R10825	RC00004,RC02888,RC02997	ko00000,ko00001,ko00002,ko01000				Viridiplantae	2QPKZ@2759,37K20@33090,3GDHS@35493,COG3424@1	NA|NA|NA	I	3-ketoacyl-coa synthase
jg30056.t1	3641.EOY03364	3.9e-10	72.4	Viridiplantae													Viridiplantae	2EJ9D@1,2SPGW@2759,3803A@33090	NA|NA|NA	S	F-box domain
jg29967.t1	3847.GLYMA20G27460.1	7.5e-17	93.6	Streptophyta													Viridiplantae	2QWDY@2759,37QJ4@33090,3G71R@35493,COG0515@1	NA|NA|NA	T	Cysteine-rich receptor-like protein kinase
jg29475.t1	4096.XP_009784009.1	2.5e-157	562	asterids													Viridiplantae	37K68@33090,3GAQN@35493,44SDY@71274,COG0443@1,KOG0101@2759	NA|NA|NA	O	Heat shock cognate 70 kDa
jg30068.t1	3827.XP_004496896.1	6e-53	214.5	fabids		GO:0001664,GO:0003674,GO:0003824,GO:0004842,GO:0005102,GO:0005109,GO:0005488,GO:0005515,GO:0005575,GO:0005623,GO:0005886,GO:0005887,GO:0006464,GO:0006508,GO:0006511,GO:0006807,GO:0007154,GO:0007165,GO:0007166,GO:0007267,GO:0008150,GO:0008152,GO:0008283,GO:0009056,GO:0009057,GO:0009966,GO:0009968,GO:0009987,GO:0010498,GO:0010646,GO:0010648,GO:0016020,GO:0016021,GO:0016055,GO:0016567,GO:0016740,GO:…											Viridiplantae	37UD3@33090,3GH90@35493,4JQ7T@91835,KOG0800@1,KOG0800@2759	NA|NA|NA	O	E3 ubiquitin-protein ligase
jg30002.t1	3847.GLYMA07G31570.1	9.8e-63	246.1	fabids													Viridiplantae	37I7D@33090,3GCBS@35493,4JKHK@91835,COG0464@1,KOG0741@2759	NA|NA|NA	O	Vesicle-fusing
jg30145.t1	3847.GLYMA10G41000.3	1.4e-251	875.5	fabids													Viridiplantae	37HYA@33090,3G7JI@35493,4JERV@91835,COG2453@1,KOG2283@2759	NA|NA|NA	T	Phosphatidylinositol 3,4,5-trisphosphate 3-phosphatase and dual-specificity protein phosphatase
jg30240.t1	3885.XP_007153455.1	9.2e-39	166	fabids													Viridiplantae	37SNA@33090,3GHP0@35493,4JKNI@91835,KOG0254@1,KOG0254@2759	NA|NA|NA	U	Belongs to the major facilitator superfamily. Sugar transporter (TC 2.A.1.1) family
jg29384.t1	3641.EOY27578	7.3e-11	74.3	Viridiplantae													Viridiplantae	37K76@33090,KOG4585@1,KOG4585@2759	NA|NA|NA	L	nuclease HARBI1
jg29614.t1	3847.GLYMA02G00340.1	9.8e-25	119.8	fabids													Viridiplantae	28N77@1,2QUSI@2759,37SZF@33090,3GCN3@35493,4JKZI@91835	NA|NA|NA	S	Benzyl alcohol
jg29781.t1	3847.GLYMA06G16960.2	8e-233	813.5	fabids													Viridiplantae	2CGEZ@1,2QPU5@2759,37MM5@33090,3GG21@35493,4JF9G@91835	NA|NA|NA	S	Protein SUPPRESSOR OF GENE SILENCING
jg30372.t1	3827.XP_004507466.1	1.7e-82	312.8	fabids													Viridiplantae	2CY8B@1,2S2Q3@2759,37VPZ@33090,3GJKD@35493,4JU1M@91835	NA|NA|NA	S	Arabidopsis protein of unknown function
jg29634.t1	3847.GLYMA13G07560.1	6.7e-231	806.6	fabids													Viridiplantae	37RK3@33090,3G9JQ@35493,4JH9C@91835,KOG2575@1,KOG2575@2759	NA|NA|NA	EG	Belongs to the ALG6 ALG8 glucosyltransferase family
jg30399.t1	3760.EMJ01752	6e-128	463.8	fabids		GO:0000105,GO:0003674,GO:0003824,GO:0004401,GO:0005575,GO:0005622,GO:0005623,GO:0005737,GO:0006082,GO:0006520,GO:0006547,GO:0006725,GO:0006793,GO:0006796,GO:0006807,GO:0008150,GO:0008152,GO:0008652,GO:0009058,GO:0009507,GO:0009536,GO:0009987,GO:0016053,GO:0016311,GO:0016787,GO:0016788,GO:0016791,GO:0018130,GO:0019438,GO:0019752,GO:0034641,GO:0042578,GO:0043226,GO:0043227,GO:0043229,GO:0043231,GO:…	3.1.3.15,3.1.3.25,3.1.3.93	ko:K18649	ko00053,ko00340,ko00562,ko01100,ko01110,ko01230,ko04070,map00053,map00340,map00562,map01100,map01110,map01230,map04070	M00026,M00114,M00131	R01185,R01186,R01187,R03013,R07674	RC00017,RC00078	ko00000,ko00001,ko00002,ko01000				Viridiplantae	37KZ5@33090,3GEZ2@35493,4JI3E@91835,COG0483@1,KOG2951@2759	NA|NA|NA	G	Bifunctional phosphatase IMPL2
jg29608.t1	3880.AES87873	8.8e-39	166.4	fabids													Viridiplantae	37Q72@33090,3GCCF@35493,4JS2N@91835,COG0507@1,KOG0987@2759	NA|NA|NA	D	Belongs to the helicase family
jg29908.t1	3847.GLYMA01G45171.1	8.2e-258	896.3	fabids		GO:0003674,GO:0003824,GO:0004672,GO:0004674,GO:0005575,GO:0005623,GO:0005886,GO:0006464,GO:0006468,GO:0006793,GO:0006796,GO:0006807,GO:0006950,GO:0006952,GO:0008150,GO:0008152,GO:0009605,GO:0009607,GO:0009617,GO:0009987,GO:0016020,GO:0016301,GO:0016310,GO:0016740,GO:0016772,GO:0016773,GO:0019538,GO:0036211,GO:0042742,GO:0043170,GO:0043207,GO:0043412,GO:0044237,GO:0044238,GO:0044260,GO:0044267,GO:…											Viridiplantae	2QWDY@2759,37QJ4@33090,3G71R@35493,4JRC0@91835,COG0515@1	NA|NA|NA	T	Cysteine-rich receptor-like protein kinase
jg30518.t1	3847.GLYMA10G42810.1	3.2e-111	408.3	fabids													Viridiplantae	37SF0@33090,3GCF8@35493,4JJIN@91835,KOG2609@1,KOG2609@2759	NA|NA|NA	AD	Pre-mRNA-splicing factor
jg30446.t1	3847.GLYMA12G03910.1	7.2e-35	152.9	fabids													Viridiplantae	2CYEX@1,2S4NX@2759,37WHQ@33090,3GK1Q@35493,4JUN7@91835	NA|NA|NA	S	Auxin-induced protein
jg30400.t1	3847.GLYMA13G27130.1	0	1253	fabids													Viridiplantae	37P23@33090,3GFAR@35493,4JEGT@91835,COG0515@1,KOG1187@2759	NA|NA|NA	T	receptor-like protein kinase
jg30263.t1	3847.GLYMA07G33090.1	2.9e-140	505	fabids													Viridiplantae	37JYU@33090,3G8XN@35493,4JGF1@91835,COG3491@1,KOG0143@2759	NA|NA|NA	Q	Belongs to the iron ascorbate-dependent oxidoreductase family
jg29546.t1	3880.AES83356	1.2e-58	235	fabids													Viridiplantae	37RFN@33090,3GH54@35493,4JRPA@91835,KOG4658@1,KOG4658@2759	NA|NA|NA	T	disease resistance
jg29460.t1	3847.GLYMA18G52620.2	1.1e-79	303.1	fabids													Viridiplantae	28R2B@1,2QXRC@2759,37NQV@33090,3GAZI@35493,4JEVI@91835	NA|NA|NA
jg29762.t1	3847.GLYMA07G39391.1	6.2e-38	164.1	fabids													Viridiplantae	29KH0@1,2S0XC@2759,37USH@33090,3GIT6@35493,4JPTP@91835	NA|NA|NA	S	Transcriptional repressor, ovate
jg30036.t1	3847.GLYMA20G02310.1	1.9e-201	708.8	fabids													Viridiplantae	37KBR@33090,3GC1Y@35493,4JJTI@91835,COG2124@1,KOG0156@2759	NA|NA|NA	Q	Cytochrome p450
jg30013.t1	3885.XP_007157210.1	1.7e-62	246.5	fabids													Viridiplantae	28MGH@1,2QTZY@2759,37RTV@33090,3GGTP@35493,4JPZD@91835	NA|NA|NA
jg29767.t1	3694.POPTR_1595s00200.1	1.9e-24	119.8	Eukaryota													Eukaryota	KOG1075@1,KOG1075@2759	NA|NA|NA	E	Ribonuclease H protein
jg29567.t1	3847.GLYMA18G53080.1	1.7e-27	129	fabids													Viridiplantae	2CFXU@1,2S3JQ@2759,37W6B@33090,3GKMJ@35493,4JUJR@91835	NA|NA|NA
jg30045.t1	3885.XP_007143115.1	1.5e-83	316.6	fabids		GO:0000902,GO:0000904,GO:0000976,GO:0000981,GO:0001046,GO:0001047,GO:0001067,GO:0001228,GO:0003674,GO:0003676,GO:0003677,GO:0003690,GO:0003700,GO:0005488,GO:0005575,GO:0005622,GO:0005623,GO:0005634,GO:0006139,GO:0006351,GO:0006355,GO:0006357,GO:0006366,GO:0006725,GO:0006807,GO:0007275,GO:0008150,GO:0008152,GO:0009058,GO:0009059,GO:0009653,GO:0009719,GO:0009725,GO:0009733,GO:0009888,GO:0009889,GO:…											Viridiplantae	28ZDW@1,2R684@2759,37SGE@33090,3GANV@35493,4JNUB@91835	NA|NA|NA	K	transcription factor
jg29693.t1	3847.GLYMA16G26520.1	6.6e-199	700.3	fabids			1.14.13.53,1.14.13.89	ko:K13260	ko00943,ko01110,map00943,map01110		R06560,R06561,R06606,R06607,R07371,R07746	RC00046	ko00000,ko00001,ko00199,ko01000				Viridiplantae	37HKM@33090,3G7FU@35493,4JISP@91835,COG2124@1,KOG0156@2759	NA|NA|NA	Q	Belongs to the cytochrome P450 family
jg30261.t1	3827.XP_004498175.1	2.4e-61	243.8	fabids													Viridiplantae	28JAF@1,2QRPA@2759,37NZM@33090,3G7DS@35493,4JRW4@91835	NA|NA|NA	S	Pollen-specific leucine-rich repeat extensin-like protein
jg29963.t1	3847.GLYMA20G27620.1	1.7e-54	219.5	fabids													Viridiplantae	2QWDY@2759,37QJ4@33090,3G71R@35493,4JRC0@91835,COG0515@1	NA|NA|NA	T	Cysteine-rich receptor-like protein kinase
jg30112.t1	3827.XP_004496934.1	1.9e-25	122.5	fabids													Viridiplantae	2QVM3@2759,37IGS@33090,3G7YJ@35493,4JDC6@91835,COG4857@1	NA|NA|NA	S	Methylthioribose kinase-like
jg30019.t1	3847.GLYMA20G02290.1	3.4e-92	345.1	fabids													Viridiplantae	37KBR@33090,3GC1Y@35493,4JJTI@91835,COG2124@1,KOG0156@2759	NA|NA|NA	Q	Cytochrome p450
jg30255.t1	3827.XP_004507366.1	1.2e-81	309.7	fabids													Viridiplantae	2CMEX@1,2QQ68@2759,37N1X@33090,3GEC5@35493,4JG88@91835	NA|NA|NA
jg30200.t1	3641.EOX98257	9.6e-118	429.9	Streptophyta		GO:0001676,GO:0002238,GO:0003674,GO:0003824,GO:0005575,GO:0005622,GO:0005623,GO:0005737,GO:0005783,GO:0005794,GO:0005886,GO:0006082,GO:0006629,GO:0006631,GO:0006633,GO:0006643,GO:0006665,GO:0006672,GO:0006807,GO:0008150,GO:0008152,GO:0008610,GO:0009058,GO:0009605,GO:0009607,GO:0009620,GO:0009987,GO:0010033,GO:0012505,GO:0016020,GO:0016053,GO:0016410,GO:0016740,GO:0016746,GO:0016747,GO:0019752,GO:…	2.3.1.24	ko:K04710	ko00600,ko01100,ko04071,map00600,map01100,map04071	M00094,M00099	R01496,R06517	RC00004,RC00064	ko00000,ko00001,ko00002,ko01000				Viridiplantae	37NU5@33090,3G9SV@35493,COG5058@1,KOG1607@2759	NA|NA|NA	U	lag1 longevity assurance homolog
jg30095.t1	3880.AES96527	2.6e-153	549.3	Eukaryota													Eukaryota	28I92@1,2QQJE@2759	NA|NA|NA	S	ADP binding
jg30203.t1	3847.GLYMA07G33480.2	1.8e-178	632.5	fabids													Viridiplantae	37IHA@33090,3GBJF@35493,4JNI8@91835,COG4886@1,KOG0619@2759	NA|NA|NA	S	receptor-like serine threonine-protein kinase
jg29445.t1	3827.XP_004516691.1	1.1e-24	119.8	Viridiplantae													Viridiplantae	28PWY@1,2QWJJ@2759,37NQA@33090	NA|NA|NA	S	source UniProtKB
jg30326.t1	3885.XP_007131848.1	1.8e-15	89	fabids													Viridiplantae	2DI4U@1,2SDYK@2759,37XKE@33090,3GM2E@35493,4JR9B@91835	NA|NA|NA	S	Organ-specific protein
jg29487.t1	3641.EOY07897	2.5e-21	109.4	Streptophyta		GO:0005575,GO:0005622,GO:0005623,GO:0005737,GO:0009507,GO:0009536,GO:0009579,GO:0031977,GO:0043226,GO:0043227,GO:0043229,GO:0043231,GO:0044424,GO:0044436,GO:0044444,GO:0044464											Viridiplantae	28NXC@1,2QVHQ@2759,37MUG@33090,3GE3A@35493	NA|NA|NA	S	Thylakoid lumenal 15.0 kDa protein 2
jg29440.t1	3641.EOY34519	8.8e-11	73.9	Streptophyta													Viridiplantae	37KUU@33090,3GGGA@35493,KOG0985@1,KOG0985@2759	NA|NA|NA	U	Clathrin is the major protein of the polyhedral coat of coated pits and vesicles
jg29932.t1	29760.VIT_14s0030g00870.t01	9.1e-31	140.6	Streptophyta													Viridiplantae	37RFN@33090,3GH54@35493,KOG4658@1,KOG4658@2759	NA|NA|NA	T	Disease resistance protein
jg30262.t1	3847.GLYMA07G33090.1	4.2e-139	501.1	fabids													Viridiplantae	37JYU@33090,3G8XN@35493,4JGF1@91835,COG3491@1,KOG0143@2759	NA|NA|NA	Q	Belongs to the iron ascorbate-dependent oxidoreductase family
jg30205.t1	3847.GLYMA12G05010.1	5.7e-213	746.9	fabids													Viridiplantae	2QPIQ@2759,37JYF@33090,3GAV2@35493,4JFV0@91835,COG0761@1	NA|NA|NA	IM	4-hydroxy-3-methylbut-2-enyl diphosphate reductase
jg29801.t1	3847.GLYMA17G01530.1	8.9e-73	280.8	fabids													Viridiplantae	28QV4@1,2QXI0@2759,37KNB@33090,3G9KW@35493,4JIQ2@91835	NA|NA|NA	S	f-box protein
jg29578.t1	3750.XP_008381293.1	2.5e-138	498.8	fabids	EFTS	GO:0003674,GO:0003676,GO:0003723,GO:0003746,GO:0005488,GO:0005575,GO:0005622,GO:0005623,GO:0005737,GO:0005739,GO:0005759,GO:0006412,GO:0006414,GO:0006518,GO:0006807,GO:0008135,GO:0008150,GO:0008152,GO:0009058,GO:0009059,GO:0009987,GO:0010467,GO:0019538,GO:0031974,GO:0032543,GO:0034641,GO:0034645,GO:0043043,GO:0043170,GO:0043226,GO:0043227,GO:0043229,GO:0043231,GO:0043233,GO:0043603,GO:0043604,GO:…											Viridiplantae	37N65@33090,3GB8V@35493,4JDRX@91835,COG0264@1,KOG1071@2759	NA|NA|NA	J	Associates with the EF-Tu.GDP complex and induces the exchange of GDP to GTP. It remains bound to the aminoacyl-tRNA.EF- Tu.GTP complex up to the GTP hydrolysis stage on the ribosome
jg29808.t1	3847.GLYMA17G01530.1	1.1e-73	283.9	fabids													Viridiplantae	28QV4@1,2QXI0@2759,37KNB@33090,3G9KW@35493,4JIQ2@91835	NA|NA|NA	S	f-box protein
jg30343.t1	3641.EOX98009	1.1e-54	219.9	Streptophyta													Viridiplantae	37Y36@33090,3G8ZI@35493,COG0596@1,KOG1454@2759	NA|NA|NA	S	alpha/beta hydrolase fold
jg30131.t1	3760.EMJ00498	1.2e-63	250	fabids				ko:K09422					ko00000,ko03000				Viridiplantae	37QB6@33090,3G8PE@35493,4JJWB@91835,COG5147@1,KOG0048@2759	NA|NA|NA	ADK	RNA polymerase II transcription regulator recruiting activity
jg29922.t1	3847.GLYMA20G27620.1	3.4e-157	562	fabids													Viridiplantae	2QWDY@2759,37QJ4@33090,3G71R@35493,4JRC0@91835,COG0515@1	NA|NA|NA	T	Cysteine-rich receptor-like protein kinase
jg30222.t1	3847.GLYMA13G44810.2	1.4e-114	420.2	fabids													Viridiplantae	37JC0@33090,3GBNG@35493,4JD2N@91835,KOG4197@1,KOG4197@2759	NA|NA|NA	S	Pentatricopeptide repeat-containing protein At1g80880
jg29678.t1	3656.XP_008459455.1	8.7e-09	66.6	fabids				ko:K11599	ko03050,map03050				ko00000,ko00001,ko03051				Viridiplantae	37U04@33090,3GHX3@35493,4JPQZ@91835,KOG3061@1,KOG3061@2759	NA|NA|NA	O	cyclin-B1-2-like
jg30024.t1	3847.GLYMA20G02310.1	2.1e-195	688.7	fabids													Viridiplantae	37KBR@33090,3GC1Y@35493,4JJTI@91835,COG2124@1,KOG0156@2759	NA|NA|NA	Q	Cytochrome p450
jg29723.t1	3880.AES84295	8.2e-270	936.4	fabids													Viridiplantae	37K2N@33090,3GDB9@35493,4JDF4@91835,COG5498@1,KOG2254@2759	NA|NA|NA	G	Endo-1,3(4)-beta-glucanase
jg30265.t1	3847.GLYMA07G33090.1	1.4e-139	502.7	fabids													Viridiplantae	37JYU@33090,3G8XN@35493,4JGF1@91835,COG3491@1,KOG0143@2759	NA|NA|NA	Q	Belongs to the iron ascorbate-dependent oxidoreductase family
jg29837.t1	3847.GLYMA07G39140.3	1.5e-235	822	fabids													Viridiplantae	28M1T@1,2QTII@2759,37QA1@33090,3GF8U@35493,4JJVN@91835	NA|NA|NA	G	Belongs to the glycosyl hydrolase 17 family
jg29587.t1	3649.evm.model.supercontig_170.3	5.6e-91	341.3	Streptophyta													Viridiplantae	28IIJ@1,2SI9H@2759,37YXB@33090,3GHMY@35493	NA|NA|NA	S	SAM dependent carboxyl methyltransferase
jg30039.t1	3827.XP_004507099.1	6.7e-15	87.4	fabids			2.3.2.27	ko:K19045					ko00000,ko01000,ko04121				Viridiplantae	37JJC@33090,3G8W3@35493,4JKCN@91835,KOG0800@1,KOG0800@2759	NA|NA|NA	O	E3 ubiquitin ligase BIG BROTHER-like
jg29702.t1	3847.GLYMA16G26520.1	3.6e-205	721.1	fabids			1.14.13.53,1.14.13.89	ko:K13260	ko00943,ko01110,map00943,map01110		R06560,R06561,R06606,R06607,R07371,R07746	RC00046	ko00000,ko00001,ko00199,ko01000				Viridiplantae	37HKM@33090,3G7FU@35493,4JISP@91835,COG2124@1,KOG0156@2759	NA|NA|NA	Q	Belongs to the cytochrome P450 family
jg30274.t1	3847.GLYMA02G15280.1	2e-117	429.1	fabids													Viridiplantae	28M40@1,2QTKX@2759,37HJK@33090,3GEJA@35493,4JM1I@91835	NA|NA|NA	Q	Belongs to the peroxidase family. Classical plant (class III) peroxidase subfamily
jg29628.t1	3656.XP_008456908.1	5.1e-203	713.8	fabids	ARP6	GO:0003674,GO:0005198,GO:0005200,GO:0005575,GO:0005622,GO:0005623,GO:0005634,GO:0006325,GO:0006338,GO:0006355,GO:0006950,GO:0006970,GO:0006996,GO:0007010,GO:0007275,GO:0008150,GO:0008283,GO:0009266,GO:0009628,GO:0009791,GO:0009845,GO:0009889,GO:0009909,GO:0009910,GO:0009987,GO:0010468,GO:0010556,GO:0016043,GO:0019219,GO:0019222,GO:0030029,GO:0031323,GO:0031326,GO:0032501,GO:0032502,GO:0043226,GO:…	5.2.1.8	ko:K11662,ko:K12735					ko00000,ko01000,ko03036,ko03041,ko03110,ko04812				Viridiplantae	37JZH@33090,3GFJ0@35493,4JD2U@91835,COG5277@1,KOG0676@2759	NA|NA|NA	Z	cytoskeleton organization
jg29558.t1	3827.XP_004494838.1	1.1e-50	206.5	fabids													Viridiplantae	28KZX@1,2QTGR@2759,37P4P@33090,3G75P@35493,4JD9N@91835	NA|NA|NA	S	Lecithin retinol acyltransferase
jg29561.t1	3885.XP_007139188.1	1.2e-157	562.8	fabids		GO:0003674,GO:0003824,GO:0005575,GO:0005623,GO:0005886,GO:0005887,GO:0006629,GO:0006644,GO:0006793,GO:0006796,GO:0008150,GO:0008152,GO:0008195,GO:0009987,GO:0016020,GO:0016021,GO:0016311,GO:0016787,GO:0016788,GO:0016791,GO:0019637,GO:0031224,GO:0031226,GO:0042578,GO:0044237,GO:0044238,GO:0044255,GO:0044425,GO:0044459,GO:0044464,GO:0071704,GO:0071944	3.1.3.4,3.1.3.81	ko:K18693	ko00561,ko00564,ko01110,map00561,map00564,map01110		R02239	RC00017	ko00000,ko00001,ko01000				Viridiplantae	37HG2@33090,3G92G@35493,4JF1P@91835,COG0671@1,KOG3030@2759	NA|NA|NA	I	Lipid phosphate phosphatase
jg29819.t1	3847.GLYMA17G01530.1	6e-140	504.2	fabids													Viridiplantae	28QV4@1,2QXI0@2759,37KNB@33090,3G9KW@35493,4JIQ2@91835	NA|NA|NA	S	f-box protein
jg29594.t1	3760.EMJ17270	4.9e-186	657.9	fabids													Viridiplantae	37MEY@33090,3GARC@35493,4JT9J@91835,COG0515@1,KOG1187@2759	NA|NA|NA	T	receptor-like protein kinase
jg29944.t1	3880.AES85101	1e-57	230.7	Streptophyta													Viridiplantae	2QWDY@2759,37QJ4@33090,3G71R@35493,COG0515@1	NA|NA|NA	T	Cysteine-rich receptor-like protein kinase
jg29464.t1	3885.XP_007139234.1	5.5e-43	181.8	fabids	OBP3												Viridiplantae	28K3S@1,2QTHW@2759,37MIV@33090,3GB74@35493,4JRPX@91835	NA|NA|NA	K	Dof zinc finger protein
jg30217.t1	4113.PGSC0003DMT400043037	2.1e-12	80.5	asterids		GO:0003674,GO:0003824,GO:0004842,GO:0006464,GO:0006807,GO:0008150,GO:0008152,GO:0009987,GO:0016567,GO:0016740,GO:0019538,GO:0019787,GO:0032446,GO:0036211,GO:0043170,GO:0043412,GO:0044237,GO:0044238,GO:0044260,GO:0044267,GO:0061630,GO:0061659,GO:0070647,GO:0071704,GO:0140096,GO:1901564											Viridiplantae	388IT@33090,3GXBY@35493,44FM4@71274,KOG3002@1,KOG3002@2759	NA|NA|NA	K	high mobility group
jg29381.t1	218851.Aquca_019_00092.1	2.2e-70	271.9	Streptophyta													Viridiplantae	2CMAK@1,2QPT8@2759,37MKA@33090,3GD5I@35493	NA|NA|NA	C	Component of the cytochrome b6-f complex, which mediates electron transfer between photosystem II (PSII) and photosystem I (PSI), cyclic electron flow around PSI, and state transitions
jg30275.t1	4155.Migut.B00310.1.p	2.2e-18	98.6	asterids													Viridiplantae	2D0B0@1,2S3MK@2759,37VZN@33090,3GKA6@35493,44KT6@71274	NA|NA|NA
jg30348.t1	3827.XP_004507455.1	4.4e-129	467.6	fabids		GO:0003674,GO:0003824,GO:0008150,GO:0008152,GO:0010283,GO:0016491,GO:0016627,GO:0016628,GO:0055114											Viridiplantae	28KYA@1,2QTF0@2759,37JAJ@33090,3GAKF@35493,4JKIJ@91835	NA|NA|NA	S	reductase
jg29593.t1	3880.AES80594	7.4e-45	187.6	fabids													Viridiplantae	380EH@33090,3GKE4@35493,4JUJ4@91835,COG0515@1,KOG1187@2759	NA|NA|NA	T	receptor-like protein kinase
jg30044.t1	3847.GLYMA20G27000.1	0	1196.4	fabids													Viridiplantae	28KFV@1,2QSX2@2759,37IZS@33090,3G7YA@35493,4JKC8@91835	NA|NA|NA	T	Vacuolar-sorting receptor
jg30401.t1	3827.XP_004507453.1	1.2e-10	72	fabids													Viridiplantae	2CCVI@1,2QT6X@2759,37K4H@33090,3G7XA@35493,4JI05@91835	NA|NA|NA	K	Transcription factor
jg29438.t1	3847.GLYMA19G35560.1	5.8e-240	837	Streptophyta													Viridiplantae	37K68@33090,3GAQN@35493,COG0443@1,KOG0101@2759	NA|NA|NA	O	Belongs to the heat shock protein 70 family
jg30538.t1	3847.GLYMA20G23910.1	0	1175.2	fabids													Viridiplantae	37M9C@33090,3GE1I@35493,4JE04@91835,COG0668@1,KOG4629@2759	NA|NA|NA	M	Mechanosensitive ion channel protein
jg29456.t1	3649.evm.model.supercontig_1.390	2.7e-80	304.7	Brassicales	UBC14	GO:0000209,GO:0003674,GO:0003824,GO:0004842,GO:0005488,GO:0005515,GO:0005575,GO:0005622,GO:0005623,GO:0005737,GO:0006464,GO:0006807,GO:0008150,GO:0008152,GO:0009987,GO:0016567,GO:0016740,GO:0019538,GO:0019787,GO:0019899,GO:0031625,GO:0032446,GO:0036211,GO:0043170,GO:0043412,GO:0044237,GO:0044238,GO:0044260,GO:0044267,GO:0044389,GO:0044424,GO:0044464,GO:0061630,GO:0061659,GO:0070647,GO:0071704,GO:…	2.3.2.23	ko:K10575	ko04120,ko04141,ko05012,map04120,map04141,map05012				ko00000,ko00001,ko01000,ko04121				Viridiplantae	37IXQ@33090,3G84I@35493,3HWBV@3699,COG5078@1,KOG0425@2759	NA|NA|NA	O	protein modification by small protein conjugation
jg29785.t1	3847.GLYMA15G11800.1	9.9e-51	206.1	fabids													Viridiplantae	2ATNI@1,2RZSC@2759,37UXK@33090,3GIAI@35493,4JP8E@91835	NA|NA|NA	S	RbcX protein
jg29474.t1	3641.EOY18172	8.2e-54	216.5	Streptophyta													Viridiplantae	37K68@33090,3GAQN@35493,COG0443@1,KOG0101@2759	NA|NA|NA	O	Belongs to the heat shock protein 70 family
jg30544.t1	3847.GLYMA11G10320.1	2e-278	964.5	fabids													Viridiplantae	37I5Z@33090,3G7TH@35493,4JGZ4@91835,COG2132@1,KOG1263@2759	NA|NA|NA	Q	L-ascorbate oxidase homolog
jg29929.t1	3847.GLYMA18G45131.1	7.9e-117	427.2	fabids													Viridiplantae	37Z16@33090,3GP0K@35493,4JTRW@91835,COG0515@1,KOG1187@2759	NA|NA|NA	T	Salt stress response/antifungal
jg30546.t1	3983.cassava4.1_010817m	1.1e-108	399.8	fabids													Viridiplantae	2CHKY@1,2QV09@2759,37PVI@33090,3GGBI@35493,4JGIG@91835	NA|NA|NA	S	Late embryogenesis abundant protein
jg29951.t1	2711.XP_006475107.1	1.1e-09	70.1	Streptophyta													Viridiplantae	37TA2@33090,3GK06@35493,KOG1075@1,KOG1075@2759	NA|NA|NA	S	ribonuclease H protein
jg30412.t1	2711.XP_006473293.1	7.2e-23	113.2	Streptophyta		GO:0003674,GO:0003676,GO:0003723,GO:0003729,GO:0003743,GO:0005488,GO:0005575,GO:0005622,GO:0005623,GO:0005737,GO:0005829,GO:0006412,GO:0006413,GO:0006417,GO:0006446,GO:0006518,GO:0006807,GO:0006950,GO:0006970,GO:0008135,GO:0008150,GO:0008152,GO:0009058,GO:0009059,GO:0009628,GO:0009651,GO:0009889,GO:0009894,GO:0009987,GO:0010467,GO:0010468,GO:0010556,GO:0010608,GO:0019219,GO:0019222,GO:0019538,GO:…		ko:K13126	ko03013,ko03015,ko03018,map03013,map03015,map03018				ko00000,ko00001,ko03019,ko03041				Viridiplantae	37JW4@33090,3GC2V@35493,KOG0123@1,KOG0123@2759	NA|NA|NA	AJ	Binds the poly(A) tail of mRNA
jg29436.t1	3847.GLYMA02G10470.1	0	1740.7	fabids													Viridiplantae	37MIR@33090,3GGCN@35493,4JFA4@91835,COG0567@1,KOG0450@2759	NA|NA|NA	C	2-oxoglutarate dehydrogenase
jg30017.t1	3847.GLYMA20G02330.1	4e-191	674.5	fabids													Viridiplantae	37KBR@33090,3GC1Y@35493,4JJTI@91835,COG2124@1,KOG0156@2759	NA|NA|NA	Q	Cytochrome p450
jg30363.t1	3847.GLYMA12G33051.1	6.9e-193	681	fabids													Viridiplantae	37MES@33090,3GGG5@35493,4JM61@91835,KOG0495@1,KOG0495@2759	NA|NA|NA	A	pre-mRNA-processing factor
jg30407.t1	3827.XP_004507484.1	3.2e-174	617.8	fabids			3.4.22.41	ko:K01373	ko04142,ko04210,map04142,map04210				ko00000,ko00001,ko01000,ko01002				Viridiplantae	37N6V@33090,3G90Y@35493,4JI7U@91835,COG4870@1,KOG1542@2759	NA|NA|NA	O	Belongs to the peptidase C1 family
jg30376.t1	3847.GLYMA12G04520.1	5.1e-79	301.2	Viridiplantae													Viridiplantae	28NCI@1,2QUY1@2759,37QEN@33090	NA|NA|NA	S	BEST Arabidopsis thaliana protein match is Arabidopsis protein of
jg30097.t1	3847.GLYMA20G26640.1	2.4e-191	675.2	fabids													Viridiplantae	2CAG8@1,2QQJR@2759,37PV9@33090,3GB7Z@35493,4JJED@91835	NA|NA|NA
jg30232.t1	3885.XP_007131886.1	6.2e-194	683.7	fabids			4.2.1.92	ko:K01723	ko00592,ko01100,ko01110,map00592,map01100,map01110	M00113	R07863,R07865	RC02105	ko00000,ko00001,ko00002,ko00199,ko01000				Viridiplantae	28NJC@1,2QV50@2759,37IK6@33090,3GCJV@35493,4JKSA@91835	NA|NA|NA	Q	Belongs to the cytochrome P450 family
jg29821.t1	3847.GLYMA17G01530.1	1.4e-133	483	fabids													Viridiplantae	28QV4@1,2QXI0@2759,37KNB@33090,3G9KW@35493,4JIQ2@91835	NA|NA|NA	S	f-box protein
jg29643.t1	3649.evm.model.supercontig_170.49	2.3e-25	122.1	Brassicales													Viridiplantae	2AK3B@1,2RZ8J@2759,37UIJ@33090,3GIR1@35493,3HTXJ@3699	NA|NA|NA
jg30160.t1	3847.GLYMA02G11600.1	1.7e-77	295.8	fabids													Viridiplantae	2QTH1@2759,37UHK@33090,3GX5C@35493,4JVXZ@91835,COG0517@1	NA|NA|NA	S	CBS domain-containing protein
jg30221.t1	3988.XP_002519108.1	7.3e-67	260	fabids				ko:K21894					ko00000,ko02000	1.A.107.1.5			Viridiplantae	37U7M@33090,3GI1C@35493,4JRHB@91835,KOG3378@1,KOG3378@2759	NA|NA|NA	C	Belongs to the globin family
jg29396.t1	3847.GLYMA09G12050.1	4.3e-105	387.9	fabids													Viridiplantae	28IZG@1,2QSJM@2759,37KR0@33090,3GAMT@35493,4JSFM@91835	NA|NA|NA	S	Nodulin-like
jg30543.t1	3760.EMJ02990	6.3e-112	411	fabids		GO:0000724,GO:0000725,GO:0003674,GO:0003676,GO:0003677,GO:0003678,GO:0003824,GO:0004003,GO:0004386,GO:0005488,GO:0005575,GO:0005622,GO:0005623,GO:0005634,GO:0005694,GO:0005737,GO:0006139,GO:0006259,GO:0006260,GO:0006281,GO:0006284,GO:0006302,GO:0006310,GO:0006464,GO:0006725,GO:0006807,GO:0006950,GO:0006974,GO:0006996,GO:0008026,GO:0008094,GO:0008150,GO:0008152,GO:0009058,GO:0009059,GO:0009378,GO:…											Viridiplantae	2CNGR@1,2QW71@2759,37TK0@33090,3GG0I@35493,4JN32@91835	NA|NA|NA	S	f-box protein
jg29882.t1	3847.GLYMA05G26310.2	3.6e-20	104.8	fabids													Viridiplantae	37IBJ@33090,3GF3J@35493,4JGJX@91835,KOG4197@1,KOG4197@2759	NA|NA|NA	L	Pentatricopeptide repeat-containing protein
jg30174.t1	4098.XP_009607578.1	1.9e-22	112.8	asterids													Viridiplantae	28JYN@1,2QSD0@2759,37RWA@33090,3GD89@35493,44TQJ@71274	NA|NA|NA	K	helix loop helix domain
jg29797.t1	3847.GLYMA17G01530.1	2.8e-131	475.3	fabids													Viridiplantae	28QV4@1,2QXI0@2759,37KNB@33090,3G9KW@35493,4JIQ2@91835	NA|NA|NA	S	f-box protein
jg30358.t1	3827.XP_004507466.1	2.5e-70	272.3	fabids													Viridiplantae	2CY8B@1,2S2Q3@2759,37VPZ@33090,3GJKD@35493,4JU1M@91835	NA|NA|NA	S	Arabidopsis protein of unknown function
jg30422.t1	3641.EOY00794	8.5e-27	126.3	Eukaryota													Eukaryota	2BYPQ@1,2S2HS@2759	NA|NA|NA	S	Myb/SANT-like DNA-binding domain
jg29858.t1	3847.GLYMA17G01720.1	1.8e-171	608.6	fabids													Viridiplantae	2C0PQ@1,2QRC2@2759,37PEE@33090,3GDQB@35493,4JDSD@91835	NA|NA|NA	W	Removal of H(2)O(2), oxidation of toxic reductants, biosynthesis and degradation of lignin, suberization, auxin catabolism, response to environmental stresses such as wounding, pathogen attack and oxidative stress
jg29472.t1	3880.AES78114	7.8e-11	73.2	fabids													Viridiplantae	2CKHX@1,2S98H@2759,37X62@33090,3GK12@35493,4JQRT@91835	NA|NA|NA	S	Belongs to the Casparian strip membrane proteins (CASP) family
jg30524.t1	29760.VIT_03s0038g02640.t01	2e-67	263.5	Streptophyta		GO:0003674,GO:0003676,GO:0003723,GO:0003743,GO:0005488,GO:0005575,GO:0005622,GO:0005623,GO:0005737,GO:0005739,GO:0005829,GO:0006412,GO:0006413,GO:0006518,GO:0006807,GO:0006996,GO:0008135,GO:0008150,GO:0008152,GO:0009058,GO:0009059,GO:0009507,GO:0009536,GO:0009987,GO:0010467,GO:0016020,GO:0016043,GO:0019538,GO:0022411,GO:0032790,GO:0032984,GO:0032988,GO:0034641,GO:0034645,GO:0043021,GO:0043022,GO:…		ko:K02520					ko00000,ko03012,ko03029				Viridiplantae	2QWD8@2759,37RHB@33090,3GCUF@35493,COG0290@1	NA|NA|NA	J	Translation initiation factor
jg29977.t1	3847.GLYMA10G40175.2	5.8e-272	943.7	fabids													Viridiplantae	37P76@33090,3GANH@35493,4JG3V@91835,COG5104@1,KOG0152@2759	NA|NA|NA	A	pre-mRNA-processing protein
jg29920.t1	3847.GLYMA16G32710.1	6e-98	364.4	fabids													Viridiplantae	37Z16@33090,3GP0K@35493,4JTRW@91835,COG0515@1,KOG1187@2759	NA|NA|NA	T	Salt stress response/antifungal
jg30054.t1	3649.evm.model.supercontig_106.63	2.2e-50	205.7	Brassicales													Viridiplantae	28MQU@1,2QU8T@2759,37NRT@33090,3GCIY@35493,3HVRJ@3699	NA|NA|NA	S	lob domain-containing protein
jg30207.t1	3827.XP_004507433.1	1.3e-123	449.9	fabids				ko:K21894					ko00000,ko02000	1.A.107.1.5			Viridiplantae	37U7M@33090,3GXBQ@35493,4JECR@91835,KOG3378@1,KOG3378@2759	NA|NA|NA	C	Plastid division protein
jg29706.t1	57918.XP_004287985.1	7.1e-80	303.5	fabids													Viridiplantae	37HKM@33090,3G7FU@35493,4JISP@91835,COG2124@1,KOG0156@2759	NA|NA|NA	Q	Belongs to the cytochrome P450 family
jg30140.t1	3847.GLYMA10G40920.1	2.7e-252	877.9	fabids													Viridiplantae	2QQAH@2759,37QGQ@33090,3G9KX@35493,4JDF5@91835,COG1055@1	NA|NA|NA	P	Citrate transporter
jg30071.t1	102107.XP_008236414.1	1.5e-41	175.6	fabids		GO:0000120,GO:0000500,GO:0005575,GO:0005622,GO:0005623,GO:0005634,GO:0005667,GO:0005730,GO:0006355,GO:0006356,GO:0008150,GO:0009889,GO:0009891,GO:0009893,GO:0010468,GO:0010556,GO:0010557,GO:0010604,GO:0010628,GO:0019219,GO:0019222,GO:0031323,GO:0031325,GO:0031326,GO:0031328,GO:0031974,GO:0031981,GO:0032991,GO:0043226,GO:0043227,GO:0043228,GO:0043229,GO:0043231,GO:0043232,GO:0043233,GO:0044422,GO:…											Viridiplantae	37VQK@33090,3GJIH@35493,4JQTH@91835,COG5531@1,KOG1946@2759	NA|NA|NA	K	SWI complex, BAF60b domains
jg29684.t1	3988.XP_002520023.1	2.3e-18	97.8	fabids													Viridiplantae	2CGF6@1,2S3X3@2759,37VYM@33090,3GKCS@35493,4JQR0@91835	NA|NA|NA
jg29511.t1	3988.XP_002530864.1	5.4e-19	100.5	fabids													Viridiplantae	2A95U@1,2SW8Q@2759,381YR@33090,3GRRI@35493,4JV56@91835	NA|NA|NA
jg29699.t1	3847.GLYMA16G26520.1	2.5e-209	734.9	fabids			1.14.13.53,1.14.13.89	ko:K13260	ko00943,ko01110,map00943,map01110		R06560,R06561,R06606,R06607,R07371,R07746	RC00046	ko00000,ko00001,ko00199,ko01000				Viridiplantae	37HKM@33090,3G7FU@35493,4JISP@91835,COG2124@1,KOG0156@2759	NA|NA|NA	Q	Belongs to the cytochrome P450 family
jg30082.t1	3880.AET03539	3.9e-21	107.1	fabids				ko:K20308					ko00000,ko04131				Viridiplantae	37Q1Z@33090,3GGDS@35493,4JKJS@91835,KOG4386@1,KOG4386@2759	NA|NA|NA	S	trafficking protein particle complex
jg29444.t1	3827.XP_004492197.1	1e-32	146	Streptophyta													Viridiplantae	28PWY@1,2QWJJ@2759,37NQA@33090,3GQG6@35493	NA|NA|NA	S	source UniProtKB
jg29363.t1	3827.XP_004497346.1	3.3e-26	125.9	fabids		GO:0005575,GO:0005911,GO:0009506,GO:0030054,GO:0055044											Viridiplantae	295ZV@1,2RCYF@2759,37MIM@33090,3G9ZD@35493,4JH2Z@91835	NA|NA|NA	S	membrane-associated kinase regulator
jg29815.t1	3847.GLYMA17G01530.1	3.7e-78	298.9	fabids													Viridiplantae	28QV4@1,2QXI0@2759,37KNB@33090,3G9KW@35493,4JIQ2@91835	NA|NA|NA	S	f-box protein
jg29824.t1	3847.GLYMA17G01530.1	1e-139	503.4	fabids													Viridiplantae	28QV4@1,2QXI0@2759,37KNB@33090,3G9KW@35493,4JIQ2@91835	NA|NA|NA	S	f-box protein
jg29853.t1	3847.GLYMA13G27480.1	0	1531.9	fabids													Viridiplantae	2QQTU@2759,37QNZ@33090,3GARX@35493,4JGW2@91835,COG0297@1	NA|NA|NA	G	Starch synthase 3, chloroplastic
jg30444.t1	3847.GLYMA12G14980.1	3.4e-32	144.1	fabids													Viridiplantae	2CYEX@1,2S4NX@2759,37WHQ@33090,3GK1Q@35493,4JUN7@91835	NA|NA|NA	S	Auxin-induced protein
jg30571.t1	29730.Gorai.002G206600.1	3.1e-33	149.1	Streptophyta													Viridiplantae	37MJA@33090,3GG18@35493,KOG1721@1,KOG1721@2759	NA|NA|NA	S	Zinc finger protein
jg29727.t1	3694.POPTR_0019s08120.1	1.2e-20	106.3	fabids		GO:0003674,GO:0003824,GO:0004159,GO:0005575,GO:0005622,GO:0005623,GO:0005737,GO:0006139,GO:0006725,GO:0006732,GO:0006753,GO:0006793,GO:0006796,GO:0006807,GO:0006996,GO:0008150,GO:0008152,GO:0008703,GO:0009117,GO:0009314,GO:0009416,GO:0009451,GO:0009507,GO:0009536,GO:0009628,GO:0009642,GO:0009644,GO:0009657,GO:0009658,GO:0009987,GO:0016043,GO:0016070,GO:0016491,GO:0016614,GO:0016616,GO:0016627,GO:…	1.1.1.193,3.5.4.26	ko:K11752	ko00740,ko01100,ko01110,ko02024,map00740,map01100,map01110,map02024	M00125	R03458,R03459	RC00204,RC00933	ko00000,ko00001,ko00002,ko01000				Viridiplantae	37JAQ@33090,3GE1V@35493,4JMJM@91835,COG0590@1,KOG1018@2759	NA|NA|NA	F	riboflavin biosynthesis protein
jg30055.t1	3659.XP_004136940.1	9.2e-201	706.8	fabids													Viridiplantae	2CJNU@1,2QYE5@2759,37PRH@33090,3G738@35493,4JMFP@91835	NA|NA|NA	S	QWRF motif-containing protein 2
jg30141.t1	3847.GLYMA20G26310.4	6.9e-121	440.3	fabids													Viridiplantae	2QRBQ@2759,37SYB@33090,3G76A@35493,4JN4N@91835,COG1878@1	NA|NA|NA	S	Kynurenine formamidase-like
jg30151.t1	2711.XP_006490301.1	2.7e-32	146.4	Streptophyta													Viridiplantae	37W4F@33090,3GJIM@35493,KOG1075@1,KOG1075@2759	NA|NA|NA	S	Encoded by
jg30476.t1	102107.XP_008235987.1	2.4e-154	551.6	fabids													Viridiplantae	37IGN@33090,3GC8Y@35493,4JI71@91835,KOG4306@1,KOG4306@2759	NA|NA|NA	T	PI-PLC X-box domain-containing protein DDB_G0293730-like
jg30425.t1	3847.GLYMA12G04220.6	1.6e-214	751.9	fabids													Viridiplantae	37KJ2@33090,3G99P@35493,4JMU5@91835,COG1562@1,KOG1459@2759	NA|NA|NA	I	Squalene synthase-like
jg29940.t1	3827.XP_004494390.1	3.1e-31	141.7	fabids			2.4.1.13	ko:K00695	ko00500,ko01100,map00500,map01100		R00806	RC00005,RC00028,RC02748	ko00000,ko00001,ko01000,ko01003		GT4		Viridiplantae	37Q3U@33090,3G9HW@35493,4JECK@91835,COG0438@1,KOG0853@2759	NA|NA|NA	M	Sucrose-cleaving enzyme that provides UDP-glucose and fructose for various metabolic pathways
jg29835.t1	3847.GLYMA07G39160.1	5.3e-285	986.9	fabids													Viridiplantae	37I5Z@33090,3G7TH@35493,4JJV1@91835,COG2132@1,KOG1263@2759	NA|NA|NA	Q	L-ascorbate oxidase homolog
jg29607.t1	161934.XP_010686923.1	2.4e-80	305.4	Eukaryota													Eukaryota	COG0507@1,KOG0987@2759	NA|NA|NA	L	G-quadruplex DNA unwinding
jg29504.t1	3847.GLYMA18G52800.2	4.4e-85	321.2	fabids													Viridiplantae	37TJV@33090,3GANP@35493,4JKK7@91835,KOG2056@1,KOG2056@2759	NA|NA|NA	F	ENTH domain
jg30573.t1	3847.GLYMA14G00431.1	0	1990.7	fabids													Viridiplantae	37NP9@33090,3GBKP@35493,4JN8F@91835,KOG1933@1,KOG1933@2759	NA|NA|NA	I	Niemann-Pick C1
jg30332.t1	3847.GLYMA12G04820.1	0	1523.5	fabids													Viridiplantae	37K4K@33090,3GFKK@35493,4JNT9@91835,COG5240@1,KOG1078@2759	NA|NA|NA	U	The coatomer is a cytosolic protein complex that binds to dilysine motifs and reversibly associates with Golgi non- clathrin-coated vesicles, which further mediate biosynthetic protein transport from the ER, via the Golgi up to the trans Golgi network. Coatomer complex is required for budding from Golgi membranes, and is essential for the retrograde Golgi-to-ER transport of dilysine-tagged protei…
jg29980.t1	57918.XP_004289763.1	6.1e-66	256.9	fabids													Viridiplantae	37UU7@33090,3GIV2@35493,4JPKG@91835,COG2947@1,KOG3383@2759	NA|NA|NA	S	Thymocyte nuclear protein
jg30282.t1	3880.AES90217	1.4e-64	253.4	fabids													Viridiplantae	28MYH@1,2QUH5@2759,37P1V@33090,3GBXT@35493,4JH28@91835	NA|NA|NA	S	Protein of unknown function (DUF1645)
jg30158.t1	102107.XP_008236559.1	2.8e-178	631.7	fabids													Viridiplantae	37J9T@33090,3GE9Z@35493,4JRZ6@91835,KOG1192@1,KOG1192@2759	NA|NA|NA	CG	Belongs to the UDP-glycosyltransferase family
jg30411.t1	2711.XP_006487332.1	0	1844.7	Streptophyta				ko:K05236					ko00000,ko04131,ko04147				Viridiplantae	37P26@33090,3GD58@35493,KOG0292@1,KOG0292@2759	NA|NA|NA	U	The coatomer is a cytosolic protein complex that binds to dilysine motifs and reversibly associates with Golgi non- clathrin-coated vesicles, which further mediate biosynthetic protein transport from the ER, via the Golgi up to the trans Golgi network
jg30433.t1	3641.EOX97854	2.2e-17	94.7	Streptophyta		GO:0005575,GO:0005622,GO:0005623,GO:0005737,GO:0006412,GO:0006518,GO:0006807,GO:0006996,GO:0008150,GO:0008152,GO:0009058,GO:0009059,GO:0009536,GO:0009657,GO:0009987,GO:0010467,GO:0016043,GO:0019538,GO:0032544,GO:0034641,GO:0034645,GO:0043043,GO:0043170,GO:0043226,GO:0043227,GO:0043229,GO:0043231,GO:0043603,GO:0043604,GO:0044237,GO:0044238,GO:0044249,GO:0044260,GO:0044267,GO:0044271,GO:0044424,GO:…		ko:K19033					br01610,ko00000,ko03011				Viridiplantae	2E0P3@1,2S834@2759,37X8F@33090,3GMBS@35493	NA|NA|NA	J	30S ribosomal protein S31
jg29890.t1	3885.XP_007157165.1	2.4e-173	615.5	fabids			4.2.1.20	ko:K01696	ko00260,ko00400,ko01100,ko01110,ko01130,ko01230,map00260,map00400,map01100,map01110,map01130,map01230	M00023	R00674,R02340,R02722	RC00209,RC00210,RC00700,RC00701,RC02868	ko00000,ko00001,ko00002,ko01000				Viridiplantae	37QTM@33090,3G9EX@35493,4JE9V@91835,COG0133@1,KOG1395@2759	NA|NA|NA	E	Tryptophan synthase
jg29712.t1	3827.XP_004514435.1	4.5e-167	594.3	fabids		GO:0000139,GO:0001101,GO:0003674,GO:0003824,GO:0005575,GO:0005622,GO:0005623,GO:0005737,GO:0005783,GO:0005789,GO:0005794,GO:0008150,GO:0008152,GO:0009056,GO:0009719,GO:0009725,GO:0009737,GO:0010033,GO:0010296,GO:0012505,GO:0016020,GO:0016787,GO:0016788,GO:0031090,GO:0031984,GO:0033993,GO:0042175,GO:0042221,GO:0043226,GO:0043227,GO:0043229,GO:0043231,GO:0044422,GO:0044424,GO:0044425,GO:0044431,GO:…		ko:K15889	ko00900,ko01120,ko01130,map00900,map01120,map01130		R09846	RC00460,RC00461	ko00000,ko00001,ko01000				Viridiplantae	37HFQ@33090,3G82E@35493,4JIPM@91835,COG2272@1,KOG1516@2759	NA|NA|NA	I	isoprenylcysteine alpha-carbonyl methylesterase
jg29761.t1	3827.XP_004507259.1	2.4e-182	644.8	fabids				ko:K19944					ko00000,ko04131				Viridiplantae	37REU@33090,3GEUH@35493,4JHHJ@91835,COG5210@1,KOG1102@2759	NA|NA|NA	S	EVI5-like
jg30540.t1	3880.AES62944	3.8e-287	993.8	fabids													Viridiplantae	37HS2@33090,3GFR9@35493,4JDXZ@91835,KOG1947@1,KOG1947@2759	NA|NA|NA	S	F-box LRR-repeat protein
jg30371.t1	3827.XP_004507466.1	3.9e-87	328.2	fabids													Viridiplantae	2CY8B@1,2S2Q3@2759,37VPZ@33090,3GJKD@35493,4JU1M@91835	NA|NA|NA	S	Arabidopsis protein of unknown function
jg30264.t1	3847.GLYMA07G33090.1	1.1e-66	260	fabids													Viridiplantae	37JYU@33090,3G8XN@35493,4JGF1@91835,COG3491@1,KOG0143@2759	NA|NA|NA	Q	Belongs to the iron ascorbate-dependent oxidoreductase family
jg30391.t1	3847.GLYMA12G04440.1	1.2e-50	206.1	fabids													Viridiplantae	2CXWT@1,2S0BS@2759,37UQ4@33090,3GIX2@35493,4JTUH@91835	NA|NA|NA	K	Ocs element-binding factor 1-like
jg30502.t1	4113.PGSC0003DMT400095618	1.9e-17	96.3	asterids													Viridiplantae	381GZ@33090,3GV0M@35493,44TVI@71274,KOG1075@1,KOG1075@2759	NA|NA|NA	S	Ribonuclease H protein
jg30107.t1	2711.XP_006467697.1	4.6e-12	77.4	Streptophyta													Viridiplantae	380FB@33090,3GPVX@35493,KOG1075@1,KOG1075@2759	NA|NA|NA	S	Ribonuclease H protein
jg30234.t1	29760.VIT_03s0063g01820.t01	1.4e-182	646	Streptophyta													Viridiplantae	28NJC@1,2QV50@2759,37IK6@33090,3GCJV@35493	NA|NA|NA	Q	Belongs to the cytochrome P450 family
jg30208.t1	102107.XP_008236738.1	4.1e-70	270.8	fabids				ko:K21894					ko00000,ko02000	1.A.107.1.5			Viridiplantae	37U7M@33090,3GI1C@35493,4JRHB@91835,KOG3378@1,KOG3378@2759	NA|NA|NA	C	Belongs to the globin family
jg30338.t1	3641.EOX98027	3.4e-19	100.9	Streptophyta													Viridiplantae	2CB2A@1,2S778@2759,37WXN@33090,3GK3N@35493	NA|NA|NA
jg30092.t1	3847.GLYMA20G26680.2	3.2e-33	148.7	fabids													Viridiplantae	2CXRI@1,2RZ94@2759,37UR3@33090,3GIDI@35493,4JPTY@91835	NA|NA|NA	S	ZINC FINGER protein
jg30118.t1	3847.GLYMA20G26420.1	6.5e-183	647.1	fabids			2.4.1.210	ko:K08236					ko00000,ko01000,ko01003		GT1		Viridiplantae	37T4R@33090,3GGD7@35493,4JHEK@91835,KOG1192@1,KOG1192@2759	NA|NA|NA	CG	Belongs to the UDP-glycosyltransferase family
jg30337.t1	3847.GLYMA11G12560.1	1.3e-155	556.6	fabids													Viridiplantae	2C82H@1,2QV6Z@2759,37MQK@33090,3GCTK@35493,4JJ2W@91835	NA|NA|NA	S	BTB POZ domain-containing protein
jg29897.t1	161934.XP_010668250.1	2.6e-210	738.8	Streptophyta													Viridiplantae	37Q72@33090,3GCCF@35493,COG0507@1,KOG0987@2759	NA|NA|NA	D	Belongs to the helicase family
jg29466.t1	29760.VIT_06s0004g04470.t01	5e-82	311.2	Streptophyta				ko:K03283	ko03040,ko04010,ko04141,ko04144,ko04213,ko04612,ko04915,ko05134,ko05145,ko05162,ko05164,ko05169,map03040,map04010,map04141,map04144,map04213,map04612,map04915,map05134,map05145,map05162,map05164,map05169	M00353,M00355			ko00000,ko00001,ko00002,ko01009,ko03009,ko03029,ko03041,ko03051,ko03110,ko04131,ko04147,ko04516	1.A.33.1			Viridiplantae	37K68@33090,3GAQN@35493,COG0443@1,KOG0101@2759	NA|NA|NA	O	Belongs to the heat shock protein 70 family
jg30523.t1	3847.GLYMA18G48290.1	4.4e-71	273.9	fabids													Viridiplantae	37IZB@33090,3GFK6@35493,4JEJY@91835,KOG3444@1,KOG3444@2759	NA|NA|NA	S	Trafficking protein particle complex subunit 2-like
jg29964.t1	3880.AES85101	6.2e-57	227.6	Streptophyta													Viridiplantae	2QWDY@2759,37QJ4@33090,3G71R@35493,COG0515@1	NA|NA|NA	T	Cysteine-rich receptor-like protein kinase
jg29695.t1	28532.XP_010520311.1	5.7e-30	138.3	Brassicales													Viridiplantae	37W4F@33090,3GJIM@35493,3I0F8@3699,KOG1075@1,KOG1075@2759	NA|NA|NA	S	Encoded by
jg29788.t1	3847.GLYMA15G11730.1	0	1112.8	fabids													Viridiplantae	37QVC@33090,3GFZA@35493,4JNQP@91835,KOG4197@1,KOG4197@2759	NA|NA|NA	S	Pentatricopeptide repeat-containing protein
jg29401.t1	3847.GLYMA02G10590.1	1.5e-302	1045	fabids													Viridiplantae	37MGP@33090,3G7F8@35493,4JIBF@91835,COG0659@1,KOG0236@2759	NA|NA|NA	P	Sulfate transporter
jg29791.t1	3847.GLYMA17G01490.3	3.5e-104	385.6	fabids													Viridiplantae	28KH1@1,2QSY8@2759,37P2H@33090,3GDXC@35493,4JJ8V@91835	NA|NA|NA	K	WRKY transcription factor
jg29482.t1	3656.XP_008447699.1	1.3e-170	605.9	fabids				ko:K03283	ko03040,ko04010,ko04141,ko04144,ko04213,ko04612,ko04915,ko05134,ko05145,ko05162,ko05164,ko05169,map03040,map04010,map04141,map04144,map04213,map04612,map04915,map05134,map05145,map05162,map05164,map05169	M00353,M00355			ko00000,ko00001,ko00002,ko01009,ko03009,ko03029,ko03041,ko03051,ko03110,ko04131,ko04147,ko04516	1.A.33.1			Viridiplantae	37K68@33090,3GAQN@35493,4JI3H@91835,COG0443@1,KOG0101@2759	NA|NA|NA	O	Heat shock cognate 70 kDa
jg29367.t1	13333.ERN18568	9e-09	66.6	Streptophyta		GO:0001101,GO:0003674,GO:0003824,GO:0004843,GO:0005575,GO:0005622,GO:0005623,GO:0005634,GO:0005737,GO:0005829,GO:0005911,GO:0006508,GO:0006807,GO:0007154,GO:0007165,GO:0008150,GO:0008152,GO:0008233,GO:0008234,GO:0009506,GO:0009719,GO:0009725,GO:0009753,GO:0009755,GO:0009867,GO:0009987,GO:0010033,GO:0016787,GO:0019538,GO:0019783,GO:0023052,GO:0030054,GO:0032870,GO:0036459,GO:0042221,GO:0043170,GO:…											Viridiplantae	37P14@33090,3G7J4@35493,KOG1987@1,KOG1987@2759	NA|NA|NA	D	meprin and TRAF homology
jg29847.t1	3847.GLYMA17G01610.1	9.5e-153	546.6	fabids			4.2.1.51,4.2.1.91	ko:K05359	ko00400,ko01100,ko01110,ko01130,ko01230,map00400,map01100,map01110,map01130,map01230	M00024	R00691,R01373	RC00360	ko00000,ko00001,ko00002,ko01000				Viridiplantae	37I2F@33090,3GA3F@35493,4JHN8@91835,COG0077@1,KOG2797@2759	NA|NA|NA	E	Converts the prephenate produced from the shikimate- chorismate pathway into phenylalanine
jg29547.t1	2711.XP_006480367.1	2e-33	149.8	Viridiplantae													Viridiplantae	37RFN@33090,KOG4658@1,KOG4658@2759	NA|NA|NA	T	disease resistance
jg30347.t1	3641.EOX98000	5.2e-99	368.2	Streptophyta													Viridiplantae	2CCVI@1,2QT6X@2759,37K4H@33090,3G7XA@35493	NA|NA|NA	K	transcription factor
jg29740.t1	29760.VIT_14s0060g00540.t01	1.6e-52	212.2	Streptophyta													Viridiplantae	2C0PQ@1,2QPX7@2759,37M7X@33090,3G8GE@35493	NA|NA|NA	Q	Belongs to the peroxidase family. Classical plant (class III) peroxidase subfamily
jg30417.t1	3847.GLYMA11G12000.1	1.3e-55	223.4	fabids				ko:K07574					ko00000,ko03009				Viridiplantae	2APEM@1,2RZGM@2759,37UJS@33090,3GIWG@35493,4JPG4@91835	NA|NA|NA	J	CRS1_YhbY
jg29498.t1	90675.XP_010445048.1	5.6e-60	237.7	Streptophyta													Viridiplantae	2CMKC@1,2QQNW@2759,37TMG@33090,3GQCM@35493	NA|NA|NA
jg29763.t1	3641.EOY12764	2.3e-86	325.9	Streptophyta				ko:K08869					ko00000,ko01001				Viridiplantae	37HIM@33090,3G7EK@35493,COG0661@1,KOG1236@2759	NA|NA|NA	K	serine threonine-protein kinase
jg29479.t1	3847.GLYMA03G32850.1	1.6e-242	845.5	Streptophyta													Viridiplantae	37K68@33090,3GAQN@35493,COG0443@1,KOG0101@2759	NA|NA|NA	O	Belongs to the heat shock protein 70 family
jg30478.t1	3641.EOX97725	2.8e-33	147.9	Streptophyta		GO:0005575,GO:0005622,GO:0005623,GO:0005634,GO:0005737,GO:0009507,GO:0009536,GO:0043226,GO:0043227,GO:0043229,GO:0043231,GO:0044424,GO:0044444,GO:0044464											Viridiplantae	37VM1@33090,3GJVA@35493,COG0484@1,KOG0712@2759	NA|NA|NA	O	DnaJ molecular chaperone homology domain
jg30520.t1	3885.XP_007142814.1	2.3e-104	386	fabids													Viridiplantae	2CGC6@1,2RUJZ@2759,37RTJ@33090,3GFS4@35493,4JNNK@91835	NA|NA|NA	S	Arabidopsis phospholipase-like protein (PEARLI 4)
jg30162.t1	3847.GLYMA02G11580.1	4.6e-298	1030	fabids													Viridiplantae	37JW4@33090,3GC2V@35493,4JD3G@91835,KOG0123@1,KOG0123@2759	NA|NA|NA	AJ	Binds the poly(A) tail of mRNA
jg29814.t1	3847.GLYMA17G01530.1	2.9e-83	315.8	fabids													Viridiplantae	28QV4@1,2QXI0@2759,37KNB@33090,3G9KW@35493,4JIQ2@91835	NA|NA|NA	S	f-box protein
jg29779.t1	3847.GLYMA07G39340.1	1.2e-300	1038.9	fabids													Viridiplantae	28N4T@1,2QUPZ@2759,37IF9@33090,3G9VR@35493,4JE7G@91835	NA|NA|NA	O	Belongs to the peptidase S8 family
jg29530.t1	3983.cassava4.1_018630m	1e-31	143.3	fabids													Viridiplantae	2CY2E@1,2S1GC@2759,37VIA@33090,3GJBC@35493,4JQCG@91835	NA|NA|NA	K	Ocs element-binding factor
jg30507.t1	3847.GLYMA12G03680.4	5.3e-244	850.5	fabids													Viridiplantae	2QVZI@2759,37JQG@33090,3GDJB@35493,4JM3I@91835,COG0515@1	NA|NA|NA	T	Serine threonine-protein kinase
jg29534.t1	3847.GLYMA01G21660.1	1.6e-36	158.7	fabids													Viridiplantae	37NHN@33090,3GASP@35493,4JJ4Z@91835,KOG0313@1,KOG0313@2759	NA|NA|NA	Z	Required for maturation of ribosomal RNAs and formation of the large ribosomal subunit
jg30212.t1	2711.XP_006490008.1	1.6e-31	143.7	Streptophyta													Viridiplantae	37T71@33090,3GHK2@35493,KOG1075@1,KOG1075@2759	NA|NA|NA	S	Ribonuclease H protein
jg29461.t1	161934.XP_010668249.1	2.3e-15	90.1	Streptophyta													Viridiplantae	37YI1@33090,3GNV5@35493,COG1599@1,KOG0851@2759	NA|NA|NA	L	DNA recombination
jg29380.t1	3847.GLYMA10G43870.1	2.1e-97	362.8	fabids													Viridiplantae	37MR6@33090,3GGHW@35493,4JH6C@91835,KOG1861@1,KOG1861@2759	NA|NA|NA	K	Leukocyte receptor cluster
jg29674.t1	981085.XP_010088902.1	8.6e-09	67.4	fabids													Viridiplantae	2C7KV@1,2S9VK@2759,37X6X@33090,3GM5D@35493,4JUVJ@91835	NA|NA|NA
jg29689.t1	3827.XP_004489435.1	4.2e-25	120.6	fabids		GO:0003674,GO:0003824,GO:0004106,GO:0004601,GO:0005575,GO:0005622,GO:0005623,GO:0005737,GO:0005829,GO:0006082,GO:0006520,GO:0006725,GO:0006807,GO:0008150,GO:0008152,GO:0008652,GO:0009058,GO:0009072,GO:0009073,GO:0009636,GO:0009987,GO:0016053,GO:0016209,GO:0016491,GO:0016684,GO:0016688,GO:0016853,GO:0016866,GO:0019438,GO:0019752,GO:0042221,GO:0043436,GO:0044237,GO:0044238,GO:0044249,GO:0044281,GO:…	5.4.99.5	ko:K01850	ko00400,ko01100,ko01110,ko01130,ko01230,map00400,map01100,map01110,map01130,map01230	M00024,M00025	R01715	RC03116	ko00000,ko00001,ko00002,ko01000				Viridiplantae	37MUR@33090,3GFMG@35493,4JIQ0@91835,COG1605@1,KOG0795@2759	NA|NA|NA	E	Chorismate mutase
jg30581.t1	3880.AES74355	3.4e-247	860.9	fabids	TMT2	GO:0003674,GO:0005215,GO:0005351,GO:0005355,GO:0005402,GO:0005575,GO:0005622,GO:0005623,GO:0005737,GO:0005773,GO:0005774,GO:0005794,GO:0006810,GO:0006811,GO:0006812,GO:0008150,GO:0008324,GO:0008643,GO:0008645,GO:0012505,GO:0015075,GO:0015077,GO:0015078,GO:0015144,GO:0015145,GO:0015149,GO:0015291,GO:0015293,GO:0015294,GO:0015295,GO:0015318,GO:0015672,GO:0015749,GO:0016020,GO:0022804,GO:0022857,GO:…											Viridiplantae	37MKQ@33090,3GC2P@35493,4JGBY@91835,KOG0254@1,KOG0254@2759	NA|NA|NA	U	Belongs to the major facilitator superfamily. Sugar transporter (TC 2.A.1.1) family
jg29734.t1	3827.XP_004495876.1	3.3e-127	461.5	fabids													Viridiplantae	2C0PQ@1,2QPX7@2759,37M7X@33090,3G8GE@35493,4JECW@91835	NA|NA|NA	Q	Belongs to the peroxidase family. Classical plant (class III) peroxidase subfamily
jg29981.t1	3827.XP_004496867.1	2.9e-122	444.9	fabids		GO:0000154,GO:0001510,GO:0003674,GO:0003824,GO:0006139,GO:0006364,GO:0006396,GO:0006725,GO:0006807,GO:0008150,GO:0008152,GO:0008168,GO:0008170,GO:0008173,GO:0008649,GO:0008757,GO:0009451,GO:0009987,GO:0010467,GO:0016070,GO:0016072,GO:0016436,GO:0016740,GO:0016741,GO:0022613,GO:0031167,GO:0032259,GO:0034470,GO:0034641,GO:0034660,GO:0042254,GO:0043170,GO:0043412,GO:0043414,GO:0044085,GO:0044237,GO:…	2.1.1.193	ko:K09761					ko00000,ko01000,ko03009				Viridiplantae	2QPPV@2759,37PHM@33090,3G8B1@35493,4JF33@91835,COG1385@1	NA|NA|NA	J	Ribosomal RNA small subunit methyltransferase
jg29883.t1	102107.XP_008224801.1	0	1781.5	fabids		GO:0001516,GO:0001676,GO:0003674,GO:0003824,GO:0004620,GO:0004623,GO:0005575,GO:0005622,GO:0005623,GO:0005737,GO:0005777,GO:0005778,GO:0006082,GO:0006629,GO:0006631,GO:0006633,GO:0006636,GO:0006644,GO:0006650,GO:0006690,GO:0006692,GO:0006693,GO:0006793,GO:0006796,GO:0006807,GO:0006810,GO:0006811,GO:0006820,GO:0006869,GO:0006950,GO:0006952,GO:0008150,GO:0008152,GO:0008219,GO:0008610,GO:0009056,GO:…											Viridiplantae	37SN8@33090,3GDGS@35493,4JNBJ@91835,KOG4231@1,KOG4231@2759	NA|NA|NA	I	Lipolytic acyl hydrolase (LAH)
jg30508.t1	28532.XP_010530900.1	2.4e-83	315.5	Brassicales													Viridiplantae	28NYN@1,2QVJ4@2759,37T0C@33090,3G86F@35493,3HRI5@3699	NA|NA|NA	K	bZIP transcription factor family protein
jg29407.t1	3847.GLYMA20G38400.1	2.8e-235	821.2	fabids													Viridiplantae	37R3M@33090,3GBW1@35493,4JFG6@91835,COG3525@1,KOG2499@2759	NA|NA|NA	G	Beta-hexosaminidase
jg30333.t1	3847.GLYMA06G01500.1	1.6e-215	755.4	fabids													Viridiplantae	28IMB@1,2QQY7@2759,37SE1@33090,3G9FB@35493,4JN9H@91835	NA|NA|NA	G	Belongs to the glycosyl hydrolase 17 family
jg29753.t1	72658.Bostr.7200s0072.1.p	5.6e-12	76.6	Brassicales													Viridiplantae	37S1S@33090,3G9YD@35493,3HR2Z@3699,KOG3145@1,KOG3145@2759	NA|NA|NA	E	Repeated motif present between transmembrane helices in cystinosin, yeast ERS1p, mannose-P-dolichol utilization defect 1, and other hypothetical proteins.
jg29880.t1	3656.XP_008441198.1	6.8e-53	214.9	fabids													Viridiplantae	37QFS@33090,3G9ZC@35493,4JH40@91835,KOG4197@1,KOG4197@2759	NA|NA|NA	S	Pentatricopeptide repeat-containing protein
jg30345.t1	225117.XP_009376415.1	6.4e-10	70.9	fabids													Viridiplantae	2R8UW@2759,37T5X@33090,3GBGG@35493,4JHRQ@91835,COG0515@1	NA|NA|NA	T	Lectin-domain containing receptor kinase
jg30060.t1	102107.XP_008236431.1	1.7e-185	655.6	fabids		GO:0003674,GO:0005215,GO:0005575,GO:0005623,GO:0005886,GO:0005887,GO:0006810,GO:0008150,GO:0015203,GO:0015291,GO:0015297,GO:0015846,GO:0016020,GO:0016021,GO:0022804,GO:0022857,GO:0031224,GO:0031226,GO:0044425,GO:0044459,GO:0044464,GO:0051179,GO:0051234,GO:0055085,GO:0071702,GO:0071705,GO:0071944,GO:1902047											Viridiplantae	37JZU@33090,3GAHX@35493,4JJVW@91835,COG0531@1,KOG1287@2759	NA|NA|NA	E	polyamine transporter
jg29392.t1	981085.XP_010097171.1	2.5e-173	615.1	fabids													Viridiplantae	37PQF@33090,3GDEA@35493,4JMKX@91835,COG0523@1,KOG2743@2759	NA|NA|NA	H	COBW domain-containing protein
jg30243.t1	29760.VIT_18s0001g03550.t01	3.9e-10	71.2	Streptophyta	CNX7	GO:0006464,GO:0006807,GO:0007154,GO:0007165,GO:0008150,GO:0008152,GO:0009719,GO:0009725,GO:0009733,GO:0009734,GO:0009755,GO:0009987,GO:0010033,GO:0018315,GO:0019538,GO:0023052,GO:0032870,GO:0036211,GO:0042040,GO:0042221,GO:0043170,GO:0043412,GO:0044237,GO:0044238,GO:0044260,GO:0044267,GO:0050789,GO:0050794,GO:0050896,GO:0051716,GO:0065007,GO:0070887,GO:0071310,GO:0071365,GO:0071495,GO:0071704,GO:…		ko:K21232	ko04122,map04122				ko00000,ko00001				Viridiplantae	37WD6@33090,3GKBW@35493,KOG3474@1,KOG3474@2759	NA|NA|NA	C	Acts as a sulfur carrier required for molybdopterin biosynthesis. Component of the molybdopterin synthase complex that catalyzes the conversion of precursor Z into molybdopterin by mediating the incorporation of 2 sulfur atoms into precursor Z to generate a dithiolene group. In the complex, serves as sulfur donor by being thiocarboxylated (-COSH) at its C-terminus by MOCS3. After interaction with…
jg29397.t1	3827.XP_004514077.1	3.7e-117	429.1	fabids													Viridiplantae	2CSDW@1,2RBI2@2759,37QCF@33090,3GG96@35493,4JP3B@91835	NA|NA|NA	S	Domain of unknown function (DUF4378)
jg29941.t1	3827.XP_004494422.1	3.1e-18	97.8	fabids		GO:0003674,GO:0003676,GO:0003677,GO:0003700,GO:0005488,GO:0005515,GO:0005575,GO:0005622,GO:0005623,GO:0005634,GO:0006355,GO:0006950,GO:0006970,GO:0006971,GO:0007154,GO:0008150,GO:0009267,GO:0009605,GO:0009628,GO:0009889,GO:0009891,GO:0009893,GO:0009987,GO:0009991,GO:0010468,GO:0010556,GO:0010557,GO:0010604,GO:0010628,GO:0019219,GO:0019222,GO:0031323,GO:0031325,GO:0031326,GO:0031328,GO:0031667,GO:…											Viridiplantae	2CY2E@1,2S1GC@2759,37VIA@33090,3GJBC@35493,4JQCG@91835	NA|NA|NA	K	Ocs element-binding factor
jg30485.t1	3694.POPTR_0009s13550.1	3.4e-217	761.1	fabids													Viridiplantae	37KTP@33090,3GEHU@35493,4JGIV@91835,KOG1362@1,KOG1362@2759	NA|NA|NA	I	Belongs to the CTL (choline transporter-like) family
jg30032.t1	3983.cassava4.1_027062m	1.5e-37	164.1	fabids													Viridiplantae	37W4F@33090,3GPW7@35493,4JUBV@91835,KOG1075@1,KOG1075@2759	NA|NA|NA	S	Domain of unknown function (DUF4283)
jg29637.t1	3641.EOY10515	2.6e-30	139.4	Streptophyta		GO:0000175,GO:0000178,GO:0000460,GO:0000785,GO:0000956,GO:0003674,GO:0003824,GO:0004518,GO:0004527,GO:0004532,GO:0004540,GO:0005575,GO:0005622,GO:0005623,GO:0005634,GO:0005694,GO:0005730,GO:0005737,GO:0005829,GO:0006139,GO:0006364,GO:0006396,GO:0006401,GO:0006402,GO:0006403,GO:0006725,GO:0006807,GO:0007549,GO:0008150,GO:0008152,GO:0008298,GO:0008334,GO:0008408,GO:0009048,GO:0009056,GO:0009057,GO:…		ko:K12591	ko03018,map03018				ko00000,ko00001,ko01000,ko03019				Viridiplantae	37J3M@33090,3GEDE@35493,COG0349@1,KOG2206@2759	NA|NA|NA	J	Exosome component 10-like
jg29605.t1	3847.GLYMA08G48130.1	3.6e-115	421	fabids													Viridiplantae	2C6ZF@1,2QPXP@2759,37Q13@33090,3G8QT@35493,4JFEG@91835	NA|NA|NA	S	Peptidase M50B-like
jg29970.t1	3827.XP_004496799.1	2.6e-45	189.1	fabids													Viridiplantae	37U27@33090,3GJG3@35493,4JP4C@91835,COG5068@1,KOG0014@2759	NA|NA|NA	K	Agamous-like MADS-box protein
jg29973.t1	3847.GLYMA10G40120.1	4.6e-72	277.7	fabids													Viridiplantae	2C919@1,2RXQI@2759,37U7P@33090,3GJ2V@35493,4JP3J@91835	NA|NA|NA
jg30514.t1	3827.XP_004505823.1	4e-103	380.9	fabids		GO:0003674,GO:0003824,GO:0003881,GO:0005575,GO:0005622,GO:0005623,GO:0005737,GO:0005783,GO:0005794,GO:0006629,GO:0006644,GO:0006793,GO:0006796,GO:0008150,GO:0008152,GO:0008610,GO:0008654,GO:0009058,GO:0009987,GO:0012505,GO:0016020,GO:0016740,GO:0016772,GO:0016780,GO:0017169,GO:0019637,GO:0043226,GO:0043227,GO:0043229,GO:0043231,GO:0044237,GO:0044238,GO:0044249,GO:0044255,GO:0044424,GO:0044444,GO:…	2.7.8.11	ko:K00999	ko00562,ko00564,ko01100,ko04070,map00562,map00564,map01100,map04070		R01802	RC00002,RC00078,RC02795	ko00000,ko00001,ko01000				Viridiplantae	37KC1@33090,3GFN4@35493,4JFA3@91835,COG0558@1,KOG3240@2759	NA|NA|NA	I	CDP-diacylglycerol-inositol 3-phosphatidyltransferase
jg29519.t1	71139.XP_010050985.1	1.2e-07	63.5	Streptophyta													Viridiplantae	37RKH@33090,3G8J3@35493,COG2801@1,KOG0017@2759	NA|NA|NA	L	transposition, RNA-mediated
jg30468.t1	3827.XP_004505695.1	1.2e-47	198	fabids													Viridiplantae	28KYQ@1,2QTFH@2759,37JIR@33090,3GATE@35493,4JHQD@91835	NA|NA|NA	S	Proline-rich protein
jg29736.t1	3847.GLYMA02G01190.1	1.6e-52	212.2	fabids													Viridiplantae	2C0PQ@1,2QPX7@2759,37M7X@33090,3G8GE@35493,4JECW@91835	NA|NA|NA	Q	Belongs to the peroxidase family. Classical plant (class III) peroxidase subfamily
jg29565.t1	29760.VIT_17s0000g02100.t01	4.2e-11	73.9	Streptophyta													Viridiplantae	2QQPF@2759,37R7I@33090,3GB3T@35493,COG0515@1	NA|NA|NA	T	Wall-associated receptor kinase
jg30037.t1	3847.GLYMA20G02330.1	1.5e-203	715.7	fabids													Viridiplantae	37KBR@33090,3GC1Y@35493,4JJTI@91835,COG2124@1,KOG0156@2759	NA|NA|NA	Q	Cytochrome p450
jg29939.t1	3847.GLYMA20G27480.1	6.5e-175	620.9	Streptophyta													Viridiplantae	2QWDY@2759,37QJ4@33090,3G71R@35493,COG0515@1	NA|NA|NA	T	Cysteine-rich receptor-like protein kinase
jg29632.t1	3750.XP_008368660.1	4.2e-71	274.2	fabids			4.1.1.39	ko:K01602	ko00630,ko00710,ko01100,ko01120,ko01200,map00630,map00710,map01100,map01120,map01200	M00165,M00166,M00532	R00024,R03140	RC00172,RC00859	ko00000,ko00001,ko00002,ko01000				Viridiplantae	2QT0M@2759,37T3C@33090,3GFPQ@35493,4JRT3@91835,COG4451@1	NA|NA|NA	E	RuBisCO catalyzes two reactions the carboxylation of D- ribulose 1,5-bisphosphate, the primary event in carbon dioxide fixation, as well as the oxidative fragmentation of the pentose substrate. Both reactions occur simultaneously and in competition at the same active site
jg30069.t1	3988.XP_002527483.1	3.5e-152	544.7	fabids			3.1.3.43	ko:K01102					ko00000,ko01000,ko01009				Viridiplantae	37RIE@33090,3G7C4@35493,4JKDQ@91835,COG0631@1,KOG0700@2759	NA|NA|NA	T	phosphatase 2c
jg29642.t1	2711.XP_006489839.1	2.8e-25	122.1	Streptophyta													Viridiplantae	2AK3B@1,2RZ8J@2759,37UIJ@33090,3GIR1@35493	NA|NA|NA
jg30026.t1	3760.EMJ20203	2.8e-184	651.7	fabids													Viridiplantae	37KBR@33090,3GC1Y@35493,4JJTI@91835,COG2124@1,KOG0156@2759	NA|NA|NA	Q	Cytochrome p450
jg29855.t1	71139.XP_010051089.1	3.3e-16	90.5	Streptophyta													Viridiplantae	2CUCB@1,2S45P@2759,37WFV@33090,3GKCR@35493	NA|NA|NA	K	Transcription factor CPC-like
jg30083.t1	4432.XP_010277176.1	1.7e-33	151	Streptophyta													Viridiplantae	37NAI@33090,3GGYI@35493,COG5099@1,KOG2049@2759	NA|NA|NA	J	pumilio homolog
jg29435.t1	3885.XP_007139258.1	1.4e-158	566.6	fabids													Viridiplantae	28M0W@1,2QTHK@2759,37SB8@33090,3GFVU@35493,4JKMZ@91835	NA|NA|NA	S	TPL-binding domain in jasmonate signalling
jg30074.t1	3847.GLYMA06G19190.2	1.8e-08	65.1	fabids													Viridiplantae	28URE@1,2R1GD@2759,37YBE@33090,3GHNU@35493,4JVZW@91835	NA|NA|NA	S	Domain of unknown function (DUF4042)
jg29503.t1	3694.POPTR_0008s05560.1	5.5e-214	750	fabids				ko:K10355					ko00000,ko04812				Viridiplantae	37I8J@33090,3G790@35493,4JSZA@91835,COG5277@1,KOG0676@2759	NA|NA|NA	Z	Belongs to the actin family
jg29569.t1	3847.GLYMA18G53080.1	1.9e-26	125.6	fabids													Viridiplantae	2CFXU@1,2S3JQ@2759,37W6B@33090,3GKMJ@35493,4JUJR@91835	NA|NA|NA
jg29523.t1	3983.cassava4.1_029180m	8.7e-36	157.5	Eukaryota													Eukaryota	COG0515@1,KOG1187@2759	NA|NA|NA	KLT	protein serine/threonine kinase activity
jg29793.t1	3847.GLYMA13G27195.1	5.2e-14	84.7	fabids													Viridiplantae	37KPV@33090,3GH3Z@35493,4JPBP@91835,COG0666@1,KOG0504@2759	NA|NA|NA	S	ankyrin repeat-containing protein
jg29955.t1	3847.GLYMA20G27480.1	4.3e-151	541.6	Streptophyta													Viridiplantae	2QWDY@2759,37QJ4@33090,3G71R@35493,COG0515@1	NA|NA|NA	T	Cysteine-rich receptor-like protein kinase
jg30374.t1	3827.XP_004507466.1	1.3e-85	323.2	fabids													Viridiplantae	2CY8B@1,2S2Q3@2759,37VPZ@33090,3GJKD@35493,4JU1M@91835	NA|NA|NA	S	Arabidopsis protein of unknown function
jg29410.t1	102107.XP_008233565.1	1.2e-57	229.9	fabids													Viridiplantae	37UK8@33090,3GJ61@35493,4JVVD@91835,COG2801@1,KOG0017@2759	NA|NA|NA	L	Protein of unknown function (DUF674)
jg29889.t1	3885.XP_007143035.1	2.4e-41	174.9	fabids		GO:0000151,GO:0003674,GO:0003779,GO:0005488,GO:0005515,GO:0005575,GO:0005622,GO:0005623,GO:0005737,GO:0005856,GO:0005884,GO:0005938,GO:0006996,GO:0007010,GO:0007015,GO:0008064,GO:0008092,GO:0008150,GO:0008154,GO:0009987,GO:0010638,GO:0015629,GO:0016043,GO:0022411,GO:0030029,GO:0030036,GO:0030042,GO:0030832,GO:0030834,GO:0030836,GO:0030863,GO:0030864,GO:0031461,GO:0032535,GO:0032956,GO:0032970,GO:…											Viridiplantae	37I4P@33090,3GASE@35493,4JHK8@91835,KOG0318@1,KOG0318@2759	NA|NA|NA	Z	66 kDa stress
jg29745.t1	3885.XP_007151455.1	0	1709.9	fabids													Viridiplantae	37QC9@33090,3GAZY@35493,4JFT1@91835,KOG4658@1,KOG4658@2759	NA|NA|NA	T	Belongs to the disease resistance NB-LRR family
jg30199.t1	3885.XP_007156513.1	7.7e-188	663.3	fabids		GO:0003674,GO:0003824,GO:0004497,GO:0006629,GO:0006694,GO:0007275,GO:0008150,GO:0008152,GO:0008202,GO:0008610,GO:0009058,GO:0010268,GO:0010295,GO:0010817,GO:0016125,GO:0016128,GO:0016129,GO:0016131,GO:0016132,GO:0016491,GO:0016705,GO:0016709,GO:0032501,GO:0032502,GO:0042445,GO:0042446,GO:0042592,GO:0044238,GO:0048856,GO:0048878,GO:0055088,GO:0055114,GO:0065007,GO:0065008,GO:0071704,GO:1901360,GO:…	1.14.13.93	ko:K09843	ko00906,map00906		R07202	RC00257	ko00000,ko00001,ko00199,ko01000				Viridiplantae	37JW0@33090,3GFFA@35493,4JFVK@91835,COG2124@1,KOG0157@2759	NA|NA|NA	Q	Belongs to the cytochrome P450 family
jg30576.t1	3885.XP_007142581.1	2.7e-66	258.8	fabids		GO:0005575,GO:0016020											Viridiplantae	37I27@33090,3G7UE@35493,4JF37@91835,COG0038@1,KOG0475@2759	NA|NA|NA	P	Chloride channel protein
jg29540.t1	3827.XP_004492965.1	1.1e-25	122.5	Streptophyta													Viridiplantae	2CGZY@1,2S3N0@2759,37WVA@33090,3GKD4@35493	NA|NA|NA	S	Nonspecific lipid-transfer protein
jg30368.t1	3847.GLYMA12G04620.1	4.8e-93	347.8	fabids													Viridiplantae	28NCI@1,2QUY1@2759,37QEN@33090,3GJ7N@35493,4JS3Q@91835	NA|NA|NA	S	Arabidopsis protein of unknown function
jg30541.t1	3885.XP_007156794.1	9.8e-18	96.3	Eukaryota													Eukaryota	KOG0198@1,KOG0198@2759	NA|NA|NA	S	MAP kinase kinase kinase activity
jg30046.t1	3847.GLYMA20G26970.1	5.2e-163	580.5	fabids													Viridiplantae	37N00@33090,3GAB7@35493,4JN5R@91835,KOG3970@1,KOG3970@2759	NA|NA|NA	O	zinc finger protein-like
jg30073.t1	3827.XP_004488505.1	6.3e-22	110.2	fabids													Viridiplantae	2ED2C@1,2SIT0@2759,37Y2Q@33090,3GMXM@35493,4JRY8@91835	NA|NA|NA	S	TdcA1-ORF2 protein
jg30419.t1	29760.VIT_08s0058g00490.t01	2.2e-43	181.4	Streptophyta		GO:0000271,GO:0003674,GO:0003824,GO:0005575,GO:0005622,GO:0005623,GO:0005737,GO:0005794,GO:0005975,GO:0005976,GO:0008150,GO:0008152,GO:0008374,GO:0009058,GO:0009059,GO:0009987,GO:0010383,GO:0010410,GO:0012505,GO:0016051,GO:0016407,GO:0016413,GO:0016740,GO:0016746,GO:0016747,GO:0033692,GO:0034637,GO:0034645,GO:0042546,GO:0043170,GO:0043226,GO:0043227,GO:0043229,GO:0043231,GO:0044036,GO:0044038,GO:…											Viridiplantae	28K4X@1,2QV6P@2759,37RWE@33090,3G71U@35493	NA|NA|NA	S	Protein trichome birefringence-like 35
jg29442.t1	3656.XP_008461674.1	1.3e-111	409.1	fabids				ko:K07901	ko04144,ko04152,ko04530,ko04972,map04144,map04152,map04530,map04972				ko00000,ko00001,ko03036,ko04031,ko04131,ko04147				Viridiplantae	37N43@33090,3G7UH@35493,4JGRA@91835,KOG0078@1,KOG0078@2759	NA|NA|NA	U	Ras-related protein
jg29649.t1	3847.GLYMA02G00490.3	1.3e-57	228.8	fabids													Viridiplantae	37UMM@33090,3GIJ8@35493,4JPPE@91835,COG1911@1,KOG2988@2759	NA|NA|NA	J	ribosomal protein
jg29903.t1	3847.GLYMA05G02510.1	4.9e-95	354.8	fabids			2.4.1.82	ko:K06617	ko00052,map00052		R02411	RC00049,RC00059	ko00000,ko00001,ko01000		GH36		Viridiplantae	2CC3R@1,2QTKB@2759,37K5N@33090,3G7A8@35493,4JKWC@91835	NA|NA|NA	S	Galactinol--sucrose galactosyltransferase-like
jg29911.t1	3827.XP_004511329.1	6.6e-26	123.2	Streptophyta													Viridiplantae	2QWDY@2759,37QJ4@33090,3G71R@35493,COG0515@1	NA|NA|NA	T	Cysteine-rich receptor-like protein kinase
jg29764.t1	3659.XP_004134783.1	4.6e-281	973.4	fabids													Viridiplantae	37JHI@33090,3G7D4@35493,4JSHR@91835,COG0205@1,KOG2440@2759	NA|NA|NA	G	Catalytic subunit of pyrophosphate--fructose 6-phosphate 1-phosphotransferase. Catalyzes the phosphorylation of D-fructose 6-phosphate, the first committing step of glycolysis. Uses inorganic phosphate (PPi) as phosphoryl donor instead of ATP like common ATP-dependent phosphofructokinases (ATP-PFKs), which renders the reaction reversible, and can thus function both in glycolysis and gluconeogenes…
jg30016.t1	2711.XP_006467023.1	1.7e-07	62.4	Streptophyta		GO:0003674,GO:0003824,GO:0004656,GO:0006082,GO:0006464,GO:0006520,GO:0006575,GO:0006807,GO:0008150,GO:0008152,GO:0009987,GO:0016491,GO:0016705,GO:0016706,GO:0018126,GO:0018193,GO:0018208,GO:0018401,GO:0019471,GO:0019511,GO:0019538,GO:0019752,GO:0019798,GO:0031543,GO:0031545,GO:0036211,GO:0043170,GO:0043412,GO:0043436,GO:0044237,GO:0044238,GO:0044260,GO:0044267,GO:0044281,GO:0051213,GO:0055114,GO:…	1.14.11.2	ko:K00472	ko00330,ko01100,map00330,map01100		R01252	RC00478	ko00000,ko00001,ko01000				Viridiplantae	37KCY@33090,3GFH4@35493,KOG1591@1,KOG1591@2759	NA|NA|NA	E	prolyl 4-hydroxylase
jg29907.t1	3847.GLYMA01G45160.2	4e-236	824.3	fabids													Viridiplantae	2RYA2@2759,38969@33090,3GY38@35493,4JWAH@91835,COG0515@1	NA|NA|NA	T	Salt stress response/antifungal
jg30285.t1	3847.GLYMA02G15180.1	9.9e-154	549.7	fabids													Viridiplantae	28IM5@1,2QQY1@2759,37JJ0@33090,3GGEG@35493,4JGNR@91835	NA|NA|NA	S	Belongs to the sulfotransferase 1 family
jg29989.t1	981085.XP_010090297.1	1.3e-192	679.5	fabids		GO:0003674,GO:0003824,GO:0016787,GO:0016810,GO:0016811	3.5.1.4	ko:K01426	ko00330,ko00360,ko00380,ko00627,ko00643,ko01120,map00330,map00360,map00380,map00627,map00643,map01120		R02540,R03096,R03180,R03909,R05551,R05590	RC00010,RC00100,RC00950,RC01025	ko00000,ko00001,ko01000				Viridiplantae	37JFQ@33090,3GBRU@35493,4JKGS@91835,COG0154@1,KOG1211@2759	NA|NA|NA	J	Amidase
jg30135.t1	3649.evm.model.supercontig_53.63	9e-20	103.6	Brassicales				ko:K08869					ko00000,ko01001				Viridiplantae	37HF5@33090,3G8Y9@35493,3HMUT@3699,COG0661@1,KOG1235@2759	NA|NA|NA	S	Phosphotransferase enzyme family
jg29901.t1	3656.XP_008439963.1	6e-143	513.8	fabids		GO:0005575,GO:0005622,GO:0005623,GO:0005737,GO:0005783,GO:0005789,GO:0006464,GO:0006486,GO:0006487,GO:0006807,GO:0008150,GO:0008152,GO:0008250,GO:0009058,GO:0009059,GO:0009100,GO:0009101,GO:0009987,GO:0012505,GO:0016020,GO:0018193,GO:0018196,GO:0018279,GO:0019538,GO:0031984,GO:0032991,GO:0034645,GO:0036211,GO:0042175,GO:0043170,GO:0043226,GO:0043227,GO:0043229,GO:0043231,GO:0043412,GO:0043413,GO:…		ko:K12669	ko00510,ko00513,ko01100,ko04141,map00510,map00513,map01100,map04141	M00072			ko00000,ko00001,ko00002,ko02000	9.A.45.1.2,9.A.45.1.4,9.A.45.1.6			Viridiplantae	37M7M@33090,3GCWN@35493,4JMPH@91835,KOG2603@1,KOG2603@2759	NA|NA|NA	O	Dolichyl-diphosphooligosaccharide--protein glycosyltransferase subunit
jg30236.t1	2711.XP_006479350.1	1.6e-157	562.8	Streptophyta			4.2.1.92	ko:K01723	ko00592,ko01100,ko01110,map00592,map01100,map01110	M00113	R07863,R07865	RC02105	ko00000,ko00001,ko00002,ko00199,ko01000				Viridiplantae	28NJC@1,2QV50@2759,37IK6@33090,3GCJV@35493	NA|NA|NA	Q	Belongs to the cytochrome P450 family
jg30522.t1	3847.GLYMA10G42830.1	7.7e-148	530.8	fabids													Viridiplantae	2CMME@1,2QQUB@2759,37JFA@33090,3GEWB@35493,4JHJ2@91835	NA|NA|NA	K	Transcription factor ABORTED
jg30315.t1	3827.XP_004498193.1	6.9e-40	171.4	fabids				ko:K09060					ko00000,ko03000				Viridiplantae	28N11@1,2QVYY@2759,37SJM@33090,3GEB6@35493,4JHDA@91835	NA|NA|NA	K	G-box-binding factor
jg29655.t1	3847.GLYMA09G21020.1	1.8e-121	442.6	fabids													Viridiplantae	2CMNR@1,2QR2Q@2759,37IVZ@33090,3G8NM@35493,4JK8U@91835	NA|NA|NA
jg30402.t1	3847.GLYMA04G01161.1	5.1e-21	107.1	fabids													Viridiplantae	2E0BF@1,2S7SF@2759,37XBT@33090,3GKYC@35493,4JQWR@91835	NA|NA|NA
jg30355.t1	3760.EMJ19880	7.9e-58	232.3	Streptophyta													Viridiplantae	37JQI@33090,3G814@35493,COG4886@1,KOG0619@2759	NA|NA|NA	P	LRR receptor-like serine threonine-protein kinase
jg30364.t1	3827.XP_004514211.1	3.4e-74	284.3	fabids		GO:0000244,GO:0000375,GO:0000377,GO:0000387,GO:0000398,GO:0003674,GO:0003676,GO:0003712,GO:0003713,GO:0003723,GO:0005102,GO:0005488,GO:0005515,GO:0005575,GO:0005622,GO:0005623,GO:0005634,GO:0005654,GO:0005681,GO:0005682,GO:0005684,GO:0006139,GO:0006259,GO:0006304,GO:0006305,GO:0006306,GO:0006355,GO:0006357,GO:0006396,GO:0006397,GO:0006403,GO:0006725,GO:0006807,GO:0006950,GO:0007275,GO:0008134,GO:…		ko:K12855	ko03040,map03040	M00354			ko00000,ko00001,ko00002,ko03041				Viridiplantae	37MES@33090,3GGG5@35493,4JM61@91835,KOG0495@1,KOG0495@2759	NA|NA|NA	A	pre-mRNA-processing factor
jg30313.t1	3847.GLYMA12G04940.1	3e-99	368.2	fabids													Viridiplantae	37JWV@33090,3GFFB@35493,4JDFX@91835,COG0655@1,KOG3135@2759	NA|NA|NA	S	Minor allergen Alt a
jg30361.t1	3847.GLYMA12G04560.1	4.9e-85	321.2	fabids													Viridiplantae	28NCI@1,2QUY1@2759,37QEN@33090,3GFDN@35493,4JSHX@91835	NA|NA|NA	S	Arabidopsis protein of unknown function
jg30561.t1	3885.XP_007142562.1	5.9e-212	743.8	fabids													Viridiplantae	2CMQ3@1,2QRBP@2759,37R20@33090,3GGE4@35493,4JRKD@91835	NA|NA|NA	G	At1g04910-like
jg29891.t1	3880.AES93621	1.9e-27	128.6	fabids			4.2.1.20	ko:K01696	ko00260,ko00400,ko01100,ko01110,ko01130,ko01230,map00260,map00400,map01100,map01110,map01130,map01230	M00023	R00674,R02340,R02722	RC00209,RC00210,RC00700,RC00701,RC02868	ko00000,ko00001,ko00002,ko01000				Viridiplantae	37QTM@33090,3G9EX@35493,4JE9V@91835,COG0133@1,KOG1395@2759	NA|NA|NA	E	Tryptophan synthase
jg29795.t1	3983.cassava4.1_028486m	3.5e-105	388.7	fabids													Viridiplantae	37M7U@33090,3G85M@35493,4JHSG@91835,KOG0198@1,KOG0198@2759	NA|NA|NA	T	Mitogen-activated protein kinase kinase kinase
jg30471.t1	102107.XP_008236203.1	5.9e-91	340.1	fabids			5.2.1.8	ko:K01802					ko00000,ko01000				Viridiplantae	37M44@33090,3GA4N@35493,4JS7G@91835,COG0652@1,KOG0865@2759	NA|NA|NA	O	PPIases accelerate the folding of proteins. It catalyzes the cis-trans isomerization of proline imidic peptide bonds in oligopeptides
jg29664.t1	3847.GLYMA15G06000.1	3.7e-79	301.6	fabids			2.4.1.324	ko:K21374					ko00000,ko01000,ko01003		GT1		Viridiplantae	37HZV@33090,3G9TD@35493,4JK1Y@91835,KOG1192@1,KOG1192@2759	NA|NA|NA	CG	Belongs to the UDP-glycosyltransferase family
jg30283.t1	3847.GLYMA07G33300.1	1.2e-122	446.4	fabids													Viridiplantae	37HYV@33090,3GGVI@35493,4JIB5@91835,KOG0118@1,KOG0118@2759	NA|NA|NA	A	polyadenylate-binding protein
jg29598.t1	3694.POPTR_0005s15440.1	5.5e-20	104	fabids													Viridiplantae	2BVPJ@1,2S7QI@2759,37XER@33090,3GKD7@35493,4JR1K@91835	NA|NA|NA
jg29958.t1	3885.XP_007157186.1	1e-158	566.6	fabids													Viridiplantae	28NZ8@1,2RWIK@2759,37J84@33090,3GHGC@35493,4JE7N@91835	NA|NA|NA	S	Protein of unknown function (DUF1005)
jg29936.t1	3847.GLYMA10G39981.1	3.5e-190	671.8	Streptophyta													Viridiplantae	2QWDY@2759,37QJ4@33090,3G71R@35493,COG0515@1	NA|NA|NA	T	Cysteine-rich receptor-like protein kinase
jg30567.t1	102107.XP_008235943.1	5.3e-236	823.5	fabids		GO:0001666,GO:0002218,GO:0002253,GO:0002376,GO:0002682,GO:0002684,GO:0003674,GO:0003824,GO:0004497,GO:0006950,GO:0006952,GO:0006955,GO:0007154,GO:0007165,GO:0008150,GO:0008152,GO:0008219,GO:0009605,GO:0009607,GO:0009617,GO:0009620,GO:0009626,GO:0009627,GO:0009628,GO:0009814,GO:0009870,GO:0009987,GO:0010204,GO:0012501,GO:0016491,GO:0023052,GO:0031347,GO:0031349,GO:0033554,GO:0034050,GO:0036293,GO:…	1.14.13.8	ko:K00485	ko00982,ko01120,map00982,map01120		R08266	RC02233	ko00000,ko00001,ko01000				Viridiplantae	37NK0@33090,3G85W@35493,4JT01@91835,COG2072@1,KOG1399@2759	NA|NA|NA	Q	flavin-containing monooxygenase
jg30238.t1	2711.XP_006479350.1	2.8e-129	468.8	Streptophyta			4.2.1.92	ko:K01723	ko00592,ko01100,ko01110,map00592,map01100,map01110	M00113	R07863,R07865	RC02105	ko00000,ko00001,ko00002,ko00199,ko01000				Viridiplantae	28NJC@1,2QV50@2759,37IK6@33090,3GCJV@35493	NA|NA|NA	Q	Belongs to the cytochrome P450 family
jg30184.t1	28532.XP_010538612.1	2.5e-25	121.7	Brassicales		GO:0002376,GO:0003674,GO:0003824,GO:0004842,GO:0006464,GO:0006807,GO:0006950,GO:0006952,GO:0006955,GO:0008150,GO:0008152,GO:0009605,GO:0009607,GO:0009814,GO:0009987,GO:0016567,GO:0016740,GO:0019538,GO:0019787,GO:0032446,GO:0036211,GO:0043170,GO:0043207,GO:0043412,GO:0044237,GO:0044238,GO:0044260,GO:0044267,GO:0045087,GO:0050896,GO:0051704,GO:0051707,GO:0061630,GO:0061659,GO:0070647,GO:0071704,GO:…											Viridiplantae	2CMTZ@1,2QRXY@2759,37I8C@33090,3G9T2@35493,3HRTU@3699	NA|NA|NA	G	RING-type E3 ubiquitin transferase
jg29553.t1	3847.GLYMA10G39250.1	6.2e-30	137.5	fabids													Viridiplantae	2C1DC@1,2S2PF@2759,37V98@33090,3GI97@35493,4JPNS@91835	NA|NA|NA	S	heat shock protein
jg29974.t1	2711.XP_006487060.1	2.5e-184	651.7	Streptophyta													Viridiplantae	37J8I@33090,3GAB0@35493,COG0814@1,KOG1303@2759	NA|NA|NA	E	Amino acid permease
jg29508.t1	3827.XP_004516968.1	5.4e-200	703.7	fabids		GO:0000003,GO:0001871,GO:0003006,GO:0003674,GO:0003824,GO:0004553,GO:0005488,GO:0005575,GO:0005623,GO:0005886,GO:0007275,GO:0008150,GO:0009555,GO:0009653,GO:0009790,GO:0009791,GO:0009793,GO:0009987,GO:0010154,GO:0010208,GO:0010584,GO:0010927,GO:0016020,GO:0016043,GO:0016787,GO:0016798,GO:0022414,GO:0022607,GO:0030198,GO:0030246,GO:0030247,GO:0031224,GO:0031225,GO:0031226,GO:0032501,GO:0032502,GO:…											Viridiplantae	28KU5@1,2QTAD@2759,37KZH@33090,3G8F9@35493,4JMJ3@91835	NA|NA|NA	G	Belongs to the glycosyl hydrolase 17 family
jg30176.t1	3847.GLYMA07G31600.1	7.2e-17	93.6	fabids		GO:0005575,GO:0005622,GO:0005623,GO:0005634,GO:0008150,GO:0009605,GO:0009607,GO:0009617,GO:0031347,GO:0031349,GO:0040008,GO:0043207,GO:0043226,GO:0043227,GO:0043229,GO:0043231,GO:0044424,GO:0044464,GO:0045927,GO:0048518,GO:0048583,GO:0048584,GO:0050789,GO:0050896,GO:0051704,GO:0051707,GO:0065007,GO:0080134											Viridiplantae	2BY26@1,2S2GF@2759,37W9G@33090,3GKDQ@35493,4JQ33@91835	NA|NA|NA	S	LOL2-like
jg30113.t1	3847.GLYMA10G40730.1	2.9e-200	704.5	fabids													Viridiplantae	2QVM3@2759,37IGS@33090,3G7YJ@35493,4JDC6@91835,COG4857@1	NA|NA|NA	S	Methylthioribose kinase-like
jg29957.t1	71139.XP_010052453.1	1.8e-183	649.4	Streptophyta													Viridiplantae	2QWDY@2759,37QJ4@33090,3G71R@35493,COG0515@1	NA|NA|NA	T	Cysteine-rich receptor-like protein kinase
jg30336.t1	29760.VIT_15s0048g00900.t01	1.5e-115	422.2	Streptophyta													Viridiplantae	37J5U@33090,3GFJZ@35493,COG0638@1,KOG0179@2759	NA|NA|NA	O	The proteasome is a multicatalytic proteinase complex which is characterized by its ability to cleave peptides with Arg, Phe, Tyr, Leu, and Glu adjacent to the leaving group at neutral or slightly basic pH
jg30084.t1	3880.AES63274	1.1e-39	171.4	fabids													Viridiplantae	37IWQ@33090,3G953@35493,4JDDI@91835,COG5099@1,KOG2049@2759	NA|NA|NA	J	pumilio homolog
jg30512.t1	3760.EMJ00624	9.4e-41	174.1	fabids			2.3.2.27	ko:K19042					ko00000,ko01000,ko04121				Viridiplantae	37UXZ@33090,3GD3N@35493,4JPGY@91835,KOG1100@1,KOG1100@2759	NA|NA|NA	O	BOI-related E3 ubiquitin-protein ligase
jg30424.t1	3988.XP_002512978.1	2.2e-203	715.3	fabids													Viridiplantae	37TI8@33090,3GFD0@35493,4JT9X@91835,COG0534@1,KOG1347@2759	NA|NA|NA	V	MatE
jg29810.t1	3847.GLYMA17G01530.1	1.6e-67	263.5	fabids													Viridiplantae	28QV4@1,2QXI0@2759,37KNB@33090,3G9KW@35493,4JIQ2@91835	NA|NA|NA	S	f-box protein
jg29379.t1	3649.evm.model.supercontig_1.304	1.7e-36	159.5	Brassicales													Viridiplantae	37UJN@33090,3GIYI@35493,3HTY1@3699,COG0545@1,KOG0552@2759	NA|NA|NA	O	histone peptidyl-prolyl isomerization
jg29640.t1	2711.XP_006489839.1	9.5e-31	141	Streptophyta													Viridiplantae	2AK3B@1,2RZ8J@2759,37UIJ@33090,3GIR1@35493	NA|NA|NA
jg30085.t1	161934.XP_010668235.1	3.3e-08	65.9	Streptophyta													Viridiplantae	37T71@33090,3GHK2@35493,KOG1075@1,KOG1075@2759	NA|NA|NA	S	Ribonuclease H protein
jg29721.t1	3885.XP_007139338.1	4.4e-198	698	fabids		GO:0003674,GO:0003824,GO:0004672,GO:0004674,GO:0004675,GO:0004888,GO:0005488,GO:0005515,GO:0005575,GO:0005623,GO:0005886,GO:0006464,GO:0006468,GO:0006793,GO:0006796,GO:0006807,GO:0007154,GO:0007165,GO:0007166,GO:0007167,GO:0007178,GO:0008150,GO:0008152,GO:0009987,GO:0016020,GO:0016301,GO:0016310,GO:0016740,GO:0016772,GO:0016773,GO:0019199,GO:0019538,GO:0019899,GO:0019900,GO:0019901,GO:0023052,GO:…											Viridiplantae	37R0M@33090,3G8VZ@35493,4JEFP@91835,COG0515@1,KOG1187@2759	NA|NA|NA	T	proline-rich receptor-like protein kinase
jg29453.t1	3827.XP_004497295.1	0	1986.8	fabids				ko:K11373					ko00000,ko03016,ko03036				Viridiplantae	37KAG@33090,3G7KT@35493,4JD8U@91835,COG5290@1,KOG1920@2759	NA|NA|NA	K	Acts as subunit of the RNA polymerase II elongator complex, which is a histone acetyltransferase component of the RNA polymerase II (Pol II) holoenzyme and is involved in transcriptional elongation
jg29864.t1	3827.XP_004486157.1	6.5e-08	63.9	fabids													Viridiplantae	2CMUY@1,2SC78@2759,37XJ0@33090,3GMEB@35493,4JR7V@91835	NA|NA|NA
jg29860.t1	4432.XP_010268366.1	3e-41	174.9	Streptophyta													Viridiplantae	37NGG@33090,3G801@35493,COG1877@1,KOG1050@2759	NA|NA|NA	G	alpha,alpha-trehalose-phosphate synthase UDP-forming
jg30053.t1	3885.XP_007143108.1	1.7e-260	905.2	fabids		GO:0005575,GO:0005623,GO:0008150,GO:0009605,GO:0009606,GO:0009628,GO:0009629,GO:0009630,GO:0009958,GO:0044464,GO:0050896,GO:0071944											Viridiplantae	28KHE@1,2QSYM@2759,37KPY@33090,3G972@35493,4JFTS@91835	NA|NA|NA	S	Belongs to the NPH3 family
jg29828.t1	29760.VIT_10s0116g01480.t01	9.9e-159	567	Streptophyta			2.3.1.61	ko:K00658	ko00020,ko00310,ko01100,ko01110,ko01120,ko01130,ko01200,map00020,map00310,map01100,map01110,map01120,map01130,map01200	M00009,M00011,M00032	R02570,R02571,R08549	RC00004,RC02727,RC02833	br01601,ko00000,ko00001,ko00002,ko01000				Viridiplantae	37KD6@33090,3G9YX@35493,COG0508@1,KOG0559@2759	NA|NA|NA	C	Dihydrolipoyllysine-residue succinyltransferase component of 2-oxoglutarate dehydrogenase complex
jg30370.t1	3827.XP_004507466.1	3.8e-74	285	fabids													Viridiplantae	2CY8B@1,2S2Q3@2759,37VPZ@33090,3GJKD@35493,4JU1M@91835	NA|NA|NA	S	Arabidopsis protein of unknown function
jg29626.t1	3983.cassava4.1_006523m	8.6e-188	663.3	fabids		GO:0000151,GO:0000165,GO:0003674,GO:0003824,GO:0004842,GO:0005048,GO:0005488,GO:0005515,GO:0005575,GO:0005622,GO:0005623,GO:0005634,GO:0005635,GO:0005737,GO:0005829,GO:0006464,GO:0006468,GO:0006793,GO:0006796,GO:0006807,GO:0007154,GO:0007165,GO:0007264,GO:0007265,GO:0008139,GO:0008150,GO:0008152,GO:0009966,GO:0009968,GO:0009987,GO:0010646,GO:0010648,GO:0012505,GO:0016020,GO:0016310,GO:0016567,GO:…	2.3.2.27	ko:K10632	ko04014,map04014				ko00000,ko00001,ko01000,ko04121				Viridiplantae	37QKI@33090,3GE41@35493,4JFDB@91835,KOG0804@1,KOG0804@2759	NA|NA|NA	O	Brca1-associated
jg29538.t1	4432.XP_010264592.1	2e-38	165.6	Streptophyta													Viridiplantae	37KUU@33090,3GGGA@35493,KOG0985@1,KOG0985@2759	NA|NA|NA	U	Clathrin is the major protein of the polyhedral coat of coated pits and vesicles
jg30482.t1	3827.XP_004505776.1	1.4e-118	432.6	fabids													Viridiplantae	2CMD3@1,2QQ09@2759,37SGV@33090,3GF5H@35493,4JFFB@91835	NA|NA|NA	T	Thaumatin-like protein
jg29450.t1	3847.GLYMA09G01330.3	2.3e-21	108.6	fabids													Viridiplantae	2CNED@1,2QVMN@2759,37RYD@33090,3G7Z3@35493,4JDMS@91835	NA|NA|NA	S	f-box protein
jg30189.t1	3885.XP_007153346.1	7.6e-283	979.5	fabids													Viridiplantae	37SFF@33090,3GA3H@35493,4JGPX@91835,COG0515@1,KOG1187@2759	NA|NA|NA	T	receptor-like protein kinase
jg29975.t1	102107.XP_008236252.1	1.8e-259	901.4	fabids				ko:K07374	ko04145,ko04210,ko04530,ko04540,ko05130,map04145,map04210,map04530,map04540,map05130				ko00000,ko00001,ko03019,ko03036,ko04147,ko04812				Viridiplantae	37JG4@33090,3GBTX@35493,4JRTY@91835,COG5023@1,KOG1376@2759	NA|NA|NA	Z	Tubulin is the major constituent of microtubules. It binds two moles of GTP, one at an exchangeable site on the beta chain and one at a non-exchangeable site on the alpha chain
jg30204.t1	85681.XP_006423030.1	1.5e-71	275.8	Streptophyta		GO:0003674,GO:0005488,GO:0005509,GO:0005575,GO:0005622,GO:0005623,GO:0005737,GO:0005739,GO:0043167,GO:0043169,GO:0043226,GO:0043227,GO:0043229,GO:0043231,GO:0044424,GO:0044444,GO:0044464,GO:0046872		ko:K13448	ko04626,map04626				ko00000,ko00001				Viridiplantae	37MUP@33090,3GHBP@35493,COG5126@1,KOG0027@2759	NA|NA|NA	T	Calmodulin-like protein 1
jg29737.t1	29760.VIT_14s0060g00540.t01	1.5e-125	456.1	Streptophyta													Viridiplantae	2C0PQ@1,2QPX7@2759,37M7X@33090,3G8GE@35493	NA|NA|NA	Q	Belongs to the peroxidase family. Classical plant (class III) peroxidase subfamily
jg29646.t1	3649.evm.model.supercontig_170.49	2.4e-32	145.6	Brassicales													Viridiplantae	2AK3B@1,2RZ8J@2759,37UIJ@33090,3GIR1@35493,3HTXJ@3699	NA|NA|NA
jg30459.t1	3847.GLYMA11G10340.1	1e-167	596.3	fabids													Viridiplantae	2CN9F@1,2QUNB@2759,37K3Q@33090,3G86P@35493,4JDTI@91835	NA|NA|NA	S	EF-hand, calcium binding motif
jg30335.t1	3847.GLYMA04G01440.1	4.6e-178	630.9	fabids													Viridiplantae	37SNW@33090,3G9I2@35493,4JI0D@91835,COG0515@1,KOG1187@2759	NA|NA|NA	T	Belongs to the protein kinase superfamily
jg29954.t1	2711.XP_006468226.1	1.8e-205	723	Streptophyta													Viridiplantae	2QWDY@2759,37QJ4@33090,3G71R@35493,COG0515@1	NA|NA|NA	T	Cysteine-rich receptor-like protein kinase
jg30030.t1	29760.VIT_16s0039g00920.t01	5.5e-35	153.3	Streptophyta													Viridiplantae	37KBR@33090,3GC1Y@35493,COG2124@1,KOG0156@2759	NA|NA|NA	Q	cytochrome P450
jg29509.t1	3988.XP_002530864.1	3.7e-20	104.4	fabids													Viridiplantae	2A95U@1,2SW8Q@2759,381YR@33090,3GRRI@35493,4JV56@91835	NA|NA|NA
jg30381.t1	3847.GLYMA04G01252.1	7.4e-27	127.1	fabids													Viridiplantae	28IIJ@1,2QQVK@2759,37SA4@33090,3G9SP@35493,4JSYA@91835	NA|NA|NA	S	SAM dependent carboxyl methyltransferase
jg30063.t1	3847.GLYMA20G26820.1	3e-169	602.4	fabids													Viridiplantae	28MCP@1,2QTW4@2759,37S00@33090,3G7KD@35493,4JGC5@91835	NA|NA|NA
jg29756.t1	3847.GLYMA19G23610.1	1.2e-109	402.9	fabids				ko:K12386	ko04142,map04142				ko00000,ko00001,ko04147				Viridiplantae	37S1S@33090,3G9YD@35493,4JF5Z@91835,KOG3145@1,KOG3145@2759	NA|NA|NA	E	Cystinosin homolog
jg30216.t1	3847.GLYMA03G25720.1	0	1081.6	fabids													Viridiplantae	37M2U@33090,3GAT5@35493,4JJGE@91835,KOG4197@1,KOG4197@2759	NA|NA|NA	S	Pentatricopeptide repeat-containing protein
jg30065.t1	3885.XP_007143097.1	1.6e-79	302.8	fabids		GO:0003674,GO:0003700,GO:0005575,GO:0005622,GO:0005623,GO:0005634,GO:0006355,GO:0007154,GO:0007165,GO:0007602,GO:0008150,GO:0009314,GO:0009416,GO:0009581,GO:0009582,GO:0009583,GO:0009585,GO:0009605,GO:0009628,GO:0009639,GO:0009889,GO:0009891,GO:0009893,GO:0009987,GO:0010017,GO:0010018,GO:0010218,GO:0010468,GO:0010556,GO:0010557,GO:0010604,GO:0010628,GO:0019219,GO:0019222,GO:0023052,GO:0031323,GO:…											Viridiplantae	2CMV4@1,2QS58@2759,37P2D@33090,3GFYG@35493,4JK2S@91835	NA|NA|NA	S	Far-red impaired response
jg29840.t1	3847.GLYMA14G00350.1	0	1388.2	fabids													Viridiplantae	37I03@33090,3GD5M@35493,4JJMP@91835,KOG1052@1,KOG1052@2759	NA|NA|NA	EPT	Glutamate-gated receptor that probably acts as non- selective cation channel
jg30491.t1	102107.XP_008236005.1	3.7e-100	371.3	fabids				ko:K09422					ko00000,ko03000				Viridiplantae	37QAP@33090,3G8KC@35493,4JD83@91835,COG5147@1,KOG0048@2759	NA|NA|NA	ADK	RNA polymerase II transcription regulator recruiting activity
jg29378.t1	3885.XP_007154689.1	2.3e-07	61.6	fabids													Viridiplantae	28PFA@1,2QR3I@2759,37NGD@33090,3G7VS@35493,4JGF7@91835	NA|NA|NA	K	WRKY transcription factor
jg30108.t1	29730.Gorai.003G132500.1	4.3e-55	222.6	Streptophyta													Viridiplantae	37W4F@33090,3GJIM@35493,KOG1075@1,KOG1075@2759	NA|NA|NA	S	Encoded by
jg29408.t1	3847.GLYMA04G02280.1	2.9e-20	104.4	fabids													Viridiplantae	29WAF@1,2RXP4@2759,37U3K@33090,3GI59@35493,4JU5Z@91835	NA|NA|NA	S	At1g76070-like
jg29665.t1	102107.XP_008219317.1	4.4e-32	144.1	fabids			2.4.1.324	ko:K21374					ko00000,ko01000,ko01003		GT1		Viridiplantae	37HZV@33090,3G9TD@35493,4JK1Y@91835,KOG1192@1,KOG1192@2759	NA|NA|NA	CG	Belongs to the UDP-glycosyltransferase family
jg29942.t1	72658.Bostr.28625s0184.1.p	1.5e-31	142.5	Brassicales		GO:0001101,GO:0002218,GO:0002252,GO:0002253,GO:0002376,GO:0002682,GO:0002684,GO:0003674,GO:0003676,GO:0003677,GO:0003700,GO:0005488,GO:0005575,GO:0005622,GO:0005623,GO:0005634,GO:0005654,GO:0006355,GO:0006950,GO:0006952,GO:0006955,GO:0007154,GO:0007165,GO:0008150,GO:0009605,GO:0009607,GO:0009617,GO:0009682,GO:0009719,GO:0009723,GO:0009725,GO:0009737,GO:0009753,GO:0009755,GO:0009864,GO:0009867,GO:…		ko:K09286					ko00000,ko03000				Viridiplantae	2A922@1,2RYHH@2759,37TXJ@33090,3GI8A@35493,3HUA7@3699	NA|NA|NA	K	transcription factor
jg29985.t1	981085.XP_010090297.1	1.7e-144	519.2	fabids		GO:0003674,GO:0003824,GO:0016787,GO:0016810,GO:0016811	3.5.1.4	ko:K01426	ko00330,ko00360,ko00380,ko00627,ko00643,ko01120,map00330,map00360,map00380,map00627,map00643,map01120		R02540,R03096,R03180,R03909,R05551,R05590	RC00010,RC00100,RC00950,RC01025	ko00000,ko00001,ko01000				Viridiplantae	37JFQ@33090,3GBRU@35493,4JKGS@91835,COG0154@1,KOG1211@2759	NA|NA|NA	J	Amidase
jg30225.t1	3760.EMJ01003	9.1e-74	285	fabids		GO:0003674,GO:0003676,GO:0003723,GO:0003824,GO:0004518,GO:0004519,GO:0005488,GO:0005575,GO:0005622,GO:0005623,GO:0006139,GO:0006725,GO:0006807,GO:0008150,GO:0008152,GO:0009451,GO:0009987,GO:0016070,GO:0016787,GO:0016788,GO:0034641,GO:0043170,GO:0043226,GO:0043227,GO:0043229,GO:0043231,GO:0043412,GO:0044237,GO:0044238,GO:0044424,GO:0044464,GO:0046483,GO:0071704,GO:0090304,GO:0090305,GO:0097159,GO:…											Viridiplantae	37RKE@33090,3GDYR@35493,4JJH6@91835,KOG4197@1,KOG4197@2759	NA|NA|NA	S	Pentatricopeptide repeat-containing protein
jg29671.t1	3880.AET00743	1.5e-26	127.9	Streptophyta													Viridiplantae	2E60M@1,2SCSA@2759,37XY5@33090,3GMDJ@35493	NA|NA|NA	S	function
jg30558.t1	3847.GLYMA11G10240.1	1.2e-114	419.5	fabids													Viridiplantae	2CMX2@1,2QSGZ@2759,37HHX@33090,3GD4R@35493,4JIEN@91835	NA|NA|NA	S	Belongs to the expansin family
jg30152.t1	3885.XP_007157717.1	3.6e-86	325.1	fabids													Viridiplantae	28J25@1,2QRED@2759,37JDJ@33090,3GCZH@35493,4JHSS@91835	NA|NA|NA	S	Polysaccharide biosynthesis
jg29602.t1	3885.XP_007151654.1	1.2e-53	216.9	fabids													Viridiplantae	2A6CP@1,2RYBM@2759,37MD4@33090,3GHWB@35493,4JPG2@91835	NA|NA|NA
jg29641.t1	3827.XP_004489116.1	1.1e-12	81.3	fabids													Viridiplantae	2AK3B@1,2RZ8J@2759,37UIJ@33090,3GIR1@35493,4JPQN@91835	NA|NA|NA
jg29418.t1	57918.XP_004308895.1	5.1e-17	93.6	fabids													Viridiplantae	37UK8@33090,3GI43@35493,4JNY0@91835,COG2801@1,KOG0017@2759	NA|NA|NA	L	Protein of unknown function (DUF674)
jg30477.t1	3827.XP_004504663.1	4.5e-208	730.7	fabids		GO:0000154,GO:0001510,GO:0003674,GO:0003676,GO:0003723,GO:0003824,GO:0005488,GO:0005575,GO:0005622,GO:0005623,GO:0005634,GO:0006139,GO:0006364,GO:0006396,GO:0006401,GO:0006402,GO:0006417,GO:0006725,GO:0006807,GO:0008150,GO:0008152,GO:0008168,GO:0008170,GO:0008173,GO:0008174,GO:0008649,GO:0008757,GO:0008988,GO:0009056,GO:0009057,GO:0009451,GO:0009889,GO:0009890,GO:0009892,GO:0009893,GO:0009894,GO:…	2.1.1.181	ko:K06970			R07232	RC00003,RC00335	ko00000,ko01000,ko03009				Viridiplantae	37HPQ@33090,3GB5P@35493,4JHGF@91835,COG3129@1,KOG2912@2759	NA|NA|NA	J	Belongs to the methyltransferase superfamily. METTL16 RlmF family
jg30454.t1	3760.EMJ16626	3.3e-59	234.2	fabids													Viridiplantae	37NJF@33090,3GESY@35493,4JE7Z@91835,KOG1072@1,KOG1072@2759	NA|NA|NA	S	Kelch repeat-containing protein
jg30226.t1	3847.GLYMA12G05130.2	1.1e-118	433.3	fabids													Viridiplantae	37QVU@33090,3GFZ6@35493,4JEIM@91835,KOG0800@1,KOG0800@2759	NA|NA|NA	O	RING-H2 finger protein
jg29387.t1	3885.XP_007141844.1	2.5e-26	125.6	fabids		GO:0005575,GO:0005622,GO:0005623,GO:0005737,GO:0005739,GO:0043226,GO:0043227,GO:0043229,GO:0043231,GO:0044424,GO:0044444,GO:0044464		ko:K15414	ko05168,map05168				ko00000,ko00001,ko00536				Viridiplantae	37J3F@33090,3GBP3@35493,4JHB1@91835,KOG2536@1,KOG2536@2759	NA|NA|NA	C	protein At2g39795, mitochondrial-like
jg30121.t1	3847.GLYMA10G40900.1	4.7e-186	657.5	fabids			2.4.1.121	ko:K13692					ko00000,ko01000,ko01003		GT1		Viridiplantae	37T4R@33090,3G9X7@35493,4JS6E@91835,KOG1192@1,KOG1192@2759	NA|NA|NA	CG	Belongs to the UDP-glycosyltransferase family
jg29811.t1	3827.XP_004513553.1	1.2e-15	89.7	Streptophyta													Viridiplantae	2QTV8@2759,37QQZ@33090,3GA4I@35493,COG0515@1	NA|NA|NA	T	G-type lectin S-receptor-like serine threonine-protein kinase
jg29526.t1	3880.AES80594	1.8e-54	219.5	fabids													Viridiplantae	380EH@33090,3GKE4@35493,4JUJ4@91835,COG0515@1,KOG1187@2759	NA|NA|NA	T	receptor-like protein kinase
jg30239.t1	2711.XP_006479350.1	3.6e-129	468.4	Streptophyta			4.2.1.92	ko:K01723	ko00592,ko01100,ko01110,map00592,map01100,map01110	M00113	R07863,R07865	RC02105	ko00000,ko00001,ko00002,ko00199,ko01000				Viridiplantae	28NJC@1,2QV50@2759,37IK6@33090,3GCJV@35493	NA|NA|NA	Q	Belongs to the cytochrome P450 family
jg30360.t1	3885.XP_007136157.1	1.1e-84	320.1	Viridiplantae													Viridiplantae	2CY8B@1,2S2Q3@2759,37VPZ@33090	NA|NA|NA	S	Arabidopsis protein of unknown function
jg29595.t1	3847.GLYMA18G53241.2	8.1e-268	929.9	fabids													Viridiplantae	37MS4@33090,3G82U@35493,4JMZ2@91835,KOG1990@1,KOG1990@2759	NA|NA|NA	L	Chloroplastic group IIA intron splicing facilitator CRS1
jg29999.t1	3694.POPTR_0009s08990.1	1.6e-87	329.7	fabids													Viridiplantae	37QRS@33090,3GGRK@35493,4JNJI@91835,KOG0656@1,KOG0656@2759	NA|NA|NA	D	Belongs to the cyclin family
jg30254.t1	3847.GLYMA12G05250.1	7.5e-151	540.4	fabids													Viridiplantae	29S6S@1,2RXD2@2759,37SN0@33090,3GFE3@35493,4JM9H@91835	NA|NA|NA	K	B3 domain-containing transcription factor
jg30286.t1	3847.GLYMA14G13225.1	6.9e-14	84.3	Viridiplantae													Viridiplantae	28Q0M@1,2QWP8@2759,37SGC@33090	NA|NA|NA	S	Zinc knuckle family protein
jg29610.t1	29730.Gorai.012G039400.1	1.2e-11	76.3	Streptophyta	PSBP	GO:0005575,GO:0005622,GO:0005623,GO:0005737,GO:0009507,GO:0009534,GO:0009535,GO:0009536,GO:0009579,GO:0016020,GO:0031976,GO:0031984,GO:0034357,GO:0042651,GO:0043226,GO:0043227,GO:0043229,GO:0043231,GO:0044422,GO:0044424,GO:0044434,GO:0044435,GO:0044436,GO:0044444,GO:0044446,GO:0044464,GO:0055035		ko:K02717	ko00195,ko01100,map00195,map01100				ko00000,ko00001,ko00194				Viridiplantae	28N2U@1,2QUMW@2759,37N14@33090,3G76E@35493	NA|NA|NA	S	oxygen-evolving enhancer protein
jg29836.t1	3641.EOY28729	4.8e-153	547.7	Streptophyta				ko:K19619					ko00000,ko01000,ko03400				Viridiplantae	37NR1@33090,3GAF2@35493,KOG2756@1,KOG2756@2759,KOG4198@1,KOG4198@2759	NA|NA|NA	T	Endonuclease Exonuclease phosphatase family protein
jg29909.t1	3847.GLYMA01G45160.2	5.7e-227	793.9	fabids													Viridiplantae	2RYA2@2759,38969@33090,3GY38@35493,4JWAH@91835,COG0515@1	NA|NA|NA	T	Salt stress response/antifungal
jg30276.t1	3847.GLYMA02G15250.4	2.5e-192	677.9	fabids			5.2.1.8	ko:K05864	ko04217,ko04218,map04217,map04218				ko00000,ko00001,ko01000,ko03110				Viridiplantae	37JX7@33090,3G7G7@35493,4JHD9@91835,COG0652@1,KOG0546@2759	NA|NA|NA	O	Peptidyl-prolyl cis-trans isomerase
jg29647.t1	29760.VIT_01s0244g00180.t01	1e-14	85.5	Streptophyta													Viridiplantae	3871A@33090,3GEVK@35493,COG2801@1,KOG0017@2759	NA|NA|NA	L	Reverse transcriptase (RNA-dependent DNA polymerase)
jg30190.t1	3847.GLYMA02G11420.2	1.1e-194	686.4	fabids													Viridiplantae	2CN71@1,2QUA6@2759,37QPJ@33090,3GBFU@35493,4JHN0@91835	NA|NA|NA	S	NYN domain
jg30410.t1	3847.GLYMA12G04300.1	9.9e-29	133.7	fabids													Viridiplantae	2DMZ0@1,2S661@2759,37WDA@33090,3GK3J@35493,4JQGR@91835	NA|NA|NA
jg30167.t1	3885.XP_007153584.1	3.7e-73	280.8	Streptophyta				ko:K02960	ko03010,map03010	M00177			br01610,ko00000,ko00001,ko00002,ko03011				Viridiplantae	37TU1@33090,3GHY5@35493,COG0088@1,KOG1753@2759	NA|NA|NA	J	Belongs to the universal ribosomal protein uS9 family
jg29826.t1	3847.GLYMA17G01530.1	2.4e-65	255.4	fabids													Viridiplantae	28QV4@1,2QXI0@2759,37KNB@33090,3G9KW@35493,4JIQ2@91835	NA|NA|NA	S	f-box protein
jg30183.t1	3827.XP_004505237.1	5.9e-88	330.5	fabids		GO:0002376,GO:0003674,GO:0003824,GO:0004842,GO:0006464,GO:0006807,GO:0006950,GO:0006952,GO:0006955,GO:0008150,GO:0008152,GO:0009605,GO:0009607,GO:0009814,GO:0009987,GO:0016567,GO:0016740,GO:0019538,GO:0019787,GO:0032446,GO:0036211,GO:0043170,GO:0043207,GO:0043412,GO:0044237,GO:0044238,GO:0044260,GO:0044267,GO:0045087,GO:0050896,GO:0051704,GO:0051707,GO:0061630,GO:0061659,GO:0070647,GO:0071704,GO:…											Viridiplantae	2CMTZ@1,2QRXY@2759,37I8C@33090,3G9T2@35493,4JJ6R@91835	NA|NA|NA	H	RING-type E3 ubiquitin transferase
jg29522.t1	3880.AES80591	3.8e-73	281.6	fabids													Viridiplantae	37HHN@33090,3G8M3@35493,4JFVH@91835,COG0515@1,KOG1187@2759	NA|NA|NA	T	Serine threonine-protein kinase
jg29827.t1	3847.GLYMA17G01530.1	9e-123	447.2	fabids													Viridiplantae	28QV4@1,2QXI0@2759,37KNB@33090,3G9KW@35493,4JIQ2@91835	NA|NA|NA	S	f-box protein
jg29478.t1	3641.EOY18172	2.8e-237	828.2	Streptophyta													Viridiplantae	37K68@33090,3GAQN@35493,COG0443@1,KOG0101@2759	NA|NA|NA	O	Belongs to the heat shock protein 70 family
jg30242.t1	981085.XP_010096249.1	3.9e-87	328.9	fabids		GO:0000166,GO:0000278,GO:0000281,GO:0000910,GO:0003674,GO:0003824,GO:0004672,GO:0004674,GO:0004683,GO:0005488,GO:0005515,GO:0005524,GO:0005575,GO:0005622,GO:0005623,GO:0005737,GO:0005826,GO:0005856,GO:0005938,GO:0006464,GO:0006468,GO:0006793,GO:0006796,GO:0006807,GO:0006996,GO:0007010,GO:0007049,GO:0008092,GO:0008144,GO:0008150,GO:0008152,GO:0009987,GO:0015629,GO:0016043,GO:0016301,GO:0016310,GO:…											Viridiplantae	37KCJ@33090,3GBYR@35493,4JGHJ@91835,KOG4155@1,KOG4155@2759	NA|NA|NA	S	Myosin heavy chain kinase
jg29400.t1	3694.POPTR_0010s21840.1	7.6e-96	356.7	fabids													Viridiplantae	37S5A@33090,3GC85@35493,4JFDC@91835,KOG1422@1,KOG1422@2759	NA|NA|NA	O	Glutathione S-transferase
jg30139.t1	3827.XP_004496955.1	2.8e-289	1000.7	fabids			1.1.1.399,1.1.1.95	ko:K00058	ko00260,ko00680,ko01100,ko01120,ko01130,ko01200,ko01230,map00260,map00680,map01100,map01120,map01130,map01200,map01230	M00020	R01513	RC00031	ko00000,ko00001,ko00002,ko01000,ko04147				Viridiplantae	37HGR@33090,3GA4F@35493,4JITS@91835,COG0111@1,KOG0068@2759	NA|NA|NA	E	Belongs to the D-isomer specific 2-hydroxyacid dehydrogenase family
jg30047.t1	161934.XP_010687352.1	7.5e-123	447.2	Streptophyta		GO:0003674,GO:0003676,GO:0003723,GO:0005488,GO:0005575,GO:0005622,GO:0005623,GO:0005737,GO:0006139,GO:0006364,GO:0006396,GO:0006725,GO:0006807,GO:0006996,GO:0008150,GO:0008152,GO:0009368,GO:0009507,GO:0009526,GO:0009532,GO:0009534,GO:0009536,GO:0009570,GO:0009579,GO:0009657,GO:0009658,GO:0009840,GO:0009941,GO:0009987,GO:0010467,GO:0016043,GO:0016070,GO:0016072,GO:0022613,GO:0031967,GO:0031975,GO:…	3.4.21.92	ko:K01358	ko04112,ko04212,map04112,map04212				ko00000,ko00001,ko01000,ko01002				Viridiplantae	37I6D@33090,3GGF8@35493,COG0740@1,KOG0840@2759	NA|NA|NA	O	ATP-dependent Clp protease proteolytic
jg29862.t1	3847.GLYMA15G11900.2	5.8e-85	322	fabids													Viridiplantae	2CCM3@1,2QU88@2759,37KSP@33090,3GEQB@35493,4JNSY@91835	NA|NA|NA	S	BEST Arabidopsis thaliana protein match is
jg30111.t1	3847.GLYMA20G26610.1	4.6e-99	367.5	fabids													Viridiplantae	28N64@1,2QURC@2759,37NKR@33090,3GDPZ@35493,4JFTK@91835	NA|NA|NA	S	Peptidase of plants and bacteria
jg30490.t1	3847.GLYMA11G11440.1	5.6e-254	883.2	fabids													Viridiplantae	37JD4@33090,3G8H9@35493,4JJ98@91835,COG0814@1,KOG1303@2759	NA|NA|NA	E	Amino acid permease
jg30430.t1	3885.XP_007135921.1	2.7e-229	801.2	fabids			3.2.1.4	ko:K01179	ko00500,ko01100,map00500,map01100		R06200,R11307,R11308		ko00000,ko00001,ko01000		GH5,GH9		Viridiplantae	28NJK@1,2QV58@2759,37S6X@33090,3GABC@35493,4JDKR@91835	NA|NA|NA	G	Endoglucanase
jg30119.t1	3847.GLYMA19G37190.2	2.1e-36	157.9	fabids													Viridiplantae	2CMVM@1,2QS7V@2759,37HNG@33090,3GGIB@35493,4JE2T@91835	NA|NA|NA	S	TPL-binding domain in jasmonate signalling
jg29986.t1	3983.cassava4.1_006427m	1.7e-34	151.8	Streptophyta													Viridiplantae	37JUD@33090,3GGBV@35493,COG2939@1,KOG1282@2759	NA|NA|NA	EO	Serine carboxypeptidase
jg29409.t1	3885.XP_007139271.1	1.7e-287	995.3	fabids		GO:0000188,GO:0001704,GO:0001706,GO:0001932,GO:0001933,GO:0003674,GO:0003824,GO:0004721,GO:0004722,GO:0004725,GO:0005575,GO:0005622,GO:0005623,GO:0005634,GO:0005654,GO:0005737,GO:0005829,GO:0006464,GO:0006469,GO:0006470,GO:0006793,GO:0006796,GO:0006807,GO:0006950,GO:0006970,GO:0007275,GO:0007369,GO:0007492,GO:0008138,GO:0008150,GO:0008152,GO:0008330,GO:0009314,GO:0009411,GO:0009416,GO:0009628,GO:…											Viridiplantae	37HMG@33090,3G7UN@35493,4JN9N@91835,COG2453@1,KOG1716@2759	NA|NA|NA	V	Protein-tyrosine-phosphatase MKP1-like
jg29490.t1	3847.GLYMA19G35560.1	3.2e-240	837.8	Streptophyta													Viridiplantae	37K68@33090,3GAQN@35493,COG0443@1,KOG0101@2759	NA|NA|NA	O	Belongs to the heat shock protein 70 family
jg29492.t1	3641.EOY18172	5.6e-241	840.5	Streptophyta													Viridiplantae	37K68@33090,3GAQN@35493,COG0443@1,KOG0101@2759	NA|NA|NA	O	Belongs to the heat shock protein 70 family
jg30511.t1	3885.XP_007137345.1	4.3e-64	250.8	fabids													Viridiplantae	37TVA@33090,3GI80@35493,4JP03@91835,KOG1603@1,KOG1603@2759	NA|NA|NA	P	Heavy metal-associated isoprenylated plant protein
jg30328.t1	3880.AES74153	1.2e-101	376.3	fabids													Viridiplantae	28I7F@1,2QU5J@2759,37RE6@33090,3GCNT@35493,4JNRJ@91835	NA|NA|NA	S	BURP domain-containing protein
jg30188.t1	29730.Gorai.002G217500.1	1.3e-17	95.9	Streptophyta													Viridiplantae	2BYPQ@1,2S2HS@2759,37UY6@33090,3GITS@35493	NA|NA|NA	S	Myb/SANT-like DNA-binding domain
jg30554.t1	3885.XP_007131581.1	1.1e-161	576.6	fabids		GO:0003333,GO:0003674,GO:0005215,GO:0005342,GO:0006810,GO:0006811,GO:0006820,GO:0006865,GO:0008150,GO:0008509,GO:0008514,GO:0015075,GO:0015171,GO:0015318,GO:0015711,GO:0015849,GO:0022857,GO:0034220,GO:0046942,GO:0046943,GO:0051179,GO:0051234,GO:0055085,GO:0071702,GO:0071705,GO:0098656,GO:1903825,GO:1905039											Viridiplantae	37M3G@33090,3GE9Y@35493,4JRDN@91835,COG0814@1,KOG1303@2759	NA|NA|NA	E	Lysine histidine transporter-like
jg30314.t1	3847.GLYMA20G01040.1	1.3e-91	342.8	fabids													Viridiplantae	37NI2@33090,3GDN9@35493,4JKS7@91835,KOG0324@1,KOG0324@2759	NA|NA|NA	S	deSI-like protein
jg30489.t1	3885.XP_007131701.1	0	1224.2	fabids													Viridiplantae	2QTK5@2759,37J5A@33090,3GB2M@35493,4JGY9@91835,COG1404@1	NA|NA|NA	O	subtilisin-like protease
jg29703.t1	3847.GLYMA16G26520.1	2.9e-199	701.4	fabids			1.14.13.53,1.14.13.89	ko:K13260	ko00943,ko01110,map00943,map01110		R06560,R06561,R06606,R06607,R07371,R07746	RC00046	ko00000,ko00001,ko00199,ko01000				Viridiplantae	37HKM@33090,3G7FU@35493,4JISP@91835,COG2124@1,KOG0156@2759	NA|NA|NA	Q	Belongs to the cytochrome P450 family
jg30103.t1	4096.XP_009782342.1	9e-10	69.3	Streptophyta													Viridiplantae	37UIU@33090,3GY7W@35493,COG2801@1,KOG0017@2759	NA|NA|NA	L	gag-polypeptide of LTR copia-type
jg29965.t1	2711.XP_006490008.1	5.4e-10	70.9	Streptophyta													Viridiplantae	37T71@33090,3GHK2@35493,KOG1075@1,KOG1075@2759	NA|NA|NA	S	Ribonuclease H protein
jg29755.t1	3847.GLYMA19G23610.1	3.5e-109	401.4	fabids				ko:K12386	ko04142,map04142				ko00000,ko00001,ko04147				Viridiplantae	37S1S@33090,3G9YD@35493,4JF5Z@91835,KOG3145@1,KOG3145@2759	NA|NA|NA	E	Cystinosin homolog
jg30090.t1	3641.EOX98401	2.5e-311	1073.9	Streptophyta				ko:K14487	ko04075,map04075				ko00000,ko00001				Viridiplantae	2CMPM@1,2QR80@2759,37PYK@33090,3G8VB@35493	NA|NA|NA	S	Indole-3-acetic acid-amido synthetase
jg29694.t1	3847.GLYMA16G26520.1	1.2e-203	716.1	fabids			1.14.13.53,1.14.13.89	ko:K13260	ko00943,ko01110,map00943,map01110		R06560,R06561,R06606,R06607,R07371,R07746	RC00046	ko00000,ko00001,ko00199,ko01000				Viridiplantae	37HKM@33090,3G7FU@35493,4JISP@91835,COG2124@1,KOG0156@2759	NA|NA|NA	Q	Belongs to the cytochrome P450 family
jg29854.t1	3885.XP_007147727.1	1.5e-160	572.4	fabids	ATPC	GO:0003674,GO:0005575,GO:0005622,GO:0005623,GO:0005737,GO:0006091,GO:0006139,GO:0006163,GO:0006164,GO:0006725,GO:0006753,GO:0006754,GO:0006793,GO:0006796,GO:0006807,GO:0006810,GO:0006811,GO:0006812,GO:0008150,GO:0008152,GO:0009058,GO:0009117,GO:0009123,GO:0009124,GO:0009126,GO:0009127,GO:0009141,GO:0009142,GO:0009144,GO:0009145,GO:0009150,GO:0009152,GO:0009156,GO:0009161,GO:0009165,GO:0009167,GO:…		ko:K02115	ko00190,ko00195,ko01100,map00190,map00195,map01100	M00157			ko00000,ko00001,ko00002,ko00194	3.A.2.1		iRC1080.CRv4_Au5_s6_g12596_t1	Viridiplantae	37RB5@33090,3GAT8@35493,4JJY8@91835,COG0224@1,KOG1531@2759	NA|NA|NA	C	ATP synthase gamma chain
jg29991.t1	981085.XP_010090297.1	1.9e-108	399.1	fabids		GO:0003674,GO:0003824,GO:0016787,GO:0016810,GO:0016811	3.5.1.4	ko:K01426	ko00330,ko00360,ko00380,ko00627,ko00643,ko01120,map00330,map00360,map00380,map00627,map00643,map01120		R02540,R03096,R03180,R03909,R05551,R05590	RC00010,RC00100,RC00950,RC01025	ko00000,ko00001,ko01000				Viridiplantae	37JFQ@33090,3GBRU@35493,4JKGS@91835,COG0154@1,KOG1211@2759	NA|NA|NA	J	Amidase
jg29834.t1	3988.XP_002518461.1	1.7e-35	156.4	fabids		GO:0003674,GO:0003700,GO:0006355,GO:0008150,GO:0009889,GO:0010468,GO:0010556,GO:0019219,GO:0019222,GO:0031323,GO:0031326,GO:0050789,GO:0050794,GO:0051171,GO:0051252,GO:0060255,GO:0065007,GO:0080090,GO:0140110,GO:1903506,GO:2000112,GO:2001141											Viridiplantae	29E48@1,2S26S@2759,37VMI@33090,3GJFP@35493,4JQ54@91835	NA|NA|NA	K	transcription factor
jg30218.t1	3656.XP_008454885.1	1.2e-165	589.7	fabids													Viridiplantae	28NJC@1,2QV50@2759,37IK6@33090,3GCJV@35493,4JKSA@91835	NA|NA|NA	Q	Belongs to the cytochrome P450 family
jg29560.t1	3827.XP_004492966.1	6.4e-116	424.9	fabids		GO:0005575,GO:0005622,GO:0005623,GO:0005737,GO:0005829,GO:0006996,GO:0008150,GO:0009314,GO:0009416,GO:0009628,GO:0009637,GO:0009657,GO:0009658,GO:0009902,GO:0009903,GO:0009904,GO:0009987,GO:0016043,GO:0019750,GO:0044424,GO:0044444,GO:0044464,GO:0050896,GO:0051179,GO:0051234,GO:0051640,GO:0051641,GO:0051644,GO:0051649,GO:0051656,GO:0051667,GO:0071840											Viridiplantae	28IPU@1,2QR0X@2759,37JCI@33090,3GCS1@35493,4JEJ8@91835	NA|NA|NA	S	Protein PLASTID MOVEMENT IMPAIRED
jg30166.t1	3827.XP_004511283.1	4.4e-181	641	fabids													Viridiplantae	28MFN@1,2QTZ2@2759,37QR0@33090,3GDFZ@35493,4JKEH@91835	NA|NA|NA	S	O-acyltransferase (WSD1-like)
jg30432.t1	3880.AES74261	1e-54	219.2	fabids		GO:0005575,GO:0005622,GO:0005623,GO:0005737,GO:0005739,GO:0005740,GO:0005743,GO:0005746,GO:0005747,GO:0005773,GO:0005774,GO:0005975,GO:0008150,GO:0008152,GO:0009853,GO:0009987,GO:0016020,GO:0019866,GO:0030964,GO:0031090,GO:0031966,GO:0031967,GO:0031975,GO:0032991,GO:0043094,GO:0043226,GO:0043227,GO:0043229,GO:0043231,GO:0044237,GO:0044238,GO:0044422,GO:0044424,GO:0044425,GO:0044429,GO:0044437,GO:…		ko:K03965	ko00190,ko01100,ko04714,ko04723,ko04932,ko05010,ko05012,ko05016,map00190,map01100,map04714,map04723,map04932,map05010,map05012,map05016	M00147			ko00000,ko00001,ko00002	3.D.1.6			Viridiplantae	37VSG@33090,3GIXB@35493,4JPK6@91835,KOG3466@1,KOG3466@2759	NA|NA|NA	C	Belongs to the complex I LYR family
jg29796.t1	3885.XP_007147709.1	6.5e-58	231.1	fabids		GO:0000003,GO:0000139,GO:0003674,GO:0005102,GO:0005488,GO:0005515,GO:0005575,GO:0005622,GO:0005623,GO:0005737,GO:0005783,GO:0005789,GO:0005794,GO:0005795,GO:0005811,GO:0005886,GO:0005887,GO:0006810,GO:0006873,GO:0006874,GO:0006875,GO:0006888,GO:0007154,GO:0007165,GO:0007204,GO:0007276,GO:0007283,GO:0008104,GO:0008150,GO:0009893,GO:0009894,GO:0009896,GO:0009966,GO:0009967,GO:0009987,GO:0010604,GO:…		ko:K14009	ko04141,ko05165,map04141,map05165				ko00000,ko00001				Viridiplantae	37RXJ@33090,3GD1V@35493,4JG6V@91835,KOG1962@1,KOG1962@2759	NA|NA|NA	V	B-cell receptor-associated protein
jg29817.t1	3847.GLYMA17G01530.1	1.7e-139	502.7	fabids													Viridiplantae	28QV4@1,2QXI0@2759,37KNB@33090,3G9KW@35493,4JIQ2@91835	NA|NA|NA	S	f-box protein
jg30310.t1	3983.cassava4.1_019753m	1.8e-09	68.9	fabids													Viridiplantae	2C8M3@1,2S7QJ@2759,37XAN@33090,3GM5H@35493,4JURF@91835	NA|NA|NA	S	lipid-transfer protein
jg30396.t1	3847.GLYMA02G16260.1	4.1e-31	140.6	fabids													Viridiplantae	37I21@33090,3GB4X@35493,4JCYB@91835,KOG1786@1,KOG1786@2759,KOG1788@1,KOG1788@2759	NA|NA|NA	TU	domain-containing protein
jg30206.t1	29730.Gorai.012G055900.1	5.4e-12	79.3	Viridiplantae													Viridiplantae	2EJ9D@1,2SPGW@2759,3803A@33090	NA|NA|NA	S	F-box domain
jg29947.t1	3885.XP_007143181.1	7.2e-26	123.6	fabids													Viridiplantae	2QWDY@2759,37QJ4@33090,3G71R@35493,4JRC0@91835,COG0515@1	NA|NA|NA	T	Cysteine-rich receptor-like protein kinase
jg29871.t1	3885.XP_007154929.1	7.2e-09	66.6	fabids		GO:0003674,GO:0003824,GO:0005215,GO:0005575,GO:0005623,GO:0005886,GO:0006810,GO:0006855,GO:0007275,GO:0008150,GO:0015399,GO:0015405,GO:0015893,GO:0016020,GO:0016021,GO:0016462,GO:0016787,GO:0016817,GO:0016818,GO:0016887,GO:0017111,GO:0022804,GO:0022857,GO:0031224,GO:0032501,GO:0032502,GO:0042221,GO:0042335,GO:0042493,GO:0042623,GO:0042626,GO:0043492,GO:0044425,GO:0044464,GO:0048856,GO:0050896,GO:…											Viridiplantae	37RAP@33090,3G7N3@35493,4JMSR@91835,COG1131@1,KOG0065@2759	NA|NA|NA	Q	Belongs to the ABC transporter superfamily. ABCG family. PDR (TC 3.A.1.205) subfamily
jg29803.t1	3694.POPTR_0015s04920.1	5.3e-34	150.2	fabids													Viridiplantae	2CMWV@1,2QSFF@2759,37RUS@33090,3GDE6@35493,4JM6Q@91835	NA|NA|NA	T	inactive receptor kinase
jg30193.t1	3847.GLYMA02G14885.1	2.2e-37	162.9	fabids													Viridiplantae	2C619@1,2S3UU@2759,37WHT@33090,3GK45@35493,4JQHR@91835	NA|NA|NA
jg30415.t1	3885.XP_007131772.1	1.8e-46	193.4	fabids													Viridiplantae	37VWE@33090,3GJ0Y@35493,4JU57@91835,KOG4660@1,KOG4660@2759	NA|NA|NA	D	RNA recognition motif 2
jg30480.t1	85681.XP_006422638.1	1.2e-253	882.1	Streptophyta				ko:K13946	ko04075,map04075				ko00000,ko00001	2.A.18.1			Viridiplantae	37P1U@33090,3GAXD@35493,COG0814@1,KOG1303@2759	NA|NA|NA	E	Auxin transporter-like protein
jg29679.t1	3847.GLYMA19G05890.1	4.1e-103	380.9	fabids													Viridiplantae	37JTC@33090,3GDJC@35493,4JFPN@91835,KOG1619@1,KOG1619@2759	NA|NA|NA	C	transmembrane ascorbate ferrireductase
jg30021.t1	29760.VIT_16s0039g00920.t01	8.1e-29	132.9	Streptophyta													Viridiplantae	37KBR@33090,3GC1Y@35493,COG2124@1,KOG0156@2759	NA|NA|NA	Q	cytochrome P450
jg29813.t1	3847.GLYMA19G38760.1	5.7e-97	362.1	fabids													Viridiplantae	37K9Z@33090,3G93F@35493,4JIHK@91835,KOG1938@1,KOG1938@2759	NA|NA|NA	D	Trafficking protein particle complex subunit
jg30014.t1	3847.GLYMA20G02310.1	2.8e-191	674.9	fabids													Viridiplantae	37KBR@33090,3GC1Y@35493,4JJTI@91835,COG2124@1,KOG0156@2759	NA|NA|NA	Q	Cytochrome p450
jg30441.t1	3641.EOX97826	9.6e-52	209.1	Streptophyta				ko:K14488	ko04075,map04075				ko00000,ko00001				Viridiplantae	2CXQT@1,2RZ3M@2759,37UFE@33090,3GJN0@35493	NA|NA|NA	S	auxin-induced protein
jg30300.t1	4155.Migut.M01740.1.p	3.6e-29	134.4	asterids				ko:K01663	ko00340,ko01100,ko01110,ko01230,map00340,map01100,map01110,map01230	M00026	R04558	RC00010,RC01190,RC01943	ko00000,ko00001,ko00002,ko01000				Viridiplantae	37JTY@33090,3GDHI@35493,44GGE@71274,COG0107@1,KOG0623@2759	NA|NA|NA	E	Belongs to the HisA HisF family
jg29893.t1	3885.XP_007157165.1	1.4e-169	602.8	fabids			4.2.1.20	ko:K01696	ko00260,ko00400,ko01100,ko01110,ko01130,ko01230,map00260,map00400,map01100,map01110,map01130,map01230	M00023	R00674,R02340,R02722	RC00209,RC00210,RC00700,RC00701,RC02868	ko00000,ko00001,ko00002,ko01000				Viridiplantae	37QTM@33090,3G9EX@35493,4JE9V@91835,COG0133@1,KOG1395@2759	NA|NA|NA	E	Tryptophan synthase
jg29700.t1	3847.GLYMA16G26520.1	6.8e-204	716.8	fabids			1.14.13.53,1.14.13.89	ko:K13260	ko00943,ko01110,map00943,map01110		R06560,R06561,R06606,R06607,R07371,R07746	RC00046	ko00000,ko00001,ko00199,ko01000				Viridiplantae	37HKM@33090,3G7FU@35493,4JISP@91835,COG2124@1,KOG0156@2759	NA|NA|NA	Q	Belongs to the cytochrome P450 family
jg29992.t1	3983.cassava4.1_006427m	1.9e-61	242.7	Streptophyta													Viridiplantae	37JUD@33090,3GGBV@35493,COG2939@1,KOG1282@2759	NA|NA|NA	EO	Serine carboxypeptidase
jg30201.t1	3885.XP_007156515.1	3.8e-47	195.3	fabids													Viridiplantae	28PHQ@1,2RZPT@2759,37V4Z@33090,3GZNR@35493,4JW17@91835	NA|NA|NA	K	Transcription factor
jg30528.t1	225117.XP_009355636.1	4.5e-214	750.7	fabids													Viridiplantae	37JJV@33090,3GB9X@35493,4JI0M@91835,COG1231@1,KOG0029@2759	NA|NA|NA	Q	Flavin containing amine oxidoreductase
jg29949.t1	3880.AES85078	2.1e-09	68.6	Streptophyta													Viridiplantae	2QWDY@2759,37QJ4@33090,3G71R@35493,COG0515@1	NA|NA|NA	T	Cysteine-rich receptor-like protein kinase
jg30334.t1	3827.XP_004507425.1	2.6e-181	641.7	fabids		GO:0000902,GO:0003674,GO:0003779,GO:0005488,GO:0005515,GO:0005575,GO:0005622,GO:0005623,GO:0005737,GO:0005829,GO:0005856,GO:0005938,GO:0006996,GO:0007010,GO:0007015,GO:0007154,GO:0007163,GO:0007165,GO:0008092,GO:0008150,GO:0008154,GO:0008179,GO:0009653,GO:0009826,GO:0009987,GO:0015629,GO:0016043,GO:0016049,GO:0019899,GO:0023052,GO:0030029,GO:0030036,GO:0030863,GO:0030864,GO:0031279,GO:0032502,GO:…		ko:K17261					ko00000,ko04131,ko04147				Viridiplantae	37KKB@33090,3GE6F@35493,4JIA6@91835,KOG2675@1,KOG2675@2759	NA|NA|NA	TZ	Belongs to the CAP family
jg29708.t1	3847.GLYMA16G26520.1	7e-201	706.8	fabids			1.14.13.53,1.14.13.89	ko:K13260	ko00943,ko01110,map00943,map01110		R06560,R06561,R06606,R06607,R07371,R07746	RC00046	ko00000,ko00001,ko00199,ko01000				Viridiplantae	37HKM@33090,3G7FU@35493,4JISP@91835,COG2124@1,KOG0156@2759	NA|NA|NA	Q	Belongs to the cytochrome P450 family
jg30398.t1	3847.GLYMA04G01190.1	2.1e-130	472.6	fabids													Viridiplantae	2BZER@1,2QPQI@2759,37MJF@33090,3GBM8@35493,4JJ0B@91835	NA|NA|NA	O	Ring finger
jg29406.t1	3847.GLYMA19G35080.1	8.3e-60	236.5	fabids													Viridiplantae	28KG7@1,2QXMH@2759,37IEN@33090,3GEBC@35493,4JJNM@91835	NA|NA|NA	K	Protein PHR1-LIKE 1-like isoform
jg30078.t1	3885.XP_007143088.1	0	1243.8	fabids		GO:0000151,GO:0000209,GO:0000715,GO:0003674,GO:0003676,GO:0003677,GO:0003684,GO:0005488,GO:0005575,GO:0005622,GO:0005623,GO:0005634,GO:0005654,GO:0006139,GO:0006259,GO:0006281,GO:0006289,GO:0006293,GO:0006294,GO:0006296,GO:0006325,GO:0006464,GO:0006508,GO:0006513,GO:0006725,GO:0006807,GO:0006950,GO:0006974,GO:0006996,GO:0008150,GO:0008152,GO:0009314,GO:0009411,GO:0009416,GO:0009628,GO:0009987,GO:…											Viridiplantae	37N5U@33090,3G89M@35493,4JFKK@91835,COG4886@1,KOG0531@2759	NA|NA|NA	T	occurring C-terminal to leucine-rich repeats
jg30434.t1	29760.VIT_03s0038g00760.t01	0	1096.3	Streptophyta			4.1.1.19	ko:K01583	ko00330,ko01100,map00330,map01100	M00133	R00566	RC00299	ko00000,ko00001,ko00002,ko01000				Viridiplantae	2QTXD@2759,37QVP@33090,3GFD1@35493,COG1166@1	NA|NA|NA	H	Belongs to the Orn Lys Arg decarboxylase class-II family. SpeA subfamily
jg30098.t1	3827.XP_004511296.1	0	1315.4	fabids	REV1	GO:0003674,GO:0003824,GO:0003887,GO:0006139,GO:0006259,GO:0006725,GO:0006807,GO:0006950,GO:0006974,GO:0008150,GO:0008152,GO:0009058,GO:0009059,GO:0009314,GO:0009411,GO:0009416,GO:0009628,GO:0009987,GO:0010224,GO:0016740,GO:0016772,GO:0016779,GO:0018130,GO:0019438,GO:0033554,GO:0034061,GO:0034641,GO:0034645,GO:0034654,GO:0043170,GO:0044237,GO:0044238,GO:0044249,GO:0044260,GO:0044271,GO:0046483,GO:…		ko:K03515	ko03460,map03460				ko00000,ko00001,ko01000,ko03400				Viridiplantae	37SKB@33090,3G7WE@35493,4JMGD@91835,COG0389@1,KOG2093@2759	NA|NA|NA	L	Deoxycytidyl transferase involved in DNA repair. Transfers a dCMP residue from dCTP to the 3'-end of a DNA primer in a template-dependent reaction. May assist in the first step in the bypass of abasic lesions by the insertion of a nucleotide opposite the lesion. Required for normal induction of mutations by physical and chemical agents
jg29656.t1	3847.GLYMA19G06090.1	7.1e-103	380.6	fabids													Viridiplantae	28IHE@1,2QQU9@2759,37NJ8@33090,3GB6W@35493,4JKQT@91835	NA|NA|NA	S	Protein of unknown function (DUF2854)
jg30096.t1	3760.EMJ02141	0	1141.7	fabids		GO:0003674,GO:0003824,GO:0004553,GO:0004560,GO:0005575,GO:0005576,GO:0015928,GO:0016787,GO:0016798,GO:0047513,GO:0048046	3.2.1.51	ko:K15923	ko00511,map00511				ko00000,ko00001,ko01000		GH95		Viridiplantae	2CMG6@1,2QQ9E@2759,37MDH@33090,3G9RI@35493,4JHQ3@91835	NA|NA|NA	S	alpha-L-fucosidase
jg29383.t1	29730.Gorai.002G219400.1	3.8e-13	82.4	Streptophyta			2.1.3.15,6.3.4.14,6.4.1.2	ko:K11262	ko00061,ko00254,ko00620,ko00640,ko01100,ko01110,ko01212,ko04152,ko04910,ko04922,map00061,map00254,map00620,map00640,map01100,map01110,map01212,map04152,map04910,map04922	M00082	R00742,R04385,R04386	RC00040,RC00253,RC00367	ko00000,ko00001,ko00002,ko01000				Viridiplantae	37HYK@33090,3G95X@35493,COG0439@1,KOG0368@2759	NA|NA|NA	I	acetyl-coa carboxylase
jg30569.t1	3885.XP_007137302.1	9.4e-81	306.2	fabids													Viridiplantae	37N7J@33090,3G8PU@35493,4JKGU@91835,KOG0037@1,KOG0037@2759	NA|NA|NA	T	EF-hand domain pair
jg29454.t1	3827.XP_004492116.1	7e-194	683.3	fabids													Viridiplantae	28H7C@1,2QR3Y@2759,388J7@33090,3GD2V@35493,4JJF0@91835	NA|NA|NA	S	ACT domain-containing protein
jg29950.t1	3847.GLYMA20G27610.1	3.5e-195	688.3	Streptophyta													Viridiplantae	2QWDY@2759,37QJ4@33090,3G71R@35493,COG0515@1	NA|NA|NA	T	Cysteine-rich receptor-like protein kinase
jg29875.t1	3885.XP_007153936.1	2.3e-162	578.6	fabids													Viridiplantae	37RGZ@33090,3GA7K@35493,4JE25@91835,KOG0118@1,KOG0118@2759	NA|NA|NA	A	Polyadenylate-binding protein
jg29657.t1	3847.GLYMA08G28770.1	2.7e-57	229.2	fabids													Viridiplantae	28XIN@1,2R4BT@2759,37P6C@33090,3GG5B@35493,4JGV9@91835	NA|NA|NA
jg30385.t1	3847.GLYMA09G38970.1	1.1e-91	343.6	fabids													Viridiplantae	28IIJ@1,2QQVK@2759,37SA4@33090,3G9SP@35493,4JTHT@91835	NA|NA|NA	S	SAM dependent carboxyl methyltransferase
jg30414.t1	3847.GLYMA06G01130.1	0	1123.2	fabids													Viridiplantae	37KHV@33090,3GC2I@35493,4JKBI@91835,COG5059@1,KOG0242@2759	NA|NA|NA	Z	Belongs to the TRAFAC class myosin-kinesin ATPase superfamily. Kinesin family
jg30380.t1	3847.GLYMA12G37070.1	1.1e-20	107.1	fabids													Viridiplantae	37Q5K@33090,3GAS3@35493,4JE8S@91835,KOG2137@1,KOG2137@2759	NA|NA|NA	T	SCY1-like protein
jg30331.t1	3649.evm.model.supercontig_62.138	6.9e-110	403.3	Brassicales				ko:K07897	ko04137,ko04138,ko04140,ko04144,ko04145,ko05132,ko05146,ko05152,map04137,map04138,map04140,map04144,map04145,map05132,map05146,map05152				ko00000,ko00001,ko04031,ko04131,ko04147				Viridiplantae	37IUZ@33090,3GACI@35493,3HMX3@3699,KOG0394@1,KOG0394@2759	NA|NA|NA	U	RAB GTPase homolog
jg29677.t1	3885.XP_007139331.1	1.3e-39	170.6	fabids													Viridiplantae	28N51@1,2QUQ6@2759,37SXE@33090,3GIE2@35493,4JQMW@91835	NA|NA|NA	K	transcription factor
jg29869.t1	29760.VIT_10s0116g01880.t01	2.8e-205	721.5	Streptophyta													Viridiplantae	37MUS@33090,3G9DH@35493,COG0534@1,KOG1347@2759	NA|NA|NA	L	Belongs to the multi antimicrobial extrusion (MATE) (TC 2.A.66.1) family
jg30457.t1	3827.XP_004505827.1	7.9e-40	169.5	fabids													Viridiplantae	2CYG3@1,2S45S@2759,37W9M@33090,3GK2M@35493,4JQGE@91835	NA|NA|NA	S	Auxin-induced protein
jg30493.t1	3847.GLYMA11G11470.1	6.3e-240	836.6	fabids													Viridiplantae	37IUD@33090,3GDB5@35493,4JT1X@91835,COG5038@1,KOG1012@2759	NA|NA|NA	M	C2 domain
jg30382.t1	3847.GLYMA04G01252.1	2e-99	369.4	fabids													Viridiplantae	28IIJ@1,2QQVK@2759,37SA4@33090,3G9SP@35493,4JSYA@91835	NA|NA|NA	S	SAM dependent carboxyl methyltransferase
jg29554.t1	3694.POPTR_0016s13540.1	2.1e-74	285	fabids		GO:0005575,GO:0005623,GO:0005886,GO:0016020,GO:0044464,GO:0071944		ko:K19996					ko00000,ko04131				Viridiplantae	37PUG@33090,3G8MB@35493,4JDMV@91835,KOG1471@1,KOG1471@2759	NA|NA|NA	I	CRAL/TRIO, N-terminal domain
jg34785.t1	3847.GLYMA05G29541.1	3.1e-252	877.9	fabids													Viridiplantae	37NGZ@33090,3GDGR@35493,4JDXD@91835,COG0699@1,KOG0446@2759	NA|NA|NA	U	Belongs to the TRAFAC class dynamin-like GTPase superfamily. Dynamin Fzo YdjA family
jg34826.t1	3847.GLYMA15G06070.1	1.7e-14	86.3	fabids													Viridiplantae	2C5DV@1,2S2XW@2759,37VJZ@33090,3GJGW@35493,4JUVP@91835	NA|NA|NA	S	F-box associated
jg35108.t1	3847.GLYMA15G06070.1	2.9e-34	152.9	fabids													Viridiplantae	2C5DV@1,2S2XW@2759,37VJZ@33090,3GJGW@35493,4JUVP@91835	NA|NA|NA	S	F-box associated
jg35089.t1	3847.GLYMA15G06070.1	6e-25	121.3	fabids													Viridiplantae	2C5DV@1,2S2XW@2759,37VJZ@33090,3GJGW@35493,4JUVP@91835	NA|NA|NA	S	F-box associated
jg35011.t1	3847.GLYMA15G06070.1	5.6e-38	165.2	fabids													Viridiplantae	2C5DV@1,2S2XW@2759,37VJZ@33090,3GJGW@35493,4JUVP@91835	NA|NA|NA	S	F-box associated
jg35376.t1	3988.XP_002523481.1	6.8e-115	422.2	Streptophyta													Viridiplantae	2SI7S@2759,37QD6@33090,3GCW1@35493,COG4886@1	NA|NA|NA	S	RESISTANCE protein
jg35380.t1	3885.XP_007158944.1	4.1e-41	174.5	fabids		GO:0003674,GO:0003700,GO:0006355,GO:0008150,GO:0009889,GO:0010468,GO:0010556,GO:0019219,GO:0019222,GO:0031323,GO:0031326,GO:0050789,GO:0050794,GO:0051171,GO:0051252,GO:0060255,GO:0065007,GO:0080090,GO:0140110,GO:1903506,GO:2000112,GO:2001141		ko:K11296					ko00000,ko03036,ko04147				Viridiplantae	37VRR@33090,3GJXC@35493,4JQ85@91835,COG5648@1,KOG0381@2759	NA|NA|NA	K	High mobility group B protein
jg35356.t1	102107.XP_008220434.1	3e-19	101.3	fabids													Viridiplantae	37HXQ@33090,3GBWK@35493,4JFV4@91835,KOG0724@1,KOG0724@2759	NA|NA|NA	K	transcription factor
jg35336.t1	3694.POPTR_0019s09620.1	6.1e-117	428.3	Streptophyta													Viridiplantae	2SI7S@2759,37QD6@33090,3GCW1@35493,COG4886@1	NA|NA|NA	S	RESISTANCE protein
jg35164.t1	3827.XP_004486741.1	1e-14	86.7	fabids		GO:0003674,GO:0003756,GO:0003824,GO:0005575,GO:0005622,GO:0005623,GO:0005737,GO:0005783,GO:0006457,GO:0006950,GO:0008150,GO:0009987,GO:0012505,GO:0016853,GO:0016860,GO:0016864,GO:0033554,GO:0034976,GO:0043226,GO:0043227,GO:0043229,GO:0043231,GO:0044424,GO:0044444,GO:0044464,GO:0050896,GO:0051716,GO:0140096	5.3.4.1	ko:K09580	ko04141,map04141				ko00000,ko00001,ko01000,ko03110,ko04131,ko04147				Viridiplantae	37SXS@33090,3G9V2@35493,4JGU7@91835,COG0526@1,KOG0190@2759	NA|NA|NA	O	Protein disulfide isomerase-like
jg34940.t1	3847.GLYMA15G06070.1	9.4e-41	174.5	fabids													Viridiplantae	2C5DV@1,2S2XW@2759,37VJZ@33090,3GJGW@35493,4JUVP@91835	NA|NA|NA	S	F-box associated
jg35278.t1	3885.XP_007158990.1	8.6e-213	746.5	fabids			1.1.1.195	ko:K22395	ko00940,ko01100,ko01110,map00940,map01100,map01110		R02593,R03918,R06570,R07437	RC00649	ko00000,ko00001,ko01000				Viridiplantae	2QVGN@2759,38A08@33090,3GXAB@35493,4JW02@91835,COG0277@1	NA|NA|NA	C	Belongs to the oxygen-dependent FAD-linked oxidoreductase family
jg35354.t1	3641.EOY22292	4e-48	199.1	Streptophyta													Viridiplantae	37W4F@33090,3GIQB@35493,KOG1075@1,KOG1075@2759	NA|NA|NA	S	Domain of unknown function (DUF4283)
jg35184.t1	3988.XP_002519733.1	7.7e-58	231.1	fabids		GO:0003674,GO:0003676,GO:0003677,GO:0003700,GO:0005488,GO:0006355,GO:0008150,GO:0009889,GO:0010453,GO:0010468,GO:0010556,GO:0019219,GO:0019222,GO:0031323,GO:0031326,GO:0042659,GO:0043565,GO:0045595,GO:0050789,GO:0050793,GO:0050794,GO:0051171,GO:0051252,GO:0060255,GO:0065007,GO:0080090,GO:0097159,GO:0140110,GO:1901363,GO:1903506,GO:2000112,GO:2001141											Viridiplantae	28JIG@1,2QQYS@2759,37SXP@33090,3GH4E@35493,4JHK5@91835	NA|NA|NA	K	WRKY transcription factor
jg35028.t1	3983.cassava4.1_029384m	2.4e-52	213.4	fabids													Viridiplantae	37W4F@33090,3GPW7@35493,4JUBV@91835,KOG1075@1,KOG1075@2759	NA|NA|NA	S	Domain of unknown function (DUF4283)
jg34793.t1	3847.GLYMA05G29541.1	7.7e-24	116.3	fabids													Viridiplantae	37NGZ@33090,3GDGR@35493,4JDXD@91835,COG0699@1,KOG0446@2759	NA|NA|NA	U	Belongs to the TRAFAC class dynamin-like GTPase superfamily. Dynamin Fzo YdjA family
jg34815.t1	3827.XP_004501312.1	1.8e-117	429.5	fabids													Viridiplantae	2CXK1@1,2RY48@2759,37TVD@33090,3GAE2@35493,4JPMY@91835	NA|NA|NA	S	Plant protein of unknown function
jg34817.t1	3847.GLYMA08G12560.1	2.6e-29	135.6	fabids													Viridiplantae	37RFN@33090,3GH54@35493,4JRPA@91835,KOG4658@1,KOG4658@2759	NA|NA|NA	T	disease resistance
jg35391.t1	3847.GLYMA13G28871.1	4.2e-177	627.9	fabids													Viridiplantae	2QPYQ@2759,37M49@33090,3GCFC@35493,4JF3C@91835,COG0472@1	NA|NA|NA	M	phospho-N-acetylmuramoyl-pentapeptide- transferase homolog
jg35232.t1	85681.XP_006433853.1	1.9e-32	145.6	Streptophyta		GO:0003674,GO:0003824,GO:0004347,GO:0005575,GO:0005622,GO:0005623,GO:0005737,GO:0005829,GO:0005975,GO:0005976,GO:0005982,GO:0006073,GO:0008150,GO:0008152,GO:0009507,GO:0009526,GO:0009532,GO:0009536,GO:0009570,GO:0009909,GO:0009911,GO:0009941,GO:0009987,GO:0016853,GO:0016860,GO:0016861,GO:0031967,GO:0031975,GO:0043170,GO:0043226,GO:0043227,GO:0043229,GO:0043231,GO:0044042,GO:0044237,GO:0044238,GO:…	5.3.1.9	ko:K01810	ko00010,ko00030,ko00500,ko00520,ko01100,ko01110,ko01120,ko01130,ko01200,map00010,map00030,map00500,map00520,map01100,map01110,map01120,map01130,map01200	M00001,M00004,M00114	R02739,R02740,R03321	RC00376,RC00563	ko00000,ko00001,ko00002,ko01000,ko04147				Viridiplantae	37QWN@33090,3GCH4@35493,COG0166@1,KOG2446@2759	NA|NA|NA	G	Belongs to the GPI family
jg34856.t1	3827.XP_004500757.1	1.3e-31	142.1	fabids				ko:K14488	ko04075,map04075				ko00000,ko00001				Viridiplantae	2CYEX@1,2S4NX@2759,37WHQ@33090,3GK1Q@35493,4JUN7@91835	NA|NA|NA	S	Auxin-induced protein
jg35231.t1	3847.GLYMA08G41270.2	9e-114	417.5	fabids													Viridiplantae	3896I@33090,3GY3P@35493,4JWBD@91835,KOG1075@1,KOG1075@2759	NA|NA|NA	S	Toll - interleukin 1 - resistance
jg35201.t1	3847.GLYMA15G06070.1	7.1e-36	158.3	fabids													Viridiplantae	2C5DV@1,2S2XW@2759,37VJZ@33090,3GJGW@35493,4JUVP@91835	NA|NA|NA	S	F-box associated
jg35279.t1	3885.XP_007158990.1	3e-213	748	fabids			1.1.1.195	ko:K22395	ko00940,ko01100,ko01110,map00940,map01100,map01110		R02593,R03918,R06570,R07437	RC00649	ko00000,ko00001,ko01000				Viridiplantae	2QVGN@2759,38A08@33090,3GXAB@35493,4JW02@91835,COG0277@1	NA|NA|NA	C	Belongs to the oxygen-dependent FAD-linked oxidoreductase family
jg35111.t1	3847.GLYMA15G06070.1	1.3e-46	194.1	fabids													Viridiplantae	2C5DV@1,2S2XW@2759,37VJZ@33090,3GJGW@35493,4JUVP@91835	NA|NA|NA	S	F-box associated
jg35272.t1	161934.XP_010680405.1	1.4e-12	80.5	Streptophyta													Viridiplantae	37J6N@33090,3G81R@35493,COG5193@1,KOG2590@2759	NA|NA|NA	JO	La-related protein
jg34748.t1	3885.XP_007132234.1	3.8e-45	188.7	fabids													Viridiplantae	28HQD@1,2QQ1S@2759,37T57@33090,3GEYE@35493,4JTD4@91835	NA|NA|NA	S	Fasciclin-like arabinogalactan protein
jg34957.t1	3847.GLYMA15G06070.1	1.5e-33	150.6	fabids													Viridiplantae	2C5DV@1,2S2XW@2759,37VJZ@33090,3GJGW@35493,4JUVP@91835	NA|NA|NA	S	F-box associated
jg34876.t1	3847.GLYMA15G09590.5	7.4e-58	230.7	fabids													Viridiplantae	2CMMV@1,2QQWM@2759,37HUE@33090,3GFA7@35493,4JD54@91835	NA|NA|NA	S	Pentatricopeptide repeat-containing protein At4g18975
jg35360.t1	3847.GLYMA02G05570.2	5.1e-14	85.1	fabids													Viridiplantae	28IGF@1,2QUGU@2759,37QCZ@33090,3GGJK@35493,4JGZ8@91835	NA|NA|NA	S	zinc finger CCCH domain-containing protein
jg34931.t1	3885.XP_007144495.1	1.1e-138	500.7	fabids													Viridiplantae	2SI7S@2759,37QD6@33090,3GCW1@35493,4JT3R@91835,COG4886@1	NA|NA|NA	T	TMV resistance protein N-like
jg35259.t1	3847.GLYMA06G02460.1	7.7e-13	81.3	fabids													Viridiplantae	37J6N@33090,3G81R@35493,4JIEG@91835,COG5193@1,KOG2590@2759	NA|NA|NA	JO	La-related protein
jg35168.t1	3880.AES73836	5e-126	457.2	fabids		GO:0001510,GO:0003674,GO:0003824,GO:0005575,GO:0005622,GO:0005623,GO:0005737,GO:0006139,GO:0006396,GO:0006399,GO:0006400,GO:0006725,GO:0006807,GO:0008033,GO:0008150,GO:0008152,GO:0008168,GO:0008173,GO:0008175,GO:0008176,GO:0008757,GO:0009451,GO:0009987,GO:0010467,GO:0016070,GO:0016423,GO:0016740,GO:0016741,GO:0030488,GO:0032259,GO:0032991,GO:0034470,GO:0034641,GO:0034660,GO:0034708,GO:0036265,GO:…	2.1.1.33	ko:K03439					ko00000,ko01000,ko03016				Viridiplantae	37N64@33090,3G7XK@35493,4JIRZ@91835,COG0220@1,KOG3115@2759	NA|NA|NA	J	Catalyzes the formation of N(7)-methylguanine at position 46 (m7G46) in tRNA
jg35245.t1	3847.GLYMA08G41270.2	1.1e-58	235.3	fabids													Viridiplantae	3896I@33090,3GY3P@35493,4JWBD@91835,KOG1075@1,KOG1075@2759	NA|NA|NA	S	Toll - interleukin 1 - resistance
jg35045.t1	3847.GLYMA15G06070.1	4.6e-25	122.1	fabids													Viridiplantae	2C5DV@1,2S2XW@2759,37VJZ@33090,3GJGW@35493,4JUVP@91835	NA|NA|NA	S	F-box associated
jg35208.t1	3847.GLYMA08G44050.2	1.9e-18	99.4	fabids													Viridiplantae	28P16@1,2QVMQ@2759,37MI9@33090,3GAY8@35493,4JD4A@91835	NA|NA|NA	S	purine permease
jg34778.t1	3847.GLYMA15G06070.1	3.1e-26	125.9	fabids													Viridiplantae	2C5DV@1,2S2XW@2759,37VJZ@33090,3GJGW@35493,4JUVP@91835	NA|NA|NA	S	F-box associated
jg34945.t1	3847.GLYMA15G06070.1	2.4e-39	169.9	fabids													Viridiplantae	2C5DV@1,2S2XW@2759,37VJZ@33090,3GJGW@35493,4JUVP@91835	NA|NA|NA	S	F-box associated
jg34730.t1	3847.GLYMA11G33140.3	2e-38	165.2	fabids													Viridiplantae	37SDH@33090,3GF07@35493,4JM57@91835,COG5406@1,KOG1189@2759	NA|NA|NA	E	FACT complex subunit
jg34927.t1	981085.XP_010106047.1	9.3e-68	265.4	fabids		GO:0003674,GO:0003676,GO:0003723,GO:0003824,GO:0004518,GO:0004519,GO:0005488,GO:0005575,GO:0005622,GO:0005623,GO:0006139,GO:0006725,GO:0006807,GO:0008150,GO:0008152,GO:0009451,GO:0009987,GO:0016070,GO:0016787,GO:0016788,GO:0034641,GO:0043170,GO:0043226,GO:0043227,GO:0043229,GO:0043231,GO:0043412,GO:0044237,GO:0044238,GO:0044424,GO:0044464,GO:0046483,GO:0071704,GO:0090304,GO:0090305,GO:0097159,GO:…		ko:K17964					ko00000,ko03029				Viridiplantae	37NW6@33090,3GCJQ@35493,4JF5P@91835,KOG4197@1,KOG4197@2759	NA|NA|NA	S	Pentatricopeptide repeat-containing protein
jg35392.t1	3847.GLYMA15G10160.1	3e-95	355.5	fabids													Viridiplantae	37MZ3@33090,3GD6V@35493,4JEGD@91835,COG5193@1,KOG1855@2759	NA|NA|NA	A	La-related protein
jg35180.t1	3847.GLYMA15G06070.1	7.3e-33	148.3	fabids													Viridiplantae	2C5DV@1,2S2XW@2759,37VJZ@33090,3GJGW@35493,4JUVP@91835	NA|NA|NA	S	F-box associated
jg35170.t1	225117.XP_009353828.1	3.2e-161	574.7	fabids													Viridiplantae	28HSJ@1,2QVGT@2759,37M4Q@33090,3GH53@35493,4JFEY@91835	NA|NA|NA	S	Putative S-adenosyl-L-methionine-dependent methyltransferase
jg35363.t1	2711.XP_006478274.1	9.6e-143	514.6	Streptophyta													Viridiplantae	2SI7S@2759,37QD6@33090,3GCW1@35493,COG4886@1	NA|NA|NA	S	RESISTANCE protein
jg34741.t1	3885.XP_007159487.1	2e-62	246.1	Streptophyta													Viridiplantae	28HQD@1,2RYSW@2759,37U6I@33090,3GIFC@35493	NA|NA|NA	S	Four repeated domains in the Fasciclin I family of proteins, present in many other contexts.
jg35381.t1	3847.GLYMA08G08910.1	6.9e-243	846.3	fabids													Viridiplantae	37JJ8@33090,3GEQX@35493,4JJVQ@91835,COG0304@1,KOG1394@2759	NA|NA|NA	IQ	Belongs to the beta-ketoacyl-ACP synthases family
jg35154.t1	3827.XP_004485882.1	5.9e-34	151	fabids		GO:0003674,GO:0003824,GO:0004620,GO:0005575,GO:0005622,GO:0005623,GO:0005737,GO:0006629,GO:0006638,GO:0006639,GO:0008150,GO:0008152,GO:0008970,GO:0009056,GO:0009987,GO:0010029,GO:0010187,GO:0010876,GO:0016042,GO:0016298,GO:0016787,GO:0016788,GO:0019915,GO:0033036,GO:0044237,GO:0044238,GO:0044242,GO:0044248,GO:0044255,GO:0044424,GO:0044464,GO:0046339,GO:0046340,GO:0046461,GO:0046462,GO:0046464,GO:…											Viridiplantae	37MDK@33090,3GFMI@35493,4JKFR@91835,KOG4569@1,KOG4569@2759	NA|NA|NA	I	phospholipase
jg35192.t1	3649.evm.model.supercontig_6.363	1e-39	169.9	Brassicales		GO:0003333,GO:0003674,GO:0005215,GO:0005342,GO:0005575,GO:0005622,GO:0005623,GO:0005737,GO:0005773,GO:0005774,GO:0006810,GO:0006811,GO:0006820,GO:0006865,GO:0008150,GO:0008509,GO:0008514,GO:0015075,GO:0015171,GO:0015173,GO:0015175,GO:0015318,GO:0015711,GO:0015801,GO:0015804,GO:0015849,GO:0016020,GO:0022857,GO:0031090,GO:0034220,GO:0043226,GO:0043227,GO:0043229,GO:0043231,GO:0044422,GO:0044424,GO:…		ko:K14209	ko04138,map04138				ko00000,ko00001,ko02000,ko04131	2.A.18.8			Viridiplantae	37NP5@33090,3GFRZ@35493,3HSFP@3699,COG0814@1,KOG1304@2759	NA|NA|NA	E	Amino acid transporter
jg35035.t1	3847.GLYMA15G06070.1	3.3e-18	98.6	fabids													Viridiplantae	2C5DV@1,2S2XW@2759,37VJZ@33090,3GJGW@35493,4JUVP@91835	NA|NA|NA	S	F-box associated
jg34739.t1	3880.AES84774	4.6e-43	182.2	Eukaryota													Eukaryota	2EXQ5@1,2SZBJ@2759	NA|NA|NA
jg34897.t1	3885.XP_007134636.1	5.8e-44	185.3	fabids													Viridiplantae	37P43@33090,3GF32@35493,4JRB3@91835,KOG4658@1,KOG4658@2759	NA|NA|NA	T	Belongs to the disease resistance NB-LRR family
jg34834.t1	3847.GLYMA15G06070.1	3.8e-20	105.5	fabids													Viridiplantae	2C5DV@1,2S2XW@2759,37VJZ@33090,3GJGW@35493,4JUVP@91835	NA|NA|NA	S	F-box associated
jg35084.t1	3880.AES87578	7.3e-120	437.6	fabids													Viridiplantae	37Y3W@33090,3GNIW@35493,4JRZI@91835,KOG0255@1,KOG0255@2759	NA|NA|NA	S	Solute carrier family 22 member
jg35043.t1	3847.GLYMA15G06070.1	1.8e-24	120.2	fabids													Viridiplantae	2C5DV@1,2S2XW@2759,37VJZ@33090,3GJGW@35493,4JUVP@91835	NA|NA|NA	S	F-box associated
jg34853.t1	3827.XP_004500757.1	1.8e-33	148.3	fabids				ko:K14488	ko04075,map04075				ko00000,ko00001				Viridiplantae	2CYEX@1,2S4NX@2759,37WHQ@33090,3GK1Q@35493,4JUN7@91835	NA|NA|NA	S	Auxin-induced protein
jg35348.t1	3885.XP_007158990.1	2.4e-207	728.4	fabids			1.1.1.195	ko:K22395	ko00940,ko01100,ko01110,map00940,map01100,map01110		R02593,R03918,R06570,R07437	RC00649	ko00000,ko00001,ko01000				Viridiplantae	2QVGN@2759,38A08@33090,3GXAB@35493,4JW02@91835,COG0277@1	NA|NA|NA	C	Belongs to the oxygen-dependent FAD-linked oxidoreductase family
jg35396.t1	3827.XP_004486029.1	4e-294	1016.9	fabids		GO:0000139,GO:0003674,GO:0003824,GO:0004553,GO:0004559,GO:0004571,GO:0005575,GO:0005622,GO:0005623,GO:0005737,GO:0005768,GO:0005783,GO:0005794,GO:0005802,GO:0006491,GO:0006807,GO:0008150,GO:0008152,GO:0009100,GO:0009987,GO:0012505,GO:0015923,GO:0015924,GO:0016020,GO:0016787,GO:0016798,GO:0019538,GO:0031090,GO:0031410,GO:0031982,GO:0031984,GO:0043170,GO:0043226,GO:0043227,GO:0043229,GO:0043231,GO:…	3.2.1.113	ko:K01230	ko00510,ko00513,ko01100,ko04141,map00510,map00513,map01100,map04141	M00073,M00074	R05982,R06722		ko00000,ko00001,ko00002,ko01000,ko04131		GH47		Viridiplantae	37P6T@33090,3GF7Q@35493,4JFF5@91835,KOG2431@1,KOG2431@2759	NA|NA|NA	G	Belongs to the glycosyl hydrolase 47 family
jg34992.t1	3847.GLYMA15G06070.1	3e-42	179.5	fabids													Viridiplantae	2C5DV@1,2S2XW@2759,37VJZ@33090,3GJGW@35493,4JUVP@91835	NA|NA|NA	S	F-box associated
jg35384.t1	3847.GLYMA13G20180.1	2e-144	518.5	fabids			2.7.11.1	ko:K08850					ko00000,ko01000,ko01001,ko03036				Viridiplantae	37MRX@33090,3GE7G@35493,4JID7@91835,KOG0580@1,KOG0580@2759	NA|NA|NA	T	Belongs to the protein kinase superfamily
jg34938.t1	3847.GLYMA15G06070.1	2.1e-22	113.2	fabids													Viridiplantae	2C5DV@1,2S2XW@2759,37VJZ@33090,3GJGW@35493,4JUVP@91835	NA|NA|NA	S	F-box associated
jg34882.t1	3983.cassava4.1_019132m	4.7e-25	120.9	fabids													Viridiplantae	2C42X@1,2S431@2759,37WDY@33090,3GKYK@35493,4JR17@91835	NA|NA|NA	S	Senescence regulator
jg34971.t1	3988.XP_002520766.1	2.1e-15	87.8	fabids													Viridiplantae	37Q1N@33090,3G89Y@35493,4JIDB@91835,KOG1339@1,KOG1339@2759	NA|NA|NA	O	Belongs to the peptidase A1 family
jg35400.t1	3885.XP_007144495.1	8.5e-128	464.9	fabids													Viridiplantae	2SI7S@2759,37QD6@33090,3GCW1@35493,4JT3R@91835,COG4886@1	NA|NA|NA	T	TMV resistance protein N-like
jg34913.t1	3885.XP_007150279.1	4.4e-270	937.2	fabids		GO:0003674,GO:0003676,GO:0003723,GO:0003824,GO:0004518,GO:0004519,GO:0005488,GO:0005575,GO:0005622,GO:0005623,GO:0006139,GO:0006725,GO:0006807,GO:0008150,GO:0008152,GO:0009451,GO:0009987,GO:0016070,GO:0016787,GO:0016788,GO:0034641,GO:0043170,GO:0043226,GO:0043227,GO:0043229,GO:0043231,GO:0043412,GO:0044237,GO:0044238,GO:0044424,GO:0044464,GO:0046483,GO:0071704,GO:0090304,GO:0090305,GO:0097159,GO:…											Viridiplantae	37KHG@33090,3GB5Q@35493,4JDR9@91835,KOG4197@1,KOG4197@2759	NA|NA|NA	S	Pentatricopeptide repeat-containing protein
jg34861.t1	4432.XP_010270148.1	1.1e-31	143.3	Streptophyta													Viridiplantae	37MYJ@33090,3GBYG@35493,KOG4293@1,KOG4293@2759	NA|NA|NA	T	Cytochrome b561 and DOMON domain-containing protein
jg35048.t1	3847.GLYMA15G06070.1	1.9e-41	176.8	fabids													Viridiplantae	2C5DV@1,2S2XW@2759,37VJZ@33090,3GJGW@35493,4JUVP@91835	NA|NA|NA	S	F-box associated
jg35281.t1	3847.GLYMA05G25590.1	4e-146	524.6	fabids													Viridiplantae	2QVGN@2759,38A08@33090,3GXAB@35493,4JW02@91835,COG0277@1	NA|NA|NA	C	Belongs to the oxygen-dependent FAD-linked oxidoreductase family
jg34805.t1	3880.AES61497	2.7e-13	83.2	Eukaryota													Eukaryota	COG1599@1,KOG0851@2759	NA|NA|NA	L	DNA recombination
jg34733.t1	3827.XP_004504277.1	2.1e-109	401.7	fabids		GO:0005575,GO:0005622,GO:0005623,GO:0005737,GO:0005783,GO:0005789,GO:0005794,GO:0005801,GO:0012505,GO:0016020,GO:0031984,GO:0042175,GO:0043226,GO:0043227,GO:0043229,GO:0043231,GO:0044422,GO:0044424,GO:0044425,GO:0044431,GO:0044432,GO:0044444,GO:0044446,GO:0044464,GO:0098827		ko:K10949	ko05110,map05110				ko00000,ko00001,ko04131				Viridiplantae	37P58@33090,3GB7U@35493,4JHUP@91835,COG5196@1,KOG3106@2759	NA|NA|NA	U	ER lumen
jg35280.t1	3847.GLYMA05G25590.1	6.3e-53	214.5	fabids													Viridiplantae	2QVGN@2759,38A08@33090,3GXAB@35493,4JW02@91835,COG0277@1	NA|NA|NA	C	Belongs to the oxygen-dependent FAD-linked oxidoreductase family
jg35106.t1	3847.GLYMA15G06070.1	2.7e-51	209.5	fabids													Viridiplantae	2C5DV@1,2S2XW@2759,37VJZ@33090,3GJGW@35493,4JUVP@91835	NA|NA|NA	S	F-box associated
jg35210.t1	3885.XP_007146626.1	1.5e-119	436.4	fabids													Viridiplantae	28P16@1,2QVMQ@2759,37MI9@33090,3GAY8@35493,4JD4A@91835	NA|NA|NA	S	purine permease
jg35366.t1	3885.XP_007160448.1	3.1e-160	572.8	fabids													Viridiplantae	2SI7S@2759,37QD6@33090,3GCW1@35493,4JT3R@91835,COG4886@1	NA|NA|NA	T	TMV resistance protein N-like
jg35036.t1	3847.GLYMA15G06070.1	2.2e-27	129.8	fabids													Viridiplantae	2C5DV@1,2S2XW@2759,37VJZ@33090,3GJGW@35493,4JUVP@91835	NA|NA|NA	S	F-box associated
jg35253.t1	3847.GLYMA05G25790.1	0	1218	fabids													Viridiplantae	2QQTU@2759,37R9T@33090,3GG40@35493,4JG6C@91835,COG0297@1	NA|NA|NA	O	starch synthase 4, chloroplastic
jg35337.t1	981085.XP_010109033.1	3.8e-18	98.2	fabids		GO:0001505,GO:0003674,GO:0005488,GO:0005509,GO:0008150,GO:0009909,GO:0019222,GO:0031323,GO:0043167,GO:0043169,GO:0046872,GO:0048580,GO:0048831,GO:0050789,GO:0050793,GO:0050794,GO:0051171,GO:0051239,GO:0065007,GO:0065008,GO:0080164,GO:2000026,GO:2000241,GO:2000377		ko:K13448	ko04626,map04626				ko00000,ko00001				Viridiplantae	37VE2@33090,3GJIV@35493,4JQ2V@91835,COG5126@1,KOG0027@2759	NA|NA|NA	T	calcium-binding protein
jg35142.t1	3847.GLYMA05G29870.1	1.1e-263	915.6	fabids													Viridiplantae	37KY6@33090,3GFA2@35493,4JGRC@91835,COG0459@1,KOG0360@2759	NA|NA|NA	O	assists the folding of proteins upon ATP hydrolysis
jg35233.t1	3880.AES80317	9.4e-29	132.9	fabids													Viridiplantae	37Q72@33090,3GCCF@35493,4JS2N@91835,COG0507@1,KOG0987@2759	NA|NA|NA	D	Belongs to the helicase family
jg35289.t1	29760.VIT_19s0015g01760.t01	6.2e-44	183.3	Streptophyta	PSAG	GO:0005575,GO:0005622,GO:0005623,GO:0005737,GO:0006091,GO:0006139,GO:0006725,GO:0006732,GO:0006733,GO:0006739,GO:0006740,GO:0006753,GO:0006793,GO:0006796,GO:0006807,GO:0008150,GO:0008152,GO:0009117,GO:0009507,GO:0009521,GO:0009522,GO:0009526,GO:0009534,GO:0009535,GO:0009536,GO:0009579,GO:0009767,GO:0009773,GO:0009780,GO:0009941,GO:0009987,GO:0010109,GO:0015979,GO:0016020,GO:0019222,GO:0019362,GO:…		ko:K08905	ko00195,ko01100,map00195,map01100				ko00000,ko00001,ko00194				Viridiplantae	2AHPJ@1,2RZ2U@2759,37UNE@33090,3GIPP@35493	NA|NA|NA	S	Photosystem I reaction center subunit V
jg35100.t1	3847.GLYMA15G06070.1	2.4e-16	93.2	fabids													Viridiplantae	2C5DV@1,2S2XW@2759,37VJZ@33090,3GJGW@35493,4JUVP@91835	NA|NA|NA	S	F-box associated
jg34807.t1	3641.EOY11232	5.7e-31	141.4	Streptophyta													Viridiplantae	37RFN@33090,3GH54@35493,KOG4658@1,KOG4658@2759	NA|NA|NA	T	Disease resistance protein
jg35263.t1	3847.GLYMA06G02460.1	7.7e-13	81.3	fabids													Viridiplantae	37J6N@33090,3G81R@35493,4JIEG@91835,COG5193@1,KOG2590@2759	NA|NA|NA	JO	La-related protein
jg34960.t1	3847.GLYMA15G06070.1	6.1e-29	135.2	fabids													Viridiplantae	2C5DV@1,2S2XW@2759,37VJZ@33090,3GJGW@35493,4JUVP@91835	NA|NA|NA	S	F-box associated
jg34845.t1	3847.GLYMA08G16550.1	2.3e-33	147.9	Streptophyta													Viridiplantae	2CYEX@1,2S4NX@2759,37WHQ@33090,3GK1Q@35493	NA|NA|NA	S	auxin-induced protein
jg35301.t1	3847.GLYMA01G03980.2	1.1e-142	514.6	fabids													Viridiplantae	2SI7S@2759,37QD6@33090,3GCW1@35493,4JT3R@91835,COG4886@1	NA|NA|NA	T	TMV resistance protein N-like
jg34753.t1	3988.XP_002522268.1	5.4e-241	840.1	fabids													Viridiplantae	2BZ08@1,2QRBU@2759,37M2N@33090,3G7Z7@35493,4JTGY@91835	NA|NA|NA	S	BEST Arabidopsis thaliana protein match is
jg35128.t1	3847.GLYMA15G06070.1	4.9e-10	72	fabids													Viridiplantae	2C5DV@1,2S2XW@2759,37VJZ@33090,3GJGW@35493,4JUVP@91835	NA|NA|NA	S	F-box associated
jg35075.t1	3847.GLYMA15G06070.1	5.8e-33	148.7	fabids													Viridiplantae	2C5DV@1,2S2XW@2759,37VJZ@33090,3GJGW@35493,4JUVP@91835	NA|NA|NA	S	F-box associated
jg35157.t1	3983.cassava4.1_008466m	4.2e-146	524.6	fabids		GO:0003674,GO:0003824,GO:0004620,GO:0005575,GO:0005622,GO:0005623,GO:0005737,GO:0006629,GO:0006638,GO:0006639,GO:0008150,GO:0008152,GO:0008970,GO:0009056,GO:0009987,GO:0010029,GO:0010187,GO:0010876,GO:0016042,GO:0016298,GO:0016787,GO:0016788,GO:0019915,GO:0033036,GO:0044237,GO:0044238,GO:0044242,GO:0044248,GO:0044255,GO:0044424,GO:0044464,GO:0046339,GO:0046340,GO:0046461,GO:0046462,GO:0046464,GO:…											Viridiplantae	37MDK@33090,3GFMI@35493,4JKFR@91835,KOG4569@1,KOG4569@2759	NA|NA|NA	I	phospholipase
jg35010.t1	3983.cassava4.1_029384m	4e-52	213	fabids													Viridiplantae	37W4F@33090,3GPW7@35493,4JUBV@91835,KOG1075@1,KOG1075@2759	NA|NA|NA	S	Domain of unknown function (DUF4283)
jg34953.t1	3847.GLYMA15G06070.1	1.8e-47	196.8	fabids													Viridiplantae	2C5DV@1,2S2XW@2759,37VJZ@33090,3GJGW@35493,4JUVP@91835	NA|NA|NA	S	F-box associated
jg35064.t1	4098.XP_009592760.1	1e-09	70.5	asterids													Viridiplantae	37JU1@33090,3GHP6@35493,44RJH@71274,KOG0724@1,KOG0724@2759	NA|NA|NA	K	SANT SWI3, ADA2, N-CoR and TFIIIB'' DNA-binding domains
jg35230.t1	102107.XP_008238489.1	4.5e-75	289.3	fabids													Viridiplantae	37T71@33090,3GHK2@35493,4JS3R@91835,KOG1075@1,KOG1075@2759	NA|NA|NA	S	acid phosphatase activity
jg35078.t1	3847.GLYMA15G06070.1	6.1e-24	119	fabids													Viridiplantae	2C5DV@1,2S2XW@2759,37VJZ@33090,3GJGW@35493,4JUVP@91835	NA|NA|NA	S	F-box associated
jg35032.t1	3847.GLYMA15G06070.1	6e-23	114.8	fabids													Viridiplantae	2C5DV@1,2S2XW@2759,37VJZ@33090,3GJGW@35493,4JUVP@91835	NA|NA|NA	S	F-box associated
jg35081.t1	3847.GLYMA15G06070.1	2.6e-41	176.4	fabids													Viridiplantae	2C5DV@1,2S2XW@2759,37VJZ@33090,3GJGW@35493,4JUVP@91835	NA|NA|NA	S	F-box associated
jg34818.t1	3847.GLYMA08G12560.1	7.3e-30	137.1	fabids													Viridiplantae	37RFN@33090,3GH54@35493,4JRPA@91835,KOG4658@1,KOG4658@2759	NA|NA|NA	T	disease resistance
jg35162.t1	3880.AES83659	6.1e-50	204.9	fabids													Viridiplantae	37RFN@33090,3GH54@35493,4JRPA@91835,KOG4658@1,KOG4658@2759	NA|NA|NA	T	disease resistance
jg35138.t1	3847.GLYMA15G06070.1	2.6e-17	96.3	fabids													Viridiplantae	2C5DV@1,2S2XW@2759,37VJZ@33090,3GJGW@35493,4JUVP@91835	NA|NA|NA	S	F-box associated
jg34956.t1	3847.GLYMA15G06070.1	6.7e-50	204.9	fabids													Viridiplantae	2C5DV@1,2S2XW@2759,37VJZ@33090,3GJGW@35493,4JUVP@91835	NA|NA|NA	S	F-box associated
jg34906.t1	3847.GLYMA03G04080.2	3.2e-231	808.9	fabids													Viridiplantae	37P43@33090,3GF32@35493,4JRB3@91835,KOG4658@1,KOG4658@2759	NA|NA|NA	T	Belongs to the disease resistance NB-LRR family
jg34878.t1	3847.GLYMA03G04080.2	3.4e-225	788.9	fabids													Viridiplantae	37P43@33090,3GF32@35493,4JRB3@91835,KOG4658@1,KOG4658@2759	NA|NA|NA	T	Belongs to the disease resistance NB-LRR family
jg35041.t1	3847.GLYMA15G06070.1	2.6e-07	62.8	fabids													Viridiplantae	2C5DV@1,2S2XW@2759,37VJZ@33090,3GJGW@35493,4JUVP@91835	NA|NA|NA	S	F-box associated
jg34907.t1	71139.XP_010027108.1	4e-31	141.7	Streptophyta													Viridiplantae	2E0T7@1,2S86Y@2759,37XAW@33090,3GMCE@35493	NA|NA|NA	S	Myb/SANT-like DNA-binding domain
jg35364.t1	85681.XP_006441644.1	9.4e-38	164.9	Streptophyta													Viridiplantae	2SI7S@2759,37QD6@33090,3GCW1@35493,COG4886@1	NA|NA|NA	S	RESISTANCE protein
jg35112.t1	3847.GLYMA15G06070.1	5.6e-31	141.7	fabids													Viridiplantae	2C5DV@1,2S2XW@2759,37VJZ@33090,3GJGW@35493,4JUVP@91835	NA|NA|NA	S	F-box associated
jg35072.t1	4081.Solyc02g070620.2.1	1.8e-16	94	asterids													Viridiplantae	2CR5H@1,2R6YV@2759,387HA@33090,3GVH2@35493,44N08@71274	NA|NA|NA	S	F-box associated domain
jg35049.t1	3847.GLYMA15G06070.1	2.4e-16	93.2	fabids													Viridiplantae	2C5DV@1,2S2XW@2759,37VJZ@33090,3GJGW@35493,4JUVP@91835	NA|NA|NA	S	F-box associated
jg34962.t1	2711.XP_006493339.1	1.5e-10	73.2	Streptophyta													Viridiplantae	2C5DV@1,2S2XW@2759,37VJZ@33090,3GJGW@35493	NA|NA|NA	S	F-Box protein
jg35103.t1	3847.GLYMA07G37850.1	1.3e-93	349.7	fabids													Viridiplantae	37NXT@33090,3GAB6@35493,4JF8U@91835,COG5647@1,KOG2166@2759	NA|NA|NA	D	Belongs to the cullin family
jg35340.t1	3827.XP_004506252.1	2.1e-16	91.7	fabids	LOS4	GO:0001101,GO:0003674,GO:0003724,GO:0003824,GO:0004004,GO:0004386,GO:0005575,GO:0005622,GO:0005623,GO:0005634,GO:0005635,GO:0005730,GO:0005737,GO:0005886,GO:0006139,GO:0006403,GO:0006405,GO:0006406,GO:0006611,GO:0006725,GO:0006807,GO:0006810,GO:0006886,GO:0006913,GO:0006950,GO:0008026,GO:0008104,GO:0008150,GO:0008152,GO:0008186,GO:0009266,GO:0009408,GO:0009409,GO:0009628,GO:0009719,GO:0009725,GO:…	3.6.4.13	ko:K18655					ko00000,ko01000,ko03019				Viridiplantae	37HGT@33090,3G7QE@35493,4JH75@91835,KOG0332@1,KOG0332@2759	NA|NA|NA	A	DEAD-box ATP-dependent RNA helicase
jg34932.t1	2711.XP_006478274.1	1.2e-159	570.9	Streptophyta													Viridiplantae	2SI7S@2759,37QD6@33090,3GCW1@35493,COG4886@1	NA|NA|NA	S	RESISTANCE protein
jg35342.t1	29730.Gorai.004G181400.1	5e-15	86.7	Streptophyta													Viridiplantae	37JMT@33090,3GDFT@35493,KOG2908@1,KOG2908@2759	NA|NA|NA	O	26S proteasome non-ATPase regulatory subunit 13
jg35347.t1	3847.GLYMA08G08570.2	1.7e-213	748.8	fabids													Viridiplantae	2QVGN@2759,38A08@33090,3GXAB@35493,4JW02@91835,COG0277@1	NA|NA|NA	C	Belongs to the oxygen-dependent FAD-linked oxidoreductase family
jg35345.t1	3847.GLYMA02G10730.1	2.5e-26	124.4	fabids													Viridiplantae	2CMKW@1,2QQRG@2759,37JKM@33090,3GDPU@35493,4JF71@91835	NA|NA|NA
jg34737.t1	3694.POPTR_0001s13460.1	1.2e-17	96.7	fabids													Viridiplantae	2BXPJ@1,2S1RZ@2759,37VEY@33090,3GJE8@35493,4JUB1@91835	NA|NA|NA	S	Indole-3-acetic acid-induced protein ARG7-like
jg35307.t1	2711.XP_006478274.1	5.3e-77	295.8	Streptophyta													Viridiplantae	2SI7S@2759,37QD6@33090,3GCW1@35493,COG4886@1	NA|NA|NA	S	RESISTANCE protein
jg35239.t1	3847.GLYMA08G41270.2	1.1e-79	303.5	fabids													Viridiplantae	3896I@33090,3GY3P@35493,4JWBD@91835,KOG1075@1,KOG1075@2759	NA|NA|NA	S	Toll - interleukin 1 - resistance
jg35393.t1	3880.AES64194	3e-183	647.9	fabids													Viridiplantae	2CGU3@1,2QRF5@2759,37K67@33090,3GAXI@35493,4JFAT@91835	NA|NA|NA	S	Protein of unknown function (DUF642)
jg35373.t1	3885.XP_007160448.1	5.3e-139	502.3	fabids													Viridiplantae	2SI7S@2759,37QD6@33090,3GCW1@35493,4JT3R@91835,COG4886@1	NA|NA|NA	T	TMV resistance protein N-like
jg35379.t1	3885.XP_007158939.1	3.5e-112	411.8	fabids													Viridiplantae	2C1JN@1,2QQ9Y@2759,37PHF@33090,3GBWM@35493,4JRIT@91835	NA|NA|NA	S	Tobamovirus multiplication protein 1-like
jg34770.t1	3847.GLYMA13G29690.1	2.1e-103	382.1	fabids													Viridiplantae	37MNN@33090,3GA2U@35493,4JMBX@91835,COG0580@1,KOG0223@2759	NA|NA|NA	P	Belongs to the MIP aquaporin (TC 1.A.8) family
jg35185.t1	3827.XP_004516912.1	1.4e-147	529.3	fabids			4.2.1.70	ko:K16329	ko00240,map00240		R01055	RC00432,RC00433	ko00000,ko00001,ko01000				Viridiplantae	37N7I@33090,3G7GC@35493,4JFVC@91835,COG2313@1,KOG3009@2759	NA|NA|NA	Q	Indigoidine synthase A like protein
jg34871.t1	3885.XP_007147961.1	1.9e-301	1041.6	fabids													Viridiplantae	2QRC5@2759,37MCD@33090,3GE6Z@35493,4JMNN@91835,COG1404@1	NA|NA|NA	O	subtilisin-like
jg35365.t1	3988.XP_002523481.1	7.4e-111	407.9	Streptophyta													Viridiplantae	2SI7S@2759,37QD6@33090,3GCW1@35493,COG4886@1	NA|NA|NA	S	RESISTANCE protein
jg35298.t1	3885.XP_007160448.1	6.6e-16	92	fabids													Viridiplantae	2SI7S@2759,37QD6@33090,3GCW1@35493,4JT3R@91835,COG4886@1	NA|NA|NA	T	TMV resistance protein N-like
jg35174.t1	3885.XP_007156110.1	1.8e-113	415.6	fabids													Viridiplantae	2CMSA@1,2QRPN@2759,37NP3@33090,3G8MM@35493,4JEV7@91835	NA|NA|NA	S	Protein CHAPERONE-LIKE PROTEIN OF POR1-like
jg34799.t1	3880.AES64026	5.6e-97	360.5	fabids													Viridiplantae	2CMB5@1,2QPUT@2759,37IV1@33090,3GBXP@35493,4JK2X@91835	NA|NA|NA	S	Protein of unknown function (DUF1264)
jg35258.t1	3880.AES93996	1.7e-51	209.1	fabids													Viridiplantae	2CF1K@1,2RZ76@2759,37UM7@33090,3GIJC@35493,4JPJE@91835	NA|NA|NA	S	glyoxalase I family protein
jg35159.t1	3880.AES73836	2.2e-126	458.4	fabids		GO:0001510,GO:0003674,GO:0003824,GO:0005575,GO:0005622,GO:0005623,GO:0005737,GO:0006139,GO:0006396,GO:0006399,GO:0006400,GO:0006725,GO:0006807,GO:0008033,GO:0008150,GO:0008152,GO:0008168,GO:0008173,GO:0008175,GO:0008176,GO:0008757,GO:0009451,GO:0009987,GO:0010467,GO:0016070,GO:0016423,GO:0016740,GO:0016741,GO:0030488,GO:0032259,GO:0032991,GO:0034470,GO:0034641,GO:0034660,GO:0034708,GO:0036265,GO:…	2.1.1.33	ko:K03439					ko00000,ko01000,ko03016				Viridiplantae	37N64@33090,3G7XK@35493,4JIRZ@91835,COG0220@1,KOG3115@2759	NA|NA|NA	J	Catalyzes the formation of N(7)-methylguanine at position 46 (m7G46) in tRNA
jg34784.t1	3847.GLYMA13G29630.2	1.2e-251	875.9	fabids													Viridiplantae	37NGZ@33090,3GDGR@35493,4JDXD@91835,COG0699@1,KOG0446@2759	NA|NA|NA	U	Belongs to the TRAFAC class dynamin-like GTPase superfamily. Dynamin Fzo YdjA family
jg35267.t1	981085.XP_010095554.1	6.7e-10	71.2	fabids				ko:K18757					ko00000,ko03019				Viridiplantae	37J6N@33090,3G81R@35493,4JIEG@91835,COG5193@1,KOG2590@2759	NA|NA|NA	JO	La-related protein
jg35296.t1	3827.XP_004513534.1	3.2e-40	173.3	fabids		GO:0000228,GO:0000278,GO:0000793,GO:0000794,GO:0000798,GO:0000819,GO:0003674,GO:0003682,GO:0005488,GO:0005575,GO:0005622,GO:0005623,GO:0005634,GO:0005694,GO:0006139,GO:0006259,GO:0006281,GO:0006302,GO:0006725,GO:0006807,GO:0006950,GO:0006974,GO:0006996,GO:0007049,GO:0007059,GO:0007062,GO:0008150,GO:0008152,GO:0008278,GO:0009987,GO:0016043,GO:0022402,GO:0031974,GO:0031981,GO:0032991,GO:0033554,GO:…		ko:K06670	ko04110,ko04111,map04110,map04111				ko00000,ko00001,ko03036				Viridiplantae	37RK2@33090,3GD2W@35493,4JEDF@91835,KOG1213@1,KOG1213@2759	NA|NA|NA	D	Sister chromatid cohesion 1 protein
jg34772.t1	3847.GLYMA15G09380.1	1.1e-109	404.1	fabids				ko:K19365					ko00000				Viridiplantae	37HJ9@33090,3GC5D@35493,4JKG0@91835,KOG4200@1,KOG4200@2759	NA|NA|NA	S	Putative adipose-regulatory protein (Seipin)
jg34866.t1	3880.AES65898	9.3e-27	127.9	fabids		GO:0003674,GO:0003700,GO:0006355,GO:0008150,GO:0009889,GO:0010468,GO:0010556,GO:0019219,GO:0019222,GO:0031323,GO:0031326,GO:0050789,GO:0050794,GO:0051171,GO:0051252,GO:0060255,GO:0065007,GO:0080090,GO:0140110,GO:1903506,GO:2000112,GO:2001141											Viridiplantae	2CGRX@1,2S55S@2759,37WH1@33090,3GKK2@35493,4JUFP@91835	NA|NA|NA	K	B3 domain-containing protein
jg35123.t1	3847.GLYMA15G06070.1	2.7e-15	89.4	fabids													Viridiplantae	2C5DV@1,2S2XW@2759,37VJZ@33090,3GJGW@35493,4JUVP@91835	NA|NA|NA	S	F-box associated
jg34738.t1	3847.GLYMA13G29860.1	0	1666.4	fabids													Viridiplantae	37S10@33090,3GCRI@35493,4JDWU@91835,COG0470@1,KOG0989@2759	NA|NA|NA	L	STICHEL-like 3
jg35386.t1	3847.GLYMA09G09840.1	2.5e-85	322	fabids													Viridiplantae	37PIE@33090,3GAKM@35493,4JND1@91835,KOG4293@1,KOG4293@2759	NA|NA|NA	T	Coiled-coil domain-containing protein
jg35151.t1	3847.GLYMA06G06430.2	2.8e-21	108.2	fabids													Viridiplantae	37NIQ@33090,3GE0H@35493,4JHCG@91835,KOG4197@1,KOG4197@2759	NA|NA|NA	S	Pentatricopeptide repeat-containing protein
jg35350.t1	85681.XP_006421542.1	1.7e-79	302.4	Streptophyta			1.1.1.195	ko:K22395	ko00940,ko01100,ko01110,map00940,map01100,map01110		R02593,R03918,R06570,R07437	RC00649	ko00000,ko00001,ko01000				Viridiplantae	2QVGN@2759,38A08@33090,3GXAB@35493,COG0277@1	NA|NA|NA	C	Belongs to the oxygen-dependent FAD-linked oxidoreductase family
jg34948.t1	3847.GLYMA15G06070.1	3.2e-36	159.5	fabids													Viridiplantae	2C5DV@1,2S2XW@2759,37VJZ@33090,3GJGW@35493,4JUVP@91835	NA|NA|NA	S	F-box associated
jg35196.t1	3880.AES73507	6.1e-29	134	fabids													Viridiplantae	37K5G@33090,3GEFA@35493,4JH94@91835,KOG1052@1,KOG1052@2759	NA|NA|NA	EPT	Glutamate receptor
jg35194.t1	3847.GLYMA05G07640.3	1.8e-269	934.9	fabids													Viridiplantae	37QBY@33090,3G9AC@35493,4JKGE@91835,COG0072@1,KOG2472@2759	NA|NA|NA	J	phenylalanine--tRNA ligase beta
jg34740.t1	3885.XP_007159487.1	4.7e-64	251.5	Streptophyta													Viridiplantae	28HQD@1,2RYSW@2759,37U6I@33090,3GIFC@35493	NA|NA|NA	S	Four repeated domains in the Fasciclin I family of proteins, present in many other contexts.
jg34910.t1	161934.XP_010668250.1	1.8e-271	942.6	Streptophyta													Viridiplantae	37Q72@33090,3GCCF@35493,COG0507@1,KOG0987@2759	NA|NA|NA	D	Belongs to the helicase family
jg35173.t1	3656.XP_008451917.1	1.8e-126	458.8	fabids				ko:K03031	ko03050,ko05169,map03050,map05169	M00341			ko00000,ko00001,ko00002,ko03051				Viridiplantae	37Q6D@33090,3G8CZ@35493,4JG29@91835,KOG3151@1,KOG3151@2759	NA|NA|NA	O	26S proteasome non-atpase regulatory subunit
jg34881.t1	3641.EOY27862	3e-24	118.2	Streptophyta													Viridiplantae	2C42X@1,2S431@2759,37WDY@33090,3GKYK@35493	NA|NA|NA	S	DUF584 domain containing protein
jg34944.t1	4113.PGSC0003DMT400034123	2.8e-08	65.9	asterids													Viridiplantae	28JR4@1,2QS4I@2759,37RHC@33090,3GHYG@35493,44QY0@71274	NA|NA|NA	S	A Receptor for Ubiquitination Targets
jg35264.t1	3694.POPTR_0009s10810.1	5.6e-25	120.2	fabids													Viridiplantae	28IM5@1,2QQY1@2759,37JJ0@33090,3GGEG@35493,4JGNR@91835	NA|NA|NA	S	Belongs to the sulfotransferase 1 family
jg34895.t1	3880.AET02476	1.6e-17	95.5	Streptophyta													Viridiplantae	2CNFG@1,2QVWW@2759,37SHG@33090,3GEXM@35493	NA|NA|NA	S	Transposase family tnp2
jg34800.t1	29730.Gorai.007G356300.1	6.4e-22	111.7	Streptophyta													Viridiplantae	37RFN@33090,3GH54@35493,KOG4658@1,KOG4658@2759	NA|NA|NA	T	Disease resistance protein
jg35371.t1	3694.POPTR_0019s09860.1	1.5e-80	307.8	fabids													Viridiplantae	2SI7S@2759,37QD6@33090,3GCW1@35493,4JT3R@91835,COG4886@1	NA|NA|NA	T	TMV resistance protein N-like
jg34986.t1	3847.GLYMA15G06070.1	5.4e-44	185.3	fabids													Viridiplantae	2C5DV@1,2S2XW@2759,37VJZ@33090,3GJGW@35493,4JUVP@91835	NA|NA|NA	S	F-box associated
[truncated: 41,492 more rows]

## Sheet: Table_S8 
Table S8. K number assigned to predicted Acacia pycnatha protein-coding genes using BlastKOALA.
Gene ID	K number
jg20074.t1	K10760
jg19811.t1
jg19992.t1
jg20183.t1
jg20180.t1
[truncated: 47,635 more rows]

## Sheet: Table_S9 
Table S9. Angiosperm taxa included in OrthoFinder analysis.
[truncated: 16 more rows]

[truncated: 26 more sheets: Table_S10 , Table_S11 , Table_S12 , Table_S13, Table_S14, Table_S15, Table_S16, Table_S17, Table_S18, Table_S19, Table_S20, Table_S21, Table_S22, Table_S23, Table_S24, Table_S25, Table_S26 , Table_S27, Table_S28 , Table_S29 …]
