# Supplementary material for: A genome resource for Acacia, Australia’s largest plant genus
Source: PLoS One. 2022 Oct 14;17(10):e0274267. doi: 10.1371/journal.pone.0274267 (PMC9565413; doi:10.1371/journal.pone.0274267)
Supplement: S3 File — (ZIP) [file pone.0274267.s003.zip]

Archive with 2 entries (2 files):
- acacia_pycnantha_proteome_interproscan.tsv
- __MACOSX/._acacia_pycnantha_proteome_interproscan.tsv
