# Supplementary material for: A genome resource for Acacia, Australia’s largest plant genus
Source: PLoS One. 2022 Oct 14;17(10):e0274267. doi: 10.1371/journal.pone.0274267 (PMC9565413; doi:10.1371/journal.pone.0274267)
Supplement: S3 File — (ZIP) [file pone.0274267.s003.zip › acacia_pycnantha_proteome_interproscan.tsv]

jg40572.t1	eb674882b9e83e702e8f9fd44ab2d2be	374	PANTHER	PTHR37614	OS02G0121400 PROTEIN	3	295	1.3E-58	T	24-03-2021	-	-
jg40572.t1	eb674882b9e83e702e8f9fd44ab2d2be	374	MobiDBLite	mobidb-lite	consensus disorder prediction	58	119	-	T	24-03-2021	-	-
jg1803.t1	738acdcfac41dcac1a8c3668a6937e86	194	PANTHER	PTHR32401	CONCANAVALIN A-LIKE LECTIN FAMILY PROTEIN	29	182	4.1E-62	T	24-03-2021	-	-
jg1803.t1	738acdcfac41dcac1a8c3668a6937e86	194	PANTHER	PTHR32401:SF14	LECTIN	29	182	4.1E-62	T	24-03-2021	-	-
jg1803.t1	738acdcfac41dcac1a8c3668a6937e86	194	CDD	cd06899	lectin_legume_LecRK_Arcelin_ConA	29	182	1.60141E-50	T	24-03-2021	IPR001220	Legume lectin domain	GO:0030246
jg1803.t1	738acdcfac41dcac1a8c3668a6937e86	194	ProSitePatterns	PS00308	Legume lectins alpha-chain signature.	152	161	-	T	24-03-2021	IPR000985	Legume lectin, alpha chain, conserved site	-
jg1803.t1	738acdcfac41dcac1a8c3668a6937e86	194	ProSitePatterns	PS00307	Legume lectins beta-chain signature.	65	71	-	T	24-03-2021	IPR019825	Legume lectin, beta chain, Mn/Ca-binding site	-
jg1803.t1	738acdcfac41dcac1a8c3668a6937e86	194	SUPERFAMILY	SSF49899	Concanavalin A-like lectins/glucanases	37	183	2.7E-40	T	24-03-2021	IPR013320	Concanavalin A-like lectin/glucanase domain superfamily	-
jg1803.t1	738acdcfac41dcac1a8c3668a6937e86	194	Pfam	PF00139	Legume lectin domain	38	180	2.4E-37	T	24-03-2021	IPR001220	Legume lectin domain	GO:0030246
jg1803.t1	738acdcfac41dcac1a8c3668a6937e86	194	Gene3D	G3DSA:2.60.120.200	-	29	189	4.0E-42	T	24-03-2021	-	-
jg28430.t1	0f8c2ea80113d1fb6d71b813a728f590	335	ProSiteProfiles	PS50888	Myc-type, basic helix-loop-helix (bHLH) domain profile.	166	215	15.491	T	24-03-2021	IPR011598	Myc-type, basic helix-loop-helix (bHLH) domain	GO:0046983
jg28430.t1	0f8c2ea80113d1fb6d71b813a728f590	335	PANTHER	PTHR31945	TRANSCRIPTION FACTOR SCREAM2-RELATED	5	334	1.7E-124	T	24-03-2021	-	-
jg28430.t1	0f8c2ea80113d1fb6d71b813a728f590	335	Gene3D	G3DSA:4.10.280.10	HLH	155	231	1.1E-13	T	24-03-2021	IPR036638	Helix-loop-helix DNA-binding domain superfamily	GO:0046983
jg28430.t1	0f8c2ea80113d1fb6d71b813a728f590	335	Coils	Coil	Coil	205	232	-	T	24-03-2021	-	-
jg28430.t1	0f8c2ea80113d1fb6d71b813a728f590	335	CDD	cd04873	ACT_UUR-ACR-like	261	324	0.00187168	T	24-03-2021	-	-
jg28430.t1	0f8c2ea80113d1fb6d71b813a728f590	335	SMART	SM00353	finulus	172	221	3.0E-12	T	24-03-2021	IPR011598	Myc-type, basic helix-loop-helix (bHLH) domain	GO:0046983
jg28430.t1	0f8c2ea80113d1fb6d71b813a728f590	335	Pfam	PF00010	Helix-loop-helix DNA-binding domain	172	215	7.0E-10	T	24-03-2021	IPR011598	Myc-type, basic helix-loop-helix (bHLH) domain	GO:0046983
jg28430.t1	0f8c2ea80113d1fb6d71b813a728f590	335	PANTHER	PTHR31945:SF72	DNA BINDING PROTEIN	5	334	1.7E-124	T	24-03-2021	-	-
jg28430.t1	0f8c2ea80113d1fb6d71b813a728f590	335	SUPERFAMILY	SSF47459	HLH, helix-loop-helix DNA-binding domain	170	228	1.44E-15	T	24-03-2021	IPR036638	Helix-loop-helix DNA-binding domain superfamily	GO:0046983
jg1886.t1	2b9ec1cbd49d92755e0865171199784f	173	Coils	Coil	Coil	112	139	-	T	24-03-2021	-	-
jg1886.t1	2b9ec1cbd49d92755e0865171199784f	173	CDD	cd12347	RRM_PPIE	11	83	4.21988E-45	T	24-03-2021	IPR034168	Peptidyl-prolyl cis-trans isomerase E, RNA recognition motif	GO:0003723
jg1886.t1	2b9ec1cbd49d92755e0865171199784f	173	Gene3D	G3DSA:3.30.70.330	-	1	99	8.6E-26	T	24-03-2021	IPR012677	Nucleotide-binding alpha-beta plait domain superfamily	-
jg1886.t1	2b9ec1cbd49d92755e0865171199784f	173	ProSiteProfiles	PS50102	Eukaryotic RNA Recognition Motif (RRM) profile.	9	87	18.308	T	24-03-2021	IPR000504	RNA recognition motif domain	GO:0003676
jg1886.t1	2b9ec1cbd49d92755e0865171199784f	173	Pfam	PF00076	RNA recognition motif. (a.k.a. RRM, RBD, or RNP domain)	11	80	4.7E-19	T	24-03-2021	IPR000504	RNA recognition motif domain	GO:0003676
jg1886.t1	2b9ec1cbd49d92755e0865171199784f	173	PANTHER	PTHR15241	TRANSFORMER-2-RELATED	4	171	1.3E-98	T	24-03-2021	-	-
jg1886.t1	2b9ec1cbd49d92755e0865171199784f	173	MobiDBLite	mobidb-lite	consensus disorder prediction	126	173	-	T	24-03-2021	-	-
jg1886.t1	2b9ec1cbd49d92755e0865171199784f	173	PANTHER	PTHR15241:SF297	PEPTIDYL-PROLYL CIS-TRANS ISOMERASE E	4	171	1.3E-98	T	24-03-2021	-	-
jg1886.t1	2b9ec1cbd49d92755e0865171199784f	173	SUPERFAMILY	SSF54928	RNA-binding domain, RBD	6	96	5.97E-27	T	24-03-2021	IPR035979	RNA-binding domain superfamily	GO:0003676
jg1886.t1	2b9ec1cbd49d92755e0865171199784f	173	SMART	SM00360	rrm1_1	10	83	1.8E-23	T	24-03-2021	IPR000504	RNA recognition motif domain	GO:0003676
jg34994.t1	b5196e538f0c81d643a29c39439410bc	144	Gene3D	G3DSA:2.40.50.140	-	4	110	1.9E-19	T	24-03-2021	-	-
jg34994.t1	b5196e538f0c81d643a29c39439410bc	144	Pfam	PF02721	Domain of unknown function DUF223	43	128	7.4E-9	T	24-03-2021	IPR003871	Domain of unknown function DUF223	-
jg34994.t1	b5196e538f0c81d643a29c39439410bc	144	SUPERFAMILY	SSF50249	Nucleic acid-binding proteins	6	107	5.57E-13	T	24-03-2021	IPR012340	Nucleic acid-binding, OB-fold	-
jg34994.t1	b5196e538f0c81d643a29c39439410bc	144	CDD	cd04480	RPA1_DBD_A_like	19	106	7.20264E-21	T	24-03-2021	-	-
jg34994.t1	b5196e538f0c81d643a29c39439410bc	144	PANTHER	PTHR45786	DNA BINDING PROTEIN-LIKE	20	122	6.2E-12	T	24-03-2021	-	-
jg34994.t1	b5196e538f0c81d643a29c39439410bc	144	PANTHER	PTHR45786:SF47	NUCLEIC ACID-BINDING, OB-FOLD-LIKE PROTEIN	20	122	6.2E-12	T	24-03-2021	-	-
jg25293.t1	c4bc3bcef02d160ea9e94c7503d74533	138	Coils	Coil	Coil	58	79	-	T	24-03-2021	-	-
jg25293.t1	c4bc3bcef02d160ea9e94c7503d74533	138	Pfam	PF15699	NPR1 interacting	72	108	8.6E-9	T	24-03-2021	IPR031425	NPR1/NH1-interacting protein	GO:0010112
jg42907.t1	09a41f9191c657e6e54f12077f01930e	849	CDD	cd14066	STKc_IRAK	571	840	1.26533E-83	T	24-03-2021	-	-
jg42907.t1	09a41f9191c657e6e54f12077f01930e	849	SUPERFAMILY	SSF52058	L domain-like	199	461	2.04E-57	T	24-03-2021	-	-
jg42907.t1	09a41f9191c657e6e54f12077f01930e	849	Gene3D	G3DSA:3.80.10.10	Ribonuclease Inhibitor	145	469	7.1E-89	T	24-03-2021	IPR032675	Leucine-rich repeat domain superfamily	-
jg42907.t1	09a41f9191c657e6e54f12077f01930e	849	Pfam	PF08263	Leucine rich repeat N-terminal domain	33	73	1.6E-7	T	24-03-2021	IPR013210	Leucine-rich repeat-containing N-terminal, plant-type	-
jg42907.t1	09a41f9191c657e6e54f12077f01930e	849	PANTHER	PTHR48052	UNNAMED PRODUCT	5	148	0.0	T	24-03-2021	-	-
jg42907.t1	09a41f9191c657e6e54f12077f01930e	849	PANTHER	PTHR48052	UNNAMED PRODUCT	145	848	0.0	T	24-03-2021	-	-
jg42907.t1	09a41f9191c657e6e54f12077f01930e	849	SUPERFAMILY	SSF52058	L domain-like	36	247	1.34E-33	T	24-03-2021	-	-
jg42907.t1	09a41f9191c657e6e54f12077f01930e	849	SUPERFAMILY	SSF56112	Protein kinase-like (PK-like)	566	840	4.16E-64	T	24-03-2021	IPR011009	Protein kinase-like domain superfamily	-
jg42907.t1	09a41f9191c657e6e54f12077f01930e	849	Pfam	PF13855	Leucine rich repeat	352	408	2.9E-7	T	24-03-2021	IPR001611	Leucine-rich repeat	GO:0005515
jg42907.t1	09a41f9191c657e6e54f12077f01930e	849	Gene3D	G3DSA:3.80.10.10	Ribonuclease Inhibitor	34	144	7.2E-26	T	24-03-2021	IPR032675	Leucine-rich repeat domain superfamily	-
jg42907.t1	09a41f9191c657e6e54f12077f01930e	849	Pfam	PF07714	Protein tyrosine and serine/threonine kinase	568	839	6.7E-36	T	24-03-2021	IPR001245	Serine-threonine/tyrosine-protein kinase, catalytic domain	GO:0004672|GO:0006468
jg42907.t1	09a41f9191c657e6e54f12077f01930e	849	Gene3D	G3DSA:3.30.200.20	Phosphorylase Kinase; domain 1	532	641	4.2E-15	T	24-03-2021	-	-
jg42907.t1	09a41f9191c657e6e54f12077f01930e	849	ProSiteProfiles	PS50011	Protein kinase domain profile.	565	839	32.951	T	24-03-2021	IPR000719	Protein kinase domain	GO:0004672|GO:0005524|GO:0006468
jg42907.t1	09a41f9191c657e6e54f12077f01930e	849	PANTHER	PTHR48052:SF13	-	5	148	0.0	T	24-03-2021	-	-
jg42907.t1	09a41f9191c657e6e54f12077f01930e	849	PANTHER	PTHR48052:SF13	-	145	848	0.0	T	24-03-2021	-	-
jg42907.t1	09a41f9191c657e6e54f12077f01930e	849	Gene3D	G3DSA:1.10.510.10	Transferase(Phosphotransferase) domain 1	642	848	1.0E-51	T	24-03-2021	-	-
jg57145.t1	55b2f57c4c44cc06133801a4a4ca8cd3	260	PRINTS	PR00080	Short-chain dehydrogenase/reductase (SDR) superfamily signature	81	92	2.8E-11	T	24-03-2021	IPR002347	Short-chain dehydrogenase/reductase SDR	GO:0016491
jg57145.t1	55b2f57c4c44cc06133801a4a4ca8cd3	260	PRINTS	PR00080	Short-chain dehydrogenase/reductase (SDR) superfamily signature	156	175	2.8E-11	T	24-03-2021	IPR002347	Short-chain dehydrogenase/reductase SDR	GO:0016491
jg57145.t1	55b2f57c4c44cc06133801a4a4ca8cd3	260	PRINTS	PR00080	Short-chain dehydrogenase/reductase (SDR) superfamily signature	136	144	2.8E-11	T	24-03-2021	IPR002347	Short-chain dehydrogenase/reductase SDR	GO:0016491
jg57145.t1	55b2f57c4c44cc06133801a4a4ca8cd3	260	Pfam	PF13561	Enoyl-(Acyl carrier protein) reductase	16	249	1.6E-69	T	24-03-2021	-	-
jg57145.t1	55b2f57c4c44cc06133801a4a4ca8cd3	260	ProSitePatterns	PS00061	Short-chain dehydrogenases/reductases family signature.	143	171	-	T	24-03-2021	IPR020904	Short-chain dehydrogenase/reductase, conserved site	GO:0016491
jg57145.t1	55b2f57c4c44cc06133801a4a4ca8cd3	260	Gene3D	G3DSA:3.40.50.720	-	2	256	3.2E-80	T	24-03-2021	-	-
jg57145.t1	55b2f57c4c44cc06133801a4a4ca8cd3	260	SUPERFAMILY	SSF51735	NAD(P)-binding Rossmann-fold domains	8	250	1.61E-75	T	24-03-2021	IPR036291	NAD(P)-binding domain superfamily	-
jg57145.t1	55b2f57c4c44cc06133801a4a4ca8cd3	260	PRINTS	PR00081	Glucose/ribitol dehydrogenase family signature	11	28	1.9E-37	T	24-03-2021	IPR002347	Short-chain dehydrogenase/reductase SDR	GO:0016491
jg57145.t1	55b2f57c4c44cc06133801a4a4ca8cd3	260	PRINTS	PR00081	Glucose/ribitol dehydrogenase family signature	130	146	1.9E-37	T	24-03-2021	IPR002347	Short-chain dehydrogenase/reductase SDR	GO:0016491
jg57145.t1	55b2f57c4c44cc06133801a4a4ca8cd3	260	PRINTS	PR00081	Glucose/ribitol dehydrogenase family signature	156	175	1.9E-37	T	24-03-2021	IPR002347	Short-chain dehydrogenase/reductase SDR	GO:0016491
jg57145.t1	55b2f57c4c44cc06133801a4a4ca8cd3	260	PRINTS	PR00081	Glucose/ribitol dehydrogenase family signature	212	232	1.9E-37	T	24-03-2021	IPR002347	Short-chain dehydrogenase/reductase SDR	GO:0016491
jg57145.t1	55b2f57c4c44cc06133801a4a4ca8cd3	260	PRINTS	PR00081	Glucose/ribitol dehydrogenase family signature	81	92	1.9E-37	T	24-03-2021	IPR002347	Short-chain dehydrogenase/reductase SDR	GO:0016491
jg57145.t1	55b2f57c4c44cc06133801a4a4ca8cd3	260	PRINTS	PR00081	Glucose/ribitol dehydrogenase family signature	177	194	1.9E-37	T	24-03-2021	IPR002347	Short-chain dehydrogenase/reductase SDR	GO:0016491
jg57145.t1	55b2f57c4c44cc06133801a4a4ca8cd3	260	PANTHER	PTHR43180:SF30	MOMILACTONE A SYNTHASE	3	255	3.6E-117	T	24-03-2021	-	-
jg57145.t1	55b2f57c4c44cc06133801a4a4ca8cd3	260	PANTHER	PTHR43180	3-OXOACYL-(ACYL-CARRIER-PROTEIN) REDUCTASE (AFU_ORTHOLOGUE AFUA_6G11210)	3	255	3.6E-117	T	24-03-2021	-	-
jg56046.t1	e44f4edaef7757a64415bee2ae47285d	193	PANTHER	PTHR34410	INTRON-ENCODED HOMING ENDONUCLEASE, PUTATIVE-RELATED	33	175	1.8E-30	T	24-03-2021	-	-
jg48393.t1	e7548eb069ac7b70f2497a76f419f7d7	474	Gene3D	G3DSA:3.40.50.2000	Glycogen Phosphorylase B;	258	453	3.4E-150	T	24-03-2021	-	-
jg48393.t1	e7548eb069ac7b70f2497a76f419f7d7	474	Gene3D	G3DSA:3.40.50.2000	Glycogen Phosphorylase B;	6	458	3.4E-150	T	24-03-2021	-	-
jg48393.t1	e7548eb069ac7b70f2497a76f419f7d7	474	ProSitePatterns	PS00375	UDP-glycosyltransferases signature.	348	391	-	T	24-03-2021	IPR035595	UDP-glycosyltransferase family, conserved site	-
jg48393.t1	e7548eb069ac7b70f2497a76f419f7d7	474	SUPERFAMILY	SSF53756	UDP-Glycosyltransferase/glycogen phosphorylase	5	466	3.23E-111	T	24-03-2021	-	-
jg48393.t1	e7548eb069ac7b70f2497a76f419f7d7	474	CDD	cd03784	GT1_Gtf-like	6	449	2.267E-65	T	24-03-2021	-	-
jg48393.t1	e7548eb069ac7b70f2497a76f419f7d7	474	Pfam	PF00201	UDP-glucoronosyl and UDP-glucosyl transferase	260	402	4.5E-20	T	24-03-2021	IPR002213	UDP-glucuronosyl/UDP-glucosyltransferase	GO:0008194
jg48393.t1	e7548eb069ac7b70f2497a76f419f7d7	474	PANTHER	PTHR48045:SF6	GLYCOSYLTRANSFERASE	1	472	5.0E-222	T	24-03-2021	-	-
jg48393.t1	e7548eb069ac7b70f2497a76f419f7d7	474	PANTHER	PTHR48045	UDP-GLYCOSYLTRANSFERASE 72B1	1	472	5.0E-222	T	24-03-2021	-	-
jg54363.t1	69572ceaf2d37c4fece91aab50e2e3b1	846	Pfam	PF07714	Protein tyrosine and serine/threonine kinase	533	798	7.5E-49	T	24-03-2021	IPR001245	Serine-threonine/tyrosine-protein kinase, catalytic domain	GO:0004672|GO:0006468
jg54363.t1	69572ceaf2d37c4fece91aab50e2e3b1	846	Pfam	PF08276	PAN-like domain	350	414	2.3E-19	T	24-03-2021	IPR003609	PAN/Apple domain	-
jg54363.t1	69572ceaf2d37c4fece91aab50e2e3b1	846	CDD	cd00028	B_lectin	36	158	9.24274E-38	T	24-03-2021	IPR001480	Bulb-type lectin domain	-
jg54363.t1	69572ceaf2d37c4fece91aab50e2e3b1	846	CDD	cd01098	PAN_AP_plant	347	429	1.94523E-23	T	24-03-2021	-	-
jg54363.t1	69572ceaf2d37c4fece91aab50e2e3b1	846	Pfam	PF01453	D-mannose binding lectin	77	184	2.1E-34	T	24-03-2021	IPR001480	Bulb-type lectin domain	-
jg54363.t1	69572ceaf2d37c4fece91aab50e2e3b1	846	SMART	SM00108	blect_4	36	158	1.5E-45	T	24-03-2021	IPR001480	Bulb-type lectin domain	-
jg54363.t1	69572ceaf2d37c4fece91aab50e2e3b1	846	Gene3D	G3DSA:3.30.200.20	Phosphorylase Kinase; domain 1	505	605	7.1E-36	T	24-03-2021	-	-
jg54363.t1	69572ceaf2d37c4fece91aab50e2e3b1	846	ProSitePatterns	PS00108	Serine/Threonine protein kinases active-site signature.	651	663	-	T	24-03-2021	IPR008271	Serine/threonine-protein kinase, active site	GO:0004672|GO:0006468
jg54363.t1	69572ceaf2d37c4fece91aab50e2e3b1	846	Gene3D	G3DSA:2.90.10.10	Agglutinin	30	156	4.4E-16	T	24-03-2021	IPR036426	Bulb-type lectin domain superfamily	-
jg54363.t1	69572ceaf2d37c4fece91aab50e2e3b1	846	ProSiteProfiles	PS50927	Bulb-type lectin domain profile.	30	151	20.126	T	24-03-2021	IPR001480	Bulb-type lectin domain	-
jg54363.t1	69572ceaf2d37c4fece91aab50e2e3b1	846	SMART	SM00220	serkin_6	530	800	3.4E-33	T	24-03-2021	IPR000719	Protein kinase domain	GO:0004672|GO:0005524|GO:0006468
jg54363.t1	69572ceaf2d37c4fece91aab50e2e3b1	846	Pfam	PF11883	Domain of unknown function (DUF3403)	802	846	2.0E-13	T	24-03-2021	IPR021820	S-locus receptor kinase, C-terminal	GO:0004674
jg54363.t1	69572ceaf2d37c4fece91aab50e2e3b1	846	ProSitePatterns	PS00107	Protein kinases ATP-binding region signature.	536	558	-	T	24-03-2021	IPR017441	Protein kinase, ATP binding site	GO:0005524
jg54363.t1	69572ceaf2d37c4fece91aab50e2e3b1	846	SMART	SM00473	ntp_6	349	428	4.4E-12	T	24-03-2021	IPR003609	PAN/Apple domain	-
jg54363.t1	69572ceaf2d37c4fece91aab50e2e3b1	846	PANTHER	PTHR32444:SF75	RECEPTOR-LIKE SERINE/THREONINE-PROTEIN KINASE SD1-8	15	845	0.0	T	24-03-2021	-	-
jg54363.t1	69572ceaf2d37c4fece91aab50e2e3b1	846	Pfam	PF00954	S-locus glycoprotein domain	216	328	6.0E-24	T	24-03-2021	IPR000858	S-locus glycoprotein domain	GO:0048544
jg54363.t1	69572ceaf2d37c4fece91aab50e2e3b1	846	Gene3D	G3DSA:1.10.510.10	Transferase(Phosphotransferase) domain 1	606	812	1.3E-58	T	24-03-2021	-	-
jg54363.t1	69572ceaf2d37c4fece91aab50e2e3b1	846	SUPERFAMILY	SSF56112	Protein kinase-like (PK-like)	511	800	1.11E-82	T	24-03-2021	IPR011009	Protein kinase-like domain superfamily	-
jg54363.t1	69572ceaf2d37c4fece91aab50e2e3b1	846	CDD	cd14066	STKc_IRAK	536	800	4.08271E-95	T	24-03-2021	-	-
jg54363.t1	69572ceaf2d37c4fece91aab50e2e3b1	846	ProSiteProfiles	PS50011	Protein kinase domain profile.	530	812	36.909	T	24-03-2021	IPR000719	Protein kinase domain	GO:0004672|GO:0005524|GO:0006468
jg54363.t1	69572ceaf2d37c4fece91aab50e2e3b1	846	PANTHER	PTHR32444	-	15	845	0.0	T	24-03-2021	-	-
jg54363.t1	69572ceaf2d37c4fece91aab50e2e3b1	846	PIRSF	PIRSF000641	SRK	4	846	2.2E-283	T	24-03-2021	IPR024171	S-receptor-like serine/threonine-protein kinase	GO:0004674
jg54363.t1	69572ceaf2d37c4fece91aab50e2e3b1	846	SUPERFAMILY	SSF51110	alpha-D-mannose-specific plant lectins	78	189	1.57E-27	T	24-03-2021	IPR036426	Bulb-type lectin domain superfamily	-
jg54363.t1	69572ceaf2d37c4fece91aab50e2e3b1	846	ProSiteProfiles	PS50948	PAN/Apple domain profile.	349	429	10.56	T	24-03-2021	IPR003609	PAN/Apple domain	-
jg24628.t1	a46be9811a7235a9ed97e086431226d9	196	MobiDBLite	mobidb-lite	consensus disorder prediction	161	177	-	T	24-03-2021	-	-
jg24628.t1	a46be9811a7235a9ed97e086431226d9	196	MobiDBLite	mobidb-lite	consensus disorder prediction	115	196	-	T	24-03-2021	-	-
jg24628.t1	a46be9811a7235a9ed97e086431226d9	196	MobiDBLite	mobidb-lite	consensus disorder prediction	127	154	-	T	24-03-2021	-	-
jg24628.t1	a46be9811a7235a9ed97e086431226d9	196	PANTHER	PTHR34356	ANTIGENIC HEAT-STABLE PROTEIN	1	190	4.2E-78	T	24-03-2021	-	-
jg24628.t1	a46be9811a7235a9ed97e086431226d9	196	PANTHER	PTHR34356:SF1	ANTIGENIC HEAT-STABLE PROTEIN	1	190	4.2E-78	T	24-03-2021	-	-
jg24628.t1	a46be9811a7235a9ed97e086431226d9	196	MobiDBLite	mobidb-lite	consensus disorder prediction	178	196	-	T	24-03-2021	-	-
jg30633.t1	d0233427f4bd50f60931775aefd98295	225	PANTHER	PTHR33787	-	37	225	8.4E-82	T	24-03-2021	IPR007572	Uncharacterised protein family Ycf20	-
jg30633.t1	d0233427f4bd50f60931775aefd98295	225	Pfam	PF04483	Protein of unknown function (DUF565)	166	224	6.9E-18	T	24-03-2021	IPR007572	Uncharacterised protein family Ycf20	-
jg30633.t1	d0233427f4bd50f60931775aefd98295	225	PANTHER	PTHR33787:SF3	YCF20-LIKE PROTEIN	37	225	8.4E-82	T	24-03-2021	-	-
jg3834.t1	d0233427f4bd50f60931775aefd98295	225	PANTHER	PTHR33787	-	37	225	8.4E-82	T	24-03-2021	IPR007572	Uncharacterised protein family Ycf20	-
jg3834.t1	d0233427f4bd50f60931775aefd98295	225	Pfam	PF04483	Protein of unknown function (DUF565)	166	224	6.9E-18	T	24-03-2021	IPR007572	Uncharacterised protein family Ycf20	-
jg3834.t1	d0233427f4bd50f60931775aefd98295	225	PANTHER	PTHR33787:SF3	YCF20-LIKE PROTEIN	37	225	8.4E-82	T	24-03-2021	-	-
jg36962.t1	9d3c89e4c4a720ad499d66c2a69ad401	115	PANTHER	PTHR11210	RING BOX	1	115	6.5E-70	T	24-03-2021	-	-
jg36962.t1	9d3c89e4c4a720ad499d66c2a69ad401	115	SUPERFAMILY	SSF57850	RING/U-box	27	112	8.83E-40	T	24-03-2021	-	-
jg36962.t1	9d3c89e4c4a720ad499d66c2a69ad401	115	MobiDBLite	mobidb-lite	consensus disorder prediction	1	26	-	T	24-03-2021	-	-
jg36962.t1	9d3c89e4c4a720ad499d66c2a69ad401	115	PANTHER	PTHR11210:SF41	E3 UBIQUITIN-PROTEIN LIGASE RBX1	1	115	6.5E-70	T	24-03-2021	-	-
jg36962.t1	9d3c89e4c4a720ad499d66c2a69ad401	115	Gene3D	G3DSA:3.30.40.10	Zinc/RING finger domain	17	115	1.1E-34	T	24-03-2021	IPR013083	Zinc finger, RING/FYVE/PHD-type	-
jg36962.t1	9d3c89e4c4a720ad499d66c2a69ad401	115	Pfam	PF12678	RING-H2 zinc finger domain	47	105	1.8E-25	T	24-03-2021	IPR024766	Zinc finger, RING-H2-type	GO:0008270
jg36962.t1	9d3c89e4c4a720ad499d66c2a69ad401	115	CDD	cd16485	mRING-H2-C3H2C2D_RBX1	47	108	4.48992E-44	T	24-03-2021	-	-
jg36962.t1	9d3c89e4c4a720ad499d66c2a69ad401	115	ProSiteProfiles	PS50089	Zinc finger RING-type profile.	60	105	9.303	T	24-03-2021	IPR001841	Zinc finger, RING-type	-
jg18283.t1	ad4b79876d78895366f6b3f5d06a32d3	459	CDD	cd03784	GT1_Gtf-like	10	447	3.22642E-66	T	24-03-2021	-	-
jg18283.t1	ad4b79876d78895366f6b3f5d06a32d3	459	Pfam	PF00201	UDP-glucoronosyl and UDP-glucosyl transferase	265	414	9.4E-25	T	24-03-2021	IPR002213	UDP-glucuronosyl/UDP-glucosyltransferase	GO:0008194
jg18283.t1	ad4b79876d78895366f6b3f5d06a32d3	459	Gene3D	G3DSA:3.40.50.2000	Glycogen Phosphorylase B;	12	256	2.2E-94	T	24-03-2021	-	-
jg18283.t1	ad4b79876d78895366f6b3f5d06a32d3	459	Gene3D	G3DSA:3.40.50.2000	Glycogen Phosphorylase B;	257	423	2.2E-94	T	24-03-2021	-	-
jg18283.t1	ad4b79876d78895366f6b3f5d06a32d3	459	PANTHER	PTHR48043	EG:EG0003.4 PROTEIN-RELATED	8	452	1.5E-159	T	24-03-2021	-	-
jg18283.t1	ad4b79876d78895366f6b3f5d06a32d3	459	PANTHER	PTHR48043:SF90	UDP-GLYCOSYLTRANSFERASE 82A1	8	452	1.5E-159	T	24-03-2021	-	-
jg18283.t1	ad4b79876d78895366f6b3f5d06a32d3	459	SUPERFAMILY	SSF53756	UDP-Glycosyltransferase/glycogen phosphorylase	4	446	6.73E-85	T	24-03-2021	-	-
jg3086.t1	fbf1f04d1c0bc5c747b749fc2d462fdf	75	PANTHER	PTHR13140:SF761	MYOSIN-7	27	75	9.1E-15	T	24-03-2021	-	-
jg3086.t1	fbf1f04d1c0bc5c747b749fc2d462fdf	75	PANTHER	PTHR13140	MYOSIN	27	75	9.1E-15	T	24-03-2021	-	-
jg53606.t1	4a73f26b7bd7e229aad0333218785384	123	PANTHER	PTHR33306	EXPRESSED PROTEIN-RELATED-RELATED	2	117	1.2E-40	T	24-03-2021	-	-
jg53606.t1	4a73f26b7bd7e229aad0333218785384	123	PANTHER	PTHR33306:SF24	EXPRESSED PROTEIN	2	117	1.2E-40	T	24-03-2021	-	-
jg47182.t1	4a73f26b7bd7e229aad0333218785384	123	PANTHER	PTHR33306	EXPRESSED PROTEIN-RELATED-RELATED	2	117	1.2E-40	T	24-03-2021	-	-
jg47182.t1	4a73f26b7bd7e229aad0333218785384	123	PANTHER	PTHR33306:SF24	EXPRESSED PROTEIN	2	117	1.2E-40	T	24-03-2021	-	-
jg37649.t1	f9d753aaaf4800d1098c54c5b1a5cc54	75	Coils	Coil	Coil	35	55	-	T	24-03-2021	-	-
jg22595.t1	ccf56809a1eafa66cde28559af3f9ab3	758	PANTHER	PTHR35307:SF3	PROTEIN, PUTATIVE-RELATED	1	726	0.0	T	24-03-2021	-	-
jg22595.t1	ccf56809a1eafa66cde28559af3f9ab3	758	ProSiteProfiles	PS51257	Prokaryotic membrane lipoprotein lipid attachment site profile.	1	35	5.0	T	24-03-2021	-	-
jg22595.t1	ccf56809a1eafa66cde28559af3f9ab3	758	PANTHER	PTHR35307	PROTEIN, PUTATIVE-RELATED	1	726	0.0	T	24-03-2021	-	-
jg22595.t1	ccf56809a1eafa66cde28559af3f9ab3	758	MobiDBLite	mobidb-lite	consensus disorder prediction	727	750	-	T	24-03-2021	-	-
jg13404.t1	f53ea0e174032b96a88029024b2e8135	148	SUPERFAMILY	SSF52058	L domain-like	17	123	3.57E-14	T	24-03-2021	-	-
jg13404.t1	f53ea0e174032b96a88029024b2e8135	148	Gene3D	G3DSA:3.80.10.10	Ribonuclease Inhibitor	6	148	6.9E-17	T	24-03-2021	IPR032675	Leucine-rich repeat domain superfamily	-
jg54339.t1	6a5e7f090d476fdfbc2c4a0bb3d0f549	122	Pfam	PF13639	Ring finger domain	73	113	1.6E-10	T	24-03-2021	IPR001841	Zinc finger, RING-type	-
jg54339.t1	6a5e7f090d476fdfbc2c4a0bb3d0f549	122	ProSiteProfiles	PS50089	Zinc finger RING-type profile.	74	113	12.696	T	24-03-2021	IPR001841	Zinc finger, RING-type	-
jg54339.t1	6a5e7f090d476fdfbc2c4a0bb3d0f549	122	SUPERFAMILY	SSF57850	RING/U-box	64	117	4.24E-19	T	24-03-2021	-	-
jg54339.t1	6a5e7f090d476fdfbc2c4a0bb3d0f549	122	SMART	SM00184	ring_2	74	112	9.6E-6	T	24-03-2021	IPR001841	Zinc finger, RING-type	-
jg54339.t1	6a5e7f090d476fdfbc2c4a0bb3d0f549	122	PANTHER	PTHR15710	E3 UBIQUITIN-PROTEIN LIGASE PRAJA	33	116	3.8E-18	T	24-03-2021	-	-
jg54339.t1	6a5e7f090d476fdfbc2c4a0bb3d0f549	122	Gene3D	G3DSA:3.30.40.10	Zinc/RING finger domain	50	122	2.4E-17	T	24-03-2021	IPR013083	Zinc finger, RING/FYVE/PHD-type	-
jg54339.t1	6a5e7f090d476fdfbc2c4a0bb3d0f549	122	PANTHER	PTHR15710:SF77	OS07G0631200 PROTEIN	33	116	3.8E-18	T	24-03-2021	-	-
jg22211.t1	039722ca7196053160c2cbaefe42db24	1103	PANTHER	PTHR33463:SF50	DISEASE RESISTANCE RPS5-LIKE PROTEIN	744	1088	8.0E-19	T	24-03-2021	-	-
jg22211.t1	039722ca7196053160c2cbaefe42db24	1103	MobiDBLite	mobidb-lite	consensus disorder prediction	1	41	-	T	24-03-2021	-	-
jg22211.t1	039722ca7196053160c2cbaefe42db24	1103	PANTHER	PTHR33463	-	744	1088	8.0E-19	T	24-03-2021	-	-
jg22211.t1	039722ca7196053160c2cbaefe42db24	1103	SUPERFAMILY	SSF52058	L domain-like	742	1088	2.24E-11	T	24-03-2021	-	-
jg22211.t1	039722ca7196053160c2cbaefe42db24	1103	Gene3D	G3DSA:3.80.10.10	Ribonuclease Inhibitor	704	900	3.3E-9	T	24-03-2021	IPR032675	Leucine-rich repeat domain superfamily	-
jg22211.t1	039722ca7196053160c2cbaefe42db24	1103	Gene3D	G3DSA:3.80.10.10	Ribonuclease Inhibitor	906	1099	1.3E-10	T	24-03-2021	IPR032675	Leucine-rich repeat domain superfamily	-
jg37589.t1	206c6683da43feade67205d008f09f59	244	MobiDBLite	mobidb-lite	consensus disorder prediction	150	194	-	T	24-03-2021	-	-
jg37589.t1	206c6683da43feade67205d008f09f59	244	MobiDBLite	mobidb-lite	consensus disorder prediction	76	194	-	T	24-03-2021	-	-
jg37589.t1	206c6683da43feade67205d008f09f59	244	MobiDBLite	mobidb-lite	consensus disorder prediction	116	139	-	T	24-03-2021	-	-
jg44674.t1	16915c13953f813842719c4a41c3d127	374	Gene3D	G3DSA:1.20.1280.50	-	31	82	8.8E-6	T	24-03-2021	-	-
jg44674.t1	16915c13953f813842719c4a41c3d127	374	PANTHER	PTHR35546	F-BOX PROTEIN INTERACTION DOMAIN PROTEIN-RELATED	35	356	1.7E-25	T	24-03-2021	-	-
jg44674.t1	16915c13953f813842719c4a41c3d127	374	SUPERFAMILY	SSF81383	F-box domain	25	133	3.4E-10	T	24-03-2021	IPR036047	F-box-like domain superfamily	GO:0005515
jg32076.t1	09312ab5d321171986d8da0916becc4b	635	MobiDBLite	mobidb-lite	consensus disorder prediction	363	462	-	T	24-03-2021	-	-
jg32076.t1	09312ab5d321171986d8da0916becc4b	635	MobiDBLite	mobidb-lite	consensus disorder prediction	421	462	-	T	24-03-2021	-	-
jg32076.t1	09312ab5d321171986d8da0916becc4b	635	ProSiteProfiles	PS50888	Myc-type, basic helix-loop-helix (bHLH) domain profile.	452	501	17.295	T	24-03-2021	IPR011598	Myc-type, basic helix-loop-helix (bHLH) domain	GO:0046983
jg32076.t1	09312ab5d321171986d8da0916becc4b	635	Pfam	PF00010	Helix-loop-helix DNA-binding domain	456	501	8.7E-11	T	24-03-2021	IPR011598	Myc-type, basic helix-loop-helix (bHLH) domain	GO:0046983
jg32076.t1	09312ab5d321171986d8da0916becc4b	635	Pfam	PF14215	bHLH-MYC and R2R3-MYB transcription factors N-terminal	60	241	4.7E-54	T	24-03-2021	IPR025610	Transcription factor MYC/MYB N-terminal	-
jg32076.t1	09312ab5d321171986d8da0916becc4b	635	MobiDBLite	mobidb-lite	consensus disorder prediction	385	412	-	T	24-03-2021	-	-
jg32076.t1	09312ab5d321171986d8da0916becc4b	635	CDD	cd11449	bHLH_AtAIB_like	449	525	7.96383E-49	T	24-03-2021	-	-
jg32076.t1	09312ab5d321171986d8da0916becc4b	635	MobiDBLite	mobidb-lite	consensus disorder prediction	286	343	-	T	24-03-2021	-	-
jg32076.t1	09312ab5d321171986d8da0916becc4b	635	SUPERFAMILY	SSF47459	HLH, helix-loop-helix DNA-binding domain	455	522	6.67E-19	T	24-03-2021	IPR036638	Helix-loop-helix DNA-binding domain superfamily	GO:0046983
jg32076.t1	09312ab5d321171986d8da0916becc4b	635	Coils	Coil	Coil	498	532	-	T	24-03-2021	-	-
jg32076.t1	09312ab5d321171986d8da0916becc4b	635	Gene3D	G3DSA:4.10.280.10	HLH	451	530	5.3E-18	T	24-03-2021	IPR036638	Helix-loop-helix DNA-binding domain superfamily	GO:0046983
jg32076.t1	09312ab5d321171986d8da0916becc4b	635	PANTHER	PTHR11514:SF130	TRANSCRIPTION FACTOR MYC2	5	632	1.2E-248	T	24-03-2021	-	-
jg32076.t1	09312ab5d321171986d8da0916becc4b	635	MobiDBLite	mobidb-lite	consensus disorder prediction	530	550	-	T	24-03-2021	-	-
jg32076.t1	09312ab5d321171986d8da0916becc4b	635	PANTHER	PTHR11514	MYC	5	632	1.2E-248	T	24-03-2021	-	-
jg32076.t1	09312ab5d321171986d8da0916becc4b	635	SMART	SM00353	finulus	458	507	4.0E-17	T	24-03-2021	IPR011598	Myc-type, basic helix-loop-helix (bHLH) domain	GO:0046983
jg19837.t1	e98b112e03e453ad64c0d7ee92589f7c	208	PANTHER	PTHR23290	UNCHARACTERIZED	1	206	7.8E-111	T	24-03-2021	-	-
jg19837.t1	e98b112e03e453ad64c0d7ee92589f7c	208	ProSitePatterns	PS00092	N-6 Adenine-specific DNA methylases signature.	118	124	-	T	24-03-2021	IPR002052	DNA methylase, N-6 adenine-specific, conserved site	GO:0003676|GO:0008168|GO:0032259
jg19837.t1	e98b112e03e453ad64c0d7ee92589f7c	208	SUPERFAMILY	SSF53335	S-adenosyl-L-methionine-dependent methyltransferases	6	159	2.64E-31	T	24-03-2021	IPR029063	S-adenosyl-L-methionine-dependent methyltransferase	-
jg19837.t1	e98b112e03e453ad64c0d7ee92589f7c	208	CDD	cd02440	AdoMet_MTases	52	142	1.76863E-11	T	24-03-2021	-	-
jg19837.t1	e98b112e03e453ad64c0d7ee92589f7c	208	PANTHER	PTHR23290:SF5	BNAA03G59050D PROTEIN	1	206	7.8E-111	T	24-03-2021	-	-
jg19837.t1	e98b112e03e453ad64c0d7ee92589f7c	208	Pfam	PF05175	Methyltransferase small domain	48	142	9.4E-15	T	24-03-2021	IPR007848	Methyltransferase small domain	GO:0008168
jg19837.t1	e98b112e03e453ad64c0d7ee92589f7c	208	Gene3D	G3DSA:3.40.50.150	Vaccinia Virus protein VP39	1	205	6.7E-64	T	24-03-2021	-	-
jg8186.t1	3474d389ac1c1b1bc7eaafa5d0546491	332	ProSiteProfiles	PS50888	Myc-type, basic helix-loop-helix (bHLH) domain profile.	223	272	10.772	T	24-03-2021	IPR011598	Myc-type, basic helix-loop-helix (bHLH) domain	GO:0046983
jg8186.t1	3474d389ac1c1b1bc7eaafa5d0546491	332	MobiDBLite	mobidb-lite	consensus disorder prediction	209	230	-	T	24-03-2021	-	-
jg8186.t1	3474d389ac1c1b1bc7eaafa5d0546491	332	CDD	cd11393	bHLH_AtbHLH_like	233	280	2.06254E-17	T	24-03-2021	-	-
jg8186.t1	3474d389ac1c1b1bc7eaafa5d0546491	332	MobiDBLite	mobidb-lite	consensus disorder prediction	201	230	-	T	24-03-2021	-	-
jg8186.t1	3474d389ac1c1b1bc7eaafa5d0546491	332	PANTHER	PTHR16223	TRANSCRIPTION FACTOR BHLH83-RELATED	1	328	2.2E-60	T	24-03-2021	-	-
jg8186.t1	3474d389ac1c1b1bc7eaafa5d0546491	332	SUPERFAMILY	SSF47459	HLH, helix-loop-helix DNA-binding domain	233	289	9.29E-10	T	24-03-2021	IPR036638	Helix-loop-helix DNA-binding domain superfamily	GO:0046983
jg8186.t1	3474d389ac1c1b1bc7eaafa5d0546491	332	PANTHER	PTHR16223:SF194	TRANSCRIPTION FACTOR BHLH110-LIKE	1	328	2.2E-60	T	24-03-2021	-	-
jg35963.t1	3474d389ac1c1b1bc7eaafa5d0546491	332	ProSiteProfiles	PS50888	Myc-type, basic helix-loop-helix (bHLH) domain profile.	223	272	10.772	T	24-03-2021	IPR011598	Myc-type, basic helix-loop-helix (bHLH) domain	GO:0046983
jg35963.t1	3474d389ac1c1b1bc7eaafa5d0546491	332	MobiDBLite	mobidb-lite	consensus disorder prediction	209	230	-	T	24-03-2021	-	-
jg35963.t1	3474d389ac1c1b1bc7eaafa5d0546491	332	CDD	cd11393	bHLH_AtbHLH_like	233	280	2.06254E-17	T	24-03-2021	-	-
jg35963.t1	3474d389ac1c1b1bc7eaafa5d0546491	332	MobiDBLite	mobidb-lite	consensus disorder prediction	201	230	-	T	24-03-2021	-	-
jg35963.t1	3474d389ac1c1b1bc7eaafa5d0546491	332	PANTHER	PTHR16223	TRANSCRIPTION FACTOR BHLH83-RELATED	1	328	2.2E-60	T	24-03-2021	-	-
jg35963.t1	3474d389ac1c1b1bc7eaafa5d0546491	332	SUPERFAMILY	SSF47459	HLH, helix-loop-helix DNA-binding domain	233	289	9.29E-10	T	24-03-2021	IPR036638	Helix-loop-helix DNA-binding domain superfamily	GO:0046983
jg35963.t1	3474d389ac1c1b1bc7eaafa5d0546491	332	PANTHER	PTHR16223:SF194	TRANSCRIPTION FACTOR BHLH110-LIKE	1	328	2.2E-60	T	24-03-2021	-	-
jg5576.t1	4690d98ced0b4b8c19d4a5226a4b9eb0	522	Pfam	PF00083	Sugar (and other) transporter	26	513	1.2E-46	T	24-03-2021	IPR005828	Major facilitator, sugar transporter-like	GO:0016021|GO:0022857|GO:0055085
jg5576.t1	4690d98ced0b4b8c19d4a5226a4b9eb0	522	PANTHER	PTHR24064	SOLUTE CARRIER FAMILY 22 MEMBER	1	521	6.1E-275	T	24-03-2021	-	-
jg5576.t1	4690d98ced0b4b8c19d4a5226a4b9eb0	522	Coils	Coil	Coil	509	522	-	T	24-03-2021	-	-
jg5576.t1	4690d98ced0b4b8c19d4a5226a4b9eb0	522	PANTHER	PTHR24064:SF475	INORGANIC PHOSPHATE TRANSPORTER 1-4	1	521	6.1E-275	T	24-03-2021	-	-
jg5576.t1	4690d98ced0b4b8c19d4a5226a4b9eb0	522	ProSiteProfiles	PS50850	Major facilitator superfamily (MFS) profile.	24	506	30.264	T	24-03-2021	IPR020846	Major facilitator superfamily domain	GO:0022857
jg5576.t1	4690d98ced0b4b8c19d4a5226a4b9eb0	522	CDD	cd17364	MFS_PhT	25	504	0.0	T	24-03-2021	-	-
jg5576.t1	4690d98ced0b4b8c19d4a5226a4b9eb0	522	TIGRFAM	TIGR00887	2A0109: phosphate:H+ symporter	11	515	4.0E-213	T	24-03-2021	IPR004738	Phosphate permease	GO:0005315|GO:0006817|GO:0016021
jg5576.t1	4690d98ced0b4b8c19d4a5226a4b9eb0	522	SUPERFAMILY	SSF103473	MFS general substrate transporter	12	513	3.53E-61	T	24-03-2021	IPR036259	MFS transporter superfamily	-
jg49368.t1	e30bc504603f63b5f26220d07fc7c725	89	PANTHER	PTHR13205:SF19	BNAC04G12540D PROTEIN	2	74	1.3E-14	T	24-03-2021	IPR026566	Dolichol kinase	GO:0004168|GO:0043048
jg49368.t1	e30bc504603f63b5f26220d07fc7c725	89	PANTHER	PTHR13205	TRANSMEMBRANE PROTEIN 15-RELATED	2	74	1.3E-14	T	24-03-2021	IPR032974	Polyprenol kinase family	-
jg53934.t1	9e8d7a91522205286bddfcd55a07a13a	135	Pfam	PF01156	Inosine-uridine preferring nucleoside hydrolase	24	125	4.8E-11	T	24-03-2021	IPR001910	Inosine/uridine-preferring nucleoside hydrolase domain	-
jg53934.t1	9e8d7a91522205286bddfcd55a07a13a	135	Gene3D	G3DSA:3.90.245.10	-	4	135	9.9E-26	T	24-03-2021	IPR036452	Ribonucleoside hydrolase-like	-
jg53934.t1	9e8d7a91522205286bddfcd55a07a13a	135	PANTHER	PTHR12304	INOSINE-URIDINE PREFERRING NUCLEOSIDE HYDROLASE	16	135	4.5E-58	T	24-03-2021	IPR023186	Inosine/uridine-preferring nucleoside hydrolase	-
jg53934.t1	9e8d7a91522205286bddfcd55a07a13a	135	SUPERFAMILY	SSF53590	Nucleoside hydrolase	17	132	2.35E-18	T	24-03-2021	IPR036452	Ribonucleoside hydrolase-like	-
jg53934.t1	9e8d7a91522205286bddfcd55a07a13a	135	PANTHER	PTHR12304:SF51	BNAA08G28310D PROTEIN	16	135	4.5E-58	T	24-03-2021	-	-
jg38239.t1	75b468da76a6c2d3925aee29837103c8	798	Gene3D	G3DSA:3.30.200.20	Phosphorylase Kinase; domain 1	453	565	2.6E-32	T	24-03-2021	-	-
jg38239.t1	75b468da76a6c2d3925aee29837103c8	798	PANTHER	PTHR27003:SF386	RECEPTOR-LIKE PROTEIN KINASE THESEUS 1	51	773	1.8E-212	T	24-03-2021	-	-
jg38239.t1	75b468da76a6c2d3925aee29837103c8	798	SMART	SM00220	serkin_6	490	768	7.9E-24	T	24-03-2021	IPR000719	Protein kinase domain	GO:0004672|GO:0005524|GO:0006468
jg38239.t1	75b468da76a6c2d3925aee29837103c8	798	ProSitePatterns	PS00108	Serine/Threonine protein kinases active-site signature.	610	622	-	T	24-03-2021	IPR008271	Serine/threonine-protein kinase, active site	GO:0004672|GO:0006468
jg38239.t1	75b468da76a6c2d3925aee29837103c8	798	Gene3D	G3DSA:2.60.120.430	-	233	408	2.5E-7	T	24-03-2021	-	-
jg38239.t1	75b468da76a6c2d3925aee29837103c8	798	ProSiteProfiles	PS50011	Protein kinase domain profile.	490	768	35.184	T	24-03-2021	IPR000719	Protein kinase domain	GO:0004672|GO:0005524|GO:0006468
jg38239.t1	75b468da76a6c2d3925aee29837103c8	798	CDD	cd14066	STKc_IRAK	496	761	1.23807E-92	T	24-03-2021	-	-
jg38239.t1	75b468da76a6c2d3925aee29837103c8	798	PANTHER	PTHR27003	OS07G0166700 PROTEIN	51	773	1.8E-212	T	24-03-2021	-	-
jg38239.t1	75b468da76a6c2d3925aee29837103c8	798	Pfam	PF07714	Protein tyrosine and serine/threonine kinase	495	756	1.7E-44	T	24-03-2021	IPR001245	Serine-threonine/tyrosine-protein kinase, catalytic domain	GO:0004672|GO:0006468
jg38239.t1	75b468da76a6c2d3925aee29837103c8	798	SUPERFAMILY	SSF56112	Protein kinase-like (PK-like)	465	760	3.08E-74	T	24-03-2021	IPR011009	Protein kinase-like domain superfamily	-
jg38239.t1	75b468da76a6c2d3925aee29837103c8	798	Gene3D	G3DSA:1.10.510.10	Transferase(Phosphotransferase) domain 1	566	770	2.0E-52	T	24-03-2021	-	-
jg38239.t1	75b468da76a6c2d3925aee29837103c8	798	Pfam	PF12819	Malectin-like domain	87	407	2.2E-28	T	24-03-2021	IPR024788	Malectin-like domain	-
jg38239.t1	75b468da76a6c2d3925aee29837103c8	798	ProSitePatterns	PS00107	Protein kinases ATP-binding region signature.	496	518	-	T	24-03-2021	IPR017441	Protein kinase, ATP binding site	GO:0005524
jg4951.t1	7fdec13a8877c4aabd8106a4ee3f4d2f	96	PANTHER	PTHR43321:SF19	GLUTAMATE DECARBOXYLASE 2	31	84	4.3E-17	T	24-03-2021	-	-
jg4951.t1	7fdec13a8877c4aabd8106a4ee3f4d2f	96	MobiDBLite	mobidb-lite	consensus disorder prediction	1	29	-	T	24-03-2021	-	-
jg4951.t1	7fdec13a8877c4aabd8106a4ee3f4d2f	96	PANTHER	PTHR43321	GLUTAMATE DECARBOXYLASE	31	84	4.3E-17	T	24-03-2021	IPR010107	Glutamate decarboxylase	GO:0004351|GO:0006536|GO:0030170
jg55204.t1	a44fb9f3c99076d716f97ba3382a9ee4	143	SMART	SM01388	Mob1_phocein_2	3	127	1.1E-30	T	24-03-2021	IPR005301	MOB kinase activator family	-
jg55204.t1	a44fb9f3c99076d716f97ba3382a9ee4	143	Pfam	PF03637	Mob1/phocein family	28	116	7.9E-40	T	24-03-2021	IPR005301	MOB kinase activator family	-
jg55204.t1	a44fb9f3c99076d716f97ba3382a9ee4	143	Gene3D	G3DSA:1.20.140.30	Mob1/phocein	16	132	9.7E-44	T	24-03-2021	IPR036703	MOB kinase activator superfamily	-
jg55204.t1	a44fb9f3c99076d716f97ba3382a9ee4	143	PANTHER	PTHR22599	MPS ONE BINDER KINASE ACTIVATOR-LIKE MOB	22	119	5.2E-55	T	24-03-2021	IPR005301	MOB kinase activator family	-
jg55204.t1	a44fb9f3c99076d716f97ba3382a9ee4	143	PANTHER	PTHR22599:SF25	MOB KINASE ACTIVATOR-LIKE 2A	22	119	5.2E-55	T	24-03-2021	-	-
jg55204.t1	a44fb9f3c99076d716f97ba3382a9ee4	143	SUPERFAMILY	SSF101152	Mob1/phocein	21	116	6.54E-41	T	24-03-2021	IPR036703	MOB kinase activator superfamily	-
jg20038.t1	92778f95f63fdcda1de10b3155ee4a02	429	Gene3D	G3DSA:1.10.510.10	Transferase(Phosphotransferase) domain 1	225	400	6.6E-43	T	24-03-2021	-	-
jg20038.t1	92778f95f63fdcda1de10b3155ee4a02	429	SMART	SM00220	serkin_6	148	418	2.4E-20	T	24-03-2021	IPR000719	Protein kinase domain	GO:0004672|GO:0005524|GO:0006468
jg20038.t1	92778f95f63fdcda1de10b3155ee4a02	429	PANTHER	PTHR47976	G-TYPE LECTIN S-RECEPTOR-LIKE SERINE/THREONINE-PROTEIN KINASE SD2-5	1	390	6.5E-166	T	24-03-2021	-	-
jg20038.t1	92778f95f63fdcda1de10b3155ee4a02	429	SUPERFAMILY	SSF56112	Protein kinase-like (PK-like)	123	363	2.83E-64	T	24-03-2021	IPR011009	Protein kinase-like domain superfamily	-
jg20038.t1	92778f95f63fdcda1de10b3155ee4a02	429	ProSiteProfiles	PS50011	Protein kinase domain profile.	148	396	31.269	T	24-03-2021	IPR000719	Protein kinase domain	GO:0004672|GO:0005524|GO:0006468
jg20038.t1	92778f95f63fdcda1de10b3155ee4a02	429	PANTHER	PTHR47976:SF47	G-TYPE LECTIN S-RECEPTOR-LIKE SERINE/THREONINE-PROTEIN KINASE RLK1	1	390	6.5E-166	T	24-03-2021	-	-
jg20038.t1	92778f95f63fdcda1de10b3155ee4a02	429	CDD	cd01098	PAN_AP_plant	1	66	4.94373E-12	T	24-03-2021	-	-
jg20038.t1	92778f95f63fdcda1de10b3155ee4a02	429	Gene3D	G3DSA:3.30.200.20	Phosphorylase Kinase; domain 1	102	224	1.3E-28	T	24-03-2021	-	-
jg20038.t1	92778f95f63fdcda1de10b3155ee4a02	429	ProSitePatterns	PS00108	Serine/Threonine protein kinases active-site signature.	267	279	-	T	24-03-2021	IPR008271	Serine/threonine-protein kinase, active site	GO:0004672|GO:0006468
jg20038.t1	92778f95f63fdcda1de10b3155ee4a02	429	Pfam	PF00069	Protein kinase domain	151	354	1.7E-40	T	24-03-2021	IPR000719	Protein kinase domain	GO:0004672|GO:0005524|GO:0006468
jg20038.t1	92778f95f63fdcda1de10b3155ee4a02	429	ProSitePatterns	PS00107	Protein kinases ATP-binding region signature.	154	179	-	T	24-03-2021	IPR017441	Protein kinase, ATP binding site	GO:0005524
jg21552.t1	252be761987fd8c699cd8599e579fcdf	90	MobiDBLite	mobidb-lite	consensus disorder prediction	1	24	-	T	24-03-2021	-	-
jg5083.t1	f3c4ea93baa18ed7c3cf4237e0b66712	327	ProSiteProfiles	PS51382	SPX domain profile.	1	158	15.235	T	24-03-2021	IPR004331	SPX domain	-
jg5083.t1	f3c4ea93baa18ed7c3cf4237e0b66712	327	ProSiteProfiles	PS50089	Zinc finger RING-type profile.	225	274	11.663	T	24-03-2021	IPR001841	Zinc finger, RING-type	-
jg5083.t1	f3c4ea93baa18ed7c3cf4237e0b66712	327	CDD	cd14482	SPX_BAH1-like	2	153	1.62084E-72	T	24-03-2021	-	-
jg5083.t1	f3c4ea93baa18ed7c3cf4237e0b66712	327	ProSitePatterns	PS00518	Zinc finger RING-type signature.	240	249	-	T	24-03-2021	IPR017907	Zinc finger, RING-type, conserved site	-
jg5083.t1	f3c4ea93baa18ed7c3cf4237e0b66712	327	SUPERFAMILY	SSF57850	RING/U-box	217	276	4.08E-12	T	24-03-2021	-	-
jg5083.t1	f3c4ea93baa18ed7c3cf4237e0b66712	327	PANTHER	PTHR46764:SF2	E3 UBIQUITIN-PROTEIN LIGASE BAH1-LIKE-RELATED	1	326	1.6E-155	T	24-03-2021	-	-
jg5083.t1	f3c4ea93baa18ed7c3cf4237e0b66712	327	SMART	SM00184	ring_2	225	273	3.0E-4	T	24-03-2021	IPR001841	Zinc finger, RING-type	-
jg5083.t1	f3c4ea93baa18ed7c3cf4237e0b66712	327	PANTHER	PTHR46764	E3 UBIQUITIN-PROTEIN LIGASE BAH1	1	326	1.6E-155	T	24-03-2021	IPR033326	E3 ubiquitin-protein ligase BAH1	-
jg5083.t1	f3c4ea93baa18ed7c3cf4237e0b66712	327	Gene3D	G3DSA:3.30.40.10	Zinc/RING finger domain	204	325	1.9E-15	T	24-03-2021	IPR013083	Zinc finger, RING/FYVE/PHD-type	-
jg9173.t1	cb8d4c0d001b40ecc3cad4aafd0d6304	228	ProSiteProfiles	PS50891	LOB domain profile.	6	108	21.922	T	24-03-2021	IPR004883	Lateral organ boundaries, LOB	-
jg9173.t1	cb8d4c0d001b40ecc3cad4aafd0d6304	228	Pfam	PF03195	Lateral organ boundaries (LOB) domain	7	104	5.2E-36	T	24-03-2021	IPR004883	Lateral organ boundaries, LOB	-
jg9173.t1	cb8d4c0d001b40ecc3cad4aafd0d6304	228	PANTHER	PTHR31529:SF26	LOB DOMAIN-CONTAINING PROTEIN 17-RELATED	1	227	6.6E-85	T	24-03-2021	-	-
jg9173.t1	cb8d4c0d001b40ecc3cad4aafd0d6304	228	PANTHER	PTHR31529	LOB DOMAIN CONTAINING PROTEIN	1	227	6.6E-85	T	24-03-2021	-	-
jg24639.t1	b5c685c6e75920af00199cacec91ba24	243	Pfam	PF01168	Alanine racemase, N-terminal domain	14	237	9.0E-21	T	24-03-2021	IPR001608	Alanine racemase, N-terminal	-
jg24639.t1	b5c685c6e75920af00199cacec91ba24	243	PIRSF	PIRSF004848	YBL036c_PLPDEIII	1	243	2.3E-76	T	24-03-2021	IPR011078	Pyridoxal phosphate homeostasis protein	GO:0030170
jg24639.t1	b5c685c6e75920af00199cacec91ba24	243	SUPERFAMILY	SSF51419	PLP-binding barrel	11	235	2.04E-72	T	24-03-2021	IPR029066	PLP-binding barrel	-
jg24639.t1	b5c685c6e75920af00199cacec91ba24	243	PANTHER	PTHR10146:SF15	PYRIDOXAL PHOSPHATE HOMEOSTASIS PROTEIN	7	242	2.0E-114	T	24-03-2021	-	-
jg24639.t1	b5c685c6e75920af00199cacec91ba24	243	PANTHER	PTHR10146	PROLINE SYNTHETASE CO-TRANSCRIBED BACTERIAL HOMOLOG PROTEIN	7	242	2.0E-114	T	24-03-2021	IPR011078	Pyridoxal phosphate homeostasis protein	GO:0030170
jg24639.t1	b5c685c6e75920af00199cacec91ba24	243	Gene3D	G3DSA:3.20.20.10	Alanine racemase	6	243	1.0E-87	T	24-03-2021	IPR029066	PLP-binding barrel	-
jg24639.t1	b5c685c6e75920af00199cacec91ba24	243	CDD	cd06822	PLPDE_III_YBL036c_euk	15	235	1.42738E-133	T	24-03-2021	-	-
jg24639.t1	b5c685c6e75920af00199cacec91ba24	243	TIGRFAM	TIGR00044	TIGR00044: pyridoxal phosphate enzyme, YggS family	17	237	1.8E-61	T	24-03-2021	IPR011078	Pyridoxal phosphate homeostasis protein	GO:0030170
jg17966.t1	b809555f8b1993a2ca9bd401a6fde011	1038	SFLD	SFLDG00002	C1.7: P-type atpase like	435	807	0.0	T	24-03-2021	-	-
jg17966.t1	b809555f8b1993a2ca9bd401a6fde011	1038	SMART	SM00831	Cation_ATPase_N_a_2	117	190	5.9E-4	T	24-03-2021	IPR004014	Cation-transporting P-type ATPase, N-terminal	-
jg17966.t1	b809555f8b1993a2ca9bd401a6fde011	1038	ProSitePatterns	PS00154	E1-E2 ATPases phosphorylation site.	455	461	-	T	24-03-2021	IPR018303	P-type ATPase, phosphorylation site	-
jg17966.t1	b809555f8b1993a2ca9bd401a6fde011	1038	Gene3D	G3DSA:1.20.1110.10	-	168	1012	3.6E-210	T	24-03-2021	-	-
jg17966.t1	b809555f8b1993a2ca9bd401a6fde011	1038	SUPERFAMILY	SSF81660	Metal cation-transporting ATPase, ATP-binding domain N	459	664	8.94E-50	T	24-03-2021	IPR023299	P-type ATPase, cytoplasmic domain N	GO:0000166
jg17966.t1	b809555f8b1993a2ca9bd401a6fde011	1038	PRINTS	PR00119	P-type cation-transporting ATPase superfamily signature	652	663	5.3E-33	T	24-03-2021	-	-
jg17966.t1	b809555f8b1993a2ca9bd401a6fde011	1038	PRINTS	PR00119	P-type cation-transporting ATPase superfamily signature	284	298	5.3E-33	T	24-03-2021	-	-
jg17966.t1	b809555f8b1993a2ca9bd401a6fde011	1038	PRINTS	PR00119	P-type cation-transporting ATPase superfamily signature	755	774	5.3E-33	T	24-03-2021	-	-
jg17966.t1	b809555f8b1993a2ca9bd401a6fde011	1038	PRINTS	PR00119	P-type cation-transporting ATPase superfamily signature	674	684	5.3E-33	T	24-03-2021	-	-
jg17966.t1	b809555f8b1993a2ca9bd401a6fde011	1038	PRINTS	PR00119	P-type cation-transporting ATPase superfamily signature	779	791	5.3E-33	T	24-03-2021	-	-
jg17966.t1	b809555f8b1993a2ca9bd401a6fde011	1038	PRINTS	PR00119	P-type cation-transporting ATPase superfamily signature	453	467	5.3E-33	T	24-03-2021	-	-
jg17966.t1	b809555f8b1993a2ca9bd401a6fde011	1038	Gene3D	G3DSA:3.40.50.1000	-	450	800	3.6E-210	T	24-03-2021	IPR023214	HAD superfamily	-
jg17966.t1	b809555f8b1993a2ca9bd401a6fde011	1038	PANTHER	PTHR24093	CATION TRANSPORTING ATPASE	7	1023	0.0	T	24-03-2021	-	-
jg17966.t1	b809555f8b1993a2ca9bd401a6fde011	1038	Pfam	PF13246	Cation transport ATPase (P-type)	512	593	2.2E-20	T	24-03-2021	-	-
jg17966.t1	b809555f8b1993a2ca9bd401a6fde011	1038	CDD	cd02081	P-type_ATPase_Ca_PMCA-like	142	888	0.0	T	24-03-2021	-	-
jg17966.t1	b809555f8b1993a2ca9bd401a6fde011	1038	Gene3D	G3DSA:3.40.1110.10	-	463	659	3.6E-210	T	24-03-2021	IPR023299	P-type ATPase, cytoplasmic domain N	GO:0000166
jg17966.t1	b809555f8b1993a2ca9bd401a6fde011	1038	TIGRFAM	TIGR01494	ATPase_P-type: HAD ATPase, P-type, family IC	720	843	6.5E-29	T	24-03-2021	IPR001757	P-type ATPase	GO:0005524|GO:0016021|GO:0016887
jg17966.t1	b809555f8b1993a2ca9bd401a6fde011	1038	TIGRFAM	TIGR01494	ATPase_P-type: HAD ATPase, P-type, family IC	205	476	1.0E-35	T	24-03-2021	IPR001757	P-type ATPase	GO:0005524|GO:0016021|GO:0016887
jg17966.t1	b809555f8b1993a2ca9bd401a6fde011	1038	TIGRFAM	TIGR01494	ATPase_P-type: HAD ATPase, P-type, family IC	550	700	2.0E-20	T	24-03-2021	IPR001757	P-type ATPase	GO:0005524|GO:0016021|GO:0016887
jg17966.t1	b809555f8b1993a2ca9bd401a6fde011	1038	SUPERFAMILY	SSF81665	Calcium ATPase, transmembrane domain M	119	1016	9.81E-117	T	24-03-2021	IPR023298	P-type ATPase, transmembrane domain superfamily	-
jg17966.t1	b809555f8b1993a2ca9bd401a6fde011	1038	Pfam	PF12515	Ca2+-ATPase N terminal autoinhibitory domain	5	48	7.1E-18	T	24-03-2021	IPR024750	Calcium-transporting P-type ATPase, N-terminal autoinhibitory domain	GO:0005516
jg17966.t1	b809555f8b1993a2ca9bd401a6fde011	1038	PANTHER	PTHR24093:SF448	CALCIUM-TRANSPORTING ATPASE	7	1023	0.0	T	24-03-2021	-	-
jg17966.t1	b809555f8b1993a2ca9bd401a6fde011	1038	Pfam	PF00689	Cation transporting ATPase, C-terminus	840	1013	2.4E-43	T	24-03-2021	IPR006068	Cation-transporting P-type ATPase, C-terminal	-
jg17966.t1	b809555f8b1993a2ca9bd401a6fde011	1038	Pfam	PF00122	E1-E2 ATPase	238	431	1.9E-40	T	24-03-2021	-	-
jg17966.t1	b809555f8b1993a2ca9bd401a6fde011	1038	SUPERFAMILY	SSF81653	Calcium ATPase, transduction domain A	238	334	9.94E-26	T	24-03-2021	IPR008250	P-type ATPase, A domain superfamily	-
jg17966.t1	b809555f8b1993a2ca9bd401a6fde011	1038	Coils	Coil	Coil	46	66	-	T	24-03-2021	-	-
jg17966.t1	b809555f8b1993a2ca9bd401a6fde011	1038	Gene3D	G3DSA:1.20.5.170	-	15	79	2.1E-5	T	24-03-2021	-	-
jg17966.t1	b809555f8b1993a2ca9bd401a6fde011	1038	TIGRFAM	TIGR01517	ATPase-IIB_Ca: calcium-translocating P-type ATPase, PMCA-type	108	1017	0.0	T	24-03-2021	IPR006408	P-type ATPase, subfamily IIB	GO:0005388|GO:0005524|GO:0016020|GO:0070588
jg17966.t1	b809555f8b1993a2ca9bd401a6fde011	1038	Gene3D	G3DSA:2.70.150.10	-	132	338	3.6E-210	T	24-03-2021	-	-
jg17966.t1	b809555f8b1993a2ca9bd401a6fde011	1038	SFLD	SFLDF00027	p-type atpase	435	807	0.0	T	24-03-2021	IPR044492	P-type ATPase, haloacid dehalogenase domain	-
jg17966.t1	b809555f8b1993a2ca9bd401a6fde011	1038	Pfam	PF00690	Cation transporter/ATPase, N-terminus	120	185	1.4E-12	T	24-03-2021	IPR004014	Cation-transporting P-type ATPase, N-terminal	-
jg17966.t1	b809555f8b1993a2ca9bd401a6fde011	1038	SUPERFAMILY	SSF56784	HAD-like	452	860	6.11E-55	T	24-03-2021	IPR036412	HAD-like superfamily	-
jg17966.t1	b809555f8b1993a2ca9bd401a6fde011	1038	PRINTS	PR00120	H+-transporting ATPase (proton pump) signature	787	812	8.1E-15	T	24-03-2021	IPR001757	P-type ATPase	GO:0005524|GO:0016021|GO:0016887
jg17966.t1	b809555f8b1993a2ca9bd401a6fde011	1038	PRINTS	PR00120	H+-transporting ATPase (proton pump) signature	611	629	8.1E-15	T	24-03-2021	IPR001757	P-type ATPase	GO:0005524|GO:0016021|GO:0016887
jg17966.t1	b809555f8b1993a2ca9bd401a6fde011	1038	PRINTS	PR00120	H+-transporting ATPase (proton pump) signature	755	771	8.1E-15	T	24-03-2021	IPR001757	P-type ATPase	GO:0005524|GO:0016021|GO:0016887
jg35467.t1	8ff1c0977df4471bc7bd6e4aabddc5aa	547	ProSitePatterns	PS00506	Beta-amylase active site 1.	165	173	-	T	24-03-2021	IPR018238	Glycoside hydrolase, family 14, conserved site	GO:0000272|GO:0016161
jg35467.t1	8ff1c0977df4471bc7bd6e4aabddc5aa	547	MobiDBLite	mobidb-lite	consensus disorder prediction	46	77	-	T	24-03-2021	-	-
jg35467.t1	8ff1c0977df4471bc7bd6e4aabddc5aa	547	SUPERFAMILY	SSF51445	(Trans)glycosidases	84	510	5.45E-185	T	24-03-2021	IPR017853	Glycoside hydrolase superfamily	-
jg35467.t1	8ff1c0977df4471bc7bd6e4aabddc5aa	547	MobiDBLite	mobidb-lite	consensus disorder prediction	45	77	-	T	24-03-2021	-	-
jg35467.t1	8ff1c0977df4471bc7bd6e4aabddc5aa	547	PANTHER	PTHR31352:SF36	BETA-AMYLASE	1	547	0.0	T	24-03-2021	-	-
jg35467.t1	8ff1c0977df4471bc7bd6e4aabddc5aa	547	Pfam	PF01373	Glycosyl hydrolase family 14	87	503	1.3E-164	T	24-03-2021	IPR001554	Glycoside hydrolase, family 14	GO:0000272|GO:0016161
jg35467.t1	8ff1c0977df4471bc7bd6e4aabddc5aa	547	PRINTS	PR00750	Beta-amylase (glycosyl hydrolase family 14) signature	399	422	1.0E-67	T	24-03-2021	IPR001554	Glycoside hydrolase, family 14	GO:0000272|GO:0016161
jg35467.t1	8ff1c0977df4471bc7bd6e4aabddc5aa	547	PRINTS	PR00750	Beta-amylase (glycosyl hydrolase family 14) signature	139	157	1.0E-67	T	24-03-2021	IPR001554	Glycoside hydrolase, family 14	GO:0000272|GO:0016161
jg35467.t1	8ff1c0977df4471bc7bd6e4aabddc5aa	547	PRINTS	PR00750	Beta-amylase (glycosyl hydrolase family 14) signature	253	275	1.0E-67	T	24-03-2021	IPR001554	Glycoside hydrolase, family 14	GO:0000272|GO:0016161
jg35467.t1	8ff1c0977df4471bc7bd6e4aabddc5aa	547	PRINTS	PR00750	Beta-amylase (glycosyl hydrolase family 14) signature	436	458	1.0E-67	T	24-03-2021	IPR001554	Glycoside hydrolase, family 14	GO:0000272|GO:0016161
jg35467.t1	8ff1c0977df4471bc7bd6e4aabddc5aa	547	PRINTS	PR00750	Beta-amylase (glycosyl hydrolase family 14) signature	328	347	1.0E-67	T	24-03-2021	IPR001554	Glycoside hydrolase, family 14	GO:0000272|GO:0016161
jg35467.t1	8ff1c0977df4471bc7bd6e4aabddc5aa	547	PRINTS	PR00750	Beta-amylase (glycosyl hydrolase family 14) signature	161	182	1.0E-67	T	24-03-2021	IPR001554	Glycoside hydrolase, family 14	GO:0000272|GO:0016161
jg35467.t1	8ff1c0977df4471bc7bd6e4aabddc5aa	547	PRINTS	PR00750	Beta-amylase (glycosyl hydrolase family 14) signature	364	380	1.0E-67	T	24-03-2021	IPR001554	Glycoside hydrolase, family 14	GO:0000272|GO:0016161
jg35467.t1	8ff1c0977df4471bc7bd6e4aabddc5aa	547	PRINTS	PR00750	Beta-amylase (glycosyl hydrolase family 14) signature	118	132	1.0E-67	T	24-03-2021	IPR001554	Glycoside hydrolase, family 14	GO:0000272|GO:0016161
jg35467.t1	8ff1c0977df4471bc7bd6e4aabddc5aa	547	PRINTS	PR00750	Beta-amylase (glycosyl hydrolase family 14) signature	381	392	1.0E-67	T	24-03-2021	IPR001554	Glycoside hydrolase, family 14	GO:0000272|GO:0016161
jg35467.t1	8ff1c0977df4471bc7bd6e4aabddc5aa	547	Gene3D	G3DSA:3.20.20.80	Glycosidases	74	542	9.1E-202	T	24-03-2021	-	-
jg35467.t1	8ff1c0977df4471bc7bd6e4aabddc5aa	547	PANTHER	PTHR31352	-	1	547	0.0	T	24-03-2021	IPR001554	Glycoside hydrolase, family 14	GO:0000272|GO:0016161
jg7258.t1	2ed880957d0a3b7b091fee8e46bcb222	247	PANTHER	PTHR12763:SF42	MITOCHONDRIAL IMPORT INNER MEMBRANE TRANSLOCASE SUBUNIT TIM14-3-LIKE	136	247	2.4E-56	T	24-03-2021	-	-
jg7258.t1	2ed880957d0a3b7b091fee8e46bcb222	247	Gene3D	G3DSA:1.10.287.110	-	174	240	4.6E-23	T	24-03-2021	IPR036869	Chaperone J-domain superfamily	-
jg7258.t1	2ed880957d0a3b7b091fee8e46bcb222	247	SUPERFAMILY	SSF46565	Chaperone J-domain	178	238	6.41E-15	T	24-03-2021	IPR036869	Chaperone J-domain superfamily	-
jg7258.t1	2ed880957d0a3b7b091fee8e46bcb222	247	CDD	cd06257	DnaJ	192	235	2.81187E-5	T	24-03-2021	IPR001623	DnaJ domain	-
jg7258.t1	2ed880957d0a3b7b091fee8e46bcb222	247	ProSiteProfiles	PS50076	dnaJ domain profile.	188	247	8.582	T	24-03-2021	IPR001623	DnaJ domain	-
jg7258.t1	2ed880957d0a3b7b091fee8e46bcb222	247	PANTHER	PTHR12763	UNCHARACTERIZED	136	247	2.4E-56	T	24-03-2021	-	-
jg49035.t1	081acb869a3b4a96b8e40c0ea93240ec	97	Pfam	PF11976	Ubiquitin-2 like Rad60 SUMO-like	17	92	6.7E-21	T	24-03-2021	IPR022617	Rad60/SUMO-like domain	-
jg49035.t1	081acb869a3b4a96b8e40c0ea93240ec	97	SMART	SM00213	ubq_7	16	93	5.8E-5	T	24-03-2021	IPR000626	Ubiquitin-like domain	GO:0005515
jg49035.t1	081acb869a3b4a96b8e40c0ea93240ec	97	PANTHER	PTHR10562:SF96	SMALL UBIQUITIN-RELATED MODIFIER	6	97	1.6E-32	T	24-03-2021	-	-
jg49035.t1	081acb869a3b4a96b8e40c0ea93240ec	97	ProSiteProfiles	PS50053	Ubiquitin domain profile.	16	97	10.397	T	24-03-2021	IPR000626	Ubiquitin-like domain	GO:0005515
jg49035.t1	081acb869a3b4a96b8e40c0ea93240ec	97	PANTHER	PTHR10562	SMALL UBIQUITIN-RELATED MODIFIER	6	97	1.6E-32	T	24-03-2021	-	-
jg49035.t1	081acb869a3b4a96b8e40c0ea93240ec	97	SUPERFAMILY	SSF54236	Ubiquitin-like	7	97	3.18E-21	T	24-03-2021	IPR029071	Ubiquitin-like domain superfamily	-
jg49035.t1	081acb869a3b4a96b8e40c0ea93240ec	97	Gene3D	G3DSA:3.10.20.90	-	6	97	4.0E-30	T	24-03-2021	-	-
jg49035.t1	081acb869a3b4a96b8e40c0ea93240ec	97	CDD	cd16116	Ubl_Smt3_like	14	93	1.78678E-36	T	24-03-2021	-	-
jg39278.t1	081acb869a3b4a96b8e40c0ea93240ec	97	Pfam	PF11976	Ubiquitin-2 like Rad60 SUMO-like	17	92	6.7E-21	T	24-03-2021	IPR022617	Rad60/SUMO-like domain	-
jg39278.t1	081acb869a3b4a96b8e40c0ea93240ec	97	SMART	SM00213	ubq_7	16	93	5.8E-5	T	24-03-2021	IPR000626	Ubiquitin-like domain	GO:0005515
jg39278.t1	081acb869a3b4a96b8e40c0ea93240ec	97	PANTHER	PTHR10562:SF96	SMALL UBIQUITIN-RELATED MODIFIER	6	97	1.6E-32	T	24-03-2021	-	-
jg39278.t1	081acb869a3b4a96b8e40c0ea93240ec	97	ProSiteProfiles	PS50053	Ubiquitin domain profile.	16	97	10.397	T	24-03-2021	IPR000626	Ubiquitin-like domain	GO:0005515
jg39278.t1	081acb869a3b4a96b8e40c0ea93240ec	97	PANTHER	PTHR10562	SMALL UBIQUITIN-RELATED MODIFIER	6	97	1.6E-32	T	24-03-2021	-	-
jg39278.t1	081acb869a3b4a96b8e40c0ea93240ec	97	SUPERFAMILY	SSF54236	Ubiquitin-like	7	97	3.18E-21	T	24-03-2021	IPR029071	Ubiquitin-like domain superfamily	-
jg39278.t1	081acb869a3b4a96b8e40c0ea93240ec	97	Gene3D	G3DSA:3.10.20.90	-	6	97	4.0E-30	T	24-03-2021	-	-
jg39278.t1	081acb869a3b4a96b8e40c0ea93240ec	97	CDD	cd16116	Ubl_Smt3_like	14	93	1.78678E-36	T	24-03-2021	-	-
jg29560.t1	1b44d7bfbc619e7e754f646534707934	597	PANTHER	PTHR32054	HEAVY CHAIN, PUTATIVE, EXPRESSED-RELATED-RELATED	1	584	8.4E-192	T	24-03-2021	-	-
jg29560.t1	1b44d7bfbc619e7e754f646534707934	597	Coils	Coil	Coil	105	125	-	T	24-03-2021	-	-
jg29560.t1	1b44d7bfbc619e7e754f646534707934	597	MobiDBLite	mobidb-lite	consensus disorder prediction	562	576	-	T	24-03-2021	-	-
jg29560.t1	1b44d7bfbc619e7e754f646534707934	597	MobiDBLite	mobidb-lite	consensus disorder prediction	497	597	-	T	24-03-2021	-	-
jg29560.t1	1b44d7bfbc619e7e754f646534707934	597	Coils	Coil	Coil	337	411	-	T	24-03-2021	-	-
jg29560.t1	1b44d7bfbc619e7e754f646534707934	597	Pfam	PF05701	Weak chloroplast movement under blue light	49	496	3.1E-12	T	24-03-2021	IPR008545	WEB family	-
jg29560.t1	1b44d7bfbc619e7e754f646534707934	597	Coils	Coil	Coil	197	237	-	T	24-03-2021	-	-
jg29560.t1	1b44d7bfbc619e7e754f646534707934	597	MobiDBLite	mobidb-lite	consensus disorder prediction	523	537	-	T	24-03-2021	-	-
jg29560.t1	1b44d7bfbc619e7e754f646534707934	597	Coils	Coil	Coil	253	273	-	T	24-03-2021	-	-
jg29560.t1	1b44d7bfbc619e7e754f646534707934	597	MobiDBLite	mobidb-lite	consensus disorder prediction	497	522	-	T	24-03-2021	-	-
jg29560.t1	1b44d7bfbc619e7e754f646534707934	597	Coils	Coil	Coil	476	499	-	T	24-03-2021	-	-
jg29560.t1	1b44d7bfbc619e7e754f646534707934	597	MobiDBLite	mobidb-lite	consensus disorder prediction	33	47	-	T	24-03-2021	-	-
jg29560.t1	1b44d7bfbc619e7e754f646534707934	597	Coils	Coil	Coil	71	91	-	T	24-03-2021	-	-
jg29560.t1	1b44d7bfbc619e7e754f646534707934	597	MobiDBLite	mobidb-lite	consensus disorder prediction	33	84	-	T	24-03-2021	-	-
jg29560.t1	1b44d7bfbc619e7e754f646534707934	597	MobiDBLite	mobidb-lite	consensus disorder prediction	48	69	-	T	24-03-2021	-	-
jg29560.t1	1b44d7bfbc619e7e754f646534707934	597	PANTHER	PTHR32054:SF2	PROTEIN PLASTID MOVEMENT IMPAIRED 15	1	584	8.4E-192	T	24-03-2021	-	-
jg29560.t1	1b44d7bfbc619e7e754f646534707934	597	Coils	Coil	Coil	281	329	-	T	24-03-2021	-	-
jg29560.t1	1b44d7bfbc619e7e754f646534707934	597	Coils	Coil	Coil	154	195	-	T	24-03-2021	-	-
jg39912.t1	54e8bad7c1f38fe677df37bdccb27700	902	SUPERFAMILY	SSF52058	L domain-like	720	831	1.81E-22	T	24-03-2021	-	-
jg39912.t1	54e8bad7c1f38fe677df37bdccb27700	902	Gene3D	G3DSA:3.80.10.10	Ribonuclease Inhibitor	454	547	2.5E-25	T	24-03-2021	IPR032675	Leucine-rich repeat domain superfamily	-
jg39912.t1	54e8bad7c1f38fe677df37bdccb27700	902	ProSiteProfiles	PS51450	Leucine-rich repeat profile.	335	357	4.955	T	24-03-2021	IPR001611	Leucine-rich repeat	GO:0005515
jg39912.t1	54e8bad7c1f38fe677df37bdccb27700	902	SMART	SM00369	LRR_typ_2	528	551	31.0	T	24-03-2021	IPR003591	Leucine-rich repeat, typical subtype	-
jg39912.t1	54e8bad7c1f38fe677df37bdccb27700	902	SMART	SM00369	LRR_typ_2	741	764	330.0	T	24-03-2021	IPR003591	Leucine-rich repeat, typical subtype	-
jg39912.t1	54e8bad7c1f38fe677df37bdccb27700	902	SMART	SM00369	LRR_typ_2	203	226	17.0	T	24-03-2021	IPR003591	Leucine-rich repeat, typical subtype	-
jg39912.t1	54e8bad7c1f38fe677df37bdccb27700	902	SMART	SM00369	LRR_typ_2	407	431	28.0	T	24-03-2021	IPR003591	Leucine-rich repeat, typical subtype	-
jg39912.t1	54e8bad7c1f38fe677df37bdccb27700	902	SMART	SM00369	LRR_typ_2	130	152	4.7	T	24-03-2021	IPR003591	Leucine-rich repeat, typical subtype	-
jg39912.t1	54e8bad7c1f38fe677df37bdccb27700	902	SMART	SM00369	LRR_typ_2	179	202	210.0	T	24-03-2021	IPR003591	Leucine-rich repeat, typical subtype	-
jg39912.t1	54e8bad7c1f38fe677df37bdccb27700	902	SMART	SM00369	LRR_typ_2	598	622	120.0	T	24-03-2021	IPR003591	Leucine-rich repeat, typical subtype	-
jg39912.t1	54e8bad7c1f38fe677df37bdccb27700	902	SMART	SM00369	LRR_typ_2	504	527	28.0	T	24-03-2021	IPR003591	Leucine-rich repeat, typical subtype	-
jg39912.t1	54e8bad7c1f38fe677df37bdccb27700	902	SMART	SM00369	LRR_typ_2	765	789	22.0	T	24-03-2021	IPR003591	Leucine-rich repeat, typical subtype	-
jg39912.t1	54e8bad7c1f38fe677df37bdccb27700	902	SMART	SM00369	LRR_typ_2	153	176	6.0	T	24-03-2021	IPR003591	Leucine-rich repeat, typical subtype	-
jg39912.t1	54e8bad7c1f38fe677df37bdccb27700	902	Pfam	PF08263	Leucine rich repeat N-terminal domain	32	74	8.1E-10	T	24-03-2021	IPR013210	Leucine-rich repeat-containing N-terminal, plant-type	-
jg39912.t1	54e8bad7c1f38fe677df37bdccb27700	902	ProSiteProfiles	PS51450	Leucine-rich repeat profile.	132	153	8.02	T	24-03-2021	IPR001611	Leucine-rich repeat	GO:0005515
jg39912.t1	54e8bad7c1f38fe677df37bdccb27700	902	ProSiteProfiles	PS51450	Leucine-rich repeat profile.	205	226	5.294	T	24-03-2021	IPR001611	Leucine-rich repeat	GO:0005515
jg39912.t1	54e8bad7c1f38fe677df37bdccb27700	902	ProSiteProfiles	PS51450	Leucine-rich repeat profile.	767	789	6.357	T	24-03-2021	IPR001611	Leucine-rich repeat	GO:0005515
jg39912.t1	54e8bad7c1f38fe677df37bdccb27700	902	ProSiteProfiles	PS51450	Leucine-rich repeat profile.	181	204	5.779	T	24-03-2021	IPR001611	Leucine-rich repeat	GO:0005515
jg39912.t1	54e8bad7c1f38fe677df37bdccb27700	902	Pfam	PF12799	Leucine Rich repeats (2 copies)	131	169	1.1E-6	T	24-03-2021	IPR025875	Leucine rich repeat 4	-
jg39912.t1	54e8bad7c1f38fe677df37bdccb27700	902	PANTHER	PTHR48062	RECEPTOR-LIKE PROTEIN 14	153	888	8.4E-230	T	24-03-2021	-	-
jg39912.t1	54e8bad7c1f38fe677df37bdccb27700	902	PANTHER	PTHR48062	RECEPTOR-LIKE PROTEIN 14	57	168	8.4E-230	T	24-03-2021	-	-
jg39912.t1	54e8bad7c1f38fe677df37bdccb27700	902	SMART	SM00365	LRR_sd22_2	153	174	720.0	T	24-03-2021	-	-
jg39912.t1	54e8bad7c1f38fe677df37bdccb27700	902	SMART	SM00365	LRR_sd22_2	765	791	350.0	T	24-03-2021	-	-
jg39912.t1	54e8bad7c1f38fe677df37bdccb27700	902	SMART	SM00365	LRR_sd22_2	528	559	220.0	T	24-03-2021	-	-
jg39912.t1	54e8bad7c1f38fe677df37bdccb27700	902	SMART	SM00365	LRR_sd22_2	480	506	130.0	T	24-03-2021	-	-
jg39912.t1	54e8bad7c1f38fe677df37bdccb27700	902	SMART	SM00365	LRR_sd22_2	130	151	89.0	T	24-03-2021	-	-
jg39912.t1	54e8bad7c1f38fe677df37bdccb27700	902	SMART	SM00365	LRR_sd22_2	622	637	530.0	T	24-03-2021	-	-
jg39912.t1	54e8bad7c1f38fe677df37bdccb27700	902	SMART	SM00365	LRR_sd22_2	179	205	390.0	T	24-03-2021	-	-
jg39912.t1	54e8bad7c1f38fe677df37bdccb27700	902	ProSiteProfiles	PS51450	Leucine-rich repeat profile.	506	528	5.741	T	24-03-2021	IPR001611	Leucine-rich repeat	GO:0005515
jg39912.t1	54e8bad7c1f38fe677df37bdccb27700	902	ProSiteProfiles	PS51450	Leucine-rich repeat profile.	155	176	5.186	T	24-03-2021	IPR001611	Leucine-rich repeat	GO:0005515
jg39912.t1	54e8bad7c1f38fe677df37bdccb27700	902	PANTHER	PTHR48062:SF27	LEUCINE-RICH REPEAT RECEPTOR PROTEIN KINASE MSL1-LIKE	153	888	8.4E-230	T	24-03-2021	-	-
jg39912.t1	54e8bad7c1f38fe677df37bdccb27700	902	PANTHER	PTHR48062:SF27	LEUCINE-RICH REPEAT RECEPTOR PROTEIN KINASE MSL1-LIKE	57	168	8.4E-230	T	24-03-2021	-	-
jg39912.t1	54e8bad7c1f38fe677df37bdccb27700	902	ProSiteProfiles	PS51450	Leucine-rich repeat profile.	624	646	4.57	T	24-03-2021	IPR001611	Leucine-rich repeat	GO:0005515
jg39912.t1	54e8bad7c1f38fe677df37bdccb27700	902	ProSiteProfiles	PS51450	Leucine-rich repeat profile.	409	431	5.563	T	24-03-2021	IPR001611	Leucine-rich repeat	GO:0005515
jg39912.t1	54e8bad7c1f38fe677df37bdccb27700	902	ProSiteProfiles	PS51450	Leucine-rich repeat profile.	600	623	5.964	T	24-03-2021	IPR001611	Leucine-rich repeat	GO:0005515
jg39912.t1	54e8bad7c1f38fe677df37bdccb27700	902	ProSiteProfiles	PS51450	Leucine-rich repeat profile.	743	764	5.602	T	24-03-2021	IPR001611	Leucine-rich repeat	GO:0005515
jg39912.t1	54e8bad7c1f38fe677df37bdccb27700	902	Pfam	PF13855	Leucine rich repeat	726	778	1.5E-7	T	24-03-2021	IPR001611	Leucine-rich repeat	GO:0005515
jg39912.t1	54e8bad7c1f38fe677df37bdccb27700	902	Pfam	PF13855	Leucine rich repeat	498	541	4.2E-9	T	24-03-2021	IPR001611	Leucine-rich repeat	GO:0005515
jg39912.t1	54e8bad7c1f38fe677df37bdccb27700	902	ProSiteProfiles	PS51450	Leucine-rich repeat profile.	482	504	5.248	T	24-03-2021	IPR001611	Leucine-rich repeat	GO:0005515
jg39912.t1	54e8bad7c1f38fe677df37bdccb27700	902	ProSiteProfiles	PS51450	Leucine-rich repeat profile.	110	131	6.457	T	24-03-2021	IPR001611	Leucine-rich repeat	GO:0005515
jg39912.t1	54e8bad7c1f38fe677df37bdccb27700	902	ProSiteProfiles	PS51450	Leucine-rich repeat profile.	434	455	5.086	T	24-03-2021	IPR001611	Leucine-rich repeat	GO:0005515
jg39912.t1	54e8bad7c1f38fe677df37bdccb27700	902	Gene3D	G3DSA:3.80.10.10	Ribonuclease Inhibitor	548	832	6.6E-77	T	24-03-2021	IPR032675	Leucine-rich repeat domain superfamily	-
jg39912.t1	54e8bad7c1f38fe677df37bdccb27700	902	Gene3D	G3DSA:3.30.1490.310	-	655	715	6.6E-77	T	24-03-2021	-	-
jg39912.t1	54e8bad7c1f38fe677df37bdccb27700	902	Gene3D	G3DSA:3.80.10.10	Ribonuclease Inhibitor	129	453	4.9E-53	T	24-03-2021	IPR032675	Leucine-rich repeat domain superfamily	-
jg39912.t1	54e8bad7c1f38fe677df37bdccb27700	902	Gene3D	G3DSA:3.80.10.10	Ribonuclease Inhibitor	27	128	2.7E-19	T	24-03-2021	IPR032675	Leucine-rich repeat domain superfamily	-
jg39912.t1	54e8bad7c1f38fe677df37bdccb27700	902	ProSiteProfiles	PS51450	Leucine-rich repeat profile.	530	552	6.603	T	24-03-2021	IPR001611	Leucine-rich repeat	GO:0005515
jg39912.t1	54e8bad7c1f38fe677df37bdccb27700	902	SUPERFAMILY	SSF52047	RNI-like	356	647	1.49E-46	T	24-03-2021	-	-
jg39912.t1	54e8bad7c1f38fe677df37bdccb27700	902	PRINTS	PR00019	Leucine-rich repeat signature	410	423	5.7E-6	T	24-03-2021	-	-
jg39912.t1	54e8bad7c1f38fe677df37bdccb27700	902	PRINTS	PR00019	Leucine-rich repeat signature	765	778	5.7E-6	T	24-03-2021	-	-
jg39912.t1	54e8bad7c1f38fe677df37bdccb27700	902	SUPERFAMILY	SSF52058	L domain-like	30	449	7.37E-41	T	24-03-2021	-	-
jg26913.t1	802815056bca816cd3b9adb54bcc111a	542	MobiDBLite	mobidb-lite	consensus disorder prediction	142	173	-	T	24-03-2021	-	-
jg26913.t1	802815056bca816cd3b9adb54bcc111a	542	PANTHER	PTHR32285	PROTEIN TRICHOME BIREFRINGENCE-LIKE 9-RELATED	13	537	1.3E-232	T	24-03-2021	IPR029962	Trichome birefringence-like family	-
jg26913.t1	802815056bca816cd3b9adb54bcc111a	542	Pfam	PF14416	PMR5 N terminal Domain	191	243	1.3E-21	T	24-03-2021	IPR025846	PMR5 N-terminal domain	-
jg26913.t1	802815056bca816cd3b9adb54bcc111a	542	Pfam	PF13839	GDSL/SGNH-like Acyl-Esterase family found in Pmr5 and Cas1p	244	528	1.7E-98	T	24-03-2021	IPR026057	PC-Esterase	-
jg26913.t1	802815056bca816cd3b9adb54bcc111a	542	MobiDBLite	mobidb-lite	consensus disorder prediction	152	173	-	T	24-03-2021	-	-
jg26913.t1	802815056bca816cd3b9adb54bcc111a	542	PANTHER	PTHR32285:SF208	PROTEIN TRICHOME BIREFRINGENCE-LIKE 2	13	537	1.3E-232	T	24-03-2021	IPR029967	Protein trichome birefringence-like 2	-
jg4216.t1	65ecd2258368a21d85612e92c37c121b	948	Pfam	PF14111	Domain of unknown function (DUF4283)	108	243	8.5E-29	T	24-03-2021	IPR025558	Domain of unknown function DUF4283	-
jg4216.t1	65ecd2258368a21d85612e92c37c121b	948	Pfam	PF03140	Plant protein of unknown function	555	933	2.8E-107	T	24-03-2021	IPR004158	Protein of unknown function DUF247, plant	-
jg4216.t1	65ecd2258368a21d85612e92c37c121b	948	MobiDBLite	mobidb-lite	consensus disorder prediction	1	46	-	T	24-03-2021	-	-
jg4216.t1	65ecd2258368a21d85612e92c37c121b	948	PANTHER	PTHR31549	PROTEIN, PUTATIVE (DUF247)-RELATED-RELATED	531	946	3.5E-133	T	24-03-2021	IPR004158	Protein of unknown function DUF247, plant	-
jg4216.t1	65ecd2258368a21d85612e92c37c121b	948	PANTHER	PTHR31549:SF84	UPF0481 PLANT-LIKE PROTEIN	531	946	3.5E-133	T	24-03-2021	-	-
jg43951.t1	6c2b609ec88e3353d2bd99108203c70c	89	MobiDBLite	mobidb-lite	consensus disorder prediction	1	20	-	T	24-03-2021	-	-
jg39798.t1	42d3fe04e9a249637a8659632ffc521b	606	CDD	cd05236	FAR-N_SDR_e	123	478	1.54696E-136	T	24-03-2021	-	-
jg39798.t1	42d3fe04e9a249637a8659632ffc521b	606	Pfam	PF07993	Male sterility protein	127	432	3.6E-86	T	24-03-2021	IPR013120	Fatty acyl-coenzyme A reductase, NAD-binding domain	-
jg39798.t1	42d3fe04e9a249637a8659632ffc521b	606	CDD	cd09071	FAR_C	537	599	1.0762E-24	T	24-03-2021	IPR033640	Fatty acyl-CoA reductase, C-terminal	-
jg39798.t1	42d3fe04e9a249637a8659632ffc521b	606	Pfam	PF03015	Male sterility protein	531	600	2.2E-17	T	24-03-2021	IPR033640	Fatty acyl-CoA reductase, C-terminal	-
jg39798.t1	42d3fe04e9a249637a8659632ffc521b	606	PANTHER	PTHR11011:SF68	FATTY ACYL-COA REDUCTASE	99	601	8.0E-194	T	24-03-2021	-	-
jg39798.t1	42d3fe04e9a249637a8659632ffc521b	606	PANTHER	PTHR11011	MALE STERILITY PROTEIN 2-RELATED	99	601	8.0E-194	T	24-03-2021	IPR026055	Fatty acyl-CoA reductase	GO:0080019
jg39798.t1	42d3fe04e9a249637a8659632ffc521b	606	SUPERFAMILY	SSF51735	NAD(P)-binding Rossmann-fold domains	119	487	1.91E-30	T	24-03-2021	IPR036291	NAD(P)-binding domain superfamily	-
jg41563.t1	cd81540fe2a89cfdcbe76da1638bf56c	980	ProSiteProfiles	PS51192	Superfamilies 1 and 2 helicase ATP-binding type-1 domain profile.	256	531	12.678	T	24-03-2021	IPR014001	Helicase superfamily 1/2, ATP-binding domain	-
jg41563.t1	cd81540fe2a89cfdcbe76da1638bf56c	980	CDD	cd18008	DEXDc_SHPRH-like	241	569	1.55542E-86	T	24-03-2021	-	-
jg41563.t1	cd81540fe2a89cfdcbe76da1638bf56c	980	SMART	SM00490	helicmild6	839	922	5.0E-19	T	24-03-2021	IPR001650	Helicase, C-terminal	-
jg41563.t1	cd81540fe2a89cfdcbe76da1638bf56c	980	Pfam	PF00176	SNF2 family N-terminal domain	261	646	4.7E-68	T	24-03-2021	IPR000330	SNF2-related domain	GO:0005524|GO:0070615
jg41563.t1	cd81540fe2a89cfdcbe76da1638bf56c	980	ProSiteProfiles	PS50089	Zinc finger RING-type profile.	685	721	10.793	T	24-03-2021	IPR001841	Zinc finger, RING-type	-
jg41563.t1	cd81540fe2a89cfdcbe76da1638bf56c	980	PANTHER	PTHR45626	TRANSCRIPTION TERMINATION FACTOR 2-RELATED	95	979	0.0	T	24-03-2021	-	-
jg41563.t1	cd81540fe2a89cfdcbe76da1638bf56c	980	SMART	SM00487	ultradead3	237	546	3.9E-30	T	24-03-2021	IPR014001	Helicase superfamily 1/2, ATP-binding domain	-
jg41563.t1	cd81540fe2a89cfdcbe76da1638bf56c	980	SUPERFAMILY	SSF52540	P-loop containing nucleoside triphosphate hydrolases	577	979	3.32E-57	T	24-03-2021	IPR027417	P-loop containing nucleoside triphosphate hydrolase	-
jg41563.t1	cd81540fe2a89cfdcbe76da1638bf56c	980	SMART	SM00184	ring_2	685	723	2.0E-6	T	24-03-2021	IPR001841	Zinc finger, RING-type	-
jg41563.t1	cd81540fe2a89cfdcbe76da1638bf56c	980	Gene3D	G3DSA:3.40.50.10810	-	210	305	7.6E-12	T	24-03-2021	IPR038718	SNF2-like, N-terminal domain superfamily	-
jg41563.t1	cd81540fe2a89cfdcbe76da1638bf56c	980	Gene3D	G3DSA:3.40.50.10810	-	435	581	2.6E-31	T	24-03-2021	IPR038718	SNF2-like, N-terminal domain superfamily	-
jg41563.t1	cd81540fe2a89cfdcbe76da1638bf56c	980	PANTHER	PTHR45626:SF24	HELICASE-LIKE TRANSCRIPTION FACTOR CHR28	95	979	0.0	T	24-03-2021	-	-
jg41563.t1	cd81540fe2a89cfdcbe76da1638bf56c	980	Gene3D	G3DSA:3.30.40.10	Zinc/RING finger domain	678	735	2.7E-11	T	24-03-2021	IPR013083	Zinc finger, RING/FYVE/PHD-type	-
jg41563.t1	cd81540fe2a89cfdcbe76da1638bf56c	980	Pfam	PF13923	Zinc finger, C3HC4 type (RING finger)	685	721	2.0E-7	T	24-03-2021	-	-
jg41563.t1	cd81540fe2a89cfdcbe76da1638bf56c	980	Pfam	PF00271	Helicase conserved C-terminal domain	827	922	3.8E-15	T	24-03-2021	IPR001650	Helicase, C-terminal	-
jg41563.t1	cd81540fe2a89cfdcbe76da1638bf56c	980	MobiDBLite	mobidb-lite	consensus disorder prediction	293	345	-	T	24-03-2021	-	-
jg41563.t1	cd81540fe2a89cfdcbe76da1638bf56c	980	SUPERFAMILY	SSF52540	P-loop containing nucleoside triphosphate hydrolases	225	569	4.43E-47	T	24-03-2021	IPR027417	P-loop containing nucleoside triphosphate hydrolase	-
jg41563.t1	cd81540fe2a89cfdcbe76da1638bf56c	980	Gene3D	G3DSA:3.40.50.10810	-	335	427	9.9E-11	T	24-03-2021	IPR038718	SNF2-like, N-terminal domain superfamily	-
jg41563.t1	cd81540fe2a89cfdcbe76da1638bf56c	980	MobiDBLite	mobidb-lite	consensus disorder prediction	315	331	-	T	24-03-2021	-	-
jg41563.t1	cd81540fe2a89cfdcbe76da1638bf56c	980	ProSiteProfiles	PS51194	Superfamilies 1 and 2 helicase C-terminal domain profile.	805	975	14.194	T	24-03-2021	IPR001650	Helicase, C-terminal	-
jg41563.t1	cd81540fe2a89cfdcbe76da1638bf56c	980	MobiDBLite	mobidb-lite	consensus disorder prediction	64	84	-	T	24-03-2021	-	-
jg41563.t1	cd81540fe2a89cfdcbe76da1638bf56c	980	SUPERFAMILY	SSF57850	RING/U-box	682	731	5.89E-11	T	24-03-2021	-	-
jg41563.t1	cd81540fe2a89cfdcbe76da1638bf56c	980	MobiDBLite	mobidb-lite	consensus disorder prediction	294	308	-	T	24-03-2021	-	-
jg41563.t1	cd81540fe2a89cfdcbe76da1638bf56c	980	CDD	cd18793	SF2_C_SNF	771	932	7.65073E-56	T	24-03-2021	-	-
jg41563.t1	cd81540fe2a89cfdcbe76da1638bf56c	980	ProSitePatterns	PS00518	Zinc finger RING-type signature.	700	709	-	T	24-03-2021	IPR017907	Zinc finger, RING-type, conserved site	-
jg42589.t1	b9f9b494bef00a62acb2dcfe8ac9c211	833	Pfam	PF07714	Protein tyrosine and serine/threonine kinase	519	784	4.1E-49	T	24-03-2021	IPR001245	Serine-threonine/tyrosine-protein kinase, catalytic domain	GO:0004672|GO:0006468
jg42589.t1	b9f9b494bef00a62acb2dcfe8ac9c211	833	Pfam	PF01453	D-mannose binding lectin	81	184	5.4E-33	T	24-03-2021	IPR001480	Bulb-type lectin domain	-
jg42589.t1	b9f9b494bef00a62acb2dcfe8ac9c211	833	PANTHER	PTHR27002:SF842	-	37	830	0.0	T	24-03-2021	-	-
jg42589.t1	b9f9b494bef00a62acb2dcfe8ac9c211	833	CDD	cd00028	B_lectin	40	159	2.57132E-34	T	24-03-2021	IPR001480	Bulb-type lectin domain	-
jg42589.t1	b9f9b494bef00a62acb2dcfe8ac9c211	833	Gene3D	G3DSA:1.10.510.10	Transferase(Phosphotransferase) domain 1	592	799	5.6E-59	T	24-03-2021	-	-
jg42589.t1	b9f9b494bef00a62acb2dcfe8ac9c211	833	SUPERFAMILY	SSF51110	alpha-D-mannose-specific plant lectins	82	190	4.71E-26	T	24-03-2021	IPR036426	Bulb-type lectin domain superfamily	-
jg42589.t1	b9f9b494bef00a62acb2dcfe8ac9c211	833	SMART	SM00220	serkin_6	516	787	2.8E-35	T	24-03-2021	IPR000719	Protein kinase domain	GO:0004672|GO:0005524|GO:0006468
jg42589.t1	b9f9b494bef00a62acb2dcfe8ac9c211	833	SMART	SM00108	blect_4	40	159	2.5E-37	T	24-03-2021	IPR001480	Bulb-type lectin domain	-
jg42589.t1	b9f9b494bef00a62acb2dcfe8ac9c211	833	Pfam	PF08276	PAN-like domain	348	416	7.8E-21	T	24-03-2021	IPR003609	PAN/Apple domain	-
jg42589.t1	b9f9b494bef00a62acb2dcfe8ac9c211	833	Gene3D	G3DSA:2.90.10.10	Agglutinin	33	157	1.6E-14	T	24-03-2021	IPR036426	Bulb-type lectin domain superfamily	-
jg42589.t1	b9f9b494bef00a62acb2dcfe8ac9c211	833	ProSiteProfiles	PS50011	Protein kinase domain profile.	516	798	38.365	T	24-03-2021	IPR000719	Protein kinase domain	GO:0004672|GO:0005524|GO:0006468
jg42589.t1	b9f9b494bef00a62acb2dcfe8ac9c211	833	ProSiteProfiles	PS50026	EGF-like domain profile.	293	329	10.723	T	24-03-2021	IPR000742	EGF-like domain	-
jg42589.t1	b9f9b494bef00a62acb2dcfe8ac9c211	833	ProSiteProfiles	PS50948	PAN/Apple domain profile.	348	431	10.388	T	24-03-2021	IPR003609	PAN/Apple domain	-
jg42589.t1	b9f9b494bef00a62acb2dcfe8ac9c211	833	SUPERFAMILY	SSF56112	Protein kinase-like (PK-like)	501	787	1.12E-83	T	24-03-2021	IPR011009	Protein kinase-like domain superfamily	-
jg42589.t1	b9f9b494bef00a62acb2dcfe8ac9c211	833	SMART	SM00473	ntp_6	351	430	3.6E-15	T	24-03-2021	IPR003609	PAN/Apple domain	-
jg42589.t1	b9f9b494bef00a62acb2dcfe8ac9c211	833	ProSiteProfiles	PS51257	Prokaryotic membrane lipoprotein lipid attachment site profile.	1	25	5.0	T	24-03-2021	-	-
jg42589.t1	b9f9b494bef00a62acb2dcfe8ac9c211	833	PIRSF	PIRSF000641	SRK	5	833	8.7E-288	T	24-03-2021	IPR024171	S-receptor-like serine/threonine-protein kinase	GO:0004674
jg42589.t1	b9f9b494bef00a62acb2dcfe8ac9c211	833	ProSiteProfiles	PS50927	Bulb-type lectin domain profile.	32	153	17.07	T	24-03-2021	IPR001480	Bulb-type lectin domain	-
jg42589.t1	b9f9b494bef00a62acb2dcfe8ac9c211	833	CDD	cd01098	PAN_AP_plant	346	431	5.45793E-24	T	24-03-2021	-	-
jg42589.t1	b9f9b494bef00a62acb2dcfe8ac9c211	833	Pfam	PF00954	S-locus glycoprotein domain	218	326	5.2E-31	T	24-03-2021	IPR000858	S-locus glycoprotein domain	GO:0048544
jg42589.t1	b9f9b494bef00a62acb2dcfe8ac9c211	833	ProSitePatterns	PS00108	Serine/Threonine protein kinases active-site signature.	637	649	-	T	24-03-2021	IPR008271	Serine/threonine-protein kinase, active site	GO:0004672|GO:0006468
jg42589.t1	b9f9b494bef00a62acb2dcfe8ac9c211	833	Gene3D	G3DSA:3.30.200.20	Phosphorylase Kinase; domain 1	478	591	3.6E-38	T	24-03-2021	-	-
jg42589.t1	b9f9b494bef00a62acb2dcfe8ac9c211	833	CDD	cd14066	STKc_IRAK	522	787	2.54588E-94	T	24-03-2021	-	-
jg42589.t1	b9f9b494bef00a62acb2dcfe8ac9c211	833	PANTHER	PTHR27002	RECEPTOR-LIKE SERINE/THREONINE-PROTEIN KINASE SD1-8	37	830	0.0	T	24-03-2021	-	-
jg7539.t1	36a6218a93d44d5919a748d14621c71f	165	MobiDBLite	mobidb-lite	consensus disorder prediction	46	87	-	T	24-03-2021	-	-
jg7539.t1	36a6218a93d44d5919a748d14621c71f	165	MobiDBLite	mobidb-lite	consensus disorder prediction	46	68	-	T	24-03-2021	-	-
jg20247.t1	49058467abcb67c698ad487fd4743c5e	229	Pfam	PF16796	Microtubule binding	17	107	3.5E-13	T	24-03-2021	IPR031852	Spindle pole body-associated protein Vik1/Cik1, microtubule binding domain	GO:0008017
jg20247.t1	49058467abcb67c698ad487fd4743c5e	229	Pfam	PF00867	XPG I-region	107	165	1.0E-10	T	24-03-2021	IPR006086	XPG-I domain	GO:0004518
jg20247.t1	49058467abcb67c698ad487fd4743c5e	229	SUPERFAMILY	SSF88723	PIN domain-like	106	163	1.9E-11	T	24-03-2021	IPR029060	PIN-like domain superfamily	-
jg20247.t1	49058467abcb67c698ad487fd4743c5e	229	ProSiteProfiles	PS50067	Kinesin motor domain profile.	1	229	9.67	T	24-03-2021	IPR001752	Kinesin motor domain	GO:0005524|GO:0007018|GO:0008017|GO:1990939
jg20247.t1	49058467abcb67c698ad487fd4743c5e	229	Gene3D	G3DSA:3.40.850.10	Kinesin	32	122	4.0E-14	T	24-03-2021	IPR036961	Kinesin motor domain superfamily	-
jg20247.t1	49058467abcb67c698ad487fd4743c5e	229	PANTHER	PTHR46083	-	157	223	5.0E-32	T	24-03-2021	-	-
jg20247.t1	49058467abcb67c698ad487fd4743c5e	229	SUPERFAMILY	SSF52540	P-loop containing nucleoside triphosphate hydrolases	45	107	3.35E-13	T	24-03-2021	IPR027417	P-loop containing nucleoside triphosphate hydrolase	-
jg20247.t1	49058467abcb67c698ad487fd4743c5e	229	PANTHER	PTHR46083:SF3	UDP-GLYCOSYLTRANSFERASE SUPERFAMILY PROTEIN	157	223	5.0E-32	T	24-03-2021	-	-
jg20247.t1	49058467abcb67c698ad487fd4743c5e	229	SMART	SM00484	xpgineu	102	161	0.0038	T	24-03-2021	IPR006086	XPG-I domain	GO:0004518
jg38525.t1	7158e2ae1fd177016ccf06c792fe1c20	288	PANTHER	PTHR23155	DISEASE RESISTANCE PROTEIN RP	15	278	2.4E-26	T	24-03-2021	-	-
jg38525.t1	7158e2ae1fd177016ccf06c792fe1c20	288	SUPERFAMILY	SSF52540	P-loop containing nucleoside triphosphate hydrolases	155	274	3.2E-22	T	24-03-2021	IPR027417	P-loop containing nucleoside triphosphate hydrolase	-
jg38525.t1	7158e2ae1fd177016ccf06c792fe1c20	288	Coils	Coil	Coil	72	92	-	T	24-03-2021	-	-
jg38525.t1	7158e2ae1fd177016ccf06c792fe1c20	288	Pfam	PF00931	NB-ARC domain	168	276	6.2E-27	T	24-03-2021	IPR002182	NB-ARC	GO:0043531
jg38525.t1	7158e2ae1fd177016ccf06c792fe1c20	288	PANTHER	PTHR23155:SF1044	OS12G0491200 PROTEIN	15	278	2.4E-26	T	24-03-2021	-	-
jg38525.t1	7158e2ae1fd177016ccf06c792fe1c20	288	PRINTS	PR00364	Disease resistance protein signature	258	272	4.6E-12	T	24-03-2021	-	-
jg38525.t1	7158e2ae1fd177016ccf06c792fe1c20	288	PRINTS	PR00364	Disease resistance protein signature	181	196	4.6E-12	T	24-03-2021	-	-
jg38525.t1	7158e2ae1fd177016ccf06c792fe1c20	288	Coils	Coil	Coil	35	62	-	T	24-03-2021	-	-
jg38525.t1	7158e2ae1fd177016ccf06c792fe1c20	288	Gene3D	G3DSA:3.40.50.300	-	143	283	2.3E-20	T	24-03-2021	-	-
jg2475.t1	fecbc93e3ab876f87291eea4e61a9f73	366	PANTHER	PTHR31265:SF48	PLANT/F18G18-200 PROTEIN	6	366	4.6E-220	T	24-03-2021	-	-
jg2475.t1	fecbc93e3ab876f87291eea4e61a9f73	366	Gene3D	G3DSA:2.60.120.260	-	189	361	3.6E-7	T	24-03-2021	IPR008979	Galactose-binding-like domain superfamily	-
jg2475.t1	fecbc93e3ab876f87291eea4e61a9f73	366	Pfam	PF04862	Protein of unknown function (DUF642)	25	182	2.3E-67	T	24-03-2021	IPR006946	Domain of unknown function DUF642	-
jg2475.t1	fecbc93e3ab876f87291eea4e61a9f73	366	Pfam	PF04862	Protein of unknown function (DUF642)	194	360	5.4E-17	T	24-03-2021	IPR006946	Domain of unknown function DUF642	-
jg2475.t1	fecbc93e3ab876f87291eea4e61a9f73	366	PANTHER	PTHR31265	OS02G0527500 PROTEIN-RELATED	6	366	4.6E-220	T	24-03-2021	-	-
jg2475.t1	fecbc93e3ab876f87291eea4e61a9f73	366	SUPERFAMILY	SSF49785	Galactose-binding domain-like	23	181	7.23E-5	T	24-03-2021	IPR008979	Galactose-binding-like domain superfamily	-
jg5804.t1	ac08b0ea878b6a092fd5240e249b8398	323	Gene3D	G3DSA:1.25.40.20	-	1	79	3.8E-6	T	24-03-2021	IPR036770	Ankyrin repeat-containing domain superfamily	-
jg5804.t1	ac08b0ea878b6a092fd5240e249b8398	323	PANTHER	PTHR24177	CASKIN	1	288	5.9E-66	T	24-03-2021	-	-
jg5804.t1	ac08b0ea878b6a092fd5240e249b8398	323	PANTHER	PTHR24177:SF103	ANKYRIN REPEAT-CONTAINING PROTEIN ITN1-LIKE	1	288	5.9E-66	T	24-03-2021	-	-
jg5804.t1	ac08b0ea878b6a092fd5240e249b8398	323	Pfam	PF13962	Domain of unknown function	130	240	1.3E-21	T	24-03-2021	IPR026961	PGG domain	-
jg8149.t1	284d5c3ceaf17b7a8aa5ee1f25a6937e	379	ProSiteProfiles	PS51375	Pentatricopeptide (PPR) repeat profile.	301	335	6.61	T	24-03-2021	IPR002885	Pentatricopeptide repeat	-
jg8149.t1	284d5c3ceaf17b7a8aa5ee1f25a6937e	379	PANTHER	PTHR46128	MITOCHONDRIAL GROUP I INTRON SPLICING FACTOR CCM1	17	375	9.2E-129	T	24-03-2021	-	-
jg8149.t1	284d5c3ceaf17b7a8aa5ee1f25a6937e	379	Gene3D	G3DSA:1.25.40.10	-	83	261	8.2E-42	T	24-03-2021	IPR011990	Tetratricopeptide-like helical domain superfamily	GO:0005515
jg8149.t1	284d5c3ceaf17b7a8aa5ee1f25a6937e	379	ProSiteProfiles	PS51375	Pentatricopeptide (PPR) repeat profile.	90	124	6.73	T	24-03-2021	IPR002885	Pentatricopeptide repeat	-
jg8149.t1	284d5c3ceaf17b7a8aa5ee1f25a6937e	379	SUPERFAMILY	SSF81901	HCP-like	160	299	5.75E-8	T	24-03-2021	-	-
jg8149.t1	284d5c3ceaf17b7a8aa5ee1f25a6937e	379	ProSiteProfiles	PS51375	Pentatricopeptide (PPR) repeat profile.	125	155	6.917	T	24-03-2021	IPR002885	Pentatricopeptide repeat	-
jg8149.t1	284d5c3ceaf17b7a8aa5ee1f25a6937e	379	ProSiteProfiles	PS51375	Pentatricopeptide (PPR) repeat profile.	231	265	12.792	T	24-03-2021	IPR002885	Pentatricopeptide repeat	-
jg8149.t1	284d5c3ceaf17b7a8aa5ee1f25a6937e	379	ProSiteProfiles	PS51375	Pentatricopeptide (PPR) repeat profile.	196	230	10.095	T	24-03-2021	IPR002885	Pentatricopeptide repeat	-
jg8149.t1	284d5c3ceaf17b7a8aa5ee1f25a6937e	379	ProSiteProfiles	PS51375	Pentatricopeptide (PPR) repeat profile.	266	300	10.052	T	24-03-2021	IPR002885	Pentatricopeptide repeat	-
jg8149.t1	284d5c3ceaf17b7a8aa5ee1f25a6937e	379	Gene3D	G3DSA:1.25.40.10	-	262	333	2.2E-13	T	24-03-2021	IPR011990	Tetratricopeptide-like helical domain superfamily	GO:0005515
jg8149.t1	284d5c3ceaf17b7a8aa5ee1f25a6937e	379	Pfam	PF01535	PPR repeat	97	122	0.0044	T	24-03-2021	IPR002885	Pentatricopeptide repeat	-
jg8149.t1	284d5c3ceaf17b7a8aa5ee1f25a6937e	379	Pfam	PF01535	PPR repeat	128	152	0.42	T	24-03-2021	IPR002885	Pentatricopeptide repeat	-
jg8149.t1	284d5c3ceaf17b7a8aa5ee1f25a6937e	379	Pfam	PF13041	PPR repeat family	160	208	1.0E-15	T	24-03-2021	IPR002885	Pentatricopeptide repeat	-
jg8149.t1	284d5c3ceaf17b7a8aa5ee1f25a6937e	379	Pfam	PF13041	PPR repeat family	230	277	7.3E-14	T	24-03-2021	IPR002885	Pentatricopeptide repeat	-
jg8149.t1	284d5c3ceaf17b7a8aa5ee1f25a6937e	379	PANTHER	PTHR46128:SF161	REPEAT-CONTAINING PROTEIN, PUTATIVE-RELATED	17	375	9.2E-129	T	24-03-2021	-	-
jg8149.t1	284d5c3ceaf17b7a8aa5ee1f25a6937e	379	ProSiteProfiles	PS51375	Pentatricopeptide (PPR) repeat profile.	161	195	14.173	T	24-03-2021	IPR002885	Pentatricopeptide repeat	-
jg8149.t1	284d5c3ceaf17b7a8aa5ee1f25a6937e	379	TIGRFAM	TIGR00756	PPR: pentatricopeptide repeat domain	234	266	2.8E-9	T	24-03-2021	IPR002885	Pentatricopeptide repeat	-
jg8149.t1	284d5c3ceaf17b7a8aa5ee1f25a6937e	379	TIGRFAM	TIGR00756	PPR: pentatricopeptide repeat domain	164	196	2.9E-11	T	24-03-2021	IPR002885	Pentatricopeptide repeat	-
jg8149.t1	284d5c3ceaf17b7a8aa5ee1f25a6937e	379	TIGRFAM	TIGR00756	PPR: pentatricopeptide repeat domain	268	301	1.3E-4	T	24-03-2021	IPR002885	Pentatricopeptide repeat	-
jg8149.t1	284d5c3ceaf17b7a8aa5ee1f25a6937e	379	TIGRFAM	TIGR00756	PPR: pentatricopeptide repeat domain	198	231	8.4E-5	T	24-03-2021	IPR002885	Pentatricopeptide repeat	-
jg33703.t1	5bbe0d7bf3a44550ad94ba038c139504	352	SUPERFAMILY	SSF103481	Multidrug resistance efflux transporter EmrE	47	146	2.09E-9	T	24-03-2021	-	-
jg33703.t1	5bbe0d7bf3a44550ad94ba038c139504	352	SUPERFAMILY	SSF103481	Multidrug resistance efflux transporter EmrE	242	323	7.85E-9	T	24-03-2021	-	-
jg33703.t1	5bbe0d7bf3a44550ad94ba038c139504	352	Pfam	PF00892	EamA-like transporter family	180	318	2.4E-15	T	24-03-2021	IPR000620	EamA domain	GO:0016020|GO:0016021
jg33703.t1	5bbe0d7bf3a44550ad94ba038c139504	352	Pfam	PF00892	EamA-like transporter family	13	146	1.0E-16	T	24-03-2021	IPR000620	EamA domain	GO:0016020|GO:0016021
jg33703.t1	5bbe0d7bf3a44550ad94ba038c139504	352	PANTHER	PTHR31218:SF183	WAT1-RELATED PROTEIN	10	328	5.1E-124	T	24-03-2021	-	-
jg33703.t1	5bbe0d7bf3a44550ad94ba038c139504	352	PANTHER	PTHR31218	WAT1-RELATED PROTEIN	10	328	5.1E-124	T	24-03-2021	IPR030184	WAT1-related protein	GO:0016021|GO:0022857
jg56694.t1	22aa1857827b0c67b80cc22fc0981fb9	140	Gene3D	G3DSA:3.30.1330.30	-	8	140	2.1E-56	T	24-03-2021	IPR029064	50S ribosomal protein L30e-like	-
jg56694.t1	22aa1857827b0c67b80cc22fc0981fb9	140	PANTHER	PTHR11843:SF24	40S RIBOSOMAL PROTEIN S12	1	140	4.2E-76	T	24-03-2021	-	-
jg56694.t1	22aa1857827b0c67b80cc22fc0981fb9	140	PANTHER	PTHR11843	40S RIBOSOMAL PROTEIN S12	1	140	4.2E-76	T	24-03-2021	IPR000530	Ribosomal protein S12e	GO:0003735|GO:0005840|GO:0006412
jg56694.t1	22aa1857827b0c67b80cc22fc0981fb9	140	PRINTS	PR00972	Ribosomal protein S12E family signature	85	106	5.2E-24	T	24-03-2021	IPR000530	Ribosomal protein S12e	GO:0003735|GO:0005840|GO:0006412
jg56694.t1	22aa1857827b0c67b80cc22fc0981fb9	140	PRINTS	PR00972	Ribosomal protein S12E family signature	110	123	5.2E-24	T	24-03-2021	IPR000530	Ribosomal protein S12e	GO:0003735|GO:0005840|GO:0006412
jg56694.t1	22aa1857827b0c67b80cc22fc0981fb9	140	PRINTS	PR00972	Ribosomal protein S12E family signature	44	60	5.2E-24	T	24-03-2021	IPR000530	Ribosomal protein S12e	GO:0003735|GO:0005840|GO:0006412
jg56694.t1	22aa1857827b0c67b80cc22fc0981fb9	140	PRINTS	PR00972	Ribosomal protein S12E family signature	30	43	5.2E-24	T	24-03-2021	IPR000530	Ribosomal protein S12e	GO:0003735|GO:0005840|GO:0006412
jg56694.t1	22aa1857827b0c67b80cc22fc0981fb9	140	SUPERFAMILY	SSF55315	L30e-like	20	138	1.41E-30	T	24-03-2021	IPR029064	50S ribosomal protein L30e-like	-
jg56694.t1	22aa1857827b0c67b80cc22fc0981fb9	140	Pfam	PF01248	Ribosomal protein L7Ae/L30e/S12e/Gadd45 family	26	119	4.2E-26	T	24-03-2021	IPR004038	Ribosomal protein L7Ae/L30e/S12e/Gadd45	-
jg57245.t1	01a98b2f38b73b19ba552c2c79c943ab	280	MobiDBLite	mobidb-lite	consensus disorder prediction	1	36	-	T	24-03-2021	-	-
jg57245.t1	01a98b2f38b73b19ba552c2c79c943ab	280	ProSiteProfiles	PS50105	SAM domain profile.	209	272	9.292	T	24-03-2021	IPR001660	Sterile alpha motif domain	GO:0005515
jg57245.t1	01a98b2f38b73b19ba552c2c79c943ab	280	PANTHER	PTHR23509	PA-PL1 PHOSPHOLIPASE FAMILY	1	167	1.6E-25	T	24-03-2021	-	-
jg57245.t1	01a98b2f38b73b19ba552c2c79c943ab	280	PANTHER	PTHR23509	PA-PL1 PHOSPHOLIPASE FAMILY	202	272	1.6E-25	T	24-03-2021	-	-
jg57245.t1	01a98b2f38b73b19ba552c2c79c943ab	280	SMART	SM00454	SAM_4	206	271	7.1E-8	T	24-03-2021	IPR001660	Sterile alpha motif domain	GO:0005515
jg57245.t1	01a98b2f38b73b19ba552c2c79c943ab	280	Gene3D	G3DSA:1.10.150.50	Transcription Factor	212	278	5.1E-19	T	24-03-2021	IPR013761	Sterile alpha motif/pointed domain superfamily	-
jg57245.t1	01a98b2f38b73b19ba552c2c79c943ab	280	CDD	cd09487	SAM_superfamily	214	265	7.73436E-15	T	24-03-2021	-	-
jg57245.t1	01a98b2f38b73b19ba552c2c79c943ab	280	PANTHER	PTHR23509:SF39	-	202	272	1.6E-25	T	24-03-2021	-	-
jg57245.t1	01a98b2f38b73b19ba552c2c79c943ab	280	SUPERFAMILY	SSF47769	SAM/Pointed domain	210	266	9.23E-13	T	24-03-2021	IPR013761	Sterile alpha motif/pointed domain superfamily	-
jg57245.t1	01a98b2f38b73b19ba552c2c79c943ab	280	PANTHER	PTHR23509:SF39	-	1	167	1.6E-25	T	24-03-2021	-	-
jg57245.t1	01a98b2f38b73b19ba552c2c79c943ab	280	Pfam	PF00536	SAM domain (Sterile alpha motif)	213	265	4.9E-14	T	24-03-2021	IPR001660	Sterile alpha motif domain	GO:0005515
jg31105.t1	6a53c643420d943d73f9ab532217573b	109	Pfam	PF03386	Early nodulin 93 ENOD93 protein	23	100	5.5E-41	T	24-03-2021	IPR005050	Early nodulin 93 ENOD93 protein	-
jg31105.t1	6a53c643420d943d73f9ab532217573b	109	PANTHER	PTHR33605	EARLY NODULIN-93	17	105	5.6E-44	T	24-03-2021	IPR005050	Early nodulin 93 ENOD93 protein	-
jg5585.t1	9418d80ef9e1219b45c9e5aa879d1181	197	Coils	Coil	Coil	91	118	-	T	24-03-2021	-	-
jg5585.t1	9418d80ef9e1219b45c9e5aa879d1181	197	PANTHER	PTHR31529:SF23	LOB DOMAIN-CONTAINING PROTEIN 16	1	196	7.9E-87	T	24-03-2021	-	-
jg5585.t1	9418d80ef9e1219b45c9e5aa879d1181	197	ProSiteProfiles	PS50891	LOB domain profile.	10	112	22.942	T	24-03-2021	IPR004883	Lateral organ boundaries, LOB	-
jg5585.t1	9418d80ef9e1219b45c9e5aa879d1181	197	PANTHER	PTHR31529	LOB DOMAIN CONTAINING PROTEIN	1	196	7.9E-87	T	24-03-2021	-	-
jg5585.t1	9418d80ef9e1219b45c9e5aa879d1181	197	Pfam	PF03195	Lateral organ boundaries (LOB) domain	11	109	9.2E-36	T	24-03-2021	IPR004883	Lateral organ boundaries, LOB	-
jg15091.t1	9418d80ef9e1219b45c9e5aa879d1181	197	Coils	Coil	Coil	91	118	-	T	24-03-2021	-	-
jg15091.t1	9418d80ef9e1219b45c9e5aa879d1181	197	PANTHER	PTHR31529:SF23	LOB DOMAIN-CONTAINING PROTEIN 16	1	196	7.9E-87	T	24-03-2021	-	-
jg15091.t1	9418d80ef9e1219b45c9e5aa879d1181	197	ProSiteProfiles	PS50891	LOB domain profile.	10	112	22.942	T	24-03-2021	IPR004883	Lateral organ boundaries, LOB	-
jg15091.t1	9418d80ef9e1219b45c9e5aa879d1181	197	PANTHER	PTHR31529	LOB DOMAIN CONTAINING PROTEIN	1	196	7.9E-87	T	24-03-2021	-	-
jg15091.t1	9418d80ef9e1219b45c9e5aa879d1181	197	Pfam	PF03195	Lateral organ boundaries (LOB) domain	11	109	9.2E-36	T	24-03-2021	IPR004883	Lateral organ boundaries, LOB	-
jg13370.t1	deaa7ba27554b1b1bd397cc9923ed3d1	108	PANTHER	PTHR34590	OS03G0124300 PROTEIN-RELATED	8	105	6.7E-21	T	24-03-2021	-	-
jg13370.t1	deaa7ba27554b1b1bd397cc9923ed3d1	108	PANTHER	PTHR34590:SF6	OS03G0124300 PROTEIN	8	105	6.7E-21	T	24-03-2021	-	-
jg42192.t1	c9fe96d6667b87f71fa1fc3e9d555129	181	MobiDBLite	mobidb-lite	consensus disorder prediction	84	107	-	T	24-03-2021	-	-
jg42192.t1	c9fe96d6667b87f71fa1fc3e9d555129	181	Pfam	PF10175	M-phase phosphoprotein 6	5	92	2.5E-8	T	24-03-2021	IPR019324	M-phase phosphoprotein 6	-
jg42192.t1	c9fe96d6667b87f71fa1fc3e9d555129	181	MobiDBLite	mobidb-lite	consensus disorder prediction	76	181	-	T	24-03-2021	-	-
jg42192.t1	c9fe96d6667b87f71fa1fc3e9d555129	181	PANTHER	PTHR13582	M-PHASE PHOSPHOPROTEIN 6	1	180	4.8E-41	T	24-03-2021	IPR019324	M-phase phosphoprotein 6	-
jg26885.t1	c876c8c069c4704ae7eb1f709685d542	428	SUPERFAMILY	SSF53383	PLP-dependent transferases	27	424	4.2E-63	T	24-03-2021	IPR015424	Pyridoxal phosphate-dependent transferase	-
jg26885.t1	c876c8c069c4704ae7eb1f709685d542	428	Gene3D	G3DSA:3.40.640.10	-	83	318	3.4E-131	T	24-03-2021	IPR015421	Pyridoxal phosphate-dependent transferase, major domain	GO:0003824
jg26885.t1	c876c8c069c4704ae7eb1f709685d542	428	PANTHER	PTHR43795:SF15	L-TRYPTOPHAN--PYRUVATE AMINOTRANSFERASE 1	40	425	1.1E-138	T	24-03-2021	-	-
jg26885.t1	c876c8c069c4704ae7eb1f709685d542	428	Gene3D	G3DSA:3.90.1150.10	Aspartate Aminotransferase	51	421	3.4E-131	T	24-03-2021	IPR015422	Pyridoxal phosphate-dependent transferase domain 1	GO:0003824
jg26885.t1	c876c8c069c4704ae7eb1f709685d542	428	Pfam	PF04864	Allinase	52	424	1.2E-128	T	24-03-2021	IPR006948	Alliinase, C-terminal	GO:0016846
jg26885.t1	c876c8c069c4704ae7eb1f709685d542	428	PANTHER	PTHR43795	BIFUNCTIONAL ASPARTATE AMINOTRANSFERASE AND GLUTAMATE/ASPARTATE-PREPHENATE AMINOTRANSFERASE-RELATED	40	425	1.1E-138	T	24-03-2021	-	-
jg26885.t1	c876c8c069c4704ae7eb1f709685d542	428	CDD	cd00609	AAT_like	98	421	4.84601E-28	T	24-03-2021	-	-
jg21647.t1	d560c0c82e0c9bd666e9bcdf6ebf5e70	648	Gene3D	G3DSA:2.30.280.10	-	126	340	4.9E-63	T	24-03-2021	IPR036987	SRA-YDG superfamily	-
jg21647.t1	d560c0c82e0c9bd666e9bcdf6ebf5e70	648	Pfam	PF00856	SET domain	484	617	6.4E-22	T	24-03-2021	IPR001214	SET domain	GO:0005515
jg21647.t1	d560c0c82e0c9bd666e9bcdf6ebf5e70	648	ProSiteProfiles	PS50868	Post-SET domain profile.	632	648	9.118	T	24-03-2021	IPR003616	Post-SET domain	-
jg21647.t1	d560c0c82e0c9bd666e9bcdf6ebf5e70	648	PANTHER	PTHR45660	HISTONE-LYSINE N-METHYLTRANSFERASE SETMAR	10	646	1.7E-280	T	24-03-2021	-	-
jg21647.t1	d560c0c82e0c9bd666e9bcdf6ebf5e70	648	PANTHER	PTHR45660:SF5	HISTONE-LYSINE N-METHYLTRANSFERASE, H3 LYSINE-9 SPECIFIC SUVH1	10	646	1.7E-280	T	24-03-2021	-	-
jg21647.t1	d560c0c82e0c9bd666e9bcdf6ebf5e70	648	SMART	SM00468	preset_2	363	457	1.2E-24	T	24-03-2021	IPR007728	Pre-SET domain	GO:0005634|GO:0008270|GO:0018024|GO:0034968
jg21647.t1	d560c0c82e0c9bd666e9bcdf6ebf5e70	648	MobiDBLite	mobidb-lite	consensus disorder prediction	86	113	-	T	24-03-2021	-	-
jg21647.t1	d560c0c82e0c9bd666e9bcdf6ebf5e70	648	ProSiteProfiles	PS51575	Histone-lysine N-methyltransferase (EC 2.1.1.43) family profile.	55	648	190.985	T	24-03-2021	IPR025794	Histone H3-K9 methyltransferase, plant	GO:0016571
jg21647.t1	d560c0c82e0c9bd666e9bcdf6ebf5e70	648	SMART	SM00466	G9a_1	187	338	2.7E-78	T	24-03-2021	IPR003105	SRA-YDG	-
jg21647.t1	d560c0c82e0c9bd666e9bcdf6ebf5e70	648	Gene3D	G3DSA:2.170.270.10	SET domain	345	626	8.1E-82	T	24-03-2021	-	-
jg21647.t1	d560c0c82e0c9bd666e9bcdf6ebf5e70	648	Pfam	PF05033	Pre-SET motif	367	465	4.1E-19	T	24-03-2021	IPR007728	Pre-SET domain	GO:0005634|GO:0008270|GO:0018024|GO:0034968
jg21647.t1	d560c0c82e0c9bd666e9bcdf6ebf5e70	648	ProSiteProfiles	PS50280	SET domain profile.	473	617	19.908	T	24-03-2021	IPR001214	SET domain	GO:0005515
jg21647.t1	d560c0c82e0c9bd666e9bcdf6ebf5e70	648	SUPERFAMILY	SSF88697	PUA domain-like	174	356	8.95E-58	T	24-03-2021	IPR015947	PUA-like superfamily	-
jg21647.t1	d560c0c82e0c9bd666e9bcdf6ebf5e70	648	ProSiteProfiles	PS51015	YDG domain profile.	192	334	51.791	T	24-03-2021	IPR003105	SRA-YDG	-
jg21647.t1	d560c0c82e0c9bd666e9bcdf6ebf5e70	648	ProSiteProfiles	PS50867	Pre-SET domain profile.	409	470	9.851	T	24-03-2021	IPR007728	Pre-SET domain	GO:0005634|GO:0008270|GO:0018024|GO:0034968
jg21647.t1	d560c0c82e0c9bd666e9bcdf6ebf5e70	648	Pfam	PF02182	SAD/SRA domain	191	338	1.2E-45	T	24-03-2021	IPR003105	SRA-YDG	-
jg21647.t1	d560c0c82e0c9bd666e9bcdf6ebf5e70	648	SMART	SM00317	set_7	473	623	2.0E-39	T	24-03-2021	IPR001214	SET domain	GO:0005515
jg21647.t1	d560c0c82e0c9bd666e9bcdf6ebf5e70	648	SUPERFAMILY	SSF82199	SET domain	373	645	1.44E-73	T	24-03-2021	-	-
jg51195.t1	3614fbfe60f5e7f7bc1de00daba54da0	437	CDD	cd11393	bHLH_AtbHLH_like	314	364	6.13901E-22	T	24-03-2021	-	-
jg51195.t1	3614fbfe60f5e7f7bc1de00daba54da0	437	PANTHER	PTHR16223	TRANSCRIPTION FACTOR BHLH83-RELATED	134	413	4.2E-88	T	24-03-2021	-	-
jg51195.t1	3614fbfe60f5e7f7bc1de00daba54da0	437	SUPERFAMILY	SSF47459	HLH, helix-loop-helix DNA-binding domain	317	369	7.98E-11	T	24-03-2021	IPR036638	Helix-loop-helix DNA-binding domain superfamily	GO:0046983
jg51195.t1	3614fbfe60f5e7f7bc1de00daba54da0	437	ProSiteProfiles	PS50888	Myc-type, basic helix-loop-helix (bHLH) domain profile.	307	356	11.579	T	24-03-2021	IPR011598	Myc-type, basic helix-loop-helix (bHLH) domain	GO:0046983
jg51195.t1	3614fbfe60f5e7f7bc1de00daba54da0	437	MobiDBLite	mobidb-lite	consensus disorder prediction	1	17	-	T	24-03-2021	-	-
jg51195.t1	3614fbfe60f5e7f7bc1de00daba54da0	437	PANTHER	PTHR16223:SF56	OS01G0105700 PROTEIN	134	413	4.2E-88	T	24-03-2021	-	-
jg51195.t1	3614fbfe60f5e7f7bc1de00daba54da0	437	MobiDBLite	mobidb-lite	consensus disorder prediction	1	27	-	T	24-03-2021	-	-
jg51195.t1	3614fbfe60f5e7f7bc1de00daba54da0	437	MobiDBLite	mobidb-lite	consensus disorder prediction	278	308	-	T	24-03-2021	-	-
jg51195.t1	3614fbfe60f5e7f7bc1de00daba54da0	437	Gene3D	G3DSA:4.10.280.10	HLH	317	375	3.8E-6	T	24-03-2021	IPR036638	Helix-loop-helix DNA-binding domain superfamily	GO:0046983
jg1429.t1	468a52c826a9e4787174d632d093c297	371	Coils	Coil	Coil	127	147	-	T	24-03-2021	-	-
jg1429.t1	468a52c826a9e4787174d632d093c297	371	Pfam	PF03194	LUC7 N_terminus	208	325	5.5E-31	T	24-03-2021	IPR004882	Luc7-related	GO:0003729|GO:0005685|GO:0006376
jg1429.t1	468a52c826a9e4787174d632d093c297	371	Pfam	PF03194	LUC7 N_terminus	2	171	2.5E-38	T	24-03-2021	IPR004882	Luc7-related	GO:0003729|GO:0005685|GO:0006376
jg1429.t1	468a52c826a9e4787174d632d093c297	371	PANTHER	PTHR12375:SF46	BNAC02G44170D PROTEIN	1	364	3.5E-153	T	24-03-2021	-	-
jg1429.t1	468a52c826a9e4787174d632d093c297	371	MobiDBLite	mobidb-lite	consensus disorder prediction	328	371	-	T	24-03-2021	-	-
jg1429.t1	468a52c826a9e4787174d632d093c297	371	PANTHER	PTHR12375	RNA-BINDING PROTEIN LUC7-RELATED	1	364	3.5E-153	T	24-03-2021	IPR004882	Luc7-related	GO:0003729|GO:0005685|GO:0006376
jg19102.t1	b63cdc2104dd24f9b59c957b9da38aa3	195	Pfam	PF06749	Protein of unknown function (DUF1218)	61	154	8.0E-14	T	24-03-2021	IPR009606	Modifying wall lignin-1/2	-
jg19102.t1	b63cdc2104dd24f9b59c957b9da38aa3	195	PANTHER	PTHR31769	OS07G0462200 PROTEIN-RELATED	1	190	2.2E-84	T	24-03-2021	-	-
jg19102.t1	b63cdc2104dd24f9b59c957b9da38aa3	195	PANTHER	PTHR31769:SF9	OS05G0465400 PROTEIN	1	190	2.2E-84	T	24-03-2021	-	-
jg40596.t1	0ffbfe99fd45b7b909d0023a0964e807	801	SUPERFAMILY	SSF46565	Chaperone J-domain	96	165	8.52E-7	T	24-03-2021	IPR036869	Chaperone J-domain superfamily	-
jg40596.t1	0ffbfe99fd45b7b909d0023a0964e807	801	PANTHER	PTHR33925	PLASTID DIVISION PROTEIN CDP1, CHLOROPLASTIC-RELATED	28	799	0.0	T	24-03-2021	IPR044685	Protein ACCUMULATION AND REPLICATION OF CHLOROPLASTS 6-like	-
jg40596.t1	0ffbfe99fd45b7b909d0023a0964e807	801	MobiDBLite	mobidb-lite	consensus disorder prediction	18	38	-	T	24-03-2021	-	-
jg40596.t1	0ffbfe99fd45b7b909d0023a0964e807	801	MobiDBLite	mobidb-lite	consensus disorder prediction	23	38	-	T	24-03-2021	-	-
jg40596.t1	0ffbfe99fd45b7b909d0023a0964e807	801	Pfam	PF13355	Protein of unknown function (DUF4101)	679	793	3.6E-32	T	24-03-2021	IPR025344	Protein ACCUMULATION AND REPLICATION OF CHLOROPLASTS 6-like, IMS domain	-
jg27184.t1	687efb6285a68735a581bbd9b879d91b	305	Gene3D	G3DSA:3.30.530.20	-	150	304	6.1E-38	T	24-03-2021	IPR023393	START-like domain superfamily	-
jg27184.t1	687efb6285a68735a581bbd9b879d91b	305	PANTHER	PTHR31907	MLP-LIKE PROTEIN 423	1	148	8.2E-91	T	24-03-2021	-	-
jg27184.t1	687efb6285a68735a581bbd9b879d91b	305	PANTHER	PTHR31907	MLP-LIKE PROTEIN 423	159	302	8.2E-91	T	24-03-2021	-	-
jg27184.t1	687efb6285a68735a581bbd9b879d91b	305	Gene3D	G3DSA:3.30.530.20	-	1	149	1.4E-41	T	24-03-2021	IPR023393	START-like domain superfamily	-
jg27184.t1	687efb6285a68735a581bbd9b879d91b	305	PANTHER	PTHR31907:SF4	MLP-LIKE PROTEIN 34-RELATED	159	302	8.2E-91	T	24-03-2021	-	-
jg27184.t1	687efb6285a68735a581bbd9b879d91b	305	PANTHER	PTHR31907:SF4	MLP-LIKE PROTEIN 34-RELATED	1	148	8.2E-91	T	24-03-2021	-	-
jg27184.t1	687efb6285a68735a581bbd9b879d91b	305	Pfam	PF00407	Pathogenesis-related protein Bet v 1 family	161	303	2.0E-35	T	24-03-2021	IPR000916	Bet v I/Major latex protein	GO:0006952
jg27184.t1	687efb6285a68735a581bbd9b879d91b	305	Pfam	PF00407	Pathogenesis-related protein Bet v 1 family	5	149	3.2E-39	T	24-03-2021	IPR000916	Bet v I/Major latex protein	GO:0006952
jg27184.t1	687efb6285a68735a581bbd9b879d91b	305	SMART	SM01037	Bet_v_1_2	158	304	2.5E-38	T	24-03-2021	IPR000916	Bet v I/Major latex protein	GO:0006952
jg27184.t1	687efb6285a68735a581bbd9b879d91b	305	SMART	SM01037	Bet_v_1_2	2	151	8.6E-53	T	24-03-2021	IPR000916	Bet v I/Major latex protein	GO:0006952
jg27184.t1	687efb6285a68735a581bbd9b879d91b	305	CDD	cd07816	Bet_v1-like	5	135	1.42869E-25	T	24-03-2021	-	-
jg27184.t1	687efb6285a68735a581bbd9b879d91b	305	SUPERFAMILY	SSF55961	Bet v1-like	159	303	3.93E-29	T	24-03-2021	-	-
jg27184.t1	687efb6285a68735a581bbd9b879d91b	305	SUPERFAMILY	SSF55961	Bet v1-like	1	149	9.69E-29	T	24-03-2021	-	-
jg46976.t1	f93467546fdff0ee042dd933d7c83bff	1035	ProSiteProfiles	PS51450	Leucine-rich repeat profile.	823	844	7.065	T	24-03-2021	IPR001611	Leucine-rich repeat	GO:0005515
jg46976.t1	f93467546fdff0ee042dd933d7c83bff	1035	PANTHER	PTHR11017	LEUCINE-RICH REPEAT-CONTAINING PROTEIN	554	703	1.2E-197	T	24-03-2021	-	-
jg46976.t1	f93467546fdff0ee042dd933d7c83bff	1035	PANTHER	PTHR11017	LEUCINE-RICH REPEAT-CONTAINING PROTEIN	7	536	1.2E-197	T	24-03-2021	-	-
jg46976.t1	f93467546fdff0ee042dd933d7c83bff	1035	SUPERFAMILY	SSF52200	Toll/Interleukin receptor TIR domain	910	1035	2.75E-35	T	24-03-2021	IPR035897	Toll/interleukin-1 receptor homology (TIR) domain superfamily	-
jg46976.t1	f93467546fdff0ee042dd933d7c83bff	1035	ProSiteProfiles	PS51450	Leucine-rich repeat profile.	749	770	6.341	T	24-03-2021	IPR001611	Leucine-rich repeat	GO:0005515
jg46976.t1	f93467546fdff0ee042dd933d7c83bff	1035	Pfam	PF01582	TIR domain	920	1035	2.1E-36	T	24-03-2021	IPR000157	Toll/interleukin-1 receptor homology (TIR) domain	GO:0005515|GO:0007165
jg46976.t1	f93467546fdff0ee042dd933d7c83bff	1035	Pfam	PF01582	TIR domain	10	189	1.4E-46	T	24-03-2021	IPR000157	Toll/interleukin-1 receptor homology (TIR) domain	GO:0005515|GO:0007165
jg46976.t1	f93467546fdff0ee042dd933d7c83bff	1035	Gene3D	G3DSA:3.80.10.10	Ribonuclease Inhibitor	521	674	3.6E-17	T	24-03-2021	IPR032675	Leucine-rich repeat domain superfamily	-
jg46976.t1	f93467546fdff0ee042dd933d7c83bff	1035	Gene3D	G3DSA:3.80.10.10	Ribonuclease Inhibitor	675	770	4.1E-14	T	24-03-2021	IPR032675	Leucine-rich repeat domain superfamily	-
jg46976.t1	f93467546fdff0ee042dd933d7c83bff	1035	PANTHER	PTHR11017:SF243	RESISTANCE PROTEIN (TIR-NBS-LRR CLASS), PUTATIVE-RELATED	554	703	1.2E-197	T	24-03-2021	-	-
jg46976.t1	f93467546fdff0ee042dd933d7c83bff	1035	PANTHER	PTHR11017:SF243	RESISTANCE PROTEIN (TIR-NBS-LRR CLASS), PUTATIVE-RELATED	7	536	1.2E-197	T	24-03-2021	-	-
jg46976.t1	f93467546fdff0ee042dd933d7c83bff	1035	SUPERFAMILY	SSF52058	L domain-like	750	896	1.81E-17	T	24-03-2021	-	-
jg46976.t1	f93467546fdff0ee042dd933d7c83bff	1035	SUPERFAMILY	SSF52058	L domain-like	501	771	1.29E-32	T	24-03-2021	-	-
jg46976.t1	f93467546fdff0ee042dd933d7c83bff	1035	PANTHER	PTHR11017	LEUCINE-RICH REPEAT-CONTAINING PROTEIN	912	1034	1.2E-197	T	24-03-2021	-	-
jg46976.t1	f93467546fdff0ee042dd933d7c83bff	1035	SUPERFAMILY	SSF52540	P-loop containing nucleoside triphosphate hydrolases	178	435	2.72E-58	T	24-03-2021	IPR027417	P-loop containing nucleoside triphosphate hydrolase	-
jg46976.t1	f93467546fdff0ee042dd933d7c83bff	1035	Gene3D	G3DSA:3.80.10.10	Ribonuclease Inhibitor	781	913	2.8E-22	T	24-03-2021	IPR032675	Leucine-rich repeat domain superfamily	-
jg46976.t1	f93467546fdff0ee042dd933d7c83bff	1035	SMART	SM00255	till_3	920	1035	6.0E-25	T	24-03-2021	IPR000157	Toll/interleukin-1 receptor homology (TIR) domain	GO:0005515|GO:0007165
jg46976.t1	f93467546fdff0ee042dd933d7c83bff	1035	SMART	SM00255	till_3	10	149	8.1E-44	T	24-03-2021	IPR000157	Toll/interleukin-1 receptor homology (TIR) domain	GO:0005515|GO:0007165
jg46976.t1	f93467546fdff0ee042dd933d7c83bff	1035	ProSiteProfiles	PS50104	TIR domain profile.	919	1035	21.842	T	24-03-2021	IPR000157	Toll/interleukin-1 receptor homology (TIR) domain	GO:0005515|GO:0007165
jg46976.t1	f93467546fdff0ee042dd933d7c83bff	1035	SMART	SM00369	LRR_typ_2	821	844	0.24	T	24-03-2021	IPR003591	Leucine-rich repeat, typical subtype	-
jg46976.t1	f93467546fdff0ee042dd933d7c83bff	1035	SMART	SM00369	LRR_typ_2	876	899	0.85	T	24-03-2021	IPR003591	Leucine-rich repeat, typical subtype	-
jg46976.t1	f93467546fdff0ee042dd933d7c83bff	1035	ProSiteProfiles	PS51450	Leucine-rich repeat profile.	878	899	5.155	T	24-03-2021	IPR001611	Leucine-rich repeat	GO:0005515
jg46976.t1	f93467546fdff0ee042dd933d7c83bff	1035	SUPERFAMILY	SSF46785	Winged helix DNA-binding domain	413	522	4.9E-13	T	24-03-2021	IPR036390	Winged helix DNA-binding domain superfamily	-
jg46976.t1	f93467546fdff0ee042dd933d7c83bff	1035	ProSiteProfiles	PS51450	Leucine-rich repeat profile.	712	733	4.524	T	24-03-2021	IPR001611	Leucine-rich repeat	GO:0005515
jg46976.t1	f93467546fdff0ee042dd933d7c83bff	1035	ProSiteProfiles	PS50104	TIR domain profile.	9	149	28.233	T	24-03-2021	IPR000157	Toll/interleukin-1 receptor homology (TIR) domain	GO:0005515|GO:0007165
jg46976.t1	f93467546fdff0ee042dd933d7c83bff	1035	Pfam	PF00931	NB-ARC domain	193	412	3.2E-28	T	24-03-2021	IPR002182	NB-ARC	GO:0043531
jg46976.t1	f93467546fdff0ee042dd933d7c83bff	1035	Gene3D	G3DSA:3.40.50.300	-	177	336	3.0E-28	T	24-03-2021	-	-
jg46976.t1	f93467546fdff0ee042dd933d7c83bff	1035	Gene3D	G3DSA:3.40.50.10140	-	916	1035	4.3E-47	T	24-03-2021	IPR035897	Toll/interleukin-1 receptor homology (TIR) domain superfamily	-
jg46976.t1	f93467546fdff0ee042dd933d7c83bff	1035	Gene3D	G3DSA:3.40.50.10140	-	6	176	3.6E-68	T	24-03-2021	IPR035897	Toll/interleukin-1 receptor homology (TIR) domain superfamily	-
jg46976.t1	f93467546fdff0ee042dd933d7c83bff	1035	PRINTS	PR00364	Disease resistance protein signature	377	391	2.2E-20	T	24-03-2021	-	-
jg46976.t1	f93467546fdff0ee042dd933d7c83bff	1035	PRINTS	PR00364	Disease resistance protein signature	284	298	2.2E-20	T	24-03-2021	-	-
jg46976.t1	f93467546fdff0ee042dd933d7c83bff	1035	PRINTS	PR00364	Disease resistance protein signature	849	865	2.2E-20	T	24-03-2021	-	-
jg46976.t1	f93467546fdff0ee042dd933d7c83bff	1035	PRINTS	PR00364	Disease resistance protein signature	209	224	2.2E-20	T	24-03-2021	-	-
jg46976.t1	f93467546fdff0ee042dd933d7c83bff	1035	PANTHER	PTHR11017:SF243	RESISTANCE PROTEIN (TIR-NBS-LRR CLASS), PUTATIVE-RELATED	912	1034	1.2E-197	T	24-03-2021	-	-
jg46976.t1	f93467546fdff0ee042dd933d7c83bff	1035	ProSiteProfiles	PS51450	Leucine-rich repeat profile.	853	876	4.547	T	24-03-2021	IPR001611	Leucine-rich repeat	GO:0005515
jg46976.t1	f93467546fdff0ee042dd933d7c83bff	1035	SUPERFAMILY	SSF52200	Toll/Interleukin receptor TIR domain	4	152	2.35E-42	T	24-03-2021	IPR035897	Toll/interleukin-1 receptor homology (TIR) domain superfamily	-
jg47705.t1	ff32d7bd94a5de69e42ca7de4ca40869	663	SUPERFAMILY	SSF56112	Protein kinase-like (PK-like)	371	660	5.05E-55	T	24-03-2021	IPR011009	Protein kinase-like domain superfamily	-
jg47705.t1	ff32d7bd94a5de69e42ca7de4ca40869	663	ProSiteProfiles	PS50011	Protein kinase domain profile.	395	663	29.22	T	24-03-2021	IPR000719	Protein kinase domain	GO:0004672|GO:0005524|GO:0006468
jg47705.t1	ff32d7bd94a5de69e42ca7de4ca40869	663	CDD	cd14066	STKc_IRAK	401	662	3.87266E-92	T	24-03-2021	-	-
jg47705.t1	ff32d7bd94a5de69e42ca7de4ca40869	663	Pfam	PF07714	Protein tyrosine and serine/threonine kinase	399	660	7.0E-38	T	24-03-2021	IPR001245	Serine-threonine/tyrosine-protein kinase, catalytic domain	GO:0004672|GO:0006468
jg47705.t1	ff32d7bd94a5de69e42ca7de4ca40869	663	Gene3D	G3DSA:3.30.200.20	Phosphorylase Kinase; domain 1	365	473	3.6E-22	T	24-03-2021	-	-
jg47705.t1	ff32d7bd94a5de69e42ca7de4ca40869	663	PANTHER	PTHR48056:SF37	PROTEIN NSP-INTERACTING KINASE 2-LIKE	6	662	0.0	T	24-03-2021	-	-
jg47705.t1	ff32d7bd94a5de69e42ca7de4ca40869	663	SUPERFAMILY	SSF52058	L domain-like	24	233	9.72E-44	T	24-03-2021	-	-
jg47705.t1	ff32d7bd94a5de69e42ca7de4ca40869	663	Gene3D	G3DSA:3.80.10.10	Ribonuclease Inhibitor	173	239	1.5E-17	T	24-03-2021	IPR032675	Leucine-rich repeat domain superfamily	-
jg47705.t1	ff32d7bd94a5de69e42ca7de4ca40869	663	PANTHER	PTHR48056	LRR RECEPTOR-LIKE SERINE/THREONINE-PROTEIN KINASE-RELATED	6	662	0.0	T	24-03-2021	-	-
jg47705.t1	ff32d7bd94a5de69e42ca7de4ca40869	663	Pfam	PF13855	Leucine rich repeat	138	198	8.8E-9	T	24-03-2021	IPR001611	Leucine-rich repeat	GO:0005515
jg47705.t1	ff32d7bd94a5de69e42ca7de4ca40869	663	Pfam	PF08263	Leucine rich repeat N-terminal domain	23	63	6.5E-7	T	24-03-2021	IPR013210	Leucine-rich repeat-containing N-terminal, plant-type	-
jg47705.t1	ff32d7bd94a5de69e42ca7de4ca40869	663	Gene3D	G3DSA:3.80.10.10	Ribonuclease Inhibitor	22	172	1.8E-43	T	24-03-2021	IPR032675	Leucine-rich repeat domain superfamily	-
jg47705.t1	ff32d7bd94a5de69e42ca7de4ca40869	663	Gene3D	G3DSA:1.10.510.10	Transferase(Phosphotransferase) domain 1	474	663	8.7E-41	T	24-03-2021	-	-
jg20524.t1	f01954f017e78424f68f7e43987114ff	636	SUPERFAMILY	SSF53335	S-adenosyl-L-methionine-dependent methyltransferases	136	355	6.79E-30	T	24-03-2021	IPR029063	S-adenosyl-L-methionine-dependent methyltransferase	-
jg20524.t1	f01954f017e78424f68f7e43987114ff	636	Pfam	PF03141	Putative S-adenosyl-L-methionine-dependent methyltransferase	114	623	3.0E-228	T	24-03-2021	IPR004159	Putative S-adenosyl-L-methionine-dependent methyltransferase	GO:0008168
jg20524.t1	f01954f017e78424f68f7e43987114ff	636	PANTHER	PTHR10108	SAM-DEPENDENT METHYLTRANSFERASE	14	630	0.0	T	24-03-2021	IPR004159	Putative S-adenosyl-L-methionine-dependent methyltransferase	GO:0008168
jg20524.t1	f01954f017e78424f68f7e43987114ff	636	PANTHER	PTHR10108:SF1058	METHYLTRANSFERASE PMT18-RELATED	14	630	0.0	T	24-03-2021	-	-
jg20524.t1	f01954f017e78424f68f7e43987114ff	636	Gene3D	G3DSA:3.40.50.150	Vaccinia Virus protein VP39	200	371	1.1E-11	T	24-03-2021	-	-
jg20524.t1	f01954f017e78424f68f7e43987114ff	636	SUPERFAMILY	SSF53335	S-adenosyl-L-methionine-dependent methyltransferases	472	589	7.78E-15	T	24-03-2021	IPR029063	S-adenosyl-L-methionine-dependent methyltransferase	-
jg20524.t1	f01954f017e78424f68f7e43987114ff	636	Gene3D	G3DSA:3.40.50.150	Vaccinia Virus protein VP39	453	626	5.8E-7	T	24-03-2021	-	-
jg40033.t1	5a4af69c4cf5ae3b12e38728cb8ef645	339	SUPERFAMILY	SSF103506	Mitochondrial carrier	24	310	3.14E-76	T	24-03-2021	IPR023395	Mitochondrial carrier domain superfamily	-
jg40033.t1	5a4af69c4cf5ae3b12e38728cb8ef645	339	Gene3D	G3DSA:1.50.40.10	Mitochondrial carrier domain	26	318	1.5E-91	T	24-03-2021	IPR023395	Mitochondrial carrier domain superfamily	-
jg40033.t1	5a4af69c4cf5ae3b12e38728cb8ef645	339	ProSiteProfiles	PS50920	Solute carrier (Solcar) repeat profile.	22	108	23.328	T	24-03-2021	IPR018108	Mitochondrial substrate/solute carrier	-
jg40033.t1	5a4af69c4cf5ae3b12e38728cb8ef645	339	ProSiteProfiles	PS50920	Solute carrier (Solcar) repeat profile.	224	314	21.762	T	24-03-2021	IPR018108	Mitochondrial substrate/solute carrier	-
jg40033.t1	5a4af69c4cf5ae3b12e38728cb8ef645	339	ProSiteProfiles	PS50920	Solute carrier (Solcar) repeat profile.	118	217	26.267	T	24-03-2021	IPR018108	Mitochondrial substrate/solute carrier	-
jg40033.t1	5a4af69c4cf5ae3b12e38728cb8ef645	339	Pfam	PF00153	Mitochondrial carrier protein	117	218	8.4E-24	T	24-03-2021	IPR018108	Mitochondrial substrate/solute carrier	-
jg40033.t1	5a4af69c4cf5ae3b12e38728cb8ef645	339	Pfam	PF00153	Mitochondrial carrier protein	24	111	4.4E-23	T	24-03-2021	IPR018108	Mitochondrial substrate/solute carrier	-
jg40033.t1	5a4af69c4cf5ae3b12e38728cb8ef645	339	Pfam	PF00153	Mitochondrial carrier protein	225	315	1.5E-19	T	24-03-2021	IPR018108	Mitochondrial substrate/solute carrier	-
jg40033.t1	5a4af69c4cf5ae3b12e38728cb8ef645	339	PRINTS	PR00926	Mitochondrial carrier protein signature	83	103	7.9E-36	T	24-03-2021	IPR002067	Mitochondrial carrier protein	GO:0055085
jg40033.t1	5a4af69c4cf5ae3b12e38728cb8ef645	339	PRINTS	PR00926	Mitochondrial carrier protein signature	27	40	7.9E-36	T	24-03-2021	IPR002067	Mitochondrial carrier protein	GO:0055085
jg40033.t1	5a4af69c4cf5ae3b12e38728cb8ef645	339	PRINTS	PR00926	Mitochondrial carrier protein signature	190	208	7.9E-36	T	24-03-2021	IPR002067	Mitochondrial carrier protein	GO:0055085
jg40033.t1	5a4af69c4cf5ae3b12e38728cb8ef645	339	PRINTS	PR00926	Mitochondrial carrier protein signature	40	54	7.9E-36	T	24-03-2021	IPR002067	Mitochondrial carrier protein	GO:0055085
jg40033.t1	5a4af69c4cf5ae3b12e38728cb8ef645	339	PRINTS	PR00926	Mitochondrial carrier protein signature	133	151	7.9E-36	T	24-03-2021	IPR002067	Mitochondrial carrier protein	GO:0055085
jg40033.t1	5a4af69c4cf5ae3b12e38728cb8ef645	339	PRINTS	PR00926	Mitochondrial carrier protein signature	233	255	7.9E-36	T	24-03-2021	IPR002067	Mitochondrial carrier protein	GO:0055085
jg40033.t1	5a4af69c4cf5ae3b12e38728cb8ef645	339	PANTHER	PTHR24089:SF463	GRAVES DISEASE MITOCHONDRIAL SOLUTE CARRIER PROTEIN-LIKE	15	324	4.2E-127	T	24-03-2021	-	-
jg40033.t1	5a4af69c4cf5ae3b12e38728cb8ef645	339	PANTHER	PTHR24089	SOLUTE CARRIER FAMILY 25	15	324	4.2E-127	T	24-03-2021	-	-
jg12451.t1	7878434828482ec04db3559b55d75cdf	535	SMART	SM00353	finulus	353	403	7.7E-10	T	24-03-2021	IPR011598	Myc-type, basic helix-loop-helix (bHLH) domain	GO:0046983
jg12451.t1	7878434828482ec04db3559b55d75cdf	535	MobiDBLite	mobidb-lite	consensus disorder prediction	512	535	-	T	24-03-2021	-	-
jg12451.t1	7878434828482ec04db3559b55d75cdf	535	CDD	cd18919	bHLH_AtBPE_like	337	422	2.34948E-62	T	24-03-2021	-	-
jg12451.t1	7878434828482ec04db3559b55d75cdf	535	MobiDBLite	mobidb-lite	consensus disorder prediction	285	331	-	T	24-03-2021	-	-
jg12451.t1	7878434828482ec04db3559b55d75cdf	535	Pfam	PF00010	Helix-loop-helix DNA-binding domain	350	398	6.7E-6	T	24-03-2021	IPR011598	Myc-type, basic helix-loop-helix (bHLH) domain	GO:0046983
jg12451.t1	7878434828482ec04db3559b55d75cdf	535	PANTHER	PTHR12565:SF363	BHLH TRANSCRIPTION FACTOR	24	528	9.3E-204	T	24-03-2021	-	-
jg12451.t1	7878434828482ec04db3559b55d75cdf	535	PANTHER	PTHR12565	STEROL REGULATORY ELEMENT-BINDING PROTEIN	24	528	9.3E-204	T	24-03-2021	IPR024097	Basic helix-loop-helix leucine zipper transcription factor	GO:0006355
jg12451.t1	7878434828482ec04db3559b55d75cdf	535	SUPERFAMILY	SSF47459	HLH, helix-loop-helix DNA-binding domain	345	416	7.46E-17	T	24-03-2021	IPR036638	Helix-loop-helix DNA-binding domain superfamily	GO:0046983
jg12451.t1	7878434828482ec04db3559b55d75cdf	535	MobiDBLite	mobidb-lite	consensus disorder prediction	190	209	-	T	24-03-2021	-	-
jg12451.t1	7878434828482ec04db3559b55d75cdf	535	ProSiteProfiles	PS50888	Myc-type, basic helix-loop-helix (bHLH) domain profile.	347	397	15.485	T	24-03-2021	IPR011598	Myc-type, basic helix-loop-helix (bHLH) domain	GO:0046983
jg12451.t1	7878434828482ec04db3559b55d75cdf	535	MobiDBLite	mobidb-lite	consensus disorder prediction	255	269	-	T	24-03-2021	-	-
jg12451.t1	7878434828482ec04db3559b55d75cdf	535	MobiDBLite	mobidb-lite	consensus disorder prediction	231	245	-	T	24-03-2021	-	-
jg12451.t1	7878434828482ec04db3559b55d75cdf	535	MobiDBLite	mobidb-lite	consensus disorder prediction	177	335	-	T	24-03-2021	-	-
jg12451.t1	7878434828482ec04db3559b55d75cdf	535	Coils	Coil	Coil	394	414	-	T	24-03-2021	-	-
jg12451.t1	7878434828482ec04db3559b55d75cdf	535	MobiDBLite	mobidb-lite	consensus disorder prediction	270	284	-	T	24-03-2021	-	-
jg12451.t1	7878434828482ec04db3559b55d75cdf	535	Gene3D	G3DSA:4.10.280.10	HLH	344	418	9.5E-14	T	24-03-2021	IPR036638	Helix-loop-helix DNA-binding domain superfamily	GO:0046983
jg13171.t1	fa62556c551a04cad020ae73729fd54e	557	PANTHER	PTHR45270:SF1	CHAPERONE DNAJ-DOMAIN SUPERFAMILY PROTEIN	1	556	0.0	T	24-03-2021	-	-
jg13171.t1	fa62556c551a04cad020ae73729fd54e	557	CDD	cd06257	DnaJ	290	346	8.57652E-18	T	24-03-2021	IPR001623	DnaJ domain	-
jg13171.t1	fa62556c551a04cad020ae73729fd54e	557	Gene3D	G3DSA:1.10.287.110	-	275	377	1.4E-19	T	24-03-2021	IPR036869	Chaperone J-domain superfamily	-
jg13171.t1	fa62556c551a04cad020ae73729fd54e	557	SMART	SM00271	dnaj_3	289	349	3.5E-19	T	24-03-2021	IPR001623	DnaJ domain	-
jg13171.t1	fa62556c551a04cad020ae73729fd54e	557	Pfam	PF00226	DnaJ domain	290	354	5.1E-19	T	24-03-2021	IPR001623	DnaJ domain	-
jg13171.t1	fa62556c551a04cad020ae73729fd54e	557	ProSitePatterns	PS00636	Nt-dnaJ domain signature.	334	353	-	T	24-03-2021	IPR018253	DnaJ domain, conserved site	-
jg13171.t1	fa62556c551a04cad020ae73729fd54e	557	PRINTS	PR00625	DnaJ domain signature	312	327	1.5E-7	T	24-03-2021	IPR001623	DnaJ domain	-
jg13171.t1	fa62556c551a04cad020ae73729fd54e	557	PRINTS	PR00625	DnaJ domain signature	329	349	1.5E-7	T	24-03-2021	IPR001623	DnaJ domain	-
jg13171.t1	fa62556c551a04cad020ae73729fd54e	557	Pfam	PF14901	Cleavage inducing molecular chaperone	386	483	7.1E-36	T	24-03-2021	IPR032843	Cleavage inducing molecular chaperone, Jiv	-
jg13171.t1	fa62556c551a04cad020ae73729fd54e	557	PANTHER	PTHR45270	OS03G0832900 PROTEIN	1	556	0.0	T	24-03-2021	-	-
jg13171.t1	fa62556c551a04cad020ae73729fd54e	557	SUPERFAMILY	SSF46565	Chaperone J-domain	284	359	1.7E-18	T	24-03-2021	IPR036869	Chaperone J-domain superfamily	-
jg13171.t1	fa62556c551a04cad020ae73729fd54e	557	ProSiteProfiles	PS50076	dnaJ domain profile.	290	357	17.512	T	24-03-2021	IPR001623	DnaJ domain	-
jg13812.t1	3e557ca3d99e27ca1156f3169bf3992c	423	ProSitePatterns	PS00086	Cytochrome P450 cysteine heme-iron ligand signature.	357	366	-	T	24-03-2021	IPR017972	Cytochrome P450, conserved site	GO:0016705
jg13812.t1	3e557ca3d99e27ca1156f3169bf3992c	423	SUPERFAMILY	SSF48264	Cytochrome P450	2	415	4.06E-109	T	24-03-2021	IPR036396	Cytochrome P450 superfamily	GO:0005506|GO:0016705|GO:0020037
jg13812.t1	3e557ca3d99e27ca1156f3169bf3992c	423	PRINTS	PR00463	E-class P450 group I signature	1	18	1.3E-44	T	24-03-2021	IPR002401	Cytochrome P450, E-class, group I	GO:0005506|GO:0016705|GO:0020037
jg13812.t1	3e557ca3d99e27ca1156f3169bf3992c	423	PRINTS	PR00463	E-class P450 group I signature	214	231	1.3E-44	T	24-03-2021	IPR002401	Cytochrome P450, E-class, group I	GO:0005506|GO:0016705|GO:0020037
jg13812.t1	3e557ca3d99e27ca1156f3169bf3992c	423	PRINTS	PR00463	E-class P450 group I signature	277	295	1.3E-44	T	24-03-2021	IPR002401	Cytochrome P450, E-class, group I	GO:0005506|GO:0016705|GO:0020037
jg13812.t1	3e557ca3d99e27ca1156f3169bf3992c	423	PRINTS	PR00463	E-class P450 group I signature	234	260	1.3E-44	T	24-03-2021	IPR002401	Cytochrome P450, E-class, group I	GO:0005506|GO:0016705|GO:0020037
jg13812.t1	3e557ca3d99e27ca1156f3169bf3992c	423	PRINTS	PR00463	E-class P450 group I signature	98	116	1.3E-44	T	24-03-2021	IPR002401	Cytochrome P450, E-class, group I	GO:0005506|GO:0016705|GO:0020037
jg13812.t1	3e557ca3d99e27ca1156f3169bf3992c	423	PRINTS	PR00463	E-class P450 group I signature	364	387	1.3E-44	T	24-03-2021	IPR002401	Cytochrome P450, E-class, group I	GO:0005506|GO:0016705|GO:0020037
jg13812.t1	3e557ca3d99e27ca1156f3169bf3992c	423	PRINTS	PR00463	E-class P450 group I signature	318	342	1.3E-44	T	24-03-2021	IPR002401	Cytochrome P450, E-class, group I	GO:0005506|GO:0016705|GO:0020037
jg13812.t1	3e557ca3d99e27ca1156f3169bf3992c	423	PRINTS	PR00463	E-class P450 group I signature	354	364	1.3E-44	T	24-03-2021	IPR002401	Cytochrome P450, E-class, group I	GO:0005506|GO:0016705|GO:0020037
jg13812.t1	3e557ca3d99e27ca1156f3169bf3992c	423	Pfam	PF00067	Cytochrome P450	4	406	1.9E-91	T	24-03-2021	IPR001128	Cytochrome P450	GO:0005506|GO:0016705|GO:0020037
jg13812.t1	3e557ca3d99e27ca1156f3169bf3992c	423	PANTHER	PTHR47956	CYTOCHROME P450 71B11-RELATED	1	416	2.4E-182	T	24-03-2021	-	-
jg13812.t1	3e557ca3d99e27ca1156f3169bf3992c	423	Gene3D	G3DSA:1.10.630.10	Cytochrome p450	1	415	2.2E-112	T	24-03-2021	IPR036396	Cytochrome P450 superfamily	GO:0005506|GO:0016705|GO:0020037
jg13812.t1	3e557ca3d99e27ca1156f3169bf3992c	423	PRINTS	PR00385	P450 superfamily signature	278	289	3.1E-13	T	24-03-2021	IPR001128	Cytochrome P450	GO:0005506|GO:0016705|GO:0020037
jg13812.t1	3e557ca3d99e27ca1156f3169bf3992c	423	PRINTS	PR00385	P450 superfamily signature	355	364	3.1E-13	T	24-03-2021	IPR001128	Cytochrome P450	GO:0005506|GO:0016705|GO:0020037
jg13812.t1	3e557ca3d99e27ca1156f3169bf3992c	423	PRINTS	PR00385	P450 superfamily signature	364	375	3.1E-13	T	24-03-2021	IPR001128	Cytochrome P450	GO:0005506|GO:0016705|GO:0020037
jg13812.t1	3e557ca3d99e27ca1156f3169bf3992c	423	PRINTS	PR00385	P450 superfamily signature	225	242	3.1E-13	T	24-03-2021	IPR001128	Cytochrome P450	GO:0005506|GO:0016705|GO:0020037
jg13812.t1	3e557ca3d99e27ca1156f3169bf3992c	423	PANTHER	PTHR47956:SF10	CYTOCHROME P450 FAMILY 71 PROTEIN	1	416	2.4E-182	T	24-03-2021	-	-
jg12303.t1	3651698befa8aef4f9fdbce254a1e469	139	PANTHER	PTHR12064:SF72	CBS DOMAIN PROTEIN	1	137	2.5E-23	T	24-03-2021	-	-
jg12303.t1	3651698befa8aef4f9fdbce254a1e469	139	PANTHER	PTHR12064	ANCIENT CONSERVED DOMAIN PROTEIN-RELATED	1	137	2.5E-23	T	24-03-2021	-	-
jg53063.t1	b4be98530791ecbff06b4994e60ab685	755	SUPERFAMILY	SSF52540	P-loop containing nucleoside triphosphate hydrolases	440	674	2.04E-58	T	24-03-2021	IPR027417	P-loop containing nucleoside triphosphate hydrolase	-
jg53063.t1	b4be98530791ecbff06b4994e60ab685	755	Gene3D	G3DSA:1.10.8.60	-	613	694	1.6E-94	T	24-03-2021	-	-
jg53063.t1	b4be98530791ecbff06b4994e60ab685	755	PANTHER	PTHR45644	AAA ATPASE, PUTATIVE (AFU_ORTHOLOGUE AFUA_2G12920)-RELATED-RELATED	13	755	0.0	T	24-03-2021	-	-
jg53063.t1	b4be98530791ecbff06b4994e60ab685	755	MobiDBLite	mobidb-lite	consensus disorder prediction	674	707	-	T	24-03-2021	-	-
jg53063.t1	b4be98530791ecbff06b4994e60ab685	755	CDD	cd00009	AAA	479	612	1.34434E-23	T	24-03-2021	-	-
jg53063.t1	b4be98530791ecbff06b4994e60ab685	755	PANTHER	PTHR45644:SF37	P-LOOP CONTAINING NUCLEOSIDE TRIPHOSPHATE HYDROLASES SUPERFAMILY PROTEIN	13	755	0.0	T	24-03-2021	-	-
jg53063.t1	b4be98530791ecbff06b4994e60ab685	755	Pfam	PF17862	AAA+ lid domain	633	669	1.6E-11	T	24-03-2021	IPR041569	AAA ATPase, AAA+ lid domain	-
jg53063.t1	b4be98530791ecbff06b4994e60ab685	755	Gene3D	G3DSA:3.40.50.300	-	440	696	1.6E-94	T	24-03-2021	-	-
jg53063.t1	b4be98530791ecbff06b4994e60ab685	755	ProSitePatterns	PS00674	AAA-protein family signature.	584	603	-	T	24-03-2021	IPR003960	ATPase, AAA-type, conserved site	GO:0005524|GO:0016887
jg53063.t1	b4be98530791ecbff06b4994e60ab685	755	SMART	SM00382	AAA_5	477	614	6.0E-20	T	24-03-2021	IPR003593	AAA+ ATPase domain	-
jg53063.t1	b4be98530791ecbff06b4994e60ab685	755	MobiDBLite	mobidb-lite	consensus disorder prediction	124	154	-	T	24-03-2021	-	-
jg53063.t1	b4be98530791ecbff06b4994e60ab685	755	MobiDBLite	mobidb-lite	consensus disorder prediction	372	414	-	T	24-03-2021	-	-
jg53063.t1	b4be98530791ecbff06b4994e60ab685	755	MobiDBLite	mobidb-lite	consensus disorder prediction	383	405	-	T	24-03-2021	-	-
jg53063.t1	b4be98530791ecbff06b4994e60ab685	755	Pfam	PF00004	ATPase family associated with various cellular activities (AAA)	481	611	1.4E-38	T	24-03-2021	IPR003959	ATPase, AAA-type, core	GO:0005524|GO:0016887
jg53063.t1	b4be98530791ecbff06b4994e60ab685	755	MobiDBLite	mobidb-lite	consensus disorder prediction	674	709	-	T	24-03-2021	-	-
jg2779.t1	e9ecafc1273b3142451145c6fe1ef569	88	MobiDBLite	mobidb-lite	consensus disorder prediction	56	88	-	T	24-03-2021	-	-
jg2779.t1	e9ecafc1273b3142451145c6fe1ef569	88	PANTHER	PTHR48042	ABC TRANSPORTER G FAMILY MEMBER 11	1	83	7.4E-29	T	24-03-2021	-	-
jg2779.t1	e9ecafc1273b3142451145c6fe1ef569	88	PANTHER	PTHR48042:SF15	ABC TRANSPORTER G FAMILY MEMBER 13	1	83	7.4E-29	T	24-03-2021	-	-
jg2779.t1	e9ecafc1273b3142451145c6fe1ef569	88	MobiDBLite	mobidb-lite	consensus disorder prediction	71	88	-	T	24-03-2021	-	-
jg54530.t1	b5ad3c40cca39d333027f24cdb8ef0d2	210	Gene3D	G3DSA:3.30.430.20	-	26	129	4.0E-26	T	24-03-2021	IPR038408	Gnk2-homologous domain superfamily	-
jg54530.t1	b5ad3c40cca39d333027f24cdb8ef0d2	210	Pfam	PF01657	Salt stress response/antifungal	32	127	6.5E-20	T	24-03-2021	IPR002902	Gnk2-homologous domain	-
jg54530.t1	b5ad3c40cca39d333027f24cdb8ef0d2	210	ProSiteProfiles	PS51473	Gnk2-homologous domain profile.	26	129	20.752	T	24-03-2021	IPR002902	Gnk2-homologous domain	-
jg54530.t1	b5ad3c40cca39d333027f24cdb8ef0d2	210	PANTHER	PTHR32411	CYSTEINE-RICH REPEAT SECRETORY PROTEIN 38-RELATED	1	187	1.1E-76	T	24-03-2021	-	-
jg54530.t1	b5ad3c40cca39d333027f24cdb8ef0d2	210	PANTHER	PTHR32411:SF51	DOMAIN-CONTAINING PROTEIN 2, PUTATIVE-RELATED	1	187	1.1E-76	T	24-03-2021	-	-
jg21013.t1	0c107bcf510de827859522a8e45467ab	334	Pfam	PF00069	Protein kinase domain	31	205	1.8E-34	T	24-03-2021	IPR000719	Protein kinase domain	GO:0004672|GO:0005524|GO:0006468
jg21013.t1	0c107bcf510de827859522a8e45467ab	334	PANTHER	PTHR27005:SF303	WALL-ASSOCIATED RECEPTOR KINASE-LIKE 16-RELATED	207	315	1.1E-142	T	24-03-2021	-	-
jg21013.t1	0c107bcf510de827859522a8e45467ab	334	PANTHER	PTHR27005:SF303	WALL-ASSOCIATED RECEPTOR KINASE-LIKE 16-RELATED	3	206	1.1E-142	T	24-03-2021	-	-
jg21013.t1	0c107bcf510de827859522a8e45467ab	334	Gene3D	G3DSA:1.10.510.10	Transferase(Phosphotransferase) domain 1	210	291	7.4E-8	T	24-03-2021	-	-
jg21013.t1	0c107bcf510de827859522a8e45467ab	334	Gene3D	G3DSA:1.10.510.10	Transferase(Phosphotransferase) domain 1	107	209	4.9E-29	T	24-03-2021	-	-
jg21013.t1	0c107bcf510de827859522a8e45467ab	334	Gene3D	G3DSA:3.30.200.20	Phosphorylase Kinase; domain 1	2	106	1.6E-29	T	24-03-2021	-	-
jg21013.t1	0c107bcf510de827859522a8e45467ab	334	ProSiteProfiles	PS50011	Protein kinase domain profile.	30	287	30.633	T	24-03-2021	IPR000719	Protein kinase domain	GO:0004672|GO:0005524|GO:0006468
jg21013.t1	0c107bcf510de827859522a8e45467ab	334	ProSitePatterns	PS00108	Serine/Threonine protein kinases active-site signature.	152	164	-	T	24-03-2021	IPR008271	Serine/threonine-protein kinase, active site	GO:0004672|GO:0006468
jg21013.t1	0c107bcf510de827859522a8e45467ab	334	SUPERFAMILY	SSF56112	Protein kinase-like (PK-like)	11	282	1.75E-64	T	24-03-2021	IPR011009	Protein kinase-like domain superfamily	-
jg21013.t1	0c107bcf510de827859522a8e45467ab	334	SMART	SM00220	serkin_6	30	287	1.7E-21	T	24-03-2021	IPR000719	Protein kinase domain	GO:0004672|GO:0005524|GO:0006468
jg21013.t1	0c107bcf510de827859522a8e45467ab	334	PANTHER	PTHR27005	WALL-ASSOCIATED RECEPTOR KINASE-LIKE 21	207	315	1.1E-142	T	24-03-2021	-	-
jg21013.t1	0c107bcf510de827859522a8e45467ab	334	PANTHER	PTHR27005	WALL-ASSOCIATED RECEPTOR KINASE-LIKE 21	3	206	1.1E-142	T	24-03-2021	-	-
jg38603.t1	a5d8ddbf31beee153b82f1f16de2d24e	594	MobiDBLite	mobidb-lite	consensus disorder prediction	488	508	-	T	24-03-2021	-	-
jg38603.t1	a5d8ddbf31beee153b82f1f16de2d24e	594	MobiDBLite	mobidb-lite	consensus disorder prediction	480	527	-	T	24-03-2021	-	-
jg38603.t1	a5d8ddbf31beee153b82f1f16de2d24e	594	MobiDBLite	mobidb-lite	consensus disorder prediction	261	277	-	T	24-03-2021	-	-
jg38603.t1	a5d8ddbf31beee153b82f1f16de2d24e	594	MobiDBLite	mobidb-lite	consensus disorder prediction	261	296	-	T	24-03-2021	-	-
jg38603.t1	a5d8ddbf31beee153b82f1f16de2d24e	594	MobiDBLite	mobidb-lite	consensus disorder prediction	511	527	-	T	24-03-2021	-	-
jg38603.t1	a5d8ddbf31beee153b82f1f16de2d24e	594	PANTHER	PTHR16684	CENTROMERE PROTEIN C	346	593	5.3E-85	T	24-03-2021	IPR028386	Centromere protein C/Mif2/cnp3	GO:0000776|GO:0019237|GO:0051382
jg38603.t1	a5d8ddbf31beee153b82f1f16de2d24e	594	PANTHER	PTHR16684	CENTROMERE PROTEIN C	21	384	5.3E-85	T	24-03-2021	IPR028386	Centromere protein C/Mif2/cnp3	GO:0000776|GO:0019237|GO:0051382
jg9393.t1	e4b804aa7a0a95384f5ec30bbce61e4b	379	PRINTS	PR00469	Pyridine nucleotide disulphide reductase class-II signature	169	193	4.8E-10	T	24-03-2021	-	-
jg9393.t1	e4b804aa7a0a95384f5ec30bbce61e4b	379	PRINTS	PR00469	Pyridine nucleotide disulphide reductase class-II signature	5	27	4.8E-10	T	24-03-2021	-	-
jg9393.t1	e4b804aa7a0a95384f5ec30bbce61e4b	379	SUPERFAMILY	SSF51905	FAD/NAD(P)-binding domain	173	376	5.44E-13	T	24-03-2021	IPR036188	FAD/NAD(P)-binding domain superfamily	-
jg9393.t1	e4b804aa7a0a95384f5ec30bbce61e4b	379	SUPERFAMILY	SSF51905	FAD/NAD(P)-binding domain	6	208	1.41E-46	T	24-03-2021	IPR036188	FAD/NAD(P)-binding domain superfamily	-
jg9393.t1	e4b804aa7a0a95384f5ec30bbce61e4b	379	PANTHER	PTHR43539	FLAVIN-BINDING MONOOXYGENASE-LIKE PROTEIN (AFU_ORTHOLOGUE AFUA_4G09220)	5	376	1.7E-195	T	24-03-2021	-	-
jg9393.t1	e4b804aa7a0a95384f5ec30bbce61e4b	379	Pfam	PF13738	Pyridine nucleotide-disulphide oxidoreductase	7	204	2.7E-25	T	24-03-2021	-	-
jg9393.t1	e4b804aa7a0a95384f5ec30bbce61e4b	379	Gene3D	G3DSA:3.50.50.60	-	1	378	2.3E-76	T	24-03-2021	IPR036188	FAD/NAD(P)-binding domain superfamily	-
jg9393.t1	e4b804aa7a0a95384f5ec30bbce61e4b	379	PANTHER	PTHR43539:SF42	FLAVIN-CONTAINING MONOOXYGENASE	5	376	1.7E-195	T	24-03-2021	-	-
jg9393.t1	e4b804aa7a0a95384f5ec30bbce61e4b	379	PIRSF	PIRSF000332	FMO	2	358	9.5E-28	T	24-03-2021	IPR000960	Flavin monooxygenase FMO	GO:0050660|GO:0050661
jg9393.t1	e4b804aa7a0a95384f5ec30bbce61e4b	379	PRINTS	PR00368	FAD-dependent pyridine nucleotide reductase signature	6	25	3.4E-7	T	24-03-2021	-	-
jg9393.t1	e4b804aa7a0a95384f5ec30bbce61e4b	379	PRINTS	PR00368	FAD-dependent pyridine nucleotide reductase signature	173	191	3.4E-7	T	24-03-2021	-	-
jg17076.t1	30c10c348fca297b1eb77fd2cd6f6a41	224	Pfam	PF01652	Eukaryotic initiation factor 4E	50	202	1.9E-53	T	24-03-2021	IPR001040	Translation Initiation factor eIF- 4e	GO:0003723|GO:0003743|GO:0006413
jg17076.t1	30c10c348fca297b1eb77fd2cd6f6a41	224	MobiDBLite	mobidb-lite	consensus disorder prediction	1	24	-	T	24-03-2021	-	-
jg17076.t1	30c10c348fca297b1eb77fd2cd6f6a41	224	PANTHER	PTHR11960:SF55	EUKARYOTIC TRANSLATION INITIATION FACTOR 4E-1	18	224	1.9E-120	T	24-03-2021	-	-
jg17076.t1	30c10c348fca297b1eb77fd2cd6f6a41	224	Gene3D	G3DSA:3.30.760.10	RNA Cap	47	224	7.0E-74	T	24-03-2021	IPR023398	Translation Initiation factor eIF- 4e-like	-
jg17076.t1	30c10c348fca297b1eb77fd2cd6f6a41	224	PANTHER	PTHR11960	EUKARYOTIC TRANSLATION INITIATION FACTOR 4E RELATED	18	224	1.9E-120	T	24-03-2021	IPR001040	Translation Initiation factor eIF- 4e	GO:0003723|GO:0003743|GO:0006413
jg17076.t1	30c10c348fca297b1eb77fd2cd6f6a41	224	SUPERFAMILY	SSF55418	eIF4e-like	45	219	1.44E-69	T	24-03-2021	IPR023398	Translation Initiation factor eIF- 4e-like	-
jg17076.t1	30c10c348fca297b1eb77fd2cd6f6a41	224	ProSitePatterns	PS00813	Eukaryotic initiation factor 4E signature.	105	128	-	T	24-03-2021	IPR019770	Eukaryotic translation initiation factor 4E (eIF-4E), conserved site	GO:0003723|GO:0003743|GO:0005737|GO:0006413
jg25239.t1	05617bf5f8cfeb51a72ee1ef6bbe1be1	275	Pfam	PF00646	F-box domain	4	44	5.8E-6	T	24-03-2021	IPR001810	F-box domain	GO:0005515
jg25239.t1	05617bf5f8cfeb51a72ee1ef6bbe1be1	275	ProSiteProfiles	PS50181	F-box domain profile.	1	44	10.001	T	24-03-2021	IPR001810	F-box domain	GO:0005515
jg25239.t1	05617bf5f8cfeb51a72ee1ef6bbe1be1	275	PANTHER	PTHR32278:SF41	F-BOX PROTEIN	1	273	3.8E-105	T	24-03-2021	-	-
jg25239.t1	05617bf5f8cfeb51a72ee1ef6bbe1be1	275	PANTHER	PTHR32278	-	1	273	3.8E-105	T	24-03-2021	-	-
jg25239.t1	05617bf5f8cfeb51a72ee1ef6bbe1be1	275	SUPERFAMILY	SSF81383	F-box domain	2	67	4.84E-11	T	24-03-2021	IPR036047	F-box-like domain superfamily	GO:0005515
jg25239.t1	05617bf5f8cfeb51a72ee1ef6bbe1be1	275	Gene3D	G3DSA:1.20.1280.50	-	1	108	1.4E-6	T	24-03-2021	-	-
jg25239.t1	05617bf5f8cfeb51a72ee1ef6bbe1be1	275	SMART	SM00256	fbox_2	4	44	0.0078	T	24-03-2021	IPR001810	F-box domain	GO:0005515
jg25239.t1	05617bf5f8cfeb51a72ee1ef6bbe1be1	275	Pfam	PF14299	Phloem protein 2	93	272	1.2E-43	T	24-03-2021	IPR025886	Phloem protein 2-like	-
jg21379.t1	6a3d7424332d6cd0473c66f357bff39a	846	SFLD	SFLDG01169	NADPH oxidase subgroup (NOX)	95	846	0.0	T	24-03-2021	-	-
jg21379.t1	6a3d7424332d6cd0473c66f357bff39a	846	Gene3D	G3DSA:1.10.238.10	-	96	213	3.1E-46	T	24-03-2021	-	-
jg21379.t1	6a3d7424332d6cd0473c66f357bff39a	846	ProSitePatterns	PS00018	EF-hand calcium-binding domain.	205	217	-	T	24-03-2021	IPR018247	EF-Hand 1, calcium-binding site	-
jg21379.t1	6a3d7424332d6cd0473c66f357bff39a	846	CDD	cd00051	EFh	175	222	4.93021E-6	T	24-03-2021	IPR002048	EF-hand domain	GO:0005509
jg21379.t1	6a3d7424332d6cd0473c66f357bff39a	846	Pfam	PF01794	Ferric reductase like transmembrane component	326	480	7.8E-20	T	24-03-2021	IPR013130	Ferric reductase transmembrane component-like domain	-
jg21379.t1	6a3d7424332d6cd0473c66f357bff39a	846	MobiDBLite	mobidb-lite	consensus disorder prediction	1	22	-	T	24-03-2021	-	-
jg21379.t1	6a3d7424332d6cd0473c66f357bff39a	846	SUPERFAMILY	SSF52343	Ferredoxin reductase-like, C-terminal NADP-linked domain	644	846	2.38E-9	T	24-03-2021	IPR039261	Ferredoxin-NADP reductase (FNR), nucleotide-binding domain	-
jg21379.t1	6a3d7424332d6cd0473c66f357bff39a	846	MobiDBLite	mobidb-lite	consensus disorder prediction	1	27	-	T	24-03-2021	-	-
jg21379.t1	6a3d7424332d6cd0473c66f357bff39a	846	ProSiteProfiles	PS50222	EF-hand calcium-binding domain profile.	192	227	10.859	T	24-03-2021	IPR002048	EF-hand domain	GO:0005509
jg21379.t1	6a3d7424332d6cd0473c66f357bff39a	846	ProSiteProfiles	PS51384	Ferredoxin reductase-type FAD binding domain profile.	520	641	14.022	T	24-03-2021	IPR017927	FAD-binding domain, ferredoxin reductase-type	GO:0016491
jg21379.t1	6a3d7424332d6cd0473c66f357bff39a	846	PANTHER	PTHR11972:SF44	RESPIRATORY BURST OXIDASE HOMOLOG PROTEIN E	29	846	0.0	T	24-03-2021	-	-
jg21379.t1	6a3d7424332d6cd0473c66f357bff39a	846	Pfam	PF08022	FAD-binding domain	523	638	4.4E-28	T	24-03-2021	IPR013112	FAD-binding 8	GO:0016491
jg21379.t1	6a3d7424332d6cd0473c66f357bff39a	846	Pfam	PF08414	Respiratory burst NADPH oxidase	96	195	2.3E-38	T	24-03-2021	IPR013623	NADPH oxidase Respiratory burst	GO:0004601|GO:0050664
jg21379.t1	6a3d7424332d6cd0473c66f357bff39a	846	Pfam	PF08030	Ferric reductase NAD binding domain	645	828	7.2E-50	T	24-03-2021	IPR013121	Ferric reductase, NAD binding domain	GO:0016491
jg21379.t1	6a3d7424332d6cd0473c66f357bff39a	846	PANTHER	PTHR11972	NADPH OXIDASE	29	846	0.0	T	24-03-2021	-	-
jg21379.t1	6a3d7424332d6cd0473c66f357bff39a	846	SUPERFAMILY	SSF47473	EF-hand	114	277	1.02E-19	T	24-03-2021	IPR011992	EF-hand domain pair	-
jg21379.t1	6a3d7424332d6cd0473c66f357bff39a	846	SUPERFAMILY	SSF63380	Riboflavin synthase domain-like	522	638	5.01E-17	T	24-03-2021	IPR017938	Riboflavin synthase-like beta-barrel	-
jg21379.t1	6a3d7424332d6cd0473c66f357bff39a	846	CDD	cd06186	NOX_Duox_like_FAD_NADP	527	788	3.31508E-44	T	24-03-2021	-	-
jg21379.t1	6a3d7424332d6cd0473c66f357bff39a	846	Gene3D	G3DSA:2.40.30.10	Translation factors	510	610	3.9E-17	T	24-03-2021	-	-
jg21379.t1	6a3d7424332d6cd0473c66f357bff39a	846	PRINTS	PR00466	Cytochrome B-245 heavy chain signature	463	483	1.5E-12	T	24-03-2021	IPR000778	Cytochrome b245, heavy chain	GO:0016020|GO:0016491
jg21379.t1	6a3d7424332d6cd0473c66f357bff39a	846	PRINTS	PR00466	Cytochrome B-245 heavy chain signature	650	667	1.5E-12	T	24-03-2021	IPR000778	Cytochrome b245, heavy chain	GO:0016020|GO:0016491
jg21379.t1	6a3d7424332d6cd0473c66f357bff39a	846	PRINTS	PR00466	Cytochrome B-245 heavy chain signature	371	389	1.5E-12	T	24-03-2021	IPR000778	Cytochrome b245, heavy chain	GO:0016020|GO:0016491
jg23187.t1	ed7680aee76f427a0a6a344ff34e1a0a	90	Coils	Coil	Coil	79	90	-	T	24-03-2021	-	-
jg23187.t1	ed7680aee76f427a0a6a344ff34e1a0a	90	PANTHER	PTHR43520	ATP7, ISOFORM B	1	82	4.7E-35	T	24-03-2021	-	-
jg23187.t1	ed7680aee76f427a0a6a344ff34e1a0a	90	PANTHER	PTHR43520:SF24	COPPER-TRANSPORTING ATPASE HMA5-RELATED	1	82	4.7E-35	T	24-03-2021	-	-
jg23187.t1	ed7680aee76f427a0a6a344ff34e1a0a	90	SUPERFAMILY	SSF56784	HAD-like	1	67	3.3E-5	T	24-03-2021	IPR036412	HAD-like superfamily	-
jg2908.t1	5d9b79c4ddd80e061434b0417e808e9e	1049	SUPERFAMILY	SSF52058	L domain-like	552	815	2.95E-31	T	24-03-2021	-	-
jg2908.t1	5d9b79c4ddd80e061434b0417e808e9e	1049	Gene3D	G3DSA:1.10.8.430	-	354	440	1.8E-5	T	24-03-2021	-	-
jg2908.t1	5d9b79c4ddd80e061434b0417e808e9e	1049	Gene3D	G3DSA:3.80.10.10	Ribonuclease Inhibitor	713	823	1.3E-8	T	24-03-2021	IPR032675	Leucine-rich repeat domain superfamily	-
jg2908.t1	5d9b79c4ddd80e061434b0417e808e9e	1049	Pfam	PF01582	TIR domain	23	201	3.2E-41	T	24-03-2021	IPR000157	Toll/interleukin-1 receptor homology (TIR) domain	GO:0005515|GO:0007165
jg2908.t1	5d9b79c4ddd80e061434b0417e808e9e	1049	SUPERFAMILY	SSF52540	P-loop containing nucleoside triphosphate hydrolases	190	450	1.77E-61	T	24-03-2021	IPR027417	P-loop containing nucleoside triphosphate hydrolase	-
jg2908.t1	5d9b79c4ddd80e061434b0417e808e9e	1049	PANTHER	PTHR11017	LEUCINE-RICH REPEAT-CONTAINING PROTEIN	17	753	6.4E-168	T	24-03-2021	-	-
jg2908.t1	5d9b79c4ddd80e061434b0417e808e9e	1049	ProSiteProfiles	PS50104	TIR domain profile.	22	163	30.207	T	24-03-2021	IPR000157	Toll/interleukin-1 receptor homology (TIR) domain	GO:0005515|GO:0007165
jg2908.t1	5d9b79c4ddd80e061434b0417e808e9e	1049	Pfam	PF00931	NB-ARC domain	219	437	1.1E-31	T	24-03-2021	IPR002182	NB-ARC	GO:0043531
jg2908.t1	5d9b79c4ddd80e061434b0417e808e9e	1049	PANTHER	PTHR11017:SF243	RESISTANCE PROTEIN (TIR-NBS-LRR CLASS), PUTATIVE-RELATED	17	753	6.4E-168	T	24-03-2021	-	-
jg2908.t1	5d9b79c4ddd80e061434b0417e808e9e	1049	SUPERFAMILY	SSF52200	Toll/Interleukin receptor TIR domain	18	165	8.37E-42	T	24-03-2021	IPR035897	Toll/interleukin-1 receptor homology (TIR) domain superfamily	-
jg2908.t1	5d9b79c4ddd80e061434b0417e808e9e	1049	CDD	cd00009	AAA	230	338	0.00530905	T	24-03-2021	-	-
jg2908.t1	5d9b79c4ddd80e061434b0417e808e9e	1049	Gene3D	G3DSA:3.40.50.300	-	190	350	7.5E-30	T	24-03-2021	-	-
jg2908.t1	5d9b79c4ddd80e061434b0417e808e9e	1049	SMART	SM00255	till_3	23	163	7.7E-42	T	24-03-2021	IPR000157	Toll/interleukin-1 receptor homology (TIR) domain	GO:0005515|GO:0007165
jg2908.t1	5d9b79c4ddd80e061434b0417e808e9e	1049	SUPERFAMILY	SSF46785	Winged helix DNA-binding domain	427	512	4.08E-10	T	24-03-2021	IPR036390	Winged helix DNA-binding domain superfamily	-
jg2908.t1	5d9b79c4ddd80e061434b0417e808e9e	1049	Gene3D	G3DSA:3.80.10.10	Ribonuclease Inhibitor	545	712	2.9E-19	T	24-03-2021	IPR032675	Leucine-rich repeat domain superfamily	-
jg2908.t1	5d9b79c4ddd80e061434b0417e808e9e	1049	Gene3D	G3DSA:3.40.50.10140	-	18	189	4.4E-63	T	24-03-2021	IPR035897	Toll/interleukin-1 receptor homology (TIR) domain superfamily	-
jg2908.t1	5d9b79c4ddd80e061434b0417e808e9e	1049	PRINTS	PR00364	Disease resistance protein signature	694	710	8.8E-21	T	24-03-2021	-	-
jg2908.t1	5d9b79c4ddd80e061434b0417e808e9e	1049	PRINTS	PR00364	Disease resistance protein signature	389	403	8.8E-21	T	24-03-2021	-	-
jg2908.t1	5d9b79c4ddd80e061434b0417e808e9e	1049	PRINTS	PR00364	Disease resistance protein signature	296	310	8.8E-21	T	24-03-2021	-	-
jg2908.t1	5d9b79c4ddd80e061434b0417e808e9e	1049	PRINTS	PR00364	Disease resistance protein signature	222	237	8.8E-21	T	24-03-2021	-	-
jg10667.t1	7a4c9794cae04a183b49c48f2f73c3bb	539	PANTHER	PTHR45634	HISTONE DEACETYLASE	143	538	1.7E-209	T	24-03-2021	-	-
jg10667.t1	7a4c9794cae04a183b49c48f2f73c3bb	539	Pfam	PF00850	Histone deacetylase domain	196	501	2.0E-86	T	24-03-2021	IPR023801	Histone deacetylase domain	-
jg10667.t1	7a4c9794cae04a183b49c48f2f73c3bb	539	SUPERFAMILY	SSF52768	Arginase/deacetylase	192	506	1.73E-93	T	24-03-2021	IPR023696	Ureohydrolase domain superfamily	-
jg10667.t1	7a4c9794cae04a183b49c48f2f73c3bb	539	PANTHER	PTHR45634:SF16	HISTONE DEACETYLASE 14	143	538	1.7E-209	T	24-03-2021	-	-
jg10667.t1	7a4c9794cae04a183b49c48f2f73c3bb	539	Gene3D	G3DSA:3.40.800.20	-	166	537	9.7E-104	T	24-03-2021	IPR037138	Histone deacetylase domain superfamily	-
jg10667.t1	7a4c9794cae04a183b49c48f2f73c3bb	539	PRINTS	PR01270	Histone deacetylase superfamily signature	432	442	5.6E-14	T	24-03-2021	IPR000286	Histone deacetylase family	-
jg10667.t1	7a4c9794cae04a183b49c48f2f73c3bb	539	PRINTS	PR01270	Histone deacetylase superfamily signature	314	337	5.6E-14	T	24-03-2021	IPR000286	Histone deacetylase family	-
jg10667.t1	7a4c9794cae04a183b49c48f2f73c3bb	539	PRINTS	PR01270	Histone deacetylase superfamily signature	348	363	5.6E-14	T	24-03-2021	IPR000286	Histone deacetylase family	-
jg10667.t1	7a4c9794cae04a183b49c48f2f73c3bb	539	CDD	cd09992	HDAC_classII	196	503	6.87182E-146	T	24-03-2021	-	-
jg9306.t1	4209e2a5b5fad95cc2840bc6f8113f87	336	MobiDBLite	mobidb-lite	consensus disorder prediction	258	289	-	T	24-03-2021	-	-
jg9306.t1	4209e2a5b5fad95cc2840bc6f8113f87	336	PANTHER	PTHR33155	FANTASTIC FOUR-LIKE PROTEIN (DUF3049)	53	335	7.4E-74	T	24-03-2021	IPR021410	The fantastic four family	-
jg9306.t1	4209e2a5b5fad95cc2840bc6f8113f87	336	MobiDBLite	mobidb-lite	consensus disorder prediction	174	199	-	T	24-03-2021	-	-
jg9306.t1	4209e2a5b5fad95cc2840bc6f8113f87	336	Pfam	PF11250	Fantastic Four meristem regulator	200	252	2.5E-18	T	24-03-2021	IPR021410	The fantastic four family	-
jg9306.t1	4209e2a5b5fad95cc2840bc6f8113f87	336	PANTHER	PTHR33155:SF8	DUF3049 FAMILY PROTEIN	53	335	7.4E-74	T	24-03-2021	-	-
jg40250.t1	060de616ac305d51af71464856ec5a60	497	SMART	SM00612	kelc_smart	139	188	0.014	T	24-03-2021	IPR006652	Kelch repeat type 1	GO:0005515
jg40250.t1	060de616ac305d51af71464856ec5a60	497	SMART	SM00612	kelc_smart	88	137	0.56	T	24-03-2021	IPR006652	Kelch repeat type 1	GO:0005515
jg40250.t1	060de616ac305d51af71464856ec5a60	497	Pfam	PF13418	Galactose oxidase, central domain	19	58	8.7E-7	T	24-03-2021	-	-
jg40250.t1	060de616ac305d51af71464856ec5a60	497	Gene3D	G3DSA:2.120.10.80	-	3	212	4.9E-33	T	24-03-2021	IPR015915	Kelch-type beta propeller	GO:0005515
jg40250.t1	060de616ac305d51af71464856ec5a60	497	Pfam	PF13415	Galactose oxidase, central domain	188	241	4.8E-5	T	24-03-2021	-	-
jg40250.t1	060de616ac305d51af71464856ec5a60	497	Pfam	PF13415	Galactose oxidase, central domain	138	184	1.6E-8	T	24-03-2021	-	-
jg40250.t1	060de616ac305d51af71464856ec5a60	497	Pfam	PF13415	Galactose oxidase, central domain	88	134	5.0E-10	T	24-03-2021	-	-
jg40250.t1	060de616ac305d51af71464856ec5a60	497	Gene3D	G3DSA:2.120.10.80	-	213	405	1.1E-11	T	24-03-2021	IPR015915	Kelch-type beta propeller	GO:0005515
jg40250.t1	060de616ac305d51af71464856ec5a60	497	SUPERFAMILY	SSF117281	Kelch motif	74	323	1.77E-48	T	24-03-2021	IPR015915	Kelch-type beta propeller	GO:0005515
jg40250.t1	060de616ac305d51af71464856ec5a60	497	PANTHER	PTHR23244:SF451	ZMP:0000001301	41	454	3.0E-98	T	24-03-2021	-	-
jg40250.t1	060de616ac305d51af71464856ec5a60	497	PANTHER	PTHR23244	KELCH REPEAT DOMAIN	41	454	3.0E-98	T	24-03-2021	-	-
jg23802.t1	4300e5983a82b33e381bcbeed0d25dc3	669	PANTHER	PTHR27002	RECEPTOR-LIKE SERINE/THREONINE-PROTEIN KINASE SD1-8	6	628	4.0E-270	T	24-03-2021	-	-
jg23802.t1	4300e5983a82b33e381bcbeed0d25dc3	669	Gene3D	G3DSA:3.30.430.20	-	136	241	2.9E-22	T	24-03-2021	IPR038408	Gnk2-homologous domain superfamily	-
jg23802.t1	4300e5983a82b33e381bcbeed0d25dc3	669	Gene3D	G3DSA:3.30.430.20	-	23	130	4.8E-25	T	24-03-2021	IPR038408	Gnk2-homologous domain superfamily	-
jg23802.t1	4300e5983a82b33e381bcbeed0d25dc3	669	ProSiteProfiles	PS51473	Gnk2-homologous domain profile.	25	130	19.349	T	24-03-2021	IPR002902	Gnk2-homologous domain	-
jg23802.t1	4300e5983a82b33e381bcbeed0d25dc3	669	SUPERFAMILY	SSF56112	Protein kinase-like (PK-like)	313	620	4.18E-83	T	24-03-2021	IPR011009	Protein kinase-like domain superfamily	-
jg23802.t1	4300e5983a82b33e381bcbeed0d25dc3	669	SMART	SM00220	serkin_6	326	603	1.1E-30	T	24-03-2021	IPR000719	Protein kinase domain	GO:0004672|GO:0005524|GO:0006468
jg23802.t1	4300e5983a82b33e381bcbeed0d25dc3	669	Gene3D	G3DSA:1.10.510.10	Transferase(Phosphotransferase) domain 1	402	606	5.6E-61	T	24-03-2021	-	-
jg23802.t1	4300e5983a82b33e381bcbeed0d25dc3	669	ProSitePatterns	PS00107	Protein kinases ATP-binding region signature.	332	354	-	T	24-03-2021	IPR017441	Protein kinase, ATP binding site	GO:0005524
jg23802.t1	4300e5983a82b33e381bcbeed0d25dc3	669	Pfam	PF01657	Salt stress response/antifungal	148	238	2.6E-13	T	24-03-2021	IPR002902	Gnk2-homologous domain	-
jg23802.t1	4300e5983a82b33e381bcbeed0d25dc3	669	Pfam	PF01657	Salt stress response/antifungal	30	127	3.4E-21	T	24-03-2021	IPR002902	Gnk2-homologous domain	-
jg23802.t1	4300e5983a82b33e381bcbeed0d25dc3	669	ProSiteProfiles	PS50011	Protein kinase domain profile.	326	603	37.078	T	24-03-2021	IPR000719	Protein kinase domain	GO:0004672|GO:0005524|GO:0006468
jg23802.t1	4300e5983a82b33e381bcbeed0d25dc3	669	PANTHER	PTHR27002:SF729	CYSTEINE-RICH RECEPTOR-KINASE-LIKE PROTEIN	6	628	4.0E-270	T	24-03-2021	-	-
jg23802.t1	4300e5983a82b33e381bcbeed0d25dc3	669	ProSitePatterns	PS00108	Serine/Threonine protein kinases active-site signature.	447	459	-	T	24-03-2021	IPR008271	Serine/threonine-protein kinase, active site	GO:0004672|GO:0006468
jg23802.t1	4300e5983a82b33e381bcbeed0d25dc3	669	CDD	cd14066	STKc_IRAK	332	598	1.40768E-93	T	24-03-2021	-	-
jg23802.t1	4300e5983a82b33e381bcbeed0d25dc3	669	Pfam	PF07714	Protein tyrosine and serine/threonine kinase	329	595	3.8E-49	T	24-03-2021	IPR001245	Serine-threonine/tyrosine-protein kinase, catalytic domain	GO:0004672|GO:0006468
jg23802.t1	4300e5983a82b33e381bcbeed0d25dc3	669	Gene3D	G3DSA:3.30.200.20	Phosphorylase Kinase; domain 1	287	401	2.1E-37	T	24-03-2021	-	-
jg23802.t1	4300e5983a82b33e381bcbeed0d25dc3	669	ProSiteProfiles	PS51473	Gnk2-homologous domain profile.	133	241	19.014	T	24-03-2021	IPR002902	Gnk2-homologous domain	-
jg31013.t1	ed602e37614bdfeb40457c4fbe279fa6	573	CDD	cd00030	C2	270	372	9.67688E-27	T	24-03-2021	-	-
jg31013.t1	ed602e37614bdfeb40457c4fbe279fa6	573	PRINTS	PR00360	C2 domain signature	490	503	6.1E-7	T	24-03-2021	IPR000008	C2 domain	-
jg31013.t1	ed602e37614bdfeb40457c4fbe279fa6	573	PRINTS	PR00360	C2 domain signature	464	476	6.1E-7	T	24-03-2021	IPR000008	C2 domain	-
jg31013.t1	ed602e37614bdfeb40457c4fbe279fa6	573	PRINTS	PR00360	C2 domain signature	512	520	6.1E-7	T	24-03-2021	IPR000008	C2 domain	-
jg31013.t1	ed602e37614bdfeb40457c4fbe279fa6	573	CDD	cd00030	C2	449	545	1.70345E-28	T	24-03-2021	-	-
jg31013.t1	ed602e37614bdfeb40457c4fbe279fa6	573	Pfam	PF17047	Synaptotagmin-like mitochondrial-lipid-binding domain	78	254	1.8E-11	T	24-03-2021	IPR039010	Synaptotagmin, SMP domain	-
jg31013.t1	ed602e37614bdfeb40457c4fbe279fa6	573	ProSiteProfiles	PS50004	C2 domain profile.	255	354	15.207	T	24-03-2021	IPR000008	C2 domain	-
jg31013.t1	ed602e37614bdfeb40457c4fbe279fa6	573	SUPERFAMILY	SSF49562	C2 domain (Calcium/lipid-binding domain, CaLB)	266	398	1.64E-31	T	24-03-2021	-	-
jg31013.t1	ed602e37614bdfeb40457c4fbe279fa6	573	SMART	SM00239	C2_3c	269	369	2.4E-23	T	24-03-2021	IPR000008	C2 domain	-
jg31013.t1	ed602e37614bdfeb40457c4fbe279fa6	573	SMART	SM00239	C2_3c	448	546	1.9E-25	T	24-03-2021	IPR000008	C2 domain	-
jg31013.t1	ed602e37614bdfeb40457c4fbe279fa6	573	SUPERFAMILY	SSF49562	C2 domain (Calcium/lipid-binding domain, CaLB)	443	566	1.64E-33	T	24-03-2021	-	-
jg31013.t1	ed602e37614bdfeb40457c4fbe279fa6	573	ProSiteProfiles	PS50004	C2 domain profile.	434	531	18.345	T	24-03-2021	IPR000008	C2 domain	-
jg31013.t1	ed602e37614bdfeb40457c4fbe279fa6	573	PANTHER	PTHR10774:SF193	SYNAPTOTAGMIN-5-LIKE	1	570	0.0	T	24-03-2021	-	-
jg31013.t1	ed602e37614bdfeb40457c4fbe279fa6	573	ProSiteProfiles	PS51847	Synaptotagmin-like mitochondrial lipid-binding proteins (SMP) domain profile.	73	255	29.142	T	24-03-2021	IPR031468	Synaptotagmin-like mitochondrial-lipid-binding domain	GO:0008289
jg31013.t1	ed602e37614bdfeb40457c4fbe279fa6	573	Gene3D	G3DSA:2.60.40.150	-	264	403	1.5E-32	T	24-03-2021	IPR035892	C2 domain superfamily	-
jg31013.t1	ed602e37614bdfeb40457c4fbe279fa6	573	PANTHER	PTHR10774	EXTENDED SYNAPTOTAGMIN-RELATED	1	570	0.0	T	24-03-2021	-	-
jg31013.t1	ed602e37614bdfeb40457c4fbe279fa6	573	Pfam	PF00168	C2 domain	268	372	1.1E-23	T	24-03-2021	IPR000008	C2 domain	-
jg31013.t1	ed602e37614bdfeb40457c4fbe279fa6	573	Pfam	PF00168	C2 domain	447	547	3.8E-25	T	24-03-2021	IPR000008	C2 domain	-
jg31013.t1	ed602e37614bdfeb40457c4fbe279fa6	573	Gene3D	G3DSA:2.60.40.150	-	430	565	9.7E-35	T	24-03-2021	IPR035892	C2 domain superfamily	-
jg55458.t1	cdc1ceb762804948be0aa1d2a67ef46a	205	SUPERFAMILY	SSF81296	E set domains	21	204	2.13E-63	T	24-03-2021	IPR014756	Immunoglobulin E-set	-
jg55458.t1	cdc1ceb762804948be0aa1d2a67ef46a	205	Gene3D	G3DSA:2.70.50.30	Coagulation Factor XIII	26	205	5.1E-63	T	24-03-2021	IPR024792	Rho GDP-dissociation inhibitor domain superfamily	-
jg55458.t1	cdc1ceb762804948be0aa1d2a67ef46a	205	PANTHER	PTHR10980	RHO GDP-DISSOCIATION INHIBITOR	13	204	2.3E-103	T	24-03-2021	IPR000406	Rho protein GDP-dissociation inhibitor	GO:0005094|GO:0005737
jg55458.t1	cdc1ceb762804948be0aa1d2a67ef46a	205	MobiDBLite	mobidb-lite	consensus disorder prediction	1	31	-	T	24-03-2021	-	-
jg55458.t1	cdc1ceb762804948be0aa1d2a67ef46a	205	PANTHER	PTHR10980:SF50	RHO GDP-DISSOCIATION INHIBITOR 1	13	204	2.3E-103	T	24-03-2021	-	-
jg55458.t1	cdc1ceb762804948be0aa1d2a67ef46a	205	PRINTS	PR00492	RHO protein GDP dissociation inhibitor signature	183	200	7.8E-5	T	24-03-2021	IPR000406	Rho protein GDP-dissociation inhibitor	GO:0005094|GO:0005737
jg55458.t1	cdc1ceb762804948be0aa1d2a67ef46a	205	PRINTS	PR00492	RHO protein GDP dissociation inhibitor signature	141	156	7.8E-5	T	24-03-2021	IPR000406	Rho protein GDP-dissociation inhibitor	GO:0005094|GO:0005737
jg55458.t1	cdc1ceb762804948be0aa1d2a67ef46a	205	PRINTS	PR00492	RHO protein GDP dissociation inhibitor signature	124	140	7.8E-5	T	24-03-2021	IPR000406	Rho protein GDP-dissociation inhibitor	GO:0005094|GO:0005737
jg55458.t1	cdc1ceb762804948be0aa1d2a67ef46a	205	Pfam	PF02115	RHO protein GDP dissociation inhibitor	20	203	1.3E-76	T	24-03-2021	IPR000406	Rho protein GDP-dissociation inhibitor	GO:0005094|GO:0005737
jg25857.t1	a9d857858ca12ced79151500c09981b5	103	PANTHER	PTHR34355:SF8	-	1	25	1.5E-33	T	24-03-2021	-	-
jg25857.t1	a9d857858ca12ced79151500c09981b5	103	PANTHER	PTHR34355	JOSEPHIN-LIKE PROTEIN	30	103	1.5E-33	T	24-03-2021	-	-
jg25857.t1	a9d857858ca12ced79151500c09981b5	103	PANTHER	PTHR34355	JOSEPHIN-LIKE PROTEIN	1	25	1.5E-33	T	24-03-2021	-	-
jg25857.t1	a9d857858ca12ced79151500c09981b5	103	PANTHER	PTHR34355:SF8	-	30	103	1.5E-33	T	24-03-2021	-	-
jg15704.t1	ff83a75c64dd4c8ef36f97e0d96fdb52	170	Pfam	PF02721	Domain of unknown function DUF223	42	124	1.9E-7	T	24-03-2021	IPR003871	Domain of unknown function DUF223	-
jg15704.t1	ff83a75c64dd4c8ef36f97e0d96fdb52	170	SUPERFAMILY	SSF50249	Nucleic acid-binding proteins	2	111	5.03E-12	T	24-03-2021	IPR012340	Nucleic acid-binding, OB-fold	-
jg15704.t1	ff83a75c64dd4c8ef36f97e0d96fdb52	170	CDD	cd04480	RPA1_DBD_A_like	17	104	1.18581E-13	T	24-03-2021	-	-
jg15704.t1	ff83a75c64dd4c8ef36f97e0d96fdb52	170	Gene3D	G3DSA:2.40.50.140	-	4	112	1.1E-14	T	24-03-2021	-	-
jg33426.t1	b5d7abaa9da327956d742da13489a916	2182	ProSiteProfiles	PS51700	SEPARIN core domain profile.	1952	2046	30.502	T	24-03-2021	IPR030397	SEPARIN core domain	GO:0004197|GO:0006508
jg33426.t1	b5d7abaa9da327956d742da13489a916	2182	Coils	Coil	Coil	2179	2182	-	T	24-03-2021	-	-
jg33426.t1	b5d7abaa9da327956d742da13489a916	2182	Pfam	PF03568	Peptidase family C50	1664	2075	1.3E-105	T	24-03-2021	-	-
jg33426.t1	b5d7abaa9da327956d742da13489a916	2182	PANTHER	PTHR12792	EXTRA SPINDLE POLES 1-RELATED	6	2177	0.0	T	24-03-2021	IPR005314	Peptidase C50, separase	GO:0004197|GO:0005634|GO:0006508
jg32600.t1	14aba2f4a13e3af45ab6af6b7757756d	303	Pfam	PF03124	EXS family	93	234	7.4E-29	T	24-03-2021	IPR004342	EXS, C-terminal	GO:0016021
jg32600.t1	14aba2f4a13e3af45ab6af6b7757756d	303	PANTHER	PTHR10783:SF87	PHOSPHATE TRANSPORTER PHO1 HOMOLOG 3	1	236	4.5E-128	T	24-03-2021	-	-
jg32600.t1	14aba2f4a13e3af45ab6af6b7757756d	303	PANTHER	PTHR10783	XENOTROPIC AND POLYTROPIC RETROVIRUS RECEPTOR 1-RELATED	1	236	4.5E-128	T	24-03-2021	-	-
jg5571.t1	5634f16b45220522ce9b60bb2079fe27	259	SUPERFAMILY	SSF46689	Homeodomain-like	1	99	5.14E-29	T	24-03-2021	IPR009057	Homeobox-like domain superfamily	-
jg5571.t1	5634f16b45220522ce9b60bb2079fe27	259	ProSiteProfiles	PS51294	Myb-type HTH DNA-binding domain profile.	1	56	23.638	T	24-03-2021	IPR017930	Myb domain	-
jg5571.t1	5634f16b45220522ce9b60bb2079fe27	259	MobiDBLite	mobidb-lite	consensus disorder prediction	112	143	-	T	24-03-2021	-	-
jg5571.t1	5634f16b45220522ce9b60bb2079fe27	259	SMART	SM00717	sant	57	105	6.6E-12	T	24-03-2021	IPR001005	SANT/Myb domain	-
jg5571.t1	5634f16b45220522ce9b60bb2079fe27	259	SMART	SM00717	sant	4	54	7.6E-12	T	24-03-2021	IPR001005	SANT/Myb domain	-
jg5571.t1	5634f16b45220522ce9b60bb2079fe27	259	ProSiteProfiles	PS51294	Myb-type HTH DNA-binding domain profile.	57	107	18.014	T	24-03-2021	IPR017930	Myb domain	-
jg5571.t1	5634f16b45220522ce9b60bb2079fe27	259	Pfam	PF00249	Myb-like DNA-binding domain	5	52	1.5E-13	T	24-03-2021	IPR001005	SANT/Myb domain	-
jg5571.t1	5634f16b45220522ce9b60bb2079fe27	259	Pfam	PF00249	Myb-like DNA-binding domain	58	103	1.6E-12	T	24-03-2021	IPR001005	SANT/Myb domain	-
jg5571.t1	5634f16b45220522ce9b60bb2079fe27	259	Gene3D	G3DSA:1.10.10.60	-	2	58	1.6E-19	T	24-03-2021	-	-
jg5571.t1	5634f16b45220522ce9b60bb2079fe27	259	Gene3D	G3DSA:1.10.10.60	-	60	134	4.5E-19	T	24-03-2021	-	-
jg5571.t1	5634f16b45220522ce9b60bb2079fe27	259	PANTHER	PTHR10641	MYB FAMILY TRANSCRIPTION FACTOR	1	239	1.5E-77	T	24-03-2021	-	-
jg5571.t1	5634f16b45220522ce9b60bb2079fe27	259	CDD	cd00167	SANT	60	103	2.5193E-9	T	24-03-2021	-	-
jg5571.t1	5634f16b45220522ce9b60bb2079fe27	259	MobiDBLite	mobidb-lite	consensus disorder prediction	110	143	-	T	24-03-2021	-	-
jg5571.t1	5634f16b45220522ce9b60bb2079fe27	259	CDD	cd00167	SANT	7	52	9.32313E-10	T	24-03-2021	-	-
jg5571.t1	5634f16b45220522ce9b60bb2079fe27	259	PANTHER	PTHR10641:SF1134	TRANSCRIPTION FACTOR MYB15	1	239	1.5E-77	T	24-03-2021	-	-
jg50248.t1	e35ca3db4b30ecc3fc9186becb298f85	196	ProSiteProfiles	PS51257	Prokaryotic membrane lipoprotein lipid attachment site profile.	1	30	5.0	T	24-03-2021	-	-
jg11569.t1	8a6746aa2b1846ae20d5205f9b8a3bd6	79	PANTHER	PTHR47100:SF4	DUAL SPECIFICITY PHOSPHATASE FAMILY PROTEIN	1	79	5.1E-40	T	24-03-2021	-	-
jg11569.t1	8a6746aa2b1846ae20d5205f9b8a3bd6	79	PANTHER	PTHR47100	DUAL SPECIFICITY PROTEIN PHOSPHATASE PHS1	1	79	5.1E-40	T	24-03-2021	IPR035010	Dual specificity protein phosphatase PHS1	GO:0004721|GO:0009737|GO:0043622
jg11569.t1	8a6746aa2b1846ae20d5205f9b8a3bd6	79	MobiDBLite	mobidb-lite	consensus disorder prediction	63	79	-	T	24-03-2021	-	-
jg11569.t1	8a6746aa2b1846ae20d5205f9b8a3bd6	79	MobiDBLite	mobidb-lite	consensus disorder prediction	60	79	-	T	24-03-2021	-	-
jg50874.t1	cdbecfec33f09bbf156396c745f3e743	265	PANTHER	PTHR43539:SF52	FLAVIN-CONTAINING MONOOXYGENASE	24	242	4.2E-113	T	24-03-2021	-	-
jg50874.t1	cdbecfec33f09bbf156396c745f3e743	265	Pfam	PF00743	Flavin-binding monooxygenase-like	25	179	1.1E-5	T	24-03-2021	IPR020946	Flavin monooxygenase-like	GO:0004499|GO:0050660|GO:0050661
jg50874.t1	cdbecfec33f09bbf156396c745f3e743	265	SUPERFAMILY	SSF51905	FAD/NAD(P)-binding domain	25	175	2.07E-15	T	24-03-2021	IPR036188	FAD/NAD(P)-binding domain superfamily	-
jg50874.t1	cdbecfec33f09bbf156396c745f3e743	265	Gene3D	G3DSA:3.50.50.60	-	21	248	2.8E-22	T	24-03-2021	IPR036188	FAD/NAD(P)-binding domain superfamily	-
jg50874.t1	cdbecfec33f09bbf156396c745f3e743	265	PANTHER	PTHR43539	FLAVIN-BINDING MONOOXYGENASE-LIKE PROTEIN (AFU_ORTHOLOGUE AFUA_4G09220)	24	242	4.2E-113	T	24-03-2021	-	-
jg10959.t1	4da87d15d74a851c0e10503d35875bf6	96	Gene3D	G3DSA:3.30.390.30	-	3	86	2.9E-19	T	24-03-2021	IPR016156	FAD/NAD-linked reductase, dimerisation domain superfamily	GO:0016491|GO:0050660
jg10959.t1	4da87d15d74a851c0e10503d35875bf6	96	PANTHER	PTHR22912	DISULFIDE OXIDOREDUCTASE	2	78	6.3E-38	T	24-03-2021	-	-
jg10959.t1	4da87d15d74a851c0e10503d35875bf6	96	PANTHER	PTHR22912:SF206	DIHYDROLIPOAMIDE DEHYDROGENASE	2	78	6.3E-38	T	24-03-2021	-	-
jg10959.t1	4da87d15d74a851c0e10503d35875bf6	96	Pfam	PF02852	Pyridine nucleotide-disulphide oxidoreductase, dimerisation domain	5	77	8.1E-14	T	24-03-2021	IPR004099	Pyridine nucleotide-disulphide oxidoreductase, dimerisation domain	GO:0045454
jg10959.t1	4da87d15d74a851c0e10503d35875bf6	96	SUPERFAMILY	SSF55424	FAD/NAD-linked reductases, dimerisation (C-terminal) domain	5	76	1.08E-13	T	24-03-2021	IPR016156	FAD/NAD-linked reductase, dimerisation domain superfamily	GO:0016491|GO:0050660
jg44403.t1	8559a20f3c5922af7a1751c82feca68d	111	Gene3D	G3DSA:2.102.10.10	-	1	62	4.6E-8	T	24-03-2021	IPR036922	Rieske [2Fe-2S] iron-sulphur domain superfamily	GO:0051537
jg44403.t1	8559a20f3c5922af7a1751c82feca68d	111	Gene3D	G3DSA:2.102.10.10	-	63	111	9.5E-8	T	24-03-2021	IPR036922	Rieske [2Fe-2S] iron-sulphur domain superfamily	GO:0051537
jg44403.t1	8559a20f3c5922af7a1751c82feca68d	111	PANTHER	PTHR10134:SF38	CYTOCHROME B6-F COMPLEX IRON-SULFUR SUBUNIT	3	62	9.8E-46	T	24-03-2021	-	-
jg44403.t1	8559a20f3c5922af7a1751c82feca68d	111	PANTHER	PTHR10134:SF38	CYTOCHROME B6-F COMPLEX IRON-SULFUR SUBUNIT	62	108	9.8E-46	T	24-03-2021	-	-
jg44403.t1	8559a20f3c5922af7a1751c82feca68d	111	SUPERFAMILY	SSF50022	ISP domain	11	110	2.55E-7	T	24-03-2021	IPR036922	Rieske [2Fe-2S] iron-sulphur domain superfamily	GO:0051537
jg44403.t1	8559a20f3c5922af7a1751c82feca68d	111	PANTHER	PTHR10134	CYTOCHROME B-C1 COMPLEX SUBUNIT RIESKE, MITOCHONDRIAL	62	108	9.8E-46	T	24-03-2021	IPR014349	Rieske iron-sulphur protein	GO:0051537
jg44403.t1	8559a20f3c5922af7a1751c82feca68d	111	PANTHER	PTHR10134	CYTOCHROME B-C1 COMPLEX SUBUNIT RIESKE, MITOCHONDRIAL	3	62	9.8E-46	T	24-03-2021	IPR014349	Rieske iron-sulphur protein	GO:0051537
jg14682.t1	af0dde00d471eefbe4b16a59ad1041d4	289	Gene3D	G3DSA:1.10.10.60	-	67	158	4.6E-13	T	24-03-2021	-	-
jg14682.t1	af0dde00d471eefbe4b16a59ad1041d4	289	PANTHER	PTHR47999	TRANSCRIPTION FACTOR MYB8-RELATED-RELATED	9	165	2.6E-65	T	24-03-2021	-	-
jg14682.t1	af0dde00d471eefbe4b16a59ad1041d4	289	Gene3D	G3DSA:1.10.10.60	-	9	65	5.3E-18	T	24-03-2021	-	-
jg14682.t1	af0dde00d471eefbe4b16a59ad1041d4	289	CDD	cd00167	SANT	14	59	7.84894E-11	T	24-03-2021	-	-
jg14682.t1	af0dde00d471eefbe4b16a59ad1041d4	289	ProSiteProfiles	PS50090	Myb-like domain profile.	60	126	8.397	T	24-03-2021	IPR017877	Myb-like domain	-
jg14682.t1	af0dde00d471eefbe4b16a59ad1041d4	289	CDD	cd00167	SANT	68	124	3.36287E-4	T	24-03-2021	-	-
jg14682.t1	af0dde00d471eefbe4b16a59ad1041d4	289	PANTHER	PTHR47999:SF24	TRANSCRIPTION FACTOR MYB113-RELATED	9	165	2.6E-65	T	24-03-2021	-	-
jg14682.t1	af0dde00d471eefbe4b16a59ad1041d4	289	ProSiteProfiles	PS51294	Myb-type HTH DNA-binding domain profile.	7	63	24.958	T	24-03-2021	IPR017930	Myb domain	-
jg14682.t1	af0dde00d471eefbe4b16a59ad1041d4	289	SUPERFAMILY	SSF46689	Homeodomain-like	10	122	9.38E-22	T	24-03-2021	IPR009057	Homeobox-like domain superfamily	-
jg14682.t1	af0dde00d471eefbe4b16a59ad1041d4	289	SMART	SM00717	sant	11	61	1.7E-15	T	24-03-2021	IPR001005	SANT/Myb domain	-
jg14682.t1	af0dde00d471eefbe4b16a59ad1041d4	289	SMART	SM00717	sant	64	128	2.0E-7	T	24-03-2021	IPR001005	SANT/Myb domain	-
jg14682.t1	af0dde00d471eefbe4b16a59ad1041d4	289	Pfam	PF00249	Myb-like DNA-binding domain	65	124	2.0E-7	T	24-03-2021	IPR001005	SANT/Myb domain	-
jg14682.t1	af0dde00d471eefbe4b16a59ad1041d4	289	Pfam	PF00249	Myb-like DNA-binding domain	12	59	8.8E-16	T	24-03-2021	IPR001005	SANT/Myb domain	-
jg25840.t1	db97bdd39a5dda09ea238013b0fd2aeb	78	PANTHER	PTHR33103:SF65	DUF674 FAMILY PROTEIN	2	72	6.0E-17	T	24-03-2021	-	-
jg25840.t1	db97bdd39a5dda09ea238013b0fd2aeb	78	Pfam	PF05056	Protein of unknown function (DUF674)	2	64	1.1E-10	T	24-03-2021	IPR007750	Protein of unknown function DUF674	-
jg25840.t1	db97bdd39a5dda09ea238013b0fd2aeb	78	PANTHER	PTHR33103	OS01G0153900 PROTEIN	2	72	6.0E-17	T	24-03-2021	IPR007750	Protein of unknown function DUF674	-
jg40567.t1	b6e8dff190b5df810032dff5976d134f	821	SUPERFAMILY	SSF110942	HSP90 C-terminal domain	647	770	2.09E-33	T	24-03-2021	IPR037196	HSP90, C-terminal domain	-
jg40567.t1	b6e8dff190b5df810032dff5976d134f	821	MobiDBLite	mobidb-lite	consensus disorder prediction	293	337	-	T	24-03-2021	-	-
jg40567.t1	b6e8dff190b5df810032dff5976d134f	821	Pfam	PF00183	Hsp90 protein	259	799	5.7E-218	T	24-03-2021	IPR001404	Heat shock protein Hsp90 family	GO:0005524|GO:0006457|GO:0016887|GO:0051082
jg40567.t1	b6e8dff190b5df810032dff5976d134f	821	PRINTS	PR00775	90kDa heat shock protein signature	245	262	5.0E-71	T	24-03-2021	IPR020575	Heat shock protein Hsp90, N-terminal	-
jg40567.t1	b6e8dff190b5df810032dff5976d134f	821	PRINTS	PR00775	90kDa heat shock protein signature	263	281	5.0E-71	T	24-03-2021	IPR020575	Heat shock protein Hsp90, N-terminal	-
jg40567.t1	b6e8dff190b5df810032dff5976d134f	821	PRINTS	PR00775	90kDa heat shock protein signature	193	215	5.0E-71	T	24-03-2021	IPR020575	Heat shock protein Hsp90, N-terminal	-
jg40567.t1	b6e8dff190b5df810032dff5976d134f	821	PRINTS	PR00775	90kDa heat shock protein signature	78	98	5.0E-71	T	24-03-2021	IPR020575	Heat shock protein Hsp90, N-terminal	-
jg40567.t1	b6e8dff190b5df810032dff5976d134f	821	PRINTS	PR00775	90kDa heat shock protein signature	150	167	5.0E-71	T	24-03-2021	IPR020575	Heat shock protein Hsp90, N-terminal	-
jg40567.t1	b6e8dff190b5df810032dff5976d134f	821	PRINTS	PR00775	90kDa heat shock protein signature	168	185	5.0E-71	T	24-03-2021	IPR020575	Heat shock protein Hsp90, N-terminal	-
jg40567.t1	b6e8dff190b5df810032dff5976d134f	821	PRINTS	PR00775	90kDa heat shock protein signature	99	121	5.0E-71	T	24-03-2021	IPR020575	Heat shock protein Hsp90, N-terminal	-
jg40567.t1	b6e8dff190b5df810032dff5976d134f	821	Gene3D	G3DSA:1.20.120.790	-	629	775	5.2E-55	T	24-03-2021	IPR037196	HSP90, C-terminal domain	-
jg40567.t1	b6e8dff190b5df810032dff5976d134f	821	Gene3D	G3DSA:3.30.230.80	-	348	540	1.0E-70	T	24-03-2021	-	-
jg40567.t1	b6e8dff190b5df810032dff5976d134f	821	CDD	cd16927	HATPase_Hsp90-like	87	277	1.39492E-98	T	24-03-2021	-	-
jg40567.t1	b6e8dff190b5df810032dff5976d134f	821	Pfam	PF02518	Histidine kinase-, DNA gyrase B-, and HSP90-like ATPase	101	256	5.9E-13	T	24-03-2021	IPR003594	Histidine kinase/HSP90-like ATPase	-
jg40567.t1	b6e8dff190b5df810032dff5976d134f	821	PANTHER	PTHR11528:SF103	BNAA08G14800D PROTEIN	19	804	0.0	T	24-03-2021	-	-
jg40567.t1	b6e8dff190b5df810032dff5976d134f	821	MobiDBLite	mobidb-lite	consensus disorder prediction	488	510	-	T	24-03-2021	-	-
jg40567.t1	b6e8dff190b5df810032dff5976d134f	821	ProSitePatterns	PS00298	Heat shock hsp90 proteins family signature.	98	107	-	T	24-03-2021	IPR019805	Heat shock protein Hsp90, conserved site	GO:0005524|GO:0006457|GO:0051082
jg40567.t1	b6e8dff190b5df810032dff5976d134f	821	PANTHER	PTHR11528	HEAT SHOCK PROTEIN 90 FAMILY MEMBER	19	804	0.0	T	24-03-2021	IPR001404	Heat shock protein Hsp90 family	GO:0005524|GO:0006457|GO:0016887|GO:0051082
jg40567.t1	b6e8dff190b5df810032dff5976d134f	821	Gene3D	G3DSA:3.40.50.11260	-	541	628	3.0E-38	T	24-03-2021	-	-
jg40567.t1	b6e8dff190b5df810032dff5976d134f	821	Gene3D	G3DSA:3.30.70.2140	-	286	330	4.1E-107	T	24-03-2021	-	-
jg40567.t1	b6e8dff190b5df810032dff5976d134f	821	MobiDBLite	mobidb-lite	consensus disorder prediction	295	324	-	T	24-03-2021	-	-
jg40567.t1	b6e8dff190b5df810032dff5976d134f	821	MobiDBLite	mobidb-lite	consensus disorder prediction	780	796	-	T	24-03-2021	-	-
jg40567.t1	b6e8dff190b5df810032dff5976d134f	821	PIRSF	PIRSF002583	HSP90_HTPG	53	815	6.4E-260	T	24-03-2021	IPR001404	Heat shock protein Hsp90 family	GO:0005524|GO:0006457|GO:0016887|GO:0051082
jg40567.t1	b6e8dff190b5df810032dff5976d134f	821	MobiDBLite	mobidb-lite	consensus disorder prediction	774	821	-	T	24-03-2021	-	-
jg40567.t1	b6e8dff190b5df810032dff5976d134f	821	SUPERFAMILY	SSF54211	Ribosomal protein S5 domain 2-like	349	628	1.67E-90	T	24-03-2021	IPR020568	Ribosomal protein S5 domain 2-type fold	-
jg40567.t1	b6e8dff190b5df810032dff5976d134f	821	SUPERFAMILY	SSF55874	ATPase domain of HSP90 chaperone/DNA topoisomerase II/histidine kinase	78	287	2.88E-71	T	24-03-2021	IPR036890	Histidine kinase/HSP90-like ATPase superfamily	-
jg40567.t1	b6e8dff190b5df810032dff5976d134f	821	SMART	SM00387	HKATPase_4	100	257	3.7E-10	T	24-03-2021	IPR003594	Histidine kinase/HSP90-like ATPase	-
jg40567.t1	b6e8dff190b5df810032dff5976d134f	821	Gene3D	G3DSA:3.30.565.10	-	78	285	4.1E-107	T	24-03-2021	IPR036890	Histidine kinase/HSP90-like ATPase superfamily	-
jg18216.t1	44a3f5f9aa7781c18696bd23bb071958	79	SUPERFAMILY	SSF48484	Lipoxigenase	39	62	7.32E-6	T	24-03-2021	IPR036226	Lipoxigenase, C-terminal domain superfamily	-
jg18216.t1	44a3f5f9aa7781c18696bd23bb071958	79	Pfam	PF00305	Lipoxygenase	39	70	4.5E-8	T	24-03-2021	IPR013819	Lipoxygenase, C-terminal	GO:0016702|GO:0046872
jg7932.t1	8b62ccbb1cba7f3f63a61639ab562c94	323	PANTHER	PTHR10314	CYSTATHIONINE BETA-SYNTHASE	1	323	2.8E-170	T	24-03-2021	-	-
jg7932.t1	8b62ccbb1cba7f3f63a61639ab562c94	323	CDD	cd01561	CBS_like	16	306	4.29392E-137	T	24-03-2021	-	-
jg7932.t1	8b62ccbb1cba7f3f63a61639ab562c94	323	SUPERFAMILY	SSF53686	Tryptophan synthase beta subunit-like PLP-dependent enzymes	7	314	5.11E-98	T	24-03-2021	IPR036052	Tryptophan synthase beta subunit-like PLP-dependent enzyme	-
jg7932.t1	8b62ccbb1cba7f3f63a61639ab562c94	323	Pfam	PF00291	Pyridoxal-phosphate dependent enzyme	12	298	3.5E-67	T	24-03-2021	IPR001926	Pyridoxal-phosphate dependent enzyme	-
jg7932.t1	8b62ccbb1cba7f3f63a61639ab562c94	323	ProSitePatterns	PS00901	Cysteine synthase/cystathionine beta-synthase P-phosphate attachment site.	37	55	-	T	24-03-2021	IPR001216	Cysteine synthase/cystathionine beta-synthase, pyridoxal-phosphate attachment site	GO:0006535
jg7932.t1	8b62ccbb1cba7f3f63a61639ab562c94	323	TIGRFAM	TIGR01139	cysK: cysteine synthase A	12	310	3.0E-122	T	24-03-2021	IPR005859	Cysteine synthase CysK	GO:0004124|GO:0006535
jg7932.t1	8b62ccbb1cba7f3f63a61639ab562c94	323	Gene3D	G3DSA:3.40.50.1100	-	49	151	3.3E-116	T	24-03-2021	IPR036052	Tryptophan synthase beta subunit-like PLP-dependent enzyme	-
jg7932.t1	8b62ccbb1cba7f3f63a61639ab562c94	323	Gene3D	G3DSA:3.40.50.1100	-	13	305	3.3E-116	T	24-03-2021	IPR036052	Tryptophan synthase beta subunit-like PLP-dependent enzyme	-
jg7932.t1	8b62ccbb1cba7f3f63a61639ab562c94	323	PANTHER	PTHR10314:SF178	O-ACETYLSERINE (THIOL) LYASE	1	323	2.8E-170	T	24-03-2021	-	-
jg7932.t1	8b62ccbb1cba7f3f63a61639ab562c94	323	TIGRFAM	TIGR01136	cysKM: cysteine synthase	12	310	9.1E-120	T	24-03-2021	IPR005856	Cysteine synthase	GO:0004124|GO:0006535
jg57260.t1	d40a5dcdc5b061bb1fb708bc0cdd5b19	117	PANTHER	PTHR33136	RAPID ALKALINIZATION FACTOR-LIKE	9	115	2.4E-43	T	24-03-2021	-	-
jg57260.t1	d40a5dcdc5b061bb1fb708bc0cdd5b19	117	Pfam	PF05498	Rapid ALkalinization Factor (RALF)	56	115	2.1E-28	T	24-03-2021	IPR008801	Rapid ALkalinization Factor	-
jg57260.t1	d40a5dcdc5b061bb1fb708bc0cdd5b19	117	PANTHER	PTHR33136:SF50	PROTEIN RALF-LIKE 33	9	115	2.4E-43	T	24-03-2021	-	-
jg35038.t1	b4e86c8bbc2bddd9b593aa0be7b6378b	213	PANTHER	PTHR31790:SF135	F-BOX ASSOCIATED DOMAIN, TYPE 1-RELATED	13	200	4.0E-14	T	24-03-2021	-	-
jg35038.t1	b4e86c8bbc2bddd9b593aa0be7b6378b	213	Pfam	PF08268	F-box associated domain	46	124	2.3E-8	T	24-03-2021	IPR013187	F-box associated domain, type 3	-
jg35038.t1	b4e86c8bbc2bddd9b593aa0be7b6378b	213	TIGRFAM	TIGR01640	F_box_assoc_1: F-box protein interaction domain	16	171	4.8E-16	T	24-03-2021	IPR017451	F-box associated interaction domain	-
jg35038.t1	b4e86c8bbc2bddd9b593aa0be7b6378b	213	PANTHER	PTHR31790	OS02G0783600 PROTEIN	13	200	4.0E-14	T	24-03-2021	-	-
jg45143.t1	c2eb5532af5f5270c1861bb82e46a642	351	Pfam	PF02866	lactate/malate dehydrogenase, alpha/beta C-terminal domain	180	342	6.5E-24	T	24-03-2021	IPR022383	Lactate/malate dehydrogenase, C-terminal	GO:0016616
jg45143.t1	c2eb5532af5f5270c1861bb82e46a642	351	CDD	cd05293	LDH_1	35	348	7.23206E-179	T	24-03-2021	-	-
jg45143.t1	c2eb5532af5f5270c1861bb82e46a642	351	SUPERFAMILY	SSF51735	NAD(P)-binding Rossmann-fold domains	24	177	2.17E-63	T	24-03-2021	IPR036291	NAD(P)-binding domain superfamily	-
jg45143.t1	c2eb5532af5f5270c1861bb82e46a642	351	PANTHER	PTHR43128	L-2-HYDROXYCARBOXYLATE DEHYDROGENASE (NAD(P)(+))	1	351	5.0E-206	T	24-03-2021	-	-
jg45143.t1	c2eb5532af5f5270c1861bb82e46a642	351	PANTHER	PTHR43128:SF23	L-LACTATE DEHYDROGENASE	1	351	5.0E-206	T	24-03-2021	-	-
jg45143.t1	c2eb5532af5f5270c1861bb82e46a642	351	SUPERFAMILY	SSF56327	LDH C-terminal domain-like	178	348	4.04E-53	T	24-03-2021	IPR015955	Lactate dehydrogenase/glycoside hydrolase, family 4, C-terminal	GO:0003824|GO:0005975|GO:0016616
jg45143.t1	c2eb5532af5f5270c1861bb82e46a642	351	TIGRFAM	TIGR01771	L-LDH-NAD: L-lactate dehydrogenase	42	342	1.3E-115	T	24-03-2021	IPR011304	L-lactate dehydrogenase	GO:0004459|GO:0005737
jg45143.t1	c2eb5532af5f5270c1861bb82e46a642	351	Gene3D	G3DSA:3.90.110.10	-	180	349	3.4E-63	T	24-03-2021	IPR015955	Lactate dehydrogenase/glycoside hydrolase, family 4, C-terminal	GO:0003824|GO:0005975|GO:0016616
jg45143.t1	c2eb5532af5f5270c1861bb82e46a642	351	PRINTS	PR00086	L-lactate dehydrogenase signature	205	218	4.6E-54	T	24-03-2021	IPR001557	L-lactate/malate dehydrogenase	GO:0016616|GO:0019752
jg45143.t1	c2eb5532af5f5270c1861bb82e46a642	351	PRINTS	PR00086	L-lactate dehydrogenase signature	39	63	4.6E-54	T	24-03-2021	IPR001557	L-lactate/malate dehydrogenase	GO:0016616|GO:0019752
jg45143.t1	c2eb5532af5f5270c1861bb82e46a642	351	PRINTS	PR00086	L-lactate dehydrogenase signature	175	193	4.6E-54	T	24-03-2021	IPR001557	L-lactate/malate dehydrogenase	GO:0016616|GO:0019752
jg45143.t1	c2eb5532af5f5270c1861bb82e46a642	351	PRINTS	PR00086	L-lactate dehydrogenase signature	64	88	4.6E-54	T	24-03-2021	IPR001557	L-lactate/malate dehydrogenase	GO:0016616|GO:0019752
jg45143.t1	c2eb5532af5f5270c1861bb82e46a642	351	PRINTS	PR00086	L-lactate dehydrogenase signature	151	171	4.6E-54	T	24-03-2021	IPR001557	L-lactate/malate dehydrogenase	GO:0016616|GO:0019752
jg45143.t1	c2eb5532af5f5270c1861bb82e46a642	351	Gene3D	G3DSA:3.40.50.720	-	21	179	1.2E-62	T	24-03-2021	-	-
jg45143.t1	c2eb5532af5f5270c1861bb82e46a642	351	ProSitePatterns	PS00064	L-lactate dehydrogenase active site.	207	213	-	T	24-03-2021	IPR018177	L-lactate dehydrogenase, active site	GO:0004459
jg45143.t1	c2eb5532af5f5270c1861bb82e46a642	351	Pfam	PF00056	lactate/malate dehydrogenase, NAD binding domain	38	177	2.1E-43	T	24-03-2021	IPR001236	Lactate/malate dehydrogenase, N-terminal	GO:0016491
jg45143.t1	c2eb5532af5f5270c1861bb82e46a642	351	PIRSF	PIRSF000102	Lac_mal_DH	34	351	5.9E-104	T	24-03-2021	IPR001557	L-lactate/malate dehydrogenase	GO:0016616|GO:0019752
jg7616.t1	fbecbfa192161fc20b6b8b19ff5cfda2	340	CDD	cd00593	RIBOc	20	171	4.36298E-40	T	24-03-2021	IPR000999	Ribonuclease III domain	GO:0004525|GO:0006396
jg7616.t1	fbecbfa192161fc20b6b8b19ff5cfda2	340	Pfam	PF00035	Double-stranded RNA binding motif	177	234	1.6E-5	T	24-03-2021	IPR014720	Double-stranded RNA-binding domain	-
jg7616.t1	fbecbfa192161fc20b6b8b19ff5cfda2	340	Pfam	PF00035	Double-stranded RNA binding motif	262	332	1.4E-10	T	24-03-2021	IPR014720	Double-stranded RNA-binding domain	-
jg7616.t1	fbecbfa192161fc20b6b8b19ff5cfda2	340	PANTHER	PTHR14950:SF49	RIBONUCLEASE 3-LIKE PROTEIN 2-RELATED	7	329	4.2E-101	T	24-03-2021	-	-
jg7616.t1	fbecbfa192161fc20b6b8b19ff5cfda2	340	SMART	SM00535	riboneu5	20	171	1.6E-31	T	24-03-2021	IPR000999	Ribonuclease III domain	GO:0004525|GO:0006396
jg7616.t1	fbecbfa192161fc20b6b8b19ff5cfda2	340	Gene3D	G3DSA:3.30.160.20	-	175	246	2.9E-7	T	24-03-2021	-	-
jg7616.t1	fbecbfa192161fc20b6b8b19ff5cfda2	340	SUPERFAMILY	SSF69065	RNase III domain-like	3	165	9.24E-39	T	24-03-2021	IPR036389	Ribonuclease III, endonuclease domain superfamily	GO:0004525|GO:0006396
jg7616.t1	fbecbfa192161fc20b6b8b19ff5cfda2	340	Gene3D	G3DSA:3.30.160.20	-	259	334	5.4E-16	T	24-03-2021	-	-
jg7616.t1	fbecbfa192161fc20b6b8b19ff5cfda2	340	SUPERFAMILY	SSF54768	dsRNA-binding domain-like	130	241	6.78E-11	T	24-03-2021	-	-
jg7616.t1	fbecbfa192161fc20b6b8b19ff5cfda2	340	ProSiteProfiles	PS50137	Double stranded RNA-binding domain (dsRBD) profile.	261	334	11.99	T	24-03-2021	IPR014720	Double-stranded RNA-binding domain	-
jg7616.t1	fbecbfa192161fc20b6b8b19ff5cfda2	340	PANTHER	PTHR14950	DICER-RELATED	7	329	4.2E-101	T	24-03-2021	-	-
jg7616.t1	fbecbfa192161fc20b6b8b19ff5cfda2	340	Gene3D	G3DSA:1.10.1520.10	-	1	174	3.4E-51	T	24-03-2021	IPR036389	Ribonuclease III, endonuclease domain superfamily	GO:0004525|GO:0006396
jg7616.t1	fbecbfa192161fc20b6b8b19ff5cfda2	340	SUPERFAMILY	SSF54768	dsRNA-binding domain-like	261	335	5.81E-12	T	24-03-2021	-	-
jg7616.t1	fbecbfa192161fc20b6b8b19ff5cfda2	340	ProSiteProfiles	PS50142	Ribonuclease III family domain profile.	5	148	34.471	T	24-03-2021	IPR000999	Ribonuclease III domain	GO:0004525|GO:0006396
jg7616.t1	fbecbfa192161fc20b6b8b19ff5cfda2	340	SMART	SM00358	DRBM_3	262	333	1.9E-9	T	24-03-2021	IPR014720	Double-stranded RNA-binding domain	-
jg7616.t1	fbecbfa192161fc20b6b8b19ff5cfda2	340	SMART	SM00358	DRBM_3	177	238	0.0016	T	24-03-2021	IPR014720	Double-stranded RNA-binding domain	-
jg7616.t1	fbecbfa192161fc20b6b8b19ff5cfda2	340	Pfam	PF00636	Ribonuclease III domain	38	146	8.9E-23	T	24-03-2021	IPR000999	Ribonuclease III domain	GO:0004525|GO:0006396
jg6961.t1	2277433f4c781fcd97547425f5e796c2	104	MobiDBLite	mobidb-lite	consensus disorder prediction	81	104	-	T	24-03-2021	-	-
jg6961.t1	2277433f4c781fcd97547425f5e796c2	104	Gene3D	G3DSA:3.40.50.720	-	8	64	1.1E-13	T	24-03-2021	-	-
jg6961.t1	2277433f4c781fcd97547425f5e796c2	104	SUPERFAMILY	SSF51735	NAD(P)-binding Rossmann-fold domains	5	53	2.6E-10	T	24-03-2021	IPR036291	NAD(P)-binding domain superfamily	-
jg6961.t1	2277433f4c781fcd97547425f5e796c2	104	Pfam	PF16363	GDP-mannose 4,6 dehydratase	9	65	8.4E-8	T	24-03-2021	IPR016040	NAD(P)-binding domain	-
jg6961.t1	2277433f4c781fcd97547425f5e796c2	104	PANTHER	PTHR43725:SF26	BNAA06G38100D PROTEIN	3	64	1.1E-24	T	24-03-2021	-	-
jg6961.t1	2277433f4c781fcd97547425f5e796c2	104	PANTHER	PTHR43725	UDP-GLUCOSE 4-EPIMERASE	3	64	1.1E-24	T	24-03-2021	-	-
jg52990.t1	9458c417babd38af10c750dd2028f6cc	592	Pfam	PF18511	F-box	13	53	2.6E-20	T	24-03-2021	IPR041567	COI1, F-box	-
jg52990.t1	9458c417babd38af10c750dd2028f6cc	592	SMART	SM00367	LRR_CC_2	431	457	25.0	T	24-03-2021	IPR006553	Leucine-rich repeat, cysteine-containing subtype	-
jg52990.t1	9458c417babd38af10c750dd2028f6cc	592	SMART	SM00367	LRR_CC_2	313	336	440.0	T	24-03-2021	IPR006553	Leucine-rich repeat, cysteine-containing subtype	-
jg52990.t1	9458c417babd38af10c750dd2028f6cc	592	SMART	SM00367	LRR_CC_2	136	161	90.0	T	24-03-2021	IPR006553	Leucine-rich repeat, cysteine-containing subtype	-
jg52990.t1	9458c417babd38af10c750dd2028f6cc	592	SMART	SM00367	LRR_CC_2	373	397	87.0	T	24-03-2021	IPR006553	Leucine-rich repeat, cysteine-containing subtype	-
jg52990.t1	9458c417babd38af10c750dd2028f6cc	592	SMART	SM00367	LRR_CC_2	483	507	170.0	T	24-03-2021	IPR006553	Leucine-rich repeat, cysteine-containing subtype	-
jg52990.t1	9458c417babd38af10c750dd2028f6cc	592	Pfam	PF18791	Transport inhibitor response 1 protein domain	72	118	1.1E-22	T	24-03-2021	IPR041101	Transport inhibitor response 1 domain	-
jg52990.t1	9458c417babd38af10c750dd2028f6cc	592	Gene3D	G3DSA:3.80.10.10	Ribonuclease Inhibitor	52	588	5.8E-173	T	24-03-2021	IPR032675	Leucine-rich repeat domain superfamily	-
jg52990.t1	9458c417babd38af10c750dd2028f6cc	592	PANTHER	PTHR16134	F-BOX/TPR REPEAT PROTEIN POF3	12	587	1.1E-286	T	24-03-2021	-	-
jg52990.t1	9458c417babd38af10c750dd2028f6cc	592	PANTHER	PTHR16134:SF43	CORONATINE-INSENSITIVE PROTEIN 1	12	587	1.1E-286	T	24-03-2021	-	-
jg52990.t1	9458c417babd38af10c750dd2028f6cc	592	SUPERFAMILY	SSF52047	RNI-like	90	521	5.69E-27	T	24-03-2021	-	-
jg52990.t1	9458c417babd38af10c750dd2028f6cc	592	SUPERFAMILY	SSF52047	RNI-like	371	527	2.82E-10	T	24-03-2021	-	-
jg52990.t1	9458c417babd38af10c750dd2028f6cc	592	Gene3D	G3DSA:1.20.1280.50	-	2	51	1.8E-15	T	24-03-2021	-	-
jg21394.t1	bc834ed1e717df78d5aa837a7b8a70de	213	MobiDBLite	mobidb-lite	consensus disorder prediction	117	138	-	T	24-03-2021	-	-
jg21394.t1	bc834ed1e717df78d5aa837a7b8a70de	213	MobiDBLite	mobidb-lite	consensus disorder prediction	94	138	-	T	24-03-2021	-	-
jg21394.t1	bc834ed1e717df78d5aa837a7b8a70de	213	SMART	SM00380	rav1_2	16	79	1.8E-30	T	24-03-2021	IPR001471	AP2/ERF domain	GO:0003700|GO:0006355
jg21394.t1	bc834ed1e717df78d5aa837a7b8a70de	213	Gene3D	G3DSA:3.30.730.10	-	15	75	4.8E-26	T	24-03-2021	IPR036955	AP2/ERF domain superfamily	GO:0003700|GO:0006355
jg21394.t1	bc834ed1e717df78d5aa837a7b8a70de	213	MobiDBLite	mobidb-lite	consensus disorder prediction	94	109	-	T	24-03-2021	-	-
jg21394.t1	bc834ed1e717df78d5aa837a7b8a70de	213	SUPERFAMILY	SSF54171	DNA-binding domain	15	74	7.19E-20	T	24-03-2021	IPR016177	DNA-binding domain superfamily	GO:0003677
jg21394.t1	bc834ed1e717df78d5aa837a7b8a70de	213	CDD	cd00018	AP2	15	75	3.94756E-30	T	24-03-2021	IPR001471	AP2/ERF domain	GO:0003700|GO:0006355
jg21394.t1	bc834ed1e717df78d5aa837a7b8a70de	213	ProSiteProfiles	PS51032	AP2/ERF domain profile.	16	73	21.509	T	24-03-2021	IPR001471	AP2/ERF domain	GO:0003700|GO:0006355
jg21394.t1	bc834ed1e717df78d5aa837a7b8a70de	213	Pfam	PF00847	AP2 domain	15	65	3.5E-12	T	24-03-2021	IPR001471	AP2/ERF domain	GO:0003700|GO:0006355
jg21394.t1	bc834ed1e717df78d5aa837a7b8a70de	213	PRINTS	PR00367	Ethylene responsive element binding protein signature	17	28	6.7E-9	T	24-03-2021	IPR001471	AP2/ERF domain	GO:0003700|GO:0006355
jg21394.t1	bc834ed1e717df78d5aa837a7b8a70de	213	PRINTS	PR00367	Ethylene responsive element binding protein signature	39	55	6.7E-9	T	24-03-2021	IPR001471	AP2/ERF domain	GO:0003700|GO:0006355
jg21394.t1	bc834ed1e717df78d5aa837a7b8a70de	213	PANTHER	PTHR31985	ETHYLENE-RESPONSIVE TRANSCRIPTION FACTOR ERF042-RELATED	10	213	1.1E-71	T	24-03-2021	-	-
jg21394.t1	bc834ed1e717df78d5aa837a7b8a70de	213	PANTHER	PTHR31985:SF193	TRANSCRIPTION FACTOR AP2-EREBP FAMILY-RELATED	10	213	1.1E-71	T	24-03-2021	-	-
jg44909.t1	5e91ae9d61e8dbf87e2864b27e44940e	709	Pfam	PF14577	Sieve element occlusion C-terminus	481	679	1.9E-27	T	24-03-2021	IPR027944	Sieve element occlusion, C-terminal	-
jg44909.t1	5e91ae9d61e8dbf87e2864b27e44940e	709	Gene3D	G3DSA:3.40.30.10	Glutaredoxin	317	460	8.4E-6	T	24-03-2021	IPR036249	Thioredoxin-like superfamily	-
jg44909.t1	5e91ae9d61e8dbf87e2864b27e44940e	709	Pfam	PF14576	Sieve element occlusion N-terminus	39	287	5.5E-37	T	24-03-2021	IPR027942	Sieve element occlusion, N-terminal	-
jg44909.t1	5e91ae9d61e8dbf87e2864b27e44940e	709	PANTHER	PTHR33232	PROTEIN SIEVE ELEMENT OCCLUSION B-LIKE	22	682	1.8E-142	T	24-03-2021	IPR039299	Protein SIEVE ELEMENT OCCLUSION	GO:0010088
jg44909.t1	5e91ae9d61e8dbf87e2864b27e44940e	709	PANTHER	PTHR33232:SF17	SIEVE ELEMENT OCCLUSION-RELATED	22	682	1.8E-142	T	24-03-2021	-	-
jg1670.t1	d77e7666289d26e0544d802fe4c7a961	268	PANTHER	PTHR47488	HEAVY METAL TRANSPORT/DETOXIFICATION SUPERFAMILY PROTEIN	35	118	4.5E-54	T	24-03-2021	IPR044169	Protein PYRICULARIA ORYZAE RESISTANCE 21	GO:1900150
jg1670.t1	d77e7666289d26e0544d802fe4c7a961	268	SUPERFAMILY	SSF55008	HMA, heavy metal-associated domain	41	102	9.03E-7	T	24-03-2021	IPR036163	Heavy metal-associated domain superfamily	GO:0046872
jg1670.t1	d77e7666289d26e0544d802fe4c7a961	268	PANTHER	PTHR47488:SF16	HEAVY-METAL-ASSOCIATED DOMAIN PROTEIN	35	118	4.5E-54	T	24-03-2021	-	-
jg1670.t1	d77e7666289d26e0544d802fe4c7a961	268	PRINTS	PR01217	Proline rich extensin signature	122	143	1.7E-10	T	24-03-2021	-	-
jg1670.t1	d77e7666289d26e0544d802fe4c7a961	268	PRINTS	PR01217	Proline rich extensin signature	143	159	1.7E-10	T	24-03-2021	-	-
jg1670.t1	d77e7666289d26e0544d802fe4c7a961	268	PRINTS	PR01217	Proline rich extensin signature	110	122	1.7E-10	T	24-03-2021	-	-
jg1670.t1	d77e7666289d26e0544d802fe4c7a961	268	PANTHER	PTHR47488:SF16	HEAVY-METAL-ASSOCIATED DOMAIN PROTEIN	194	268	4.5E-54	T	24-03-2021	-	-
jg1670.t1	d77e7666289d26e0544d802fe4c7a961	268	PANTHER	PTHR47488	HEAVY METAL TRANSPORT/DETOXIFICATION SUPERFAMILY PROTEIN	194	268	4.5E-54	T	24-03-2021	IPR044169	Protein PYRICULARIA ORYZAE RESISTANCE 21	GO:1900150
jg33098.t1	36a6e60e0af0100900ea093253d1da1d	362	Pfam	PF00646	F-box domain	13	49	1.2E-10	T	24-03-2021	IPR001810	F-box domain	GO:0005515
jg33098.t1	36a6e60e0af0100900ea093253d1da1d	362	ProSiteProfiles	PS50181	F-box domain profile.	13	53	10.319	T	24-03-2021	IPR001810	F-box domain	GO:0005515
jg33098.t1	36a6e60e0af0100900ea093253d1da1d	362	PANTHER	PTHR23505:SF58	PROTEIN SPINSTER-LIKE	117	352	5.8E-97	T	24-03-2021	-	-
jg33098.t1	36a6e60e0af0100900ea093253d1da1d	362	SUPERFAMILY	SSF81383	F-box domain	13	59	1.7E-14	T	24-03-2021	IPR036047	F-box-like domain superfamily	GO:0005515
jg33098.t1	36a6e60e0af0100900ea093253d1da1d	362	Gene3D	G3DSA:1.20.1280.50	-	2	95	2.0E-9	T	24-03-2021	-	-
jg33098.t1	36a6e60e0af0100900ea093253d1da1d	362	SUPERFAMILY	SSF103473	MFS general substrate transporter	140	355	5.36E-22	T	24-03-2021	IPR036259	MFS transporter superfamily	-
jg33098.t1	36a6e60e0af0100900ea093253d1da1d	362	SMART	SM00256	fbox_2	13	53	2.6E-9	T	24-03-2021	IPR001810	F-box domain	GO:0005515
jg33098.t1	36a6e60e0af0100900ea093253d1da1d	362	Pfam	PF07690	Major Facilitator Superfamily	133	355	2.4E-21	T	24-03-2021	IPR011701	Major facilitator superfamily	GO:0022857|GO:0055085
jg33098.t1	36a6e60e0af0100900ea093253d1da1d	362	Gene3D	G3DSA:1.20.1250.20	MFS general substrate transporter like domains	127	362	1.4E-18	T	24-03-2021	-	-
jg33098.t1	36a6e60e0af0100900ea093253d1da1d	362	ProSiteProfiles	PS50850	Major facilitator superfamily (MFS) profile.	1	362	9.017	T	24-03-2021	IPR020846	Major facilitator superfamily domain	GO:0022857
jg33098.t1	36a6e60e0af0100900ea093253d1da1d	362	PANTHER	PTHR23505	SPINSTER	117	352	5.8E-97	T	24-03-2021	-	-
jg33790.t1	518eb9d35b5d1afe64342612fa6ac667	68	PANTHER	PTHR10383:SF46	SERINE INCORPORATOR/TMS MEMBRANE PROTEIN-RELATED	6	56	6.6E-18	T	24-03-2021	-	-
jg33790.t1	518eb9d35b5d1afe64342612fa6ac667	68	PANTHER	PTHR10383	SERINE INCORPORATOR	6	56	6.6E-18	T	24-03-2021	IPR005016	Serine incorporator/TMS membrane protein	GO:0016020
jg39455.t1	35163fb05c84ed2b916119f9b31cee2b	77	Pfam	PF01439	Metallothionein	1	76	1.5E-28	T	24-03-2021	IPR000347	Metallothionein, family 15, plant	GO:0046872
jg39455.t1	35163fb05c84ed2b916119f9b31cee2b	77	PANTHER	PTHR33543:SF16	METALLOTHIONEIN-LIKE PROTEIN TYPE 2	1	77	4.8E-29	T	24-03-2021	-	-
jg39455.t1	35163fb05c84ed2b916119f9b31cee2b	77	PANTHER	PTHR33543	METALLOTHIONEIN-LIKE PROTEIN 2A	1	77	4.8E-29	T	24-03-2021	IPR000347	Metallothionein, family 15, plant	GO:0046872
jg35710.t1	8acce9e7730970e90dfdbf54c721f5ca	312	PANTHER	PTHR31444	OS11G0490100 PROTEIN	5	307	5.3E-162	T	24-03-2021	IPR006514	IRX15/IRX15L/IGXM	GO:0045492
jg35710.t1	8acce9e7730970e90dfdbf54c721f5ca	312	TIGRFAM	TIGR01627	A_thal_3515: uncharacterized plant-specific domain TIGR01627	76	302	4.2E-95	T	24-03-2021	IPR006514	IRX15/IRX15L/IGXM	GO:0045492
jg35710.t1	8acce9e7730970e90dfdbf54c721f5ca	312	Pfam	PF04669	Polysaccharide biosynthesis	101	288	2.8E-74	T	24-03-2021	IPR021148	Polysaccharide biosynthesis domain	-
jg35710.t1	8acce9e7730970e90dfdbf54c721f5ca	312	PANTHER	PTHR31444:SF8	PROTEIN IRREGULAR XYLEM 15	5	307	5.3E-162	T	24-03-2021	-	-
jg20390.t1	eafd2aad62d73d17c3f2eb6b6560e04d	114	Gene3D	G3DSA:3.40.50.10140	-	36	112	1.6E-8	T	24-03-2021	IPR035897	Toll/interleukin-1 receptor homology (TIR) domain superfamily	-
jg20390.t1	eafd2aad62d73d17c3f2eb6b6560e04d	114	SUPERFAMILY	SSF52200	Toll/Interleukin receptor TIR domain	37	71	6.67E-6	T	24-03-2021	IPR035897	Toll/interleukin-1 receptor homology (TIR) domain superfamily	-
jg35218.t1	034e74fdf584edaf3b69ca7a653cf491	1107	Pfam	PF00931	NB-ARC domain	201	422	4.1E-25	T	24-03-2021	IPR002182	NB-ARC	GO:0043531
jg35218.t1	034e74fdf584edaf3b69ca7a653cf491	1107	PRINTS	PR00364	Disease resistance protein signature	696	712	4.2E-20	T	24-03-2021	-	-
jg35218.t1	034e74fdf584edaf3b69ca7a653cf491	1107	PRINTS	PR00364	Disease resistance protein signature	387	401	4.2E-20	T	24-03-2021	-	-
jg35218.t1	034e74fdf584edaf3b69ca7a653cf491	1107	PRINTS	PR00364	Disease resistance protein signature	217	232	4.2E-20	T	24-03-2021	-	-
jg35218.t1	034e74fdf584edaf3b69ca7a653cf491	1107	PRINTS	PR00364	Disease resistance protein signature	294	308	4.2E-20	T	24-03-2021	-	-
jg35218.t1	034e74fdf584edaf3b69ca7a653cf491	1107	SUPERFAMILY	SSF52058	L domain-like	541	892	3.32E-48	T	24-03-2021	-	-
jg35218.t1	034e74fdf584edaf3b69ca7a653cf491	1107	SUPERFAMILY	SSF46785	Winged helix DNA-binding domain	423	531	2.99E-15	T	24-03-2021	IPR036390	Winged helix DNA-binding domain superfamily	-
jg35218.t1	034e74fdf584edaf3b69ca7a653cf491	1107	Gene3D	G3DSA:3.40.50.300	-	186	347	1.1E-26	T	24-03-2021	-	-
jg35218.t1	034e74fdf584edaf3b69ca7a653cf491	1107	Coils	Coil	Coil	121	148	-	T	24-03-2021	-	-
jg35218.t1	034e74fdf584edaf3b69ca7a653cf491	1107	PANTHER	PTHR11017	LEUCINE-RICH REPEAT-CONTAINING PROTEIN	26	1018	9.9E-222	T	24-03-2021	-	-
jg35218.t1	034e74fdf584edaf3b69ca7a653cf491	1107	SUPERFAMILY	SSF52540	P-loop containing nucleoside triphosphate hydrolases	186	446	3.42E-59	T	24-03-2021	IPR027417	P-loop containing nucleoside triphosphate hydrolase	-
jg35218.t1	034e74fdf584edaf3b69ca7a653cf491	1107	ProSiteProfiles	PS50104	TIR domain profile.	14	155	26.875	T	24-03-2021	IPR000157	Toll/interleukin-1 receptor homology (TIR) domain	GO:0005515|GO:0007165
jg35218.t1	034e74fdf584edaf3b69ca7a653cf491	1107	SUPERFAMILY	SSF52200	Toll/Interleukin receptor TIR domain	6	157	2.75E-39	T	24-03-2021	IPR035897	Toll/interleukin-1 receptor homology (TIR) domain superfamily	-
jg35218.t1	034e74fdf584edaf3b69ca7a653cf491	1107	Pfam	PF01582	TIR domain	16	185	3.5E-37	T	24-03-2021	IPR000157	Toll/interleukin-1 receptor homology (TIR) domain	GO:0005515|GO:0007165
jg35218.t1	034e74fdf584edaf3b69ca7a653cf491	1107	Gene3D	G3DSA:3.80.10.10	Ribonuclease Inhibitor	544	721	1.6E-26	T	24-03-2021	IPR032675	Leucine-rich repeat domain superfamily	-
jg35218.t1	034e74fdf584edaf3b69ca7a653cf491	1107	Gene3D	G3DSA:3.80.10.10	Ribonuclease Inhibitor	722	906	2.1E-22	T	24-03-2021	IPR032675	Leucine-rich repeat domain superfamily	-
jg35218.t1	034e74fdf584edaf3b69ca7a653cf491	1107	Gene3D	G3DSA:3.40.50.10140	-	10	185	9.1E-62	T	24-03-2021	IPR035897	Toll/interleukin-1 receptor homology (TIR) domain superfamily	-
jg35218.t1	034e74fdf584edaf3b69ca7a653cf491	1107	PANTHER	PTHR11017:SF219	ARCHAEAL ATPASE	26	1018	9.9E-222	T	24-03-2021	-	-
jg35218.t1	034e74fdf584edaf3b69ca7a653cf491	1107	SMART	SM00255	till_3	15	155	2.1E-38	T	24-03-2021	IPR000157	Toll/interleukin-1 receptor homology (TIR) domain	GO:0005515|GO:0007165
jg23874.t1	f24747af99c8417d28f66e61242ddca1	408	PANTHER	PTHR19446:SF440	-	205	302	4.6E-22	T	24-03-2021	-	-
jg23874.t1	f24747af99c8417d28f66e61242ddca1	408	PANTHER	PTHR19446	REVERSE TRANSCRIPTASES	205	302	4.6E-22	T	24-03-2021	-	-
jg47188.t1	b7e831d162237ac7fb71fa30bf0fa0bf	412	ProSiteProfiles	PS51322	UEV domain profile.	18	162	47.901	T	24-03-2021	IPR008883	Ubiquitin E2 variant, N-terminal	GO:0006464|GO:0015031
jg47188.t1	b7e831d162237ac7fb71fa30bf0fa0bf	412	ProSiteProfiles	PS51312	Steadiness box (SB) domain profile.	333	401	11.95	T	24-03-2021	IPR017916	Steadiness box (SB) domain	-
jg47188.t1	b7e831d162237ac7fb71fa30bf0fa0bf	412	PANTHER	PTHR23306	TUMOR SUSCEPTIBILITY GENE 101 PROTEIN-RELATED	1	407	4.7E-181	T	24-03-2021	-	-
jg47188.t1	b7e831d162237ac7fb71fa30bf0fa0bf	412	SUPERFAMILY	SSF140111	Endosomal sorting complex assembly domain	333	393	1.37E-18	T	24-03-2021	IPR037202	ESCRT assembly domain	-
jg47188.t1	b7e831d162237ac7fb71fa30bf0fa0bf	412	MobiDBLite	mobidb-lite	consensus disorder prediction	213	233	-	T	24-03-2021	-	-
jg47188.t1	b7e831d162237ac7fb71fa30bf0fa0bf	412	Pfam	PF05743	UEV domain	38	158	4.1E-41	T	24-03-2021	IPR008883	Ubiquitin E2 variant, N-terminal	GO:0006464|GO:0015031
jg47188.t1	b7e831d162237ac7fb71fa30bf0fa0bf	412	Coils	Coil	Coil	276	303	-	T	24-03-2021	-	-
jg47188.t1	b7e831d162237ac7fb71fa30bf0fa0bf	412	Gene3D	G3DSA:3.10.110.10	Ubiquitin Conjugating Enzyme	4	160	1.9E-50	T	24-03-2021	IPR016135	Ubiquitin-conjugating enzyme/RWD-like	-
jg47188.t1	b7e831d162237ac7fb71fa30bf0fa0bf	412	SUPERFAMILY	SSF54495	UBC-like	24	161	8.63E-32	T	24-03-2021	IPR016135	Ubiquitin-conjugating enzyme/RWD-like	-
jg47188.t1	b7e831d162237ac7fb71fa30bf0fa0bf	412	Pfam	PF09454	Vps23 core domain	328	390	2.8E-24	T	24-03-2021	IPR017916	Steadiness box (SB) domain	-
jg47188.t1	b7e831d162237ac7fb71fa30bf0fa0bf	412	PANTHER	PTHR23306:SF22	PROTEIN ELC	1	407	4.7E-181	T	24-03-2021	-	-
jg53612.t1	b7e831d162237ac7fb71fa30bf0fa0bf	412	ProSiteProfiles	PS51322	UEV domain profile.	18	162	47.901	T	24-03-2021	IPR008883	Ubiquitin E2 variant, N-terminal	GO:0006464|GO:0015031
jg53612.t1	b7e831d162237ac7fb71fa30bf0fa0bf	412	ProSiteProfiles	PS51312	Steadiness box (SB) domain profile.	333	401	11.95	T	24-03-2021	IPR017916	Steadiness box (SB) domain	-
jg53612.t1	b7e831d162237ac7fb71fa30bf0fa0bf	412	PANTHER	PTHR23306	TUMOR SUSCEPTIBILITY GENE 101 PROTEIN-RELATED	1	407	4.7E-181	T	24-03-2021	-	-
jg53612.t1	b7e831d162237ac7fb71fa30bf0fa0bf	412	SUPERFAMILY	SSF140111	Endosomal sorting complex assembly domain	333	393	1.37E-18	T	24-03-2021	IPR037202	ESCRT assembly domain	-
jg53612.t1	b7e831d162237ac7fb71fa30bf0fa0bf	412	MobiDBLite	mobidb-lite	consensus disorder prediction	213	233	-	T	24-03-2021	-	-
jg53612.t1	b7e831d162237ac7fb71fa30bf0fa0bf	412	Pfam	PF05743	UEV domain	38	158	4.1E-41	T	24-03-2021	IPR008883	Ubiquitin E2 variant, N-terminal	GO:0006464|GO:0015031
jg53612.t1	b7e831d162237ac7fb71fa30bf0fa0bf	412	Coils	Coil	Coil	276	303	-	T	24-03-2021	-	-
jg53612.t1	b7e831d162237ac7fb71fa30bf0fa0bf	412	Gene3D	G3DSA:3.10.110.10	Ubiquitin Conjugating Enzyme	4	160	1.9E-50	T	24-03-2021	IPR016135	Ubiquitin-conjugating enzyme/RWD-like	-
jg53612.t1	b7e831d162237ac7fb71fa30bf0fa0bf	412	SUPERFAMILY	SSF54495	UBC-like	24	161	8.63E-32	T	24-03-2021	IPR016135	Ubiquitin-conjugating enzyme/RWD-like	-
jg53612.t1	b7e831d162237ac7fb71fa30bf0fa0bf	412	Pfam	PF09454	Vps23 core domain	328	390	2.8E-24	T	24-03-2021	IPR017916	Steadiness box (SB) domain	-
jg53612.t1	b7e831d162237ac7fb71fa30bf0fa0bf	412	PANTHER	PTHR23306:SF22	PROTEIN ELC	1	407	4.7E-181	T	24-03-2021	-	-
jg40022.t1	36ac90497ab92b19dce8d18a4d7c807c	293	Pfam	PF00383	Cytidine and deoxycytidylate deaminase zinc-binding region	37	115	2.6E-10	T	24-03-2021	IPR002125	Cytidine and deoxycytidylate deaminase domain	-
jg40022.t1	36ac90497ab92b19dce8d18a4d7c807c	293	TIGRFAM	TIGR01355	cyt_deam_dimer: cytidine deaminase	5	287	3.7E-103	T	24-03-2021	IPR006263	Cytidine deaminase, homodimeric	GO:0004126|GO:0008270|GO:0009972
jg40022.t1	36ac90497ab92b19dce8d18a4d7c807c	293	Gene3D	G3DSA:3.40.140.10	Cytidine Deaminase	6	153	3.4E-30	T	24-03-2021	-	-
jg40022.t1	36ac90497ab92b19dce8d18a4d7c807c	293	PANTHER	PTHR11644:SF25	BNAA03G49610D PROTEIN	132	284	2.3E-105	T	24-03-2021	-	-
jg40022.t1	36ac90497ab92b19dce8d18a4d7c807c	293	PANTHER	PTHR11644:SF25	BNAA03G49610D PROTEIN	1	129	2.3E-105	T	24-03-2021	-	-
jg40022.t1	36ac90497ab92b19dce8d18a4d7c807c	293	PIRSF	PIRSF006334	Cdd_plus_pseudo	1	289	1.6E-94	T	24-03-2021	-	-
jg40022.t1	36ac90497ab92b19dce8d18a4d7c807c	293	CDD	cd01283	cytidine_deaminase	39	133	7.54746E-22	T	24-03-2021	-	-
jg40022.t1	36ac90497ab92b19dce8d18a4d7c807c	293	ProSiteProfiles	PS51747	Cytidine and deoxycytidylate deaminases domain profile.	23	146	19.195	T	24-03-2021	IPR002125	Cytidine and deoxycytidylate deaminase domain	-
jg40022.t1	36ac90497ab92b19dce8d18a4d7c807c	293	Gene3D	G3DSA:3.40.140.10	Cytidine Deaminase	173	287	3.5E-29	T	24-03-2021	-	-
jg40022.t1	36ac90497ab92b19dce8d18a4d7c807c	293	SUPERFAMILY	SSF53927	Cytidine deaminase-like	18	119	8.53E-26	T	24-03-2021	IPR016193	Cytidine deaminase-like	GO:0003824
jg40022.t1	36ac90497ab92b19dce8d18a4d7c807c	293	ProSitePatterns	PS00903	Cytidine and deoxycytidylate deaminases zinc-binding region signature.	77	111	-	T	24-03-2021	IPR016192	APOBEC/CMP deaminase, zinc-binding	GO:0008270|GO:0016787
jg40022.t1	36ac90497ab92b19dce8d18a4d7c807c	293	SUPERFAMILY	SSF53927	Cytidine deaminase-like	130	277	1.13E-29	T	24-03-2021	IPR016193	Cytidine deaminase-like	GO:0003824
jg40022.t1	36ac90497ab92b19dce8d18a4d7c807c	293	CDD	cd01283	cytidine_deaminase	186	252	2.01872E-11	T	24-03-2021	-	-
jg40022.t1	36ac90497ab92b19dce8d18a4d7c807c	293	PANTHER	PTHR11644	CYTIDINE DEAMINASE	132	284	2.3E-105	T	24-03-2021	-	-
jg40022.t1	36ac90497ab92b19dce8d18a4d7c807c	293	PANTHER	PTHR11644	CYTIDINE DEAMINASE	1	129	2.3E-105	T	24-03-2021	-	-
jg40022.t1	36ac90497ab92b19dce8d18a4d7c807c	293	Pfam	PF08211	Cytidine and deoxycytidylate deaminase zinc-binding region	135	270	6.2E-50	T	24-03-2021	IPR013171	Cytidine/deoxycytidylate deaminase, zinc-binding domain	GO:0004126|GO:0008270|GO:0009972
jg40022.t1	36ac90497ab92b19dce8d18a4d7c807c	293	ProSiteProfiles	PS51747	Cytidine and deoxycytidylate deaminases domain profile.	178	293	19.865	T	24-03-2021	IPR002125	Cytidine and deoxycytidylate deaminase domain	-
jg20425.t1	be1eb23b52b13eec43120f6206a9c9f2	513	CDD	cd03431	DNA_Glycosylase_C	320	442	4.34923E-20	T	24-03-2021	IPR029119	MutY, C-terminal	-
jg20425.t1	be1eb23b52b13eec43120f6206a9c9f2	513	ProSitePatterns	PS01155	Endonuclease III family signature.	161	188	-	T	24-03-2021	IPR004036	Endonuclease III-like, conserved site-2	-
jg20425.t1	be1eb23b52b13eec43120f6206a9c9f2	513	Pfam	PF00633	Helix-hairpin-helix motif	160	187	1.7E-6	T	24-03-2021	IPR000445	Helix-hairpin-helix motif	GO:0003677
jg20425.t1	be1eb23b52b13eec43120f6206a9c9f2	513	MobiDBLite	mobidb-lite	consensus disorder prediction	1	32	-	T	24-03-2021	-	-
jg20425.t1	be1eb23b52b13eec43120f6206a9c9f2	513	PANTHER	PTHR42944	ADENINE DNA GLYCOSYLASE	16	450	9.9E-181	T	24-03-2021	IPR044298	Adenine/Thymine-DNA glycosylase	GO:0006284|GO:0016798
jg20425.t1	be1eb23b52b13eec43120f6206a9c9f2	513	Gene3D	G3DSA:3.90.79.10	Nucleoside Triphosphate Pyrophosphohydrolase	290	452	5.0E-34	T	24-03-2021	-	-
jg20425.t1	be1eb23b52b13eec43120f6206a9c9f2	513	Gene3D	G3DSA:1.10.1670.10	-	48	269	5.5E-95	T	24-03-2021	IPR023170	Helix-turn-helix, base-excision DNA repair, C-terminal	-
jg20425.t1	be1eb23b52b13eec43120f6206a9c9f2	513	CDD	cd00056	ENDO3c	91	247	4.13707E-49	T	24-03-2021	IPR003265	HhH-GPD domain	GO:0006284
jg20425.t1	be1eb23b52b13eec43120f6206a9c9f2	513	Gene3D	G3DSA:1.10.340.30	Hypothetical protein; domain 2	63	191	5.5E-95	T	24-03-2021	-	-
jg20425.t1	be1eb23b52b13eec43120f6206a9c9f2	513	SUPERFAMILY	SSF55811	Nudix	285	445	1.56E-16	T	24-03-2021	IPR015797	NUDIX hydrolase-like domain superfamily	GO:0016787
jg20425.t1	be1eb23b52b13eec43120f6206a9c9f2	513	SMART	SM00478	endo3end	99	249	2.7E-48	T	24-03-2021	IPR003265	HhH-GPD domain	GO:0006284
jg20425.t1	be1eb23b52b13eec43120f6206a9c9f2	513	Pfam	PF00730	HhH-GPD superfamily base excision DNA repair protein	95	227	2.4E-21	T	24-03-2021	IPR003265	HhH-GPD domain	GO:0006284
jg20425.t1	be1eb23b52b13eec43120f6206a9c9f2	513	Pfam	PF14815	NUDIX domain	319	442	7.2E-15	T	24-03-2021	IPR029119	MutY, C-terminal	-
jg20425.t1	be1eb23b52b13eec43120f6206a9c9f2	513	SUPERFAMILY	SSF48150	DNA-glycosylase	49	269	1.19E-66	T	24-03-2021	IPR011257	DNA glycosylase	GO:0003824|GO:0006281
jg44221.t1	b9f6eba0dc7a47ea361097fef55636bd	98	Gene3D	G3DSA:1.25.40.20	-	1	91	1.1E-10	T	24-03-2021	IPR036770	Ankyrin repeat-containing domain superfamily	-
jg44221.t1	b9f6eba0dc7a47ea361097fef55636bd	98	PANTHER	PTHR24128	HOMEOBOX PROTEIN WARIAI	42	87	1.0E-11	T	24-03-2021	-	-
jg44221.t1	b9f6eba0dc7a47ea361097fef55636bd	98	PANTHER	PTHR24128	HOMEOBOX PROTEIN WARIAI	2	42	1.0E-11	T	24-03-2021	-	-
jg44221.t1	b9f6eba0dc7a47ea361097fef55636bd	98	SUPERFAMILY	SSF48403	Ankyrin repeat	10	88	4.51E-11	T	24-03-2021	IPR036770	Ankyrin repeat-containing domain superfamily	-
jg44221.t1	b9f6eba0dc7a47ea361097fef55636bd	98	Pfam	PF00023	Ankyrin repeat	16	42	5.9E-4	T	24-03-2021	IPR002110	Ankyrin repeat	GO:0005515
jg44221.t1	b9f6eba0dc7a47ea361097fef55636bd	98	PANTHER	PTHR24128:SF56	ANKYRIN REPEAT-CONTAINING PROTEIN ITN1-LIKE	42	87	1.0E-11	T	24-03-2021	-	-
jg44221.t1	b9f6eba0dc7a47ea361097fef55636bd	98	PANTHER	PTHR24128:SF56	ANKYRIN REPEAT-CONTAINING PROTEIN ITN1-LIKE	2	42	1.0E-11	T	24-03-2021	-	-
jg1387.t1	a4c9bafc4e648b7ecc4a56572f111274	524	MobiDBLite	mobidb-lite	consensus disorder prediction	256	278	-	T	24-03-2021	-	-
jg1387.t1	a4c9bafc4e648b7ecc4a56572f111274	524	MobiDBLite	mobidb-lite	consensus disorder prediction	501	524	-	T	24-03-2021	-	-
jg1387.t1	a4c9bafc4e648b7ecc4a56572f111274	524	Pfam	PF14111	Domain of unknown function (DUF4283)	100	183	6.1E-11	T	24-03-2021	IPR025558	Domain of unknown function DUF4283	-
jg3610.t1	6e8f53d4139a84a794ce53d91ce229f6	102	Pfam	PF05742	Transport and Golgi organisation 2	26	90	4.0E-9	T	24-03-2021	IPR008551	Transport and Golgi organisation protein 2	-
jg3610.t1	6e8f53d4139a84a794ce53d91ce229f6	102	Pfam	PF05742	Transport and Golgi organisation 2	1	24	2.2E-6	T	24-03-2021	IPR008551	Transport and Golgi organisation protein 2	-
jg3610.t1	6e8f53d4139a84a794ce53d91ce229f6	102	PANTHER	PTHR17985:SF16	TRANSPORT/GOLGI ORGANIZATION-LIKE PROTEIN (DUF833)	25	89	2.3E-20	T	24-03-2021	-	-
jg3610.t1	6e8f53d4139a84a794ce53d91ce229f6	102	PANTHER	PTHR17985	SER/THR-RICH PROTEIN T10 IN DGCR REGION	25	89	2.3E-20	T	24-03-2021	IPR008551	Transport and Golgi organisation protein 2	-
jg41670.t1	c638b98e7febdc14feda1df9f1073021	316	Gene3D	G3DSA:4.10.1100.10	-	33	104	5.0E-35	T	24-03-2021	IPR036893	SBP domain superfamily	GO:0003677|GO:0005634
jg41670.t1	c638b98e7febdc14feda1df9f1073021	316	PANTHER	PTHR31251	SQUAMOSA PROMOTER-BINDING-LIKE PROTEIN 4	12	174	3.5E-104	T	24-03-2021	-	-
jg41670.t1	c638b98e7febdc14feda1df9f1073021	316	ProSiteProfiles	PS51141	Zinc finger SBP-type profile.	40	117	32.24	T	24-03-2021	IPR004333	SBP domain	GO:0003677
jg41670.t1	c638b98e7febdc14feda1df9f1073021	316	PANTHER	PTHR31251:SF128	SQUAMOSA PROMOTER-BINDING-LIKE PROTEIN 17	12	174	3.5E-104	T	24-03-2021	-	-
jg41670.t1	c638b98e7febdc14feda1df9f1073021	316	PANTHER	PTHR31251:SF128	SQUAMOSA PROMOTER-BINDING-LIKE PROTEIN 17	175	316	3.5E-104	T	24-03-2021	-	-
jg41670.t1	c638b98e7febdc14feda1df9f1073021	316	MobiDBLite	mobidb-lite	consensus disorder prediction	1	29	-	T	24-03-2021	-	-
jg41670.t1	c638b98e7febdc14feda1df9f1073021	316	SUPERFAMILY	SSF103612	SBT domain	41	122	6.15E-41	T	24-03-2021	IPR036893	SBP domain superfamily	GO:0003677|GO:0005634
jg41670.t1	c638b98e7febdc14feda1df9f1073021	316	PANTHER	PTHR31251	SQUAMOSA PROMOTER-BINDING-LIKE PROTEIN 4	175	316	3.5E-104	T	24-03-2021	-	-
jg41670.t1	c638b98e7febdc14feda1df9f1073021	316	MobiDBLite	mobidb-lite	consensus disorder prediction	1	38	-	T	24-03-2021	-	-
jg41670.t1	c638b98e7febdc14feda1df9f1073021	316	Pfam	PF03110	SBP domain	43	116	2.3E-32	T	24-03-2021	IPR004333	SBP domain	GO:0003677
jg17186.t1	eddf420f702a50539b7d5120440f5e69	309	Coils	Coil	Coil	144	164	-	T	24-03-2021	-	-
jg17186.t1	eddf420f702a50539b7d5120440f5e69	309	MobiDBLite	mobidb-lite	consensus disorder prediction	179	206	-	T	24-03-2021	-	-
jg17186.t1	eddf420f702a50539b7d5120440f5e69	309	PANTHER	PTHR35997	COTTON FIBER PROTEIN-RELATED	11	303	7.2E-55	T	24-03-2021	-	-
jg17186.t1	eddf420f702a50539b7d5120440f5e69	309	PANTHER	PTHR35997:SF6	COTTON FIBER PROTEIN	11	303	7.2E-55	T	24-03-2021	-	-
jg17186.t1	eddf420f702a50539b7d5120440f5e69	309	Pfam	PF05553	Cotton fibre expressed protein	279	299	3.6E-6	T	24-03-2021	IPR008480	Protein of unknown function DUF761, plant	-
jg30065.t1	2336d852d7219bea345b883797145615	261	ProSiteProfiles	PS50966	Zinc finger SWIM-type profile.	156	192	9.371	T	24-03-2021	IPR007527	Zinc finger, SWIM-type	GO:0008270
jg30065.t1	2336d852d7219bea345b883797145615	261	SMART	SM00575	26again6	167	194	8.3E-8	T	24-03-2021	IPR006564	Zinc finger, PMZ-type	GO:0008270
jg30065.t1	2336d852d7219bea345b883797145615	261	PANTHER	PTHR31669	PROTEIN FAR1-RELATED SEQUENCE 10-RELATED	1	79	1.4E-84	T	24-03-2021	IPR031052	FHY3/FAR1 family	GO:0006355
jg30065.t1	2336d852d7219bea345b883797145615	261	PANTHER	PTHR31669	PROTEIN FAR1-RELATED SEQUENCE 10-RELATED	80	226	1.4E-84	T	24-03-2021	IPR031052	FHY3/FAR1 family	GO:0006355
jg30065.t1	2336d852d7219bea345b883797145615	261	Pfam	PF04434	SWIM zinc finger	165	191	9.9E-6	T	24-03-2021	IPR007527	Zinc finger, SWIM-type	GO:0008270
jg30065.t1	2336d852d7219bea345b883797145615	261	PANTHER	PTHR31669:SF161	PROTEIN FAR-RED ELONGATED HYPOCOTYL 3	80	226	1.4E-84	T	24-03-2021	-	-
jg30065.t1	2336d852d7219bea345b883797145615	261	PANTHER	PTHR31669:SF161	PROTEIN FAR-RED ELONGATED HYPOCOTYL 3	1	79	1.4E-84	T	24-03-2021	-	-
jg38904.t1	6f206261c7fa2f7b3160ff2ac3fdba4d	319	ProSitePatterns	PS00028	Zinc finger C2H2 type domain signature.	15	35	-	T	24-03-2021	IPR013087	Zinc finger C2H2-type	-
jg38904.t1	6f206261c7fa2f7b3160ff2ac3fdba4d	319	PANTHER	PTHR46326	ZINC FINGER PROTEIN ZAT1-RELATED	12	311	5.2E-54	T	24-03-2021	IPR044303	Zinc finger protein ZAT1/4/9	GO:0006355
jg38904.t1	6f206261c7fa2f7b3160ff2ac3fdba4d	319	PANTHER	PTHR46326:SF10	C2H2 AND C2HC ZINC FINGER PROTEIN	12	311	5.2E-54	T	24-03-2021	-	-
jg38904.t1	6f206261c7fa2f7b3160ff2ac3fdba4d	319	Pfam	PF13912	C2H2-type zinc finger	266	289	2.5E-4	T	24-03-2021	-	-
jg38904.t1	6f206261c7fa2f7b3160ff2ac3fdba4d	319	Pfam	PF13912	C2H2-type zinc finger	216	236	8.6E-8	T	24-03-2021	-	-
jg38904.t1	6f206261c7fa2f7b3160ff2ac3fdba4d	319	Pfam	PF13912	C2H2-type zinc finger	14	35	2.1E-4	T	24-03-2021	-	-
jg38904.t1	6f206261c7fa2f7b3160ff2ac3fdba4d	319	Gene3D	G3DSA:3.30.160.60	Classic Zinc Finger	192	292	6.7E-9	T	24-03-2021	-	-
jg38904.t1	6f206261c7fa2f7b3160ff2ac3fdba4d	319	SMART	SM00355	c2h2final6	267	289	0.021	T	24-03-2021	IPR013087	Zinc finger C2H2-type	-
jg38904.t1	6f206261c7fa2f7b3160ff2ac3fdba4d	319	SMART	SM00355	c2h2final6	13	35	4.8	T	24-03-2021	IPR013087	Zinc finger C2H2-type	-
jg38904.t1	6f206261c7fa2f7b3160ff2ac3fdba4d	319	SMART	SM00355	c2h2final6	215	235	120.0	T	24-03-2021	IPR013087	Zinc finger C2H2-type	-
jg38904.t1	6f206261c7fa2f7b3160ff2ac3fdba4d	319	ProSiteProfiles	PS50157	Zinc finger C2H2 type domain profile.	267	289	9.889	T	24-03-2021	IPR013087	Zinc finger C2H2-type	-
jg38904.t1	6f206261c7fa2f7b3160ff2ac3fdba4d	319	SUPERFAMILY	SSF57667	beta-beta-alpha zinc fingers	215	289	9.42E-6	T	24-03-2021	IPR036236	Zinc finger C2H2 superfamily	-
jg38904.t1	6f206261c7fa2f7b3160ff2ac3fdba4d	319	ProSitePatterns	PS00028	Zinc finger C2H2 type domain signature.	269	289	-	T	24-03-2021	IPR013087	Zinc finger C2H2-type	-
jg9435.t1	97d7c2177a385ae8d817ddd39c41424b	603	ProSiteProfiles	PS50011	Protein kinase domain profile.	304	584	26.195	T	24-03-2021	IPR000719	Protein kinase domain	GO:0004672|GO:0005524|GO:0006468
jg9435.t1	97d7c2177a385ae8d817ddd39c41424b	603	PANTHER	PTHR45631	OS07G0107800 PROTEIN-RELATED	13	596	4.1E-224	T	24-03-2021	-	-
jg9435.t1	97d7c2177a385ae8d817ddd39c41424b	603	PANTHER	PTHR45631:SF14	-	13	596	4.1E-224	T	24-03-2021	-	-
jg9435.t1	97d7c2177a385ae8d817ddd39c41424b	603	Gene3D	G3DSA:3.80.10.10	Ribonuclease Inhibitor	26	222	1.3E-47	T	24-03-2021	IPR032675	Leucine-rich repeat domain superfamily	-
jg9435.t1	97d7c2177a385ae8d817ddd39c41424b	603	Pfam	PF13855	Leucine rich repeat	131	189	1.7E-6	T	24-03-2021	IPR001611	Leucine-rich repeat	GO:0005515
jg9435.t1	97d7c2177a385ae8d817ddd39c41424b	603	Pfam	PF07714	Protein tyrosine and serine/threonine kinase	325	571	1.4E-26	T	24-03-2021	IPR001245	Serine-threonine/tyrosine-protein kinase, catalytic domain	GO:0004672|GO:0006468
jg9435.t1	97d7c2177a385ae8d817ddd39c41424b	603	Gene3D	G3DSA:3.30.200.20	Phosphorylase Kinase; domain 1	264	378	3.9E-32	T	24-03-2021	-	-
jg9435.t1	97d7c2177a385ae8d817ddd39c41424b	603	SUPERFAMILY	SSF56112	Protein kinase-like (PK-like)	282	575	2.95E-56	T	24-03-2021	IPR011009	Protein kinase-like domain superfamily	-
jg9435.t1	97d7c2177a385ae8d817ddd39c41424b	603	SUPERFAMILY	SSF52058	L domain-like	32	203	1.8E-31	T	24-03-2021	-	-
jg9435.t1	97d7c2177a385ae8d817ddd39c41424b	603	Pfam	PF08263	Leucine rich repeat N-terminal domain	33	75	1.4E-4	T	24-03-2021	IPR013210	Leucine-rich repeat-containing N-terminal, plant-type	-
jg9435.t1	97d7c2177a385ae8d817ddd39c41424b	603	Gene3D	G3DSA:1.10.510.10	Transferase(Phosphotransferase) domain 1	379	597	2.5E-50	T	24-03-2021	-	-
jg36396.t1	e05ad0b00ebaf084f119a5d949aca6c8	558	Gene3D	G3DSA:2.40.240.10	Ribosomal Protein L25; Chain P	359	542	1.0E-24	T	24-03-2021	IPR020056	Ribosomal protein L25/Gln-tRNA synthetase, N-terminal	-
jg36396.t1	e05ad0b00ebaf084f119a5d949aca6c8	558	Pfam	PF00749	tRNA synthetases class I (E and Q), catalytic domain	49	353	6.4E-102	T	24-03-2021	IPR020058	Glutamyl/glutaminyl-tRNA synthetase, class Ib, catalytic domain	GO:0004812|GO:0005524|GO:0043039
jg36396.t1	e05ad0b00ebaf084f119a5d949aca6c8	558	TIGRFAM	TIGR00463	gltX_arch: glutamate--tRNA ligase	31	534	2.2E-151	T	24-03-2021	IPR004526	Glutamyl-tRNA synthetase, archaeal/eukaryotic cytosolic	GO:0000166|GO:0004818|GO:0005524|GO:0005737|GO:0006424
jg36396.t1	e05ad0b00ebaf084f119a5d949aca6c8	558	Pfam	PF03950	tRNA synthetases class I (E and Q), anti-codon binding domain	356	533	2.5E-35	T	24-03-2021	IPR020059	Glutamyl/glutaminyl-tRNA synthetase, class Ib, anti-codon binding domain	GO:0000166|GO:0004812|GO:0005524|GO:0005737|GO:0006418
jg36396.t1	e05ad0b00ebaf084f119a5d949aca6c8	558	PANTHER	PTHR43097	GLUTAMINE-TRNA LIGASE	23	556	0.0	T	24-03-2021	-	-
jg36396.t1	e05ad0b00ebaf084f119a5d949aca6c8	558	PRINTS	PR00987	Glutamyl-tRNA synthetase signature	67	78	1.8E-19	T	24-03-2021	IPR000924	Glutamyl/glutaminyl-tRNA synthetase	GO:0000166|GO:0004812|GO:0005524|GO:0043039
jg36396.t1	e05ad0b00ebaf084f119a5d949aca6c8	558	PRINTS	PR00987	Glutamyl-tRNA synthetase signature	82	95	1.8E-19	T	24-03-2021	IPR000924	Glutamyl/glutaminyl-tRNA synthetase	GO:0000166|GO:0004812|GO:0005524|GO:0043039
jg36396.t1	e05ad0b00ebaf084f119a5d949aca6c8	558	PRINTS	PR00987	Glutamyl-tRNA synthetase signature	227	237	1.8E-19	T	24-03-2021	IPR000924	Glutamyl/glutaminyl-tRNA synthetase	GO:0000166|GO:0004812|GO:0005524|GO:0043039
jg36396.t1	e05ad0b00ebaf084f119a5d949aca6c8	558	PRINTS	PR00987	Glutamyl-tRNA synthetase signature	53	65	1.8E-19	T	24-03-2021	IPR000924	Glutamyl/glutaminyl-tRNA synthetase	GO:0000166|GO:0004812|GO:0005524|GO:0043039
jg36396.t1	e05ad0b00ebaf084f119a5d949aca6c8	558	PRINTS	PR00987	Glutamyl-tRNA synthetase signature	243	251	1.8E-19	T	24-03-2021	IPR000924	Glutamyl/glutaminyl-tRNA synthetase	GO:0000166|GO:0004812|GO:0005524|GO:0043039
jg36396.t1	e05ad0b00ebaf084f119a5d949aca6c8	558	SUPERFAMILY	SSF52374	Nucleotidylyl transferase	49	362	1.07E-86	T	24-03-2021	-	-
jg36396.t1	e05ad0b00ebaf084f119a5d949aca6c8	558	ProSitePatterns	PS00178	Aminoacyl-transfer RNA synthetases class-I signature.	56	67	-	T	24-03-2021	IPR001412	Aminoacyl-tRNA synthetase, class I, conserved site	GO:0000166|GO:0004812|GO:0005524|GO:0006418
jg36396.t1	e05ad0b00ebaf084f119a5d949aca6c8	558	Gene3D	G3DSA:3.40.50.620	HUPs	25	358	5.1E-126	T	24-03-2021	IPR014729	Rossmann-like alpha/beta/alpha sandwich fold	-
jg36396.t1	e05ad0b00ebaf084f119a5d949aca6c8	558	PANTHER	PTHR43097:SF12	OS01G0271200 PROTEIN	23	556	0.0	T	24-03-2021	-	-
jg36396.t1	e05ad0b00ebaf084f119a5d949aca6c8	558	SUPERFAMILY	SSF50715	Ribosomal protein L25-like	356	553	1.31E-48	T	24-03-2021	IPR011035	Ribosomal protein L25/Gln-tRNA synthetase, anti-codon-binding domain superfamily	GO:0006412
jg36396.t1	e05ad0b00ebaf084f119a5d949aca6c8	558	Gene3D	G3DSA:2.40.240.10	Ribosomal Protein L25; Chain P	364	470	1.0E-24	T	24-03-2021	IPR020056	Ribosomal protein L25/Gln-tRNA synthetase, N-terminal	-
jg52033.t1	fa32c4189490e00d726f99458ae36243	195	Coils	Coil	Coil	182	195	-	T	24-03-2021	-	-
jg53697.t1	385c638024d35ceaade4a791ddfc5e32	718	ProSiteProfiles	PS50011	Protein kinase domain profile.	441	718	32.372	T	24-03-2021	IPR000719	Protein kinase domain	GO:0004672|GO:0005524|GO:0006468
jg53697.t1	385c638024d35ceaade4a791ddfc5e32	718	CDD	cd01098	PAN_AP_plant	335	422	5.07781E-20	T	24-03-2021	-	-
jg53697.t1	385c638024d35ceaade4a791ddfc5e32	718	SUPERFAMILY	SSF51110	alpha-D-mannose-specific plant lectins	64	179	4.45E-28	T	24-03-2021	IPR036426	Bulb-type lectin domain superfamily	-
jg53697.t1	385c638024d35ceaade4a791ddfc5e32	718	Gene3D	G3DSA:2.90.10.10	Agglutinin	35	147	6.9E-16	T	24-03-2021	IPR036426	Bulb-type lectin domain superfamily	-
jg53697.t1	385c638024d35ceaade4a791ddfc5e32	718	Pfam	PF01453	D-mannose binding lectin	74	173	4.9E-33	T	24-03-2021	IPR001480	Bulb-type lectin domain	-
jg53697.t1	385c638024d35ceaade4a791ddfc5e32	718	ProSiteProfiles	PS50948	PAN/Apple domain profile.	337	423	9.863	T	24-03-2021	IPR003609	PAN/Apple domain	-
jg53697.t1	385c638024d35ceaade4a791ddfc5e32	718	PIRSF	PIRSF000641	SRK	3	472	1.1E-106	T	24-03-2021	IPR024171	S-receptor-like serine/threonine-protein kinase	GO:0004674
jg53697.t1	385c638024d35ceaade4a791ddfc5e32	718	PIRSF	PIRSF000641	SRK	464	702	5.1E-117	T	24-03-2021	IPR024171	S-receptor-like serine/threonine-protein kinase	GO:0004674
jg53697.t1	385c638024d35ceaade4a791ddfc5e32	718	Gene3D	G3DSA:1.10.510.10	Transferase(Phosphotransferase) domain 1	532	712	2.4E-47	T	24-03-2021	-	-
jg53697.t1	385c638024d35ceaade4a791ddfc5e32	718	Pfam	PF08276	PAN-like domain	347	408	1.9E-16	T	24-03-2021	IPR003609	PAN/Apple domain	-
jg53697.t1	385c638024d35ceaade4a791ddfc5e32	718	Gene3D	G3DSA:3.30.200.20	Phosphorylase Kinase; domain 1	453	531	5.1E-26	T	24-03-2021	-	-
jg53697.t1	385c638024d35ceaade4a791ddfc5e32	718	CDD	cd00028	B_lectin	40	148	3.83722E-30	T	24-03-2021	IPR001480	Bulb-type lectin domain	-
jg53697.t1	385c638024d35ceaade4a791ddfc5e32	718	Pfam	PF07714	Protein tyrosine and serine/threonine kinase	475	659	2.3E-40	T	24-03-2021	IPR001245	Serine-threonine/tyrosine-protein kinase, catalytic domain	GO:0004672|GO:0006468
jg53697.t1	385c638024d35ceaade4a791ddfc5e32	718	PANTHER	PTHR32444:SF69	G-TYPE LECTIN S-RECEPTOR-LIKE SERINE/THREONINE-PROTEIN KINASE SD1-13	467	700	4.5E-260	T	24-03-2021	-	-
jg53697.t1	385c638024d35ceaade4a791ddfc5e32	718	PANTHER	PTHR32444:SF69	G-TYPE LECTIN S-RECEPTOR-LIKE SERINE/THREONINE-PROTEIN KINASE SD1-13	14	460	4.5E-260	T	24-03-2021	-	-
jg53697.t1	385c638024d35ceaade4a791ddfc5e32	718	SUPERFAMILY	SSF56112	Protein kinase-like (PK-like)	465	698	5.53E-64	T	24-03-2021	IPR011009	Protein kinase-like domain superfamily	-
jg53697.t1	385c638024d35ceaade4a791ddfc5e32	718	SMART	SM00473	ntp_6	347	422	4.3E-12	T	24-03-2021	IPR003609	PAN/Apple domain	-
jg53697.t1	385c638024d35ceaade4a791ddfc5e32	718	Pfam	PF00954	S-locus glycoprotein domain	206	315	3.9E-28	T	24-03-2021	IPR000858	S-locus glycoprotein domain	GO:0048544
jg53697.t1	385c638024d35ceaade4a791ddfc5e32	718	ProSiteProfiles	PS50927	Bulb-type lectin domain profile.	27	145	17.773	T	24-03-2021	IPR001480	Bulb-type lectin domain	-
jg53697.t1	385c638024d35ceaade4a791ddfc5e32	718	PANTHER	PTHR32444	-	467	700	4.5E-260	T	24-03-2021	-	-
jg53697.t1	385c638024d35ceaade4a791ddfc5e32	718	PANTHER	PTHR32444	-	14	460	4.5E-260	T	24-03-2021	-	-
jg53697.t1	385c638024d35ceaade4a791ddfc5e32	718	SMART	SM00108	blect_4	33	148	1.0E-32	T	24-03-2021	IPR001480	Bulb-type lectin domain	-
jg56319.t1	6e9d38e4e96914a9e5a37857e367a251	127	PANTHER	PTHR10492	UNCHARACTERIZED	5	126	9.9E-31	T	24-03-2021	-	-
jg56319.t1	6e9d38e4e96914a9e5a37857e367a251	127	Gene3D	G3DSA:3.40.50.300	-	1	127	1.6E-13	T	24-03-2021	-	-
jg56319.t1	6e9d38e4e96914a9e5a37857e367a251	127	Pfam	PF05970	PIF1-like helicase	1	126	3.0E-47	T	24-03-2021	IPR010285	DNA helicase Pif1-like	GO:0000723|GO:0003678|GO:0006281
jg56319.t1	6e9d38e4e96914a9e5a37857e367a251	127	PANTHER	PTHR10492:SF17	ATP-DEPENDENT DNA HELICASE	5	126	9.9E-31	T	24-03-2021	-	-
jg51031.t1	9aa259f07e32bf2da38ac6e7885da021	534	SUPERFAMILY	SSF48264	Cytochrome P450	48	524	1.96E-101	T	24-03-2021	IPR036396	Cytochrome P450 superfamily	GO:0005506|GO:0016705|GO:0020037
jg51031.t1	9aa259f07e32bf2da38ac6e7885da021	534	PRINTS	PR00463	E-class P450 group I signature	338	364	4.7E-31	T	24-03-2021	IPR002401	Cytochrome P450, E-class, group I	GO:0005506|GO:0016705|GO:0020037
jg51031.t1	9aa259f07e32bf2da38ac6e7885da021	534	PRINTS	PR00463	E-class P450 group I signature	461	471	4.7E-31	T	24-03-2021	IPR002401	Cytochrome P450, E-class, group I	GO:0005506|GO:0016705|GO:0020037
jg51031.t1	9aa259f07e32bf2da38ac6e7885da021	534	PRINTS	PR00463	E-class P450 group I signature	199	217	4.7E-31	T	24-03-2021	IPR002401	Cytochrome P450, E-class, group I	GO:0005506|GO:0016705|GO:0020037
jg51031.t1	9aa259f07e32bf2da38ac6e7885da021	534	PRINTS	PR00463	E-class P450 group I signature	318	335	4.7E-31	T	24-03-2021	IPR002401	Cytochrome P450, E-class, group I	GO:0005506|GO:0016705|GO:0020037
jg51031.t1	9aa259f07e32bf2da38ac6e7885da021	534	PRINTS	PR00463	E-class P450 group I signature	422	446	4.7E-31	T	24-03-2021	IPR002401	Cytochrome P450, E-class, group I	GO:0005506|GO:0016705|GO:0020037
jg51031.t1	9aa259f07e32bf2da38ac6e7885da021	534	PRINTS	PR00463	E-class P450 group I signature	471	494	4.7E-31	T	24-03-2021	IPR002401	Cytochrome P450, E-class, group I	GO:0005506|GO:0016705|GO:0020037
jg51031.t1	9aa259f07e32bf2da38ac6e7885da021	534	PRINTS	PR00463	E-class P450 group I signature	381	399	4.7E-31	T	24-03-2021	IPR002401	Cytochrome P450, E-class, group I	GO:0005506|GO:0016705|GO:0020037
jg51031.t1	9aa259f07e32bf2da38ac6e7885da021	534	PRINTS	PR00463	E-class P450 group I signature	102	123	4.7E-31	T	24-03-2021	IPR002401	Cytochrome P450, E-class, group I	GO:0005506|GO:0016705|GO:0020037
jg51031.t1	9aa259f07e32bf2da38ac6e7885da021	534	PANTHER	PTHR24298:SF378	P450 FAMILY PROTEIN, PUTATIVE-RELATED	16	530	1.1E-253	T	24-03-2021	-	-
jg51031.t1	9aa259f07e32bf2da38ac6e7885da021	534	PANTHER	PTHR24298	FLAVONOID 3'-MONOOXYGENASE-RELATED	16	530	1.1E-253	T	24-03-2021	-	-
jg51031.t1	9aa259f07e32bf2da38ac6e7885da021	534	Gene3D	G3DSA:1.10.630.10	Cytochrome p450	36	520	1.2E-104	T	24-03-2021	IPR036396	Cytochrome P450 superfamily	GO:0005506|GO:0016705|GO:0020037
jg51031.t1	9aa259f07e32bf2da38ac6e7885da021	534	Pfam	PF00067	Cytochrome P450	48	514	1.3E-83	T	24-03-2021	IPR001128	Cytochrome P450	GO:0005506|GO:0016705|GO:0020037
jg56727.t1	a26c40b78c20d2e2c9b754e8f8047895	366	PANTHER	PTHR36317	PROTEIN MULTIPLE CHLOROPLAST DIVISION SITE 1	3	325	4.1E-125	T	24-03-2021	IPR034572	Protein MULTIPLE CHLOROPLAST DIVISION SITE 1	GO:0009507|GO:0010020
jg38749.t1	202bd8b259000b0b3889ffc4e73b9f0f	212	Gene3D	G3DSA:1.10.246.20	-	32	109	1.1E-7	T	24-03-2021	IPR036529	Coactivator CBP, KIX domain superfamily	GO:0003712|GO:0006355
jg38749.t1	202bd8b259000b0b3889ffc4e73b9f0f	212	SUPERFAMILY	SSF47040	Kix domain of CBP (creb binding protein)	107	177	2.35E-5	T	24-03-2021	IPR036529	Coactivator CBP, KIX domain superfamily	GO:0003712|GO:0006355
jg38749.t1	202bd8b259000b0b3889ffc4e73b9f0f	212	PANTHER	PTHR33137:SF27	OF RNA POLYMERASE II TRANSCRIPTION SUBUNIT 15A, PUTATIVE-RELATED	109	209	1.3E-55	T	24-03-2021	-	-
jg38749.t1	202bd8b259000b0b3889ffc4e73b9f0f	212	PANTHER	PTHR33137:SF27	OF RNA POLYMERASE II TRANSCRIPTION SUBUNIT 15A, PUTATIVE-RELATED	30	108	1.3E-55	T	24-03-2021	-	-
jg38749.t1	202bd8b259000b0b3889ffc4e73b9f0f	212	Gene3D	G3DSA:1.10.246.20	-	110	188	3.3E-19	T	24-03-2021	IPR036529	Coactivator CBP, KIX domain superfamily	GO:0003712|GO:0006355
jg38749.t1	202bd8b259000b0b3889ffc4e73b9f0f	212	PANTHER	PTHR33137	MEDIATOR OF RNA POLYMERASE II TRANSCRIPTION SUBUNIT 15A-RELATED	109	209	1.3E-55	T	24-03-2021	IPR044661	Mediator of RNA polymerase II transcription subunit 15a/b/c-like	GO:0003713|GO:0031490
jg38749.t1	202bd8b259000b0b3889ffc4e73b9f0f	212	Pfam	PF16987	KIX domain	36	108	3.4E-15	T	24-03-2021	IPR036546	Mediator complex subunit 15, KIX domain	-
jg38749.t1	202bd8b259000b0b3889ffc4e73b9f0f	212	Pfam	PF16987	KIX domain	109	186	8.5E-31	T	24-03-2021	IPR036546	Mediator complex subunit 15, KIX domain	-
jg38749.t1	202bd8b259000b0b3889ffc4e73b9f0f	212	PANTHER	PTHR33137	MEDIATOR OF RNA POLYMERASE II TRANSCRIPTION SUBUNIT 15A-RELATED	30	108	1.3E-55	T	24-03-2021	IPR044661	Mediator of RNA polymerase II transcription subunit 15a/b/c-like	GO:0003713|GO:0031490
jg50690.t1	f66a25ef54f5461518e0d90a1023db62	350	PANTHER	PTHR12570	UNCHARACTERIZED	3	330	5.0E-165	T	24-03-2021	IPR008521	Magnesium transporter NIPA	GO:0015095|GO:0015693|GO:0016021
jg50690.t1	f66a25ef54f5461518e0d90a1023db62	350	PANTHER	PTHR12570:SF19	MAGNESIUM TRANSPORTER-RELATED	3	330	5.0E-165	T	24-03-2021	-	-
jg50690.t1	f66a25ef54f5461518e0d90a1023db62	350	Pfam	PF05653	Magnesium transporter NIPA	6	298	1.1E-131	T	24-03-2021	IPR008521	Magnesium transporter NIPA	GO:0015095|GO:0015693|GO:0016021
jg50690.t1	f66a25ef54f5461518e0d90a1023db62	350	SUPERFAMILY	SSF103481	Multidrug resistance efflux transporter EmrE	54	127	1.03E-9	T	24-03-2021	-	-
jg4638.t1	f4d0832b8d953b305b64f1110ceb3de4	470	ProSiteProfiles	PS51375	Pentatricopeptide (PPR) repeat profile.	49	83	8.232	T	24-03-2021	IPR002885	Pentatricopeptide repeat	-
jg4638.t1	f4d0832b8d953b305b64f1110ceb3de4	470	ProSiteProfiles	PS51375	Pentatricopeptide (PPR) repeat profile.	258	288	6.544	T	24-03-2021	IPR002885	Pentatricopeptide repeat	-
jg4638.t1	f4d0832b8d953b305b64f1110ceb3de4	470	ProSiteProfiles	PS51375	Pentatricopeptide (PPR) repeat profile.	148	182	10.72	T	24-03-2021	IPR002885	Pentatricopeptide repeat	-
jg4638.t1	f4d0832b8d953b305b64f1110ceb3de4	470	ProSiteProfiles	PS51375	Pentatricopeptide (PPR) repeat profile.	220	257	6.456	T	24-03-2021	IPR002885	Pentatricopeptide repeat	-
jg4638.t1	f4d0832b8d953b305b64f1110ceb3de4	470	ProSiteProfiles	PS51375	Pentatricopeptide (PPR) repeat profile.	324	354	7.717	T	24-03-2021	IPR002885	Pentatricopeptide repeat	-
jg4638.t1	f4d0832b8d953b305b64f1110ceb3de4	470	Gene3D	G3DSA:1.25.40.10	-	233	340	7.3E-21	T	24-03-2021	IPR011990	Tetratricopeptide-like helical domain superfamily	GO:0005515
jg4638.t1	f4d0832b8d953b305b64f1110ceb3de4	470	PANTHER	PTHR47929	-	18	469	3.4E-140	T	24-03-2021	-	-
jg4638.t1	f4d0832b8d953b305b64f1110ceb3de4	470	Gene3D	G3DSA:1.25.40.10	-	48	215	3.2E-28	T	24-03-2021	IPR011990	Tetratricopeptide-like helical domain superfamily	GO:0005515
jg4638.t1	f4d0832b8d953b305b64f1110ceb3de4	470	ProSiteProfiles	PS51375	Pentatricopeptide (PPR) repeat profile.	183	213	6.621	T	24-03-2021	IPR002885	Pentatricopeptide repeat	-
jg4638.t1	f4d0832b8d953b305b64f1110ceb3de4	470	ProSiteProfiles	PS51375	Pentatricopeptide (PPR) repeat profile.	117	147	5.163	T	24-03-2021	IPR002885	Pentatricopeptide repeat	-
jg4638.t1	f4d0832b8d953b305b64f1110ceb3de4	470	Pfam	PF13041	PPR repeat family	148	180	4.0E-8	T	24-03-2021	IPR002885	Pentatricopeptide repeat	-
jg4638.t1	f4d0832b8d953b305b64f1110ceb3de4	470	Pfam	PF13041	PPR repeat family	290	336	6.1E-12	T	24-03-2021	IPR002885	Pentatricopeptide repeat	-
jg4638.t1	f4d0832b8d953b305b64f1110ceb3de4	470	ProSiteProfiles	PS51375	Pentatricopeptide (PPR) repeat profile.	426	460	5.656	T	24-03-2021	IPR002885	Pentatricopeptide repeat	-
jg4638.t1	f4d0832b8d953b305b64f1110ceb3de4	470	TIGRFAM	TIGR00756	PPR: pentatricopeptide repeat domain	181	208	8.9E-5	T	24-03-2021	IPR002885	Pentatricopeptide repeat	-
jg4638.t1	f4d0832b8d953b305b64f1110ceb3de4	470	TIGRFAM	TIGR00756	PPR: pentatricopeptide repeat domain	150	181	8.7E-8	T	24-03-2021	IPR002885	Pentatricopeptide repeat	-
jg4638.t1	f4d0832b8d953b305b64f1110ceb3de4	470	TIGRFAM	TIGR00756	PPR: pentatricopeptide repeat domain	291	324	3.2E-9	T	24-03-2021	IPR002885	Pentatricopeptide repeat	-
jg4638.t1	f4d0832b8d953b305b64f1110ceb3de4	470	Pfam	PF01535	PPR repeat	263	288	0.011	T	24-03-2021	IPR002885	Pentatricopeptide repeat	-
jg4638.t1	f4d0832b8d953b305b64f1110ceb3de4	470	Pfam	PF01535	PPR repeat	181	207	1.6E-5	T	24-03-2021	IPR002885	Pentatricopeptide repeat	-
jg4638.t1	f4d0832b8d953b305b64f1110ceb3de4	470	Pfam	PF01535	PPR repeat	53	77	0.33	T	24-03-2021	IPR002885	Pentatricopeptide repeat	-
jg4638.t1	f4d0832b8d953b305b64f1110ceb3de4	470	Pfam	PF01535	PPR repeat	363	387	0.12	T	24-03-2021	IPR002885	Pentatricopeptide repeat	-
jg4638.t1	f4d0832b8d953b305b64f1110ceb3de4	470	Gene3D	G3DSA:1.25.40.10	-	341	467	1.7E-11	T	24-03-2021	IPR011990	Tetratricopeptide-like helical domain superfamily	GO:0005515
jg4638.t1	f4d0832b8d953b305b64f1110ceb3de4	470	ProSiteProfiles	PS51375	Pentatricopeptide (PPR) repeat profile.	360	390	5.996	T	24-03-2021	IPR002885	Pentatricopeptide repeat	-
jg4638.t1	f4d0832b8d953b305b64f1110ceb3de4	470	ProSiteProfiles	PS51375	Pentatricopeptide (PPR) repeat profile.	289	323	12.419	T	24-03-2021	IPR002885	Pentatricopeptide repeat	-
jg4638.t1	f4d0832b8d953b305b64f1110ceb3de4	470	PANTHER	PTHR47929:SF1	-	18	469	3.4E-140	T	24-03-2021	-	-
jg14121.t1	1e1979382e9b625a4fc8f0351547f6a9	314	Coils	Coil	Coil	199	233	-	T	24-03-2021	-	-
jg14121.t1	1e1979382e9b625a4fc8f0351547f6a9	314	Coils	Coil	Coil	160	180	-	T	24-03-2021	-	-
jg14121.t1	1e1979382e9b625a4fc8f0351547f6a9	314	Coils	Coil	Coil	107	134	-	T	24-03-2021	-	-
jg14121.t1	1e1979382e9b625a4fc8f0351547f6a9	314	Coils	Coil	Coil	280	300	-	T	24-03-2021	-	-
jg14121.t1	1e1979382e9b625a4fc8f0351547f6a9	314	Coils	Coil	Coil	8	81	-	T	24-03-2021	-	-
jg34701.t1	369d7ce8a6e19888a177bf6dbff3c98d	107	Gene3D	G3DSA:3.30.70.100	-	1	107	1.0E-36	T	24-03-2021	-	-
jg34701.t1	369d7ce8a6e19888a177bf6dbff3c98d	107	PANTHER	PTHR33178:SF4	EXPRESSED PROTEIN	5	106	6.2E-51	T	24-03-2021	-	-
jg34701.t1	369d7ce8a6e19888a177bf6dbff3c98d	107	PANTHER	PTHR33178	-	5	106	6.2E-51	T	24-03-2021	IPR044662	Stress-response A/B barrel domain-containing protein HS1/DABB1-like	-
jg34701.t1	369d7ce8a6e19888a177bf6dbff3c98d	107	Pfam	PF07876	Stress responsive A/B Barrel Domain	7	99	2.7E-21	T	24-03-2021	IPR013097	Stress responsive alpha-beta barrel	-
jg34701.t1	369d7ce8a6e19888a177bf6dbff3c98d	107	SMART	SM00886	Dabb_2	6	100	8.9E-20	T	24-03-2021	IPR013097	Stress responsive alpha-beta barrel	-
jg34701.t1	369d7ce8a6e19888a177bf6dbff3c98d	107	ProSiteProfiles	PS51502	Stress-response A/B barrel domain profile.	6	98	25.839	T	24-03-2021	IPR013097	Stress responsive alpha-beta barrel	-
jg34701.t1	369d7ce8a6e19888a177bf6dbff3c98d	107	SUPERFAMILY	SSF54909	Dimeric alpha+beta barrel	4	100	6.44E-26	T	24-03-2021	IPR011008	Dimeric alpha-beta barrel	-
jg6510.t1	0f8a13d1a0758987eb9cdf652bf952ee	578	SMART	SM00239	C2_3c	48	161	0.016	T	24-03-2021	IPR000008	C2 domain	-
jg6510.t1	0f8a13d1a0758987eb9cdf652bf952ee	578	SMART	SM00239	C2_3c	198	300	1.8E-8	T	24-03-2021	IPR000008	C2 domain	-
jg6510.t1	0f8a13d1a0758987eb9cdf652bf952ee	578	Pfam	PF07002	Copine	362	577	1.8E-79	T	24-03-2021	IPR010734	Copine	-
jg6510.t1	0f8a13d1a0758987eb9cdf652bf952ee	578	ProSiteProfiles	PS50004	C2 domain profile.	203	282	9.258	T	24-03-2021	IPR000008	C2 domain	-
jg6510.t1	0f8a13d1a0758987eb9cdf652bf952ee	578	SUPERFAMILY	SSF49562	C2 domain (Calcium/lipid-binding domain, CaLB)	190	289	8.51E-17	T	24-03-2021	-	-
jg6510.t1	0f8a13d1a0758987eb9cdf652bf952ee	578	CDD	cd01459	vWA_copine_like	312	566	1.34012E-122	T	24-03-2021	IPR010734	Copine	-
jg6510.t1	0f8a13d1a0758987eb9cdf652bf952ee	578	PANTHER	PTHR10857	COPINE	1	578	2.1E-295	T	24-03-2021	-	-
jg6510.t1	0f8a13d1a0758987eb9cdf652bf952ee	578	SUPERFAMILY	SSF49562	C2 domain (Calcium/lipid-binding domain, CaLB)	53	167	9.17E-15	T	24-03-2021	-	-
jg6510.t1	0f8a13d1a0758987eb9cdf652bf952ee	578	CDD	cd04047	C2B_Copine	195	290	5.30214E-39	T	24-03-2021	IPR037768	Copine, C2B domain	-
jg6510.t1	0f8a13d1a0758987eb9cdf652bf952ee	578	Gene3D	G3DSA:2.60.40.150	-	194	298	2.5E-14	T	24-03-2021	IPR035892	C2 domain superfamily	-
jg6510.t1	0f8a13d1a0758987eb9cdf652bf952ee	578	Gene3D	G3DSA:2.60.40.150	-	52	193	4.0E-16	T	24-03-2021	IPR035892	C2 domain superfamily	-
jg6510.t1	0f8a13d1a0758987eb9cdf652bf952ee	578	ProSiteProfiles	PS50234	VWFA domain profile.	343	562	8.879	T	24-03-2021	IPR002035	von Willebrand factor, type A	-
jg6510.t1	0f8a13d1a0758987eb9cdf652bf952ee	578	CDD	cd04048	C2A_Copine	47	172	4.34586E-37	T	24-03-2021	-	-
jg6510.t1	0f8a13d1a0758987eb9cdf652bf952ee	578	PANTHER	PTHR10857:SF122	CALCIUM-DEPENDENT PHOSPHOLIPID-BINDING COPINE FAMILY PROTEIN-RELATED	1	578	2.1E-295	T	24-03-2021	-	-
jg6510.t1	0f8a13d1a0758987eb9cdf652bf952ee	578	ProSiteProfiles	PS50004	C2 domain profile.	54	146	9.79	T	24-03-2021	IPR000008	C2 domain	-
jg6510.t1	0f8a13d1a0758987eb9cdf652bf952ee	578	SUPERFAMILY	SSF53300	vWA-like	342	525	5.0E-15	T	24-03-2021	IPR036465	von Willebrand factor A-like domain superfamily	-
jg6510.t1	0f8a13d1a0758987eb9cdf652bf952ee	578	SMART	SM00327	VWA_4	341	538	1.5E-9	T	24-03-2021	IPR002035	von Willebrand factor, type A	-
jg6510.t1	0f8a13d1a0758987eb9cdf652bf952ee	578	Pfam	PF00168	C2 domain	199	289	1.7E-10	T	24-03-2021	IPR000008	C2 domain	-
jg6510.t1	0f8a13d1a0758987eb9cdf652bf952ee	578	Pfam	PF00168	C2 domain	53	158	6.3E-10	T	24-03-2021	IPR000008	C2 domain	-
jg33133.t1	67dc137f0e3af30f17338229cc197687	133	PANTHER	PTHR45669	GLUTAREDOXIN DOMAIN-CONTAINING CYSTEINE-RICH PROTEIN CG12206-RELATED	22	125	8.1E-32	T	24-03-2021	-	-
jg33133.t1	67dc137f0e3af30f17338229cc197687	133	PANTHER	PTHR45669:SF31	F3H7.9 PROTEIN	22	125	8.1E-32	T	24-03-2021	-	-
jg33133.t1	67dc137f0e3af30f17338229cc197687	133	Pfam	PF00462	Glutaredoxin	57	107	4.5E-9	T	24-03-2021	IPR002109	Glutaredoxin	GO:0015035
jg33133.t1	67dc137f0e3af30f17338229cc197687	133	Gene3D	G3DSA:3.40.30.10	Glutaredoxin	55	129	5.5E-6	T	24-03-2021	IPR036249	Thioredoxin-like superfamily	-
jg33133.t1	67dc137f0e3af30f17338229cc197687	133	ProSiteProfiles	PS51354	Glutaredoxin domain profile.	45	133	12.496	T	24-03-2021	IPR002109	Glutaredoxin	GO:0015035
jg33133.t1	67dc137f0e3af30f17338229cc197687	133	SUPERFAMILY	SSF52833	Thioredoxin-like	48	107	9.4E-10	T	24-03-2021	IPR036249	Thioredoxin-like superfamily	-
jg20258.t1	ac37bbd07b2930d108a655d6178ba5ee	311	PANTHER	PTHR23198	NUCLEOPORIN	15	238	2.2E-50	T	24-03-2021	IPR037665	Nucleoporin peptidase S59-like	GO:0005643
jg20258.t1	ac37bbd07b2930d108a655d6178ba5ee	311	MobiDBLite	mobidb-lite	consensus disorder prediction	283	311	-	T	24-03-2021	-	-
jg20258.t1	ac37bbd07b2930d108a655d6178ba5ee	311	MobiDBLite	mobidb-lite	consensus disorder prediction	282	311	-	T	24-03-2021	-	-
jg20258.t1	ac37bbd07b2930d108a655d6178ba5ee	311	Pfam	PF12110	Nuclear protein 96	19	126	1.9E-22	T	24-03-2021	IPR021967	Nuclear protein 96	-
jg20258.t1	ac37bbd07b2930d108a655d6178ba5ee	311	PANTHER	PTHR23198:SF17	NUCLEAR PORE COMPLEX PROTEIN NUP98-NUP96	15	238	2.2E-50	T	24-03-2021	IPR037637	Nuclear pore complex protein NUP98-NUP96	GO:0017056
jg49042.t1	b2506b6621867b65cf6a2bca488d2749	116	ProSiteProfiles	PS50181	F-box domain profile.	7	58	10.849	T	24-03-2021	IPR001810	F-box domain	GO:0005515
jg49042.t1	b2506b6621867b65cf6a2bca488d2749	116	PANTHER	PTHR46301	F-BOX/KELCH-REPEAT PROTEIN	13	113	2.8E-17	T	24-03-2021	-	-
jg49042.t1	b2506b6621867b65cf6a2bca488d2749	116	PANTHER	PTHR46301:SF35	CYCLIN-LIKE F-BOX	13	113	2.8E-17	T	24-03-2021	-	-
jg49042.t1	b2506b6621867b65cf6a2bca488d2749	116	Gene3D	G3DSA:1.20.1280.50	-	12	48	3.3E-9	T	24-03-2021	-	-
jg49042.t1	b2506b6621867b65cf6a2bca488d2749	116	SUPERFAMILY	SSF81383	F-box domain	10	46	1.44E-11	T	24-03-2021	IPR036047	F-box-like domain superfamily	GO:0005515
jg49042.t1	b2506b6621867b65cf6a2bca488d2749	116	Pfam	PF00646	F-box domain	13	49	6.7E-10	T	24-03-2021	IPR001810	F-box domain	GO:0005515
jg49042.t1	b2506b6621867b65cf6a2bca488d2749	116	SMART	SM00256	fbox_2	13	53	2.1E-7	T	24-03-2021	IPR001810	F-box domain	GO:0005515
jg52094.t1	e41e70937f072c7f0f53f4cb4735f739	371	PANTHER	PTHR48054	RECEPTOR KINASE-LIKE PROTEIN XA21	268	358	2.4E-22	T	24-03-2021	-	-
jg52094.t1	e41e70937f072c7f0f53f4cb4735f739	371	Gene3D	G3DSA:1.10.510.10	Transferase(Phosphotransferase) domain 1	267	367	1.9E-8	T	24-03-2021	-	-
jg52094.t1	e41e70937f072c7f0f53f4cb4735f739	371	PANTHER	PTHR48054:SF13	OS08G0446200 PROTEIN	268	358	2.4E-22	T	24-03-2021	-	-
jg52680.t1	e07ba283cd5cc9945b35994ec5904ed4	146	PANTHER	PTHR31951:SF26	ECA1 GAMETOGENESIS RELATED FAMILY	15	141	3.5E-20	T	24-03-2021	-	-
jg52680.t1	e07ba283cd5cc9945b35994ec5904ed4	146	ProSiteProfiles	PS51257	Prokaryotic membrane lipoprotein lipid attachment site profile.	1	25	5.0	T	24-03-2021	-	-
jg52680.t1	e07ba283cd5cc9945b35994ec5904ed4	146	Pfam	PF05617	Prolamin-like	61	134	2.0E-10	T	24-03-2021	IPR008502	Prolamin-like domain	-
jg52680.t1	e07ba283cd5cc9945b35994ec5904ed4	146	PANTHER	PTHR31951	BIFUNCTIONAL INHIBITOR/LIPID-TRANSFER PROTEIN/SEED STORAGE 2S ALBUMIN SUPERFAMILY PROTEIN-RELATED	15	141	3.5E-20	T	24-03-2021	-	-
jg40616.t1	481898f297f65953d665afc9f6bd10ef	287	SUPERFAMILY	SSF88697	PUA domain-like	80	268	5.22E-41	T	24-03-2021	IPR015947	PUA-like superfamily	-
jg40616.t1	481898f297f65953d665afc9f6bd10ef	287	ProSiteProfiles	PS51787	Lon N-terminal domain profile.	81	269	24.438	T	24-03-2021	IPR003111	Lon, substrate-binding domain	-
jg40616.t1	481898f297f65953d665afc9f6bd10ef	287	PANTHER	PTHR46732:SF7	ATP-DEPENDENT PROTEASE LA (LON) DOMAIN PROTEIN	5	287	1.7E-132	T	24-03-2021	-	-
jg40616.t1	481898f297f65953d665afc9f6bd10ef	287	Coils	Coil	Coil	243	277	-	T	24-03-2021	-	-
jg40616.t1	481898f297f65953d665afc9f6bd10ef	287	Pfam	PF02190	ATP-dependent protease La (LON) substrate-binding domain	80	267	4.5E-26	T	24-03-2021	IPR003111	Lon, substrate-binding domain	-
jg40616.t1	481898f297f65953d665afc9f6bd10ef	287	PANTHER	PTHR46732	ATP-DEPENDENT PROTEASE LA (LON) DOMAIN PROTEIN	5	287	1.7E-132	T	24-03-2021	-	-
jg40616.t1	481898f297f65953d665afc9f6bd10ef	287	Gene3D	G3DSA:2.30.130.40	-	64	180	6.7E-31	T	24-03-2021	-	-
jg40616.t1	481898f297f65953d665afc9f6bd10ef	287	SMART	SM00464	lon_5	80	269	1.0E-27	T	24-03-2021	IPR003111	Lon, substrate-binding domain	-
jg33841.t1	ab1b221a95b3188c9bc3464653acb5be	512	ProSitePatterns	PS00086	Cytochrome P450 cysteine heme-iron ligand signature.	442	451	-	T	24-03-2021	IPR017972	Cytochrome P450, conserved site	GO:0016705
jg33841.t1	ab1b221a95b3188c9bc3464653acb5be	512	PRINTS	PR00463	E-class P450 group I signature	318	344	9.0E-33	T	24-03-2021	IPR002401	Cytochrome P450, E-class, group I	GO:0005506|GO:0016705|GO:0020037
jg33841.t1	ab1b221a95b3188c9bc3464653acb5be	512	PRINTS	PR00463	E-class P450 group I signature	449	472	9.0E-33	T	24-03-2021	IPR002401	Cytochrome P450, E-class, group I	GO:0005506|GO:0016705|GO:0020037
jg33841.t1	ab1b221a95b3188c9bc3464653acb5be	512	PRINTS	PR00463	E-class P450 group I signature	91	112	9.0E-33	T	24-03-2021	IPR002401	Cytochrome P450, E-class, group I	GO:0005506|GO:0016705|GO:0020037
jg33841.t1	ab1b221a95b3188c9bc3464653acb5be	512	PRINTS	PR00463	E-class P450 group I signature	67	86	9.0E-33	T	24-03-2021	IPR002401	Cytochrome P450, E-class, group I	GO:0005506|GO:0016705|GO:0020037
jg33841.t1	ab1b221a95b3188c9bc3464653acb5be	512	PRINTS	PR00463	E-class P450 group I signature	439	449	9.0E-33	T	24-03-2021	IPR002401	Cytochrome P450, E-class, group I	GO:0005506|GO:0016705|GO:0020037
jg33841.t1	ab1b221a95b3188c9bc3464653acb5be	512	PRINTS	PR00463	E-class P450 group I signature	298	315	9.0E-33	T	24-03-2021	IPR002401	Cytochrome P450, E-class, group I	GO:0005506|GO:0016705|GO:0020037
jg33841.t1	ab1b221a95b3188c9bc3464653acb5be	512	PRINTS	PR00463	E-class P450 group I signature	361	379	9.0E-33	T	24-03-2021	IPR002401	Cytochrome P450, E-class, group I	GO:0005506|GO:0016705|GO:0020037
jg33841.t1	ab1b221a95b3188c9bc3464653acb5be	512	PANTHER	PTHR47943:SF3	CYTOCHROME P450 FAMILY PROTEIN	14	508	5.0E-223	T	24-03-2021	-	-
jg33841.t1	ab1b221a95b3188c9bc3464653acb5be	512	SUPERFAMILY	SSF48264	Cytochrome P450	40	498	1.57E-119	T	24-03-2021	IPR036396	Cytochrome P450 superfamily	GO:0005506|GO:0016705|GO:0020037
jg33841.t1	ab1b221a95b3188c9bc3464653acb5be	512	PANTHER	PTHR47943	CYTOCHROME P450 93A3-LIKE	14	508	5.0E-223	T	24-03-2021	-	-
jg33841.t1	ab1b221a95b3188c9bc3464653acb5be	512	Gene3D	G3DSA:1.10.630.10	Cytochrome p450	26	503	1.9E-134	T	24-03-2021	IPR036396	Cytochrome P450 superfamily	GO:0005506|GO:0016705|GO:0020037
jg33841.t1	ab1b221a95b3188c9bc3464653acb5be	512	Coils	Coil	Coil	251	271	-	T	24-03-2021	-	-
jg33841.t1	ab1b221a95b3188c9bc3464653acb5be	512	Pfam	PF00067	Cytochrome P450	40	493	1.2E-98	T	24-03-2021	IPR001128	Cytochrome P450	GO:0005506|GO:0016705|GO:0020037
jg33841.t1	ab1b221a95b3188c9bc3464653acb5be	512	PRINTS	PR00385	P450 superfamily signature	309	326	6.0E-8	T	24-03-2021	IPR001128	Cytochrome P450	GO:0005506|GO:0016705|GO:0020037
jg33841.t1	ab1b221a95b3188c9bc3464653acb5be	512	PRINTS	PR00385	P450 superfamily signature	449	460	6.0E-8	T	24-03-2021	IPR001128	Cytochrome P450	GO:0005506|GO:0016705|GO:0020037
jg33841.t1	ab1b221a95b3188c9bc3464653acb5be	512	PRINTS	PR00385	P450 superfamily signature	362	373	6.0E-8	T	24-03-2021	IPR001128	Cytochrome P450	GO:0005506|GO:0016705|GO:0020037
jg33841.t1	ab1b221a95b3188c9bc3464653acb5be	512	PRINTS	PR00385	P450 superfamily signature	440	449	6.0E-8	T	24-03-2021	IPR001128	Cytochrome P450	GO:0005506|GO:0016705|GO:0020037
jg574.t1	3db3439f5052200b28ccf0f441185e2d	84	Gene3D	G3DSA:3.40.50.2000	Glycogen Phosphorylase B;	3	75	4.2E-7	T	24-03-2021	-	-
jg40419.t1	4b4a7817736e38cb67bc19a1b641ec8e	382	Coils	Coil	Coil	31	65	-	T	24-03-2021	-	-
jg40419.t1	4b4a7817736e38cb67bc19a1b641ec8e	382	MobiDBLite	mobidb-lite	consensus disorder prediction	1	24	-	T	24-03-2021	-	-
jg40419.t1	4b4a7817736e38cb67bc19a1b641ec8e	382	MobiDBLite	mobidb-lite	consensus disorder prediction	355	373	-	T	24-03-2021	-	-
jg40419.t1	4b4a7817736e38cb67bc19a1b641ec8e	382	MobiDBLite	mobidb-lite	consensus disorder prediction	63	101	-	T	24-03-2021	-	-
jg40419.t1	4b4a7817736e38cb67bc19a1b641ec8e	382	PANTHER	PTHR45926	OSJNBA0053K19.4 PROTEIN	18	377	1.3E-162	T	24-03-2021	-	-
jg40419.t1	4b4a7817736e38cb67bc19a1b641ec8e	382	Coils	Coil	Coil	217	239	-	T	24-03-2021	-	-
jg40419.t1	4b4a7817736e38cb67bc19a1b641ec8e	382	Pfam	PF17035	Bromodomain extra-terminal - transcription regulation	274	336	8.7E-17	T	24-03-2021	IPR027353	NET domain	-
jg40419.t1	4b4a7817736e38cb67bc19a1b641ec8e	382	Gene3D	G3DSA:1.20.920.10	Histone Acetyltransferase; Chain A	71	233	7.6E-38	T	24-03-2021	IPR036427	Bromodomain-like superfamily	GO:0005515
jg40419.t1	4b4a7817736e38cb67bc19a1b641ec8e	382	ProSiteProfiles	PS50014	Bromodomain profile.	121	196	18.447	T	24-03-2021	IPR001487	Bromodomain	GO:0005515
jg40419.t1	4b4a7817736e38cb67bc19a1b641ec8e	382	PANTHER	PTHR45926:SF25	TRANSCRIPTION FACTOR GTE6-RELATED	18	377	1.3E-162	T	24-03-2021	-	-
jg40419.t1	4b4a7817736e38cb67bc19a1b641ec8e	382	Gene3D	G3DSA:1.20.1270.220	-	268	346	2.2E-15	T	24-03-2021	IPR038336	NET domain superfamily	-
jg40419.t1	4b4a7817736e38cb67bc19a1b641ec8e	382	MobiDBLite	mobidb-lite	consensus disorder prediction	74	101	-	T	24-03-2021	-	-
jg40419.t1	4b4a7817736e38cb67bc19a1b641ec8e	382	Pfam	PF00439	Bromodomain	115	200	1.4E-17	T	24-03-2021	IPR001487	Bromodomain	GO:0005515
jg40419.t1	4b4a7817736e38cb67bc19a1b641ec8e	382	MobiDBLite	mobidb-lite	consensus disorder prediction	343	382	-	T	24-03-2021	-	-
jg40419.t1	4b4a7817736e38cb67bc19a1b641ec8e	382	PRINTS	PR00503	Bromodomain signature	140	156	1.1E-15	T	24-03-2021	IPR001487	Bromodomain	GO:0005515
jg40419.t1	4b4a7817736e38cb67bc19a1b641ec8e	382	PRINTS	PR00503	Bromodomain signature	177	196	1.1E-15	T	24-03-2021	IPR001487	Bromodomain	GO:0005515
jg40419.t1	4b4a7817736e38cb67bc19a1b641ec8e	382	PRINTS	PR00503	Bromodomain signature	124	137	1.1E-15	T	24-03-2021	IPR001487	Bromodomain	GO:0005515
jg40419.t1	4b4a7817736e38cb67bc19a1b641ec8e	382	SMART	SM00297	bromo_6	102	215	3.4E-32	T	24-03-2021	IPR001487	Bromodomain	GO:0005515
jg40419.t1	4b4a7817736e38cb67bc19a1b641ec8e	382	ProSiteProfiles	PS51525	NET domain profile.	265	346	17.925	T	24-03-2021	IPR027353	NET domain	-
jg40419.t1	4b4a7817736e38cb67bc19a1b641ec8e	382	SUPERFAMILY	SSF47370	Bromodomain	103	219	3.92E-33	T	24-03-2021	IPR036427	Bromodomain-like superfamily	GO:0005515
jg51462.t1	3fbf5f53dd026eeae3ba4b4bdaa9a463	939	SUPERFAMILY	SSF56112	Protein kinase-like (PK-like)	648	911	1.19E-82	T	24-03-2021	IPR011009	Protein kinase-like domain superfamily	-
jg51462.t1	3fbf5f53dd026eeae3ba4b4bdaa9a463	939	Pfam	PF14381	Ethylene-responsive protein kinase Le-CTR1	132	335	1.7E-69	T	24-03-2021	-	-
jg51462.t1	3fbf5f53dd026eeae3ba4b4bdaa9a463	939	ProSiteProfiles	PS50011	Protein kinase domain profile.	659	916	42.902	T	24-03-2021	IPR000719	Protein kinase domain	GO:0004672|GO:0005524|GO:0006468
jg51462.t1	3fbf5f53dd026eeae3ba4b4bdaa9a463	939	PANTHER	PTHR23257	SERINE-THREONINE PROTEIN KINASE	513	928	7.9E-262	T	24-03-2021	-	-
jg51462.t1	3fbf5f53dd026eeae3ba4b4bdaa9a463	939	PANTHER	PTHR23257	SERINE-THREONINE PROTEIN KINASE	71	497	7.9E-262	T	24-03-2021	-	-
jg51462.t1	3fbf5f53dd026eeae3ba4b4bdaa9a463	939	CDD	cd13999	STKc_MAP3K-like	665	911	1.89195E-125	T	24-03-2021	-	-
jg51462.t1	3fbf5f53dd026eeae3ba4b4bdaa9a463	939	Gene3D	G3DSA:3.30.200.20	Phosphorylase Kinase; domain 1	652	736	3.0E-29	T	24-03-2021	-	-
jg51462.t1	3fbf5f53dd026eeae3ba4b4bdaa9a463	939	Pfam	PF07714	Protein tyrosine and serine/threonine kinase	659	911	3.0E-65	T	24-03-2021	IPR001245	Serine-threonine/tyrosine-protein kinase, catalytic domain	GO:0004672|GO:0006468
jg51462.t1	3fbf5f53dd026eeae3ba4b4bdaa9a463	939	PANTHER	PTHR23257:SF813	SERINE/THREONINE-PROTEIN KINASE EDR1	513	928	7.9E-262	T	24-03-2021	-	-
jg51462.t1	3fbf5f53dd026eeae3ba4b4bdaa9a463	939	MobiDBLite	mobidb-lite	consensus disorder prediction	18	67	-	T	24-03-2021	-	-
jg51462.t1	3fbf5f53dd026eeae3ba4b4bdaa9a463	939	ProSitePatterns	PS00107	Protein kinases ATP-binding region signature.	665	687	-	T	24-03-2021	IPR017441	Protein kinase, ATP binding site	GO:0005524
jg51462.t1	3fbf5f53dd026eeae3ba4b4bdaa9a463	939	ProSitePatterns	PS00108	Serine/Threonine protein kinases active-site signature.	778	790	-	T	24-03-2021	IPR008271	Serine/threonine-protein kinase, active site	GO:0004672|GO:0006468
jg51462.t1	3fbf5f53dd026eeae3ba4b4bdaa9a463	939	PRINTS	PR00109	Tyrosine kinase catalytic domain signature	838	860	1.2E-11	T	24-03-2021	IPR001245	Serine-threonine/tyrosine-protein kinase, catalytic domain	GO:0004672|GO:0006468
jg51462.t1	3fbf5f53dd026eeae3ba4b4bdaa9a463	939	PRINTS	PR00109	Tyrosine kinase catalytic domain signature	819	829	1.2E-11	T	24-03-2021	IPR001245	Serine-threonine/tyrosine-protein kinase, catalytic domain	GO:0004672|GO:0006468
jg51462.t1	3fbf5f53dd026eeae3ba4b4bdaa9a463	939	PRINTS	PR00109	Tyrosine kinase catalytic domain signature	772	790	1.2E-11	T	24-03-2021	IPR001245	Serine-threonine/tyrosine-protein kinase, catalytic domain	GO:0004672|GO:0006468
jg51462.t1	3fbf5f53dd026eeae3ba4b4bdaa9a463	939	PRINTS	PR00109	Tyrosine kinase catalytic domain signature	733	746	1.2E-11	T	24-03-2021	IPR001245	Serine-threonine/tyrosine-protein kinase, catalytic domain	GO:0004672|GO:0006468
jg51462.t1	3fbf5f53dd026eeae3ba4b4bdaa9a463	939	PRINTS	PR00109	Tyrosine kinase catalytic domain signature	882	904	1.2E-11	T	24-03-2021	IPR001245	Serine-threonine/tyrosine-protein kinase, catalytic domain	GO:0004672|GO:0006468
jg51462.t1	3fbf5f53dd026eeae3ba4b4bdaa9a463	939	PANTHER	PTHR23257:SF813	SERINE/THREONINE-PROTEIN KINASE EDR1	71	497	7.9E-262	T	24-03-2021	-	-
jg51462.t1	3fbf5f53dd026eeae3ba4b4bdaa9a463	939	SMART	SM00220	serkin_6	659	917	2.6E-60	T	24-03-2021	IPR000719	Protein kinase domain	GO:0004672|GO:0005524|GO:0006468
jg51462.t1	3fbf5f53dd026eeae3ba4b4bdaa9a463	939	MobiDBLite	mobidb-lite	consensus disorder prediction	428	454	-	T	24-03-2021	-	-
jg51462.t1	3fbf5f53dd026eeae3ba4b4bdaa9a463	939	MobiDBLite	mobidb-lite	consensus disorder prediction	25	67	-	T	24-03-2021	-	-
jg51462.t1	3fbf5f53dd026eeae3ba4b4bdaa9a463	939	Gene3D	G3DSA:1.10.510.10	Transferase(Phosphotransferase) domain 1	738	920	9.5E-61	T	24-03-2021	-	-
jg441.t1	0a754347879f230cf348a05d8c9bba49	117	CDD	cd06222	RNase_H_like	17	96	2.3549E-10	T	24-03-2021	-	-
jg441.t1	0a754347879f230cf348a05d8c9bba49	117	Gene3D	G3DSA:3.30.420.10	-	3	100	8.8E-6	T	24-03-2021	IPR036397	Ribonuclease H superfamily	GO:0003676
jg46181.t1	e876bc6bbcf8e7535b1ccc4506351474	980	ProSiteProfiles	PS51450	Leucine-rich repeat profile.	526	547	5.279	T	24-03-2021	IPR001611	Leucine-rich repeat	GO:0005515
jg46181.t1	e876bc6bbcf8e7535b1ccc4506351474	980	ProSiteProfiles	PS51450	Leucine-rich repeat profile.	359	380	4.87	T	24-03-2021	IPR001611	Leucine-rich repeat	GO:0005515
jg46181.t1	e876bc6bbcf8e7535b1ccc4506351474	980	ProSiteProfiles	PS51450	Leucine-rich repeat profile.	307	328	6.572	T	24-03-2021	IPR001611	Leucine-rich repeat	GO:0005515
jg46181.t1	e876bc6bbcf8e7535b1ccc4506351474	980	PRINTS	PR00019	Leucine-rich repeat signature	830	843	3.9E-5	T	24-03-2021	-	-
jg46181.t1	e876bc6bbcf8e7535b1ccc4506351474	980	PRINTS	PR00019	Leucine-rich repeat signature	308	321	3.9E-5	T	24-03-2021	-	-
jg46181.t1	e876bc6bbcf8e7535b1ccc4506351474	980	Pfam	PF08263	Leucine rich repeat N-terminal domain	7	46	1.8E-11	T	24-03-2021	IPR013210	Leucine-rich repeat-containing N-terminal, plant-type	-
jg46181.t1	e876bc6bbcf8e7535b1ccc4506351474	980	ProSiteProfiles	PS51450	Leucine-rich repeat profile.	157	179	6.233	T	24-03-2021	IPR001611	Leucine-rich repeat	GO:0005515
jg46181.t1	e876bc6bbcf8e7535b1ccc4506351474	980	PANTHER	PTHR48063:SF13	RECEPTOR-LIKE PROTEIN 12 ISOFORM X1	2	296	3.9E-284	T	24-03-2021	-	-
jg46181.t1	e876bc6bbcf8e7535b1ccc4506351474	980	ProSiteProfiles	PS51450	Leucine-rich repeat profile.	808	830	4.824	T	24-03-2021	IPR001611	Leucine-rich repeat	GO:0005515
jg46181.t1	e876bc6bbcf8e7535b1ccc4506351474	980	Gene3D	G3DSA:3.80.10.10	Ribonuclease Inhibitor	428	903	3.0E-120	T	24-03-2021	IPR032675	Leucine-rich repeat domain superfamily	-
jg46181.t1	e876bc6bbcf8e7535b1ccc4506351474	980	ProSiteProfiles	PS51450	Leucine-rich repeat profile.	691	714	5.086	T	24-03-2021	IPR001611	Leucine-rich repeat	GO:0005515
jg46181.t1	e876bc6bbcf8e7535b1ccc4506351474	980	ProSiteProfiles	PS51450	Leucine-rich repeat profile.	832	855	6.303	T	24-03-2021	IPR001611	Leucine-rich repeat	GO:0005515
jg46181.t1	e876bc6bbcf8e7535b1ccc4506351474	980	SMART	SM00365	LRR_sd22_2	209	235	450.0	T	24-03-2021	-	-
jg46181.t1	e876bc6bbcf8e7535b1ccc4506351474	980	SMART	SM00365	LRR_sd22_2	830	856	130.0	T	24-03-2021	-	-
jg46181.t1	e876bc6bbcf8e7535b1ccc4506351474	980	SMART	SM00365	LRR_sd22_2	305	331	55.0	T	24-03-2021	-	-
jg46181.t1	e876bc6bbcf8e7535b1ccc4506351474	980	SMART	SM00365	LRR_sd22_2	713	739	30.0	T	24-03-2021	-	-
jg46181.t1	e876bc6bbcf8e7535b1ccc4506351474	980	SMART	SM00365	LRR_sd22_2	453	472	85.0	T	24-03-2021	-	-
jg46181.t1	e876bc6bbcf8e7535b1ccc4506351474	980	SMART	SM00365	LRR_sd22_2	428	449	290.0	T	24-03-2021	-	-
jg46181.t1	e876bc6bbcf8e7535b1ccc4506351474	980	ProSiteProfiles	PS51450	Leucine-rich repeat profile.	236	257	6.233	T	24-03-2021	IPR001611	Leucine-rich repeat	GO:0005515
jg46181.t1	e876bc6bbcf8e7535b1ccc4506351474	980	ProSiteProfiles	PS51450	Leucine-rich repeat profile.	259	280	4.847	T	24-03-2021	IPR001611	Leucine-rich repeat	GO:0005515
jg46181.t1	e876bc6bbcf8e7535b1ccc4506351474	980	ProSiteProfiles	PS51450	Leucine-rich repeat profile.	430	451	7.904	T	24-03-2021	IPR001611	Leucine-rich repeat	GO:0005515
jg46181.t1	e876bc6bbcf8e7535b1ccc4506351474	980	ProSiteProfiles	PS51450	Leucine-rich repeat profile.	407	429	4.67	T	24-03-2021	IPR001611	Leucine-rich repeat	GO:0005515
jg46181.t1	e876bc6bbcf8e7535b1ccc4506351474	980	SUPERFAMILY	SSF52058	L domain-like	354	545	1.59E-31	T	24-03-2021	-	-
jg46181.t1	e876bc6bbcf8e7535b1ccc4506351474	980	Gene3D	G3DSA:3.80.10.10	Ribonuclease Inhibitor	1	174	7.1E-43	T	24-03-2021	IPR032675	Leucine-rich repeat domain superfamily	-
jg46181.t1	e876bc6bbcf8e7535b1ccc4506351474	980	Pfam	PF13855	Leucine rich repeat	785	843	8.1E-8	T	24-03-2021	IPR001611	Leucine-rich repeat	GO:0005515
jg46181.t1	e876bc6bbcf8e7535b1ccc4506351474	980	Pfam	PF13855	Leucine rich repeat	109	168	6.1E-7	T	24-03-2021	IPR001611	Leucine-rich repeat	GO:0005515
jg46181.t1	e876bc6bbcf8e7535b1ccc4506351474	980	Pfam	PF13855	Leucine rich repeat	259	318	6.0E-14	T	24-03-2021	IPR001611	Leucine-rich repeat	GO:0005515
jg46181.t1	e876bc6bbcf8e7535b1ccc4506351474	980	Pfam	PF13855	Leucine rich repeat	383	441	7.9E-9	T	24-03-2021	IPR001611	Leucine-rich repeat	GO:0005515
jg46181.t1	e876bc6bbcf8e7535b1ccc4506351474	980	ProSiteProfiles	PS51450	Leucine-rich repeat profile.	283	304	7.604	T	24-03-2021	IPR001611	Leucine-rich repeat	GO:0005515
jg46181.t1	e876bc6bbcf8e7535b1ccc4506351474	980	ProSiteProfiles	PS51450	Leucine-rich repeat profile.	856	878	6.387	T	24-03-2021	IPR001611	Leucine-rich repeat	GO:0005515
jg46181.t1	e876bc6bbcf8e7535b1ccc4506351474	980	PANTHER	PTHR48063	LRR RECEPTOR-LIKE KINASE	295	976	3.9E-284	T	24-03-2021	-	-
jg46181.t1	e876bc6bbcf8e7535b1ccc4506351474	980	ProSiteProfiles	PS51450	Leucine-rich repeat profile.	331	353	5.417	T	24-03-2021	IPR001611	Leucine-rich repeat	GO:0005515
jg46181.t1	e876bc6bbcf8e7535b1ccc4506351474	980	SUPERFAMILY	SSF52058	L domain-like	549	896	5.33E-56	T	24-03-2021	-	-
jg46181.t1	e876bc6bbcf8e7535b1ccc4506351474	980	Gene3D	G3DSA:3.80.10.10	Ribonuclease Inhibitor	175	354	1.3E-31	T	24-03-2021	IPR032675	Leucine-rich repeat domain superfamily	-
jg46181.t1	e876bc6bbcf8e7535b1ccc4506351474	980	PANTHER	PTHR48063	LRR RECEPTOR-LIKE KINASE	2	296	3.9E-284	T	24-03-2021	-	-
jg46181.t1	e876bc6bbcf8e7535b1ccc4506351474	980	ProSiteProfiles	PS51450	Leucine-rich repeat profile.	595	617	4.955	T	24-03-2021	IPR001611	Leucine-rich repeat	GO:0005515
jg46181.t1	e876bc6bbcf8e7535b1ccc4506351474	980	SMART	SM00369	LRR_typ_2	257	280	58.0	T	24-03-2021	IPR003591	Leucine-rich repeat, typical subtype	-
jg46181.t1	e876bc6bbcf8e7535b1ccc4506351474	980	SMART	SM00369	LRR_typ_2	713	736	15.0	T	24-03-2021	IPR003591	Leucine-rich repeat, typical subtype	-
jg46181.t1	e876bc6bbcf8e7535b1ccc4506351474	980	SMART	SM00369	LRR_typ_2	155	180	260.0	T	24-03-2021	IPR003591	Leucine-rich repeat, typical subtype	-
jg46181.t1	e876bc6bbcf8e7535b1ccc4506351474	980	SMART	SM00369	LRR_typ_2	854	877	300.0	T	24-03-2021	IPR003591	Leucine-rich repeat, typical subtype	-
jg46181.t1	e876bc6bbcf8e7535b1ccc4506351474	980	SMART	SM00369	LRR_typ_2	82	107	12.0	T	24-03-2021	IPR003591	Leucine-rich repeat, typical subtype	-
jg46181.t1	e876bc6bbcf8e7535b1ccc4506351474	980	SMART	SM00369	LRR_typ_2	281	304	0.0017	T	24-03-2021	IPR003591	Leucine-rich repeat, typical subtype	-
jg46181.t1	e876bc6bbcf8e7535b1ccc4506351474	980	SMART	SM00369	LRR_typ_2	305	328	20.0	T	24-03-2021	IPR003591	Leucine-rich repeat, typical subtype	-
jg46181.t1	e876bc6bbcf8e7535b1ccc4506351474	980	SMART	SM00369	LRR_typ_2	524	548	130.0	T	24-03-2021	IPR003591	Leucine-rich repeat, typical subtype	-
jg46181.t1	e876bc6bbcf8e7535b1ccc4506351474	980	SMART	SM00369	LRR_typ_2	131	154	190.0	T	24-03-2021	IPR003591	Leucine-rich repeat, typical subtype	-
jg46181.t1	e876bc6bbcf8e7535b1ccc4506351474	980	SMART	SM00369	LRR_typ_2	329	353	190.0	T	24-03-2021	IPR003591	Leucine-rich repeat, typical subtype	-
jg46181.t1	e876bc6bbcf8e7535b1ccc4506351474	980	SMART	SM00369	LRR_typ_2	617	641	34.0	T	24-03-2021	IPR003591	Leucine-rich repeat, typical subtype	-
jg46181.t1	e876bc6bbcf8e7535b1ccc4506351474	980	SMART	SM00369	LRR_typ_2	830	853	75.0	T	24-03-2021	IPR003591	Leucine-rich repeat, typical subtype	-
jg46181.t1	e876bc6bbcf8e7535b1ccc4506351474	980	SUPERFAMILY	SSF52058	L domain-like	31	370	1.59E-45	T	24-03-2021	-	-
jg46181.t1	e876bc6bbcf8e7535b1ccc4506351474	980	ProSiteProfiles	PS51450	Leucine-rich repeat profile.	643	665	6.387	T	24-03-2021	IPR001611	Leucine-rich repeat	GO:0005515
jg46181.t1	e876bc6bbcf8e7535b1ccc4506351474	980	PANTHER	PTHR48063:SF13	RECEPTOR-LIKE PROTEIN 12 ISOFORM X1	295	976	3.9E-284	T	24-03-2021	-	-
jg46181.t1	e876bc6bbcf8e7535b1ccc4506351474	980	ProSiteProfiles	PS51450	Leucine-rich repeat profile.	211	231	5.818	T	24-03-2021	IPR001611	Leucine-rich repeat	GO:0005515
jg46181.t1	e876bc6bbcf8e7535b1ccc4506351474	980	ProSiteProfiles	PS51450	Leucine-rich repeat profile.	784	806	5.001	T	24-03-2021	IPR001611	Leucine-rich repeat	GO:0005515
jg46181.t1	e876bc6bbcf8e7535b1ccc4506351474	980	Pfam	PF00560	Leucine Rich Repeat	596	617	0.6	T	24-03-2021	IPR001611	Leucine-rich repeat	GO:0005515
jg46181.t1	e876bc6bbcf8e7535b1ccc4506351474	980	Pfam	PF00560	Leucine Rich Repeat	716	737	0.068	T	24-03-2021	IPR001611	Leucine-rich repeat	GO:0005515
jg46181.t1	e876bc6bbcf8e7535b1ccc4506351474	980	Gene3D	G3DSA:3.80.10.10	Ribonuclease Inhibitor	355	427	6.7E-15	T	24-03-2021	IPR032675	Leucine-rich repeat domain superfamily	-
jg46181.t1	e876bc6bbcf8e7535b1ccc4506351474	980	ProSiteProfiles	PS51450	Leucine-rich repeat profile.	715	737	6.549	T	24-03-2021	IPR001611	Leucine-rich repeat	GO:0005515
jg46181.t1	e876bc6bbcf8e7535b1ccc4506351474	980	ProSiteProfiles	PS51450	Leucine-rich repeat profile.	84	107	5.125	T	24-03-2021	IPR001611	Leucine-rich repeat	GO:0005515
jg46181.t1	e876bc6bbcf8e7535b1ccc4506351474	980	ProSiteProfiles	PS51450	Leucine-rich repeat profile.	133	156	6.78	T	24-03-2021	IPR001611	Leucine-rich repeat	GO:0005515
jg50489.t1	8cf6af95a291e67320d01b0371eab964	542	CDD	cd12310	RRM3_Spen	38	107	4.69186E-16	T	24-03-2021	-	-
jg50489.t1	8cf6af95a291e67320d01b0371eab964	542	ProSiteProfiles	PS50102	Eukaryotic RNA Recognition Motif (RRM) profile.	36	108	16.722	T	24-03-2021	IPR000504	RNA recognition motif domain	GO:0003676
jg50489.t1	8cf6af95a291e67320d01b0371eab964	542	MobiDBLite	mobidb-lite	consensus disorder prediction	109	126	-	T	24-03-2021	-	-
jg50489.t1	8cf6af95a291e67320d01b0371eab964	542	MobiDBLite	mobidb-lite	consensus disorder prediction	242	264	-	T	24-03-2021	-	-
jg50489.t1	8cf6af95a291e67320d01b0371eab964	542	MobiDBLite	mobidb-lite	consensus disorder prediction	296	330	-	T	24-03-2021	-	-
jg50489.t1	8cf6af95a291e67320d01b0371eab964	542	MobiDBLite	mobidb-lite	consensus disorder prediction	382	407	-	T	24-03-2021	-	-
jg50489.t1	8cf6af95a291e67320d01b0371eab964	542	MobiDBLite	mobidb-lite	consensus disorder prediction	1	34	-	T	24-03-2021	-	-
jg50489.t1	8cf6af95a291e67320d01b0371eab964	542	MobiDBLite	mobidb-lite	consensus disorder prediction	135	158	-	T	24-03-2021	-	-
jg50489.t1	8cf6af95a291e67320d01b0371eab964	542	MobiDBLite	mobidb-lite	consensus disorder prediction	434	455	-	T	24-03-2021	-	-
jg50489.t1	8cf6af95a291e67320d01b0371eab964	542	MobiDBLite	mobidb-lite	consensus disorder prediction	105	158	-	T	24-03-2021	-	-
jg50489.t1	8cf6af95a291e67320d01b0371eab964	542	PANTHER	PTHR23189	RNA RECOGNITION MOTIF-CONTAINING	21	519	8.5E-95	T	24-03-2021	-	-
jg50489.t1	8cf6af95a291e67320d01b0371eab964	542	Pfam	PF00076	RNA recognition motif. (a.k.a. RRM, RBD, or RNP domain)	176	230	3.9E-10	T	24-03-2021	IPR000504	RNA recognition motif domain	GO:0003676
jg50489.t1	8cf6af95a291e67320d01b0371eab964	542	Pfam	PF00076	RNA recognition motif. (a.k.a. RRM, RBD, or RNP domain)	38	101	2.5E-12	T	24-03-2021	IPR000504	RNA recognition motif domain	GO:0003676
jg50489.t1	8cf6af95a291e67320d01b0371eab964	542	Gene3D	G3DSA:3.30.70.330	-	18	113	5.6E-23	T	24-03-2021	IPR012677	Nucleotide-binding alpha-beta plait domain superfamily	-
jg50489.t1	8cf6af95a291e67320d01b0371eab964	542	Gene3D	G3DSA:3.30.70.330	-	148	244	6.0E-15	T	24-03-2021	IPR012677	Nucleotide-binding alpha-beta plait domain superfamily	-
jg50489.t1	8cf6af95a291e67320d01b0371eab964	542	PANTHER	PTHR23189:SF41	RNA-BINDING PROTEIN SPENITO	21	519	8.5E-95	T	24-03-2021	-	-
jg50489.t1	8cf6af95a291e67320d01b0371eab964	542	SUPERFAMILY	SSF54928	RNA-binding domain, RBD	156	239	7.52E-16	T	24-03-2021	IPR035979	RNA-binding domain superfamily	GO:0003676
jg50489.t1	8cf6af95a291e67320d01b0371eab964	542	ProSiteProfiles	PS50102	Eukaryotic RNA Recognition Motif (RRM) profile.	165	238	12.782	T	24-03-2021	IPR000504	RNA recognition motif domain	GO:0003676
jg50489.t1	8cf6af95a291e67320d01b0371eab964	542	SUPERFAMILY	SSF54928	RNA-binding domain, RBD	24	112	9.27E-23	T	24-03-2021	IPR035979	RNA-binding domain superfamily	GO:0003676
jg50489.t1	8cf6af95a291e67320d01b0371eab964	542	SMART	SM00360	rrm1_1	166	234	2.7E-8	T	24-03-2021	IPR000504	RNA recognition motif domain	GO:0003676
jg50489.t1	8cf6af95a291e67320d01b0371eab964	542	SMART	SM00360	rrm1_1	37	104	3.5E-16	T	24-03-2021	IPR000504	RNA recognition motif domain	GO:0003676
jg50489.t1	8cf6af95a291e67320d01b0371eab964	542	MobiDBLite	mobidb-lite	consensus disorder prediction	1	21	-	T	24-03-2021	-	-
jg37120.t1	f2cb6ec76a19d148738a88089de12d30	412	ProSiteProfiles	PS51375	Pentatricopeptide (PPR) repeat profile.	168	202	12.266	T	24-03-2021	IPR002885	Pentatricopeptide repeat	-
jg37120.t1	f2cb6ec76a19d148738a88089de12d30	412	Gene3D	G3DSA:1.25.40.10	-	165	245	2.7E-19	T	24-03-2021	IPR011990	Tetratricopeptide-like helical domain superfamily	GO:0005515
jg37120.t1	f2cb6ec76a19d148738a88089de12d30	412	Gene3D	G3DSA:1.25.40.10	-	263	343	8.4E-19	T	24-03-2021	IPR011990	Tetratricopeptide-like helical domain superfamily	GO:0005515
jg37120.t1	f2cb6ec76a19d148738a88089de12d30	412	ProSiteProfiles	PS51375	Pentatricopeptide (PPR) repeat profile.	284	318	12.627	T	24-03-2021	IPR002885	Pentatricopeptide repeat	-
jg37120.t1	f2cb6ec76a19d148738a88089de12d30	412	Pfam	PF12854	PPR repeat	279	312	2.7E-15	T	24-03-2021	IPR002885	Pentatricopeptide repeat	-
jg37120.t1	f2cb6ec76a19d148738a88089de12d30	412	Gene3D	G3DSA:1.25.40.10	-	47	164	6.5E-25	T	24-03-2021	IPR011990	Tetratricopeptide-like helical domain superfamily	GO:0005515
jg37120.t1	f2cb6ec76a19d148738a88089de12d30	412	ProSiteProfiles	PS51375	Pentatricopeptide (PPR) repeat profile.	319	353	6.807	T	24-03-2021	IPR002885	Pentatricopeptide repeat	-
jg37120.t1	f2cb6ec76a19d148738a88089de12d30	412	ProSiteProfiles	PS51375	Pentatricopeptide (PPR) repeat profile.	203	238	10.95	T	24-03-2021	IPR002885	Pentatricopeptide repeat	-
jg37120.t1	f2cb6ec76a19d148738a88089de12d30	412	ProSiteProfiles	PS51375	Pentatricopeptide (PPR) repeat profile.	133	167	12.397	T	24-03-2021	IPR002885	Pentatricopeptide repeat	-
jg37120.t1	f2cb6ec76a19d148738a88089de12d30	412	TIGRFAM	TIGR00756	PPR: pentatricopeptide repeat domain	137	168	5.6E-8	T	24-03-2021	IPR002885	Pentatricopeptide repeat	-
jg37120.t1	f2cb6ec76a19d148738a88089de12d30	412	TIGRFAM	TIGR00756	PPR: pentatricopeptide repeat domain	100	134	3.2E-8	T	24-03-2021	IPR002885	Pentatricopeptide repeat	-
jg37120.t1	f2cb6ec76a19d148738a88089de12d30	412	TIGRFAM	TIGR00756	PPR: pentatricopeptide repeat domain	170	201	2.2E-7	T	24-03-2021	IPR002885	Pentatricopeptide repeat	-
jg37120.t1	f2cb6ec76a19d148738a88089de12d30	412	TIGRFAM	TIGR00756	PPR: pentatricopeptide repeat domain	287	320	8.0E-10	T	24-03-2021	IPR002885	Pentatricopeptide repeat	-
jg37120.t1	f2cb6ec76a19d148738a88089de12d30	412	Pfam	PF13041	PPR repeat family	167	216	2.1E-15	T	24-03-2021	IPR002885	Pentatricopeptide repeat	-
jg37120.t1	f2cb6ec76a19d148738a88089de12d30	412	Pfam	PF13041	PPR repeat family	103	146	1.2E-9	T	24-03-2021	IPR002885	Pentatricopeptide repeat	-
jg37120.t1	f2cb6ec76a19d148738a88089de12d30	412	PANTHER	PTHR47932	ATPASE EXPRESSION PROTEIN 3	84	337	3.8E-89	T	24-03-2021	-	-
jg37120.t1	f2cb6ec76a19d148738a88089de12d30	412	PANTHER	PTHR47932:SF54	(PPR) REPEAT PROTEIN, PUTATIVE-RELATED	84	337	3.8E-89	T	24-03-2021	-	-
jg37120.t1	f2cb6ec76a19d148738a88089de12d30	412	ProSiteProfiles	PS51375	Pentatricopeptide (PPR) repeat profile.	98	132	12.529	T	24-03-2021	IPR002885	Pentatricopeptide repeat	-
jg53327.t1	41b5592d35670c0345cb4e6ba2b54804	455	PANTHER	PTHR32285	PROTEIN TRICHOME BIREFRINGENCE-LIKE 9-RELATED	20	449	2.7E-208	T	24-03-2021	IPR029962	Trichome birefringence-like family	-
jg53327.t1	41b5592d35670c0345cb4e6ba2b54804	455	PANTHER	PTHR32285:SF282	PMR5 DOMAIN, PC-ESTERASE, PROTEIN TRICHOME BIREFRINGENCE-LIKE 32/46-RELATED	20	449	2.7E-208	T	24-03-2021	-	-
jg53327.t1	41b5592d35670c0345cb4e6ba2b54804	455	Pfam	PF14416	PMR5 N terminal Domain	103	156	1.6E-22	T	24-03-2021	IPR025846	PMR5 N-terminal domain	-
jg53327.t1	41b5592d35670c0345cb4e6ba2b54804	455	Pfam	PF13839	GDSL/SGNH-like Acyl-Esterase family found in Pmr5 and Cas1p	157	444	5.5E-90	T	24-03-2021	IPR026057	PC-Esterase	-
jg5967.t1	91afb1c288dc355812a53a534a912992	514	PANTHER	PTHR45786	DNA BINDING PROTEIN-LIKE	6	70	2.6E-51	T	24-03-2021	-	-
jg5967.t1	91afb1c288dc355812a53a534a912992	514	PANTHER	PTHR45786	DNA BINDING PROTEIN-LIKE	88	241	2.6E-51	T	24-03-2021	-	-
jg5967.t1	91afb1c288dc355812a53a534a912992	514	CDD	cd18809	SF1_C_RecD	475	511	2.31048E-8	T	24-03-2021	-	-
jg5967.t1	91afb1c288dc355812a53a534a912992	514	Pfam	PF05970	PIF1-like helicase	378	409	7.9E-7	T	24-03-2021	IPR010285	DNA helicase Pif1-like	GO:0000723|GO:0003678|GO:0006281
jg5967.t1	91afb1c288dc355812a53a534a912992	514	PANTHER	PTHR45786:SF30	BNAC01G23600D PROTEIN	6	70	2.6E-51	T	24-03-2021	-	-
jg5967.t1	91afb1c288dc355812a53a534a912992	514	PANTHER	PTHR45786:SF30	BNAC01G23600D PROTEIN	88	241	2.6E-51	T	24-03-2021	-	-
jg5967.t1	91afb1c288dc355812a53a534a912992	514	SUPERFAMILY	SSF52540	P-loop containing nucleoside triphosphate hydrolases	406	511	1.33E-15	T	24-03-2021	IPR027417	P-loop containing nucleoside triphosphate hydrolase	-
jg24053.t1	b1cfcd887e961a9da1cfb1c866b12cb6	553	PANTHER	PTHR43706	NADH DEHYDROGENASE	4	552	3.4E-284	T	24-03-2021	-	-
jg24053.t1	b1cfcd887e961a9da1cfb1c866b12cb6	553	SUPERFAMILY	SSF51905	FAD/NAD(P)-binding domain	115	306	5.54E-18	T	24-03-2021	IPR036188	FAD/NAD(P)-binding domain superfamily	-
jg24053.t1	b1cfcd887e961a9da1cfb1c866b12cb6	553	PANTHER	PTHR43706:SF4	OS07G0564500 PROTEIN	4	552	3.4E-284	T	24-03-2021	-	-
jg24053.t1	b1cfcd887e961a9da1cfb1c866b12cb6	553	Gene3D	G3DSA:3.50.50.100	-	107	552	5.7E-150	T	24-03-2021	-	-
jg24053.t1	b1cfcd887e961a9da1cfb1c866b12cb6	553	Coils	Coil	Coil	90	110	-	T	24-03-2021	-	-
jg24053.t1	b1cfcd887e961a9da1cfb1c866b12cb6	553	PRINTS	PR00368	FAD-dependent pyridine nucleotide reductase signature	285	303	6.0E-7	T	24-03-2021	-	-
jg24053.t1	b1cfcd887e961a9da1cfb1c866b12cb6	553	PRINTS	PR00368	FAD-dependent pyridine nucleotide reductase signature	224	242	6.0E-7	T	24-03-2021	-	-
jg24053.t1	b1cfcd887e961a9da1cfb1c866b12cb6	553	PRINTS	PR00368	FAD-dependent pyridine nucleotide reductase signature	404	426	6.0E-7	T	24-03-2021	-	-
jg24053.t1	b1cfcd887e961a9da1cfb1c866b12cb6	553	Pfam	PF07992	Pyridine nucleotide-disulphide oxidoreductase	117	448	3.2E-56	T	24-03-2021	IPR023753	FAD/NAD(P)-binding domain	GO:0016491
jg24053.t1	b1cfcd887e961a9da1cfb1c866b12cb6	553	SUPERFAMILY	SSF51905	FAD/NAD(P)-binding domain	285	453	5.56E-19	T	24-03-2021	IPR036188	FAD/NAD(P)-binding domain superfamily	-
jg39845.t1	216c6ba202914dec7724063698dfa9fb	406	Coils	Coil	Coil	377	397	-	T	24-03-2021	-	-
jg39845.t1	216c6ba202914dec7724063698dfa9fb	406	MobiDBLite	mobidb-lite	consensus disorder prediction	136	196	-	T	24-03-2021	-	-
jg39845.t1	216c6ba202914dec7724063698dfa9fb	406	MobiDBLite	mobidb-lite	consensus disorder prediction	167	196	-	T	24-03-2021	-	-
jg12823.t1	d7df712e1564b912a6d1d356c0b2c674	142	Gene3D	G3DSA:3.30.70.100	-	9	74	1.9E-7	T	24-03-2021	-	-
jg12823.t1	d7df712e1564b912a6d1d356c0b2c674	142	SUPERFAMILY	SSF55008	HMA, heavy metal-associated domain	21	74	3.93E-6	T	24-03-2021	IPR036163	Heavy metal-associated domain superfamily	GO:0046872
jg12823.t1	d7df712e1564b912a6d1d356c0b2c674	142	PANTHER	PTHR45868:SF35	HYDROXYPROLINE-RICH GLYCOPROTEIN FAMILY PROTEIN	12	118	2.8E-31	T	24-03-2021	-	-
jg12823.t1	d7df712e1564b912a6d1d356c0b2c674	142	CDD	cd00371	HMA	10	73	0.00115474	T	24-03-2021	IPR006121	Heavy metal-associated domain, HMA	GO:0046872
jg12823.t1	d7df712e1564b912a6d1d356c0b2c674	142	PANTHER	PTHR45868	HEAVY METAL-ASSOCIATED ISOPRENYLATED PLANT PROTEIN 33-RELATED	12	118	2.8E-31	T	24-03-2021	-	-
jg19205.t1	73c37461e9df59a34934793968fc4a15	126	Coils	Coil	Coil	46	66	-	T	24-03-2021	-	-
jg19205.t1	73c37461e9df59a34934793968fc4a15	126	Coils	Coil	Coil	92	112	-	T	24-03-2021	-	-
jg14999.t1	6d87e0bfa4758d1e04a8ffc9c4885a4e	175	PANTHER	PTHR35546	F-BOX PROTEIN INTERACTION DOMAIN PROTEIN-RELATED	93	168	1.1E-17	T	24-03-2021	-	-
jg14999.t1	6d87e0bfa4758d1e04a8ffc9c4885a4e	175	PANTHER	PTHR35546:SF15	PROTEIN, PUTATIVE-RELATED	93	168	1.1E-17	T	24-03-2021	-	-
jg2239.t1	afe84fe472922a280ce521984db7715e	92	PANTHER	PTHR33193	DOMAIN PROTEIN, PUTATIVE (DUF3511)-RELATED	6	87	1.7E-21	T	24-03-2021	-	-
jg2239.t1	afe84fe472922a280ce521984db7715e	92	Pfam	PF12023	Domain of unknown function (DUF3511)	48	91	6.0E-22	T	24-03-2021	IPR021899	Protein of unknown function DUF3511	-
jg2239.t1	afe84fe472922a280ce521984db7715e	92	PANTHER	PTHR33193:SF7	OS06G0686600 PROTEIN	6	87	1.7E-21	T	24-03-2021	-	-
jg43029.t1	afe84fe472922a280ce521984db7715e	92	PANTHER	PTHR33193	DOMAIN PROTEIN, PUTATIVE (DUF3511)-RELATED	6	87	1.7E-21	T	24-03-2021	-	-
jg43029.t1	afe84fe472922a280ce521984db7715e	92	Pfam	PF12023	Domain of unknown function (DUF3511)	48	91	6.0E-22	T	24-03-2021	IPR021899	Protein of unknown function DUF3511	-
jg43029.t1	afe84fe472922a280ce521984db7715e	92	PANTHER	PTHR33193:SF7	OS06G0686600 PROTEIN	6	87	1.7E-21	T	24-03-2021	-	-
jg49389.t1	a486e12f589016abad70bc6aa933c9c8	421	Gene3D	G3DSA:1.20.1280.50	-	43	132	7.3E-9	T	24-03-2021	-	-
jg49389.t1	a486e12f589016abad70bc6aa933c9c8	421	SUPERFAMILY	SSF50965	Galactose oxidase, central domain	154	388	4.58E-9	T	24-03-2021	IPR011043	Galactose oxidase/kelch, beta-propeller	-
jg49389.t1	a486e12f589016abad70bc6aa933c9c8	421	PANTHER	PTHR31111	BNAA05G37150D PROTEIN-RELATED	55	410	1.8E-43	T	24-03-2021	-	-
jg49389.t1	a486e12f589016abad70bc6aa933c9c8	421	TIGRFAM	TIGR01640	F_box_assoc_1: F-box protein interaction domain	152	381	4.4E-29	T	24-03-2021	IPR017451	F-box associated interaction domain	-
jg49389.t1	a486e12f589016abad70bc6aa933c9c8	421	Pfam	PF08268	F-box associated domain	243	342	5.7E-8	T	24-03-2021	IPR013187	F-box associated domain, type 3	-
jg49389.t1	a486e12f589016abad70bc6aa933c9c8	421	SUPERFAMILY	SSF81383	F-box domain	58	124	5.63E-14	T	24-03-2021	IPR036047	F-box-like domain superfamily	GO:0005515
jg49389.t1	a486e12f589016abad70bc6aa933c9c8	421	SMART	SM00256	fbox_2	61	101	7.2E-7	T	24-03-2021	IPR001810	F-box domain	GO:0005515
jg49389.t1	a486e12f589016abad70bc6aa933c9c8	421	MobiDBLite	mobidb-lite	consensus disorder prediction	1	51	-	T	24-03-2021	-	-
jg49389.t1	a486e12f589016abad70bc6aa933c9c8	421	ProSiteProfiles	PS50181	F-box domain profile.	55	101	10.69	T	24-03-2021	IPR001810	F-box domain	GO:0005515
jg49389.t1	a486e12f589016abad70bc6aa933c9c8	421	PANTHER	PTHR31111:SF22	BNAA05G37150D PROTEIN	55	410	1.8E-43	T	24-03-2021	-	-
jg49389.t1	a486e12f589016abad70bc6aa933c9c8	421	Pfam	PF00646	F-box domain	61	97	2.8E-9	T	24-03-2021	IPR001810	F-box domain	GO:0005515
jg49389.t1	a486e12f589016abad70bc6aa933c9c8	421	MobiDBLite	mobidb-lite	consensus disorder prediction	14	37	-	T	24-03-2021	-	-
jg17809.t1	1a4ebc6a2f07f2a2869c7bdcbcb3d4a8	431	PANTHER	PTHR31549	PROTEIN, PUTATIVE (DUF247)-RELATED-RELATED	7	429	6.9E-123	T	24-03-2021	IPR004158	Protein of unknown function DUF247, plant	-
jg17809.t1	1a4ebc6a2f07f2a2869c7bdcbcb3d4a8	431	PANTHER	PTHR31549:SF172	DUF247 DOMAIN PROTEIN	7	429	6.9E-123	T	24-03-2021	-	-
jg17809.t1	1a4ebc6a2f07f2a2869c7bdcbcb3d4a8	431	Pfam	PF03140	Plant protein of unknown function	23	416	2.3E-85	T	24-03-2021	IPR004158	Protein of unknown function DUF247, plant	-
jg10785.t1	849989a98262d169ffd3f293ea4daa55	504	Coils	Coil	Coil	120	140	-	T	24-03-2021	-	-
jg10785.t1	849989a98262d169ffd3f293ea4daa55	504	PANTHER	PTHR11062:SF300	OS07G0188700 PROTEIN	103	501	1.4E-210	T	24-03-2021	-	-
jg10785.t1	849989a98262d169ffd3f293ea4daa55	504	Pfam	PF03016	Exostosin family	173	452	1.1E-59	T	24-03-2021	IPR040911	Exostosin, GT47 domain	-
jg10785.t1	849989a98262d169ffd3f293ea4daa55	504	PANTHER	PTHR11062	EXOSTOSIN HEPARAN SULFATE GLYCOSYLTRANSFERASE -RELATED	103	501	1.4E-210	T	24-03-2021	IPR004263	Exostosin-like	GO:0006486|GO:0016757
jg8005.t1	a741cf97b1c01f0f3306094c16e6e8c6	605	Coils	Coil	Coil	188	208	-	T	24-03-2021	-	-
jg49519.t1	63f195398a214a9a511b822a83c3fb2b	443	Pfam	PF12937	F-box-like	14	47	7.3E-6	T	24-03-2021	IPR001810	F-box domain	GO:0005515
jg49519.t1	63f195398a214a9a511b822a83c3fb2b	443	Gene3D	G3DSA:1.20.1280.50	-	7	99	5.1E-7	T	24-03-2021	-	-
jg49519.t1	63f195398a214a9a511b822a83c3fb2b	443	Gene3D	G3DSA:2.60.40.1470	-	300	442	8.7E-37	T	24-03-2021	IPR036767	ApaG domain superfamily	-
jg49519.t1	63f195398a214a9a511b822a83c3fb2b	443	PANTHER	PTHR47463:SF2	F-BOX PROTEIN SKIP16	1	443	2.6E-219	T	24-03-2021	-	-
jg49519.t1	63f195398a214a9a511b822a83c3fb2b	443	SUPERFAMILY	SSF110069	ApaG-like	304	443	7.72E-28	T	24-03-2021	IPR036767	ApaG domain superfamily	-
jg49519.t1	63f195398a214a9a511b822a83c3fb2b	443	Pfam	PF04379	ApaG domain	326	414	1.0E-23	T	24-03-2021	IPR007474	ApaG domain	-
jg49519.t1	63f195398a214a9a511b822a83c3fb2b	443	SUPERFAMILY	SSF160631	SMI1/KNR4-like	92	192	2.49E-6	T	24-03-2021	-	-
jg49519.t1	63f195398a214a9a511b822a83c3fb2b	443	PANTHER	PTHR47463	F-BOX PROTEIN SKIP16	1	443	2.6E-219	T	24-03-2021	-	-
jg49519.t1	63f195398a214a9a511b822a83c3fb2b	443	ProSiteProfiles	PS50181	F-box domain profile.	1	46	9.259	T	24-03-2021	IPR001810	F-box domain	GO:0005515
jg49519.t1	63f195398a214a9a511b822a83c3fb2b	443	SUPERFAMILY	SSF81383	F-box domain	11	72	2.22E-11	T	24-03-2021	IPR036047	F-box-like domain superfamily	GO:0005515
jg49519.t1	63f195398a214a9a511b822a83c3fb2b	443	ProSiteProfiles	PS51087	ApaG domain profile.	302	443	27.891	T	24-03-2021	IPR007474	ApaG domain	-
jg47509.t1	3696c9732723304f982794dcff7f3ef4	579	Pfam	PF04049	Anaphase promoting complex subunit 8 / Cdc23	7	157	3.0E-41	T	24-03-2021	IPR007192	Cdc23	GO:0005680|GO:0030071
jg47509.t1	3696c9732723304f982794dcff7f3ef4	579	ProSiteProfiles	PS50005	TPR repeat profile.	475	508	6.815	T	24-03-2021	IPR019734	Tetratricopeptide repeat	GO:0005515
jg47509.t1	3696c9732723304f982794dcff7f3ef4	579	ProSiteProfiles	PS50293	TPR repeat region circular profile.	337	508	31.223	T	24-03-2021	IPR013026	Tetratricopeptide repeat-containing domain	GO:0005515
jg47509.t1	3696c9732723304f982794dcff7f3ef4	579	SUPERFAMILY	SSF48452	TPR-like	337	503	1.22E-33	T	24-03-2021	IPR011990	Tetratricopeptide-like helical domain superfamily	GO:0005515
jg47509.t1	3696c9732723304f982794dcff7f3ef4	579	ProSiteProfiles	PS50005	TPR repeat profile.	337	370	8.083	T	24-03-2021	IPR019734	Tetratricopeptide repeat	GO:0005515
jg47509.t1	3696c9732723304f982794dcff7f3ef4	579	ProSiteProfiles	PS50005	TPR repeat profile.	269	302	6.018	T	24-03-2021	IPR019734	Tetratricopeptide repeat	GO:0005515
jg47509.t1	3696c9732723304f982794dcff7f3ef4	579	Pfam	PF13181	Tetratricopeptide repeat	338	369	1.9E-4	T	24-03-2021	IPR019734	Tetratricopeptide repeat	GO:0005515
jg47509.t1	3696c9732723304f982794dcff7f3ef4	579	ProSiteProfiles	PS50005	TPR repeat profile.	371	404	10.856	T	24-03-2021	IPR019734	Tetratricopeptide repeat	GO:0005515
jg47509.t1	3696c9732723304f982794dcff7f3ef4	579	SUPERFAMILY	SSF48452	TPR-like	179	324	9.34E-5	T	24-03-2021	IPR011990	Tetratricopeptide-like helical domain superfamily	GO:0005515
jg47509.t1	3696c9732723304f982794dcff7f3ef4	579	Pfam	PF13414	TPR repeat	378	419	2.2E-8	T	24-03-2021	-	-
jg47509.t1	3696c9732723304f982794dcff7f3ef4	579	Gene3D	G3DSA:1.25.40.10	-	334	543	7.2E-60	T	24-03-2021	IPR011990	Tetratricopeptide-like helical domain superfamily	GO:0005515
jg47509.t1	3696c9732723304f982794dcff7f3ef4	579	Pfam	PF13176	Tetratricopeptide repeat	477	509	7.2E-4	T	24-03-2021	IPR019734	Tetratricopeptide repeat	GO:0005515
jg47509.t1	3696c9732723304f982794dcff7f3ef4	579	PANTHER	PTHR12558	CELL DIVISION CYCLE 16,23,27	4	578	2.6E-243	T	24-03-2021	-	-
jg47509.t1	3696c9732723304f982794dcff7f3ef4	579	PANTHER	PTHR12558:SF37	BNAA06G16860D PROTEIN	4	578	2.6E-243	T	24-03-2021	-	-
jg47509.t1	3696c9732723304f982794dcff7f3ef4	579	ProSiteProfiles	PS50005	TPR repeat profile.	405	438	9.912	T	24-03-2021	IPR019734	Tetratricopeptide repeat	GO:0005515
jg47509.t1	3696c9732723304f982794dcff7f3ef4	579	SMART	SM00028	tpr_5	405	438	5.7E-4	T	24-03-2021	IPR019734	Tetratricopeptide repeat	GO:0005515
jg47509.t1	3696c9732723304f982794dcff7f3ef4	579	SMART	SM00028	tpr_5	439	474	16.0	T	24-03-2021	IPR019734	Tetratricopeptide repeat	GO:0005515
jg47509.t1	3696c9732723304f982794dcff7f3ef4	579	SMART	SM00028	tpr_5	516	549	17.0	T	24-03-2021	IPR019734	Tetratricopeptide repeat	GO:0005515
jg47509.t1	3696c9732723304f982794dcff7f3ef4	579	SMART	SM00028	tpr_5	337	370	2.1E-4	T	24-03-2021	IPR019734	Tetratricopeptide repeat	GO:0005515
jg47509.t1	3696c9732723304f982794dcff7f3ef4	579	SMART	SM00028	tpr_5	371	404	0.68	T	24-03-2021	IPR019734	Tetratricopeptide repeat	GO:0005515
jg47509.t1	3696c9732723304f982794dcff7f3ef4	579	SMART	SM00028	tpr_5	475	508	0.66	T	24-03-2021	IPR019734	Tetratricopeptide repeat	GO:0005515
jg16500.t1	3f42c5f5eabb9cf77af95c140cf9a6e3	86	Pfam	PF03514	GRAS domain family	3	58	1.8E-11	T	24-03-2021	IPR005202	Transcription factor GRAS	-
jg16500.t1	3f42c5f5eabb9cf77af95c140cf9a6e3	86	PANTHER	PTHR31636:SF271	DELLA PROTEIN GAI-RELATED	1	53	2.3E-18	T	24-03-2021	-	-
jg16500.t1	3f42c5f5eabb9cf77af95c140cf9a6e3	86	PANTHER	PTHR31636	OSJNBA0084A10.13 PROTEIN-RELATED	1	53	2.3E-18	T	24-03-2021	-	-
jg31402.t1	af2cf036e7b901a7ece0084ff276aa42	338	PANTHER	PTHR36764	TRNA (ILE)-LYSIDINE SYNTHASE	1	338	8.6E-97	T	24-03-2021	-	-
jg31402.t1	af2cf036e7b901a7ece0084ff276aa42	338	MobiDBLite	mobidb-lite	consensus disorder prediction	257	288	-	T	24-03-2021	-	-
jg31402.t1	af2cf036e7b901a7ece0084ff276aa42	338	MobiDBLite	mobidb-lite	consensus disorder prediction	315	338	-	T	24-03-2021	-	-
jg31402.t1	af2cf036e7b901a7ece0084ff276aa42	338	Coils	Coil	Coil	152	179	-	T	24-03-2021	-	-
jg31402.t1	af2cf036e7b901a7ece0084ff276aa42	338	MobiDBLite	mobidb-lite	consensus disorder prediction	79	106	-	T	24-03-2021	-	-
jg31402.t1	af2cf036e7b901a7ece0084ff276aa42	338	MobiDBLite	mobidb-lite	consensus disorder prediction	92	106	-	T	24-03-2021	-	-
jg57143.t1	6271c039900532b86db319ab791259e0	267	SUPERFAMILY	SSF55895	Ribonuclease Rh-like	169	228	1.64E-11	T	24-03-2021	IPR036430	Ribonuclease T2-like superfamily	GO:0003723|GO:0033897
jg57143.t1	6271c039900532b86db319ab791259e0	267	Pfam	PF00445	Ribonuclease T2 family	168	227	7.2E-8	T	24-03-2021	IPR001568	Ribonuclease T2-like	GO:0003723|GO:0033897
jg57143.t1	6271c039900532b86db319ab791259e0	267	Gene3D	G3DSA:3.90.730.10	-	163	254	2.9E-19	T	24-03-2021	IPR036430	Ribonuclease T2-like superfamily	GO:0003723|GO:0033897
jg57143.t1	6271c039900532b86db319ab791259e0	267	PANTHER	PTHR18934	ATP-DEPENDENT RNA HELICASE	36	131	2.9E-31	T	24-03-2021	-	-
jg57143.t1	6271c039900532b86db319ab791259e0	267	Gene3D	G3DSA:3.40.50.300	-	70	152	2.0E-6	T	24-03-2021	-	-
jg57143.t1	6271c039900532b86db319ab791259e0	267	PANTHER	PTHR18934:SF146	DEXH-BOX ATP-DEPENDENT RNA HELICASE DEXH5, MITOCHONDRIAL	36	131	2.9E-31	T	24-03-2021	-	-
jg27733.t1	8f818a5fe8f00be08e15b0a13468b358	727	PANTHER	PTHR24015	OS07G0578800 PROTEIN-RELATED	504	717	0.0	T	24-03-2021	-	-
jg27733.t1	8f818a5fe8f00be08e15b0a13468b358	727	PANTHER	PTHR24015	OS07G0578800 PROTEIN-RELATED	419	509	0.0	T	24-03-2021	-	-
jg27733.t1	8f818a5fe8f00be08e15b0a13468b358	727	PANTHER	PTHR24015	OS07G0578800 PROTEIN-RELATED	1	417	0.0	T	24-03-2021	-	-
jg27733.t1	8f818a5fe8f00be08e15b0a13468b358	727	ProSiteProfiles	PS51375	Pentatricopeptide (PPR) repeat profile.	628	662	8.298	T	24-03-2021	IPR002885	Pentatricopeptide repeat	-
jg27733.t1	8f818a5fe8f00be08e15b0a13468b358	727	TIGRFAM	TIGR00756	PPR: pentatricopeptide repeat domain	494	526	1.5E-6	T	24-03-2021	IPR002885	Pentatricopeptide repeat	-
jg27733.t1	8f818a5fe8f00be08e15b0a13468b358	727	TIGRFAM	TIGR00756	PPR: pentatricopeptide repeat domain	528	562	2.3E-5	T	24-03-2021	IPR002885	Pentatricopeptide repeat	-
jg27733.t1	8f818a5fe8f00be08e15b0a13468b358	727	TIGRFAM	TIGR00756	PPR: pentatricopeptide repeat domain	166	194	5.9E-5	T	24-03-2021	IPR002885	Pentatricopeptide repeat	-
jg27733.t1	8f818a5fe8f00be08e15b0a13468b358	727	ProSiteProfiles	PS51375	Pentatricopeptide (PPR) repeat profile.	491	525	10.665	T	24-03-2021	IPR002885	Pentatricopeptide repeat	-
jg27733.t1	8f818a5fe8f00be08e15b0a13468b358	727	ProSiteProfiles	PS51375	Pentatricopeptide (PPR) repeat profile.	460	490	7.158	T	24-03-2021	IPR002885	Pentatricopeptide repeat	-
jg27733.t1	8f818a5fe8f00be08e15b0a13468b358	727	Gene3D	G3DSA:1.25.40.10	-	1	144	2.8E-15	T	24-03-2021	IPR011990	Tetratricopeptide-like helical domain superfamily	GO:0005515
jg27733.t1	8f818a5fe8f00be08e15b0a13468b358	727	Gene3D	G3DSA:1.25.40.10	-	145	265	1.6E-17	T	24-03-2021	IPR011990	Tetratricopeptide-like helical domain superfamily	GO:0005515
jg27733.t1	8f818a5fe8f00be08e15b0a13468b358	727	ProSiteProfiles	PS51375	Pentatricopeptide (PPR) repeat profile.	423	459	5.338	T	24-03-2021	IPR002885	Pentatricopeptide repeat	-
jg27733.t1	8f818a5fe8f00be08e15b0a13468b358	727	ProSiteProfiles	PS51375	Pentatricopeptide (PPR) repeat profile.	161	191	8.407	T	24-03-2021	IPR002885	Pentatricopeptide repeat	-
jg27733.t1	8f818a5fe8f00be08e15b0a13468b358	727	ProSiteProfiles	PS51375	Pentatricopeptide (PPR) repeat profile.	562	592	7.651	T	24-03-2021	IPR002885	Pentatricopeptide repeat	-
jg27733.t1	8f818a5fe8f00be08e15b0a13468b358	727	ProSiteProfiles	PS51375	Pentatricopeptide (PPR) repeat profile.	126	160	7.136	T	24-03-2021	IPR002885	Pentatricopeptide repeat	-
jg27733.t1	8f818a5fe8f00be08e15b0a13468b358	727	Pfam	PF01535	PPR repeat	68	88	0.048	T	24-03-2021	IPR002885	Pentatricopeptide repeat	-
jg27733.t1	8f818a5fe8f00be08e15b0a13468b358	727	Pfam	PF01535	PPR repeat	391	411	0.0037	T	24-03-2021	IPR002885	Pentatricopeptide repeat	-
jg27733.t1	8f818a5fe8f00be08e15b0a13468b358	727	Pfam	PF01535	PPR repeat	565	588	0.015	T	24-03-2021	IPR002885	Pentatricopeptide repeat	-
jg27733.t1	8f818a5fe8f00be08e15b0a13468b358	727	Pfam	PF01535	PPR repeat	194	210	0.29	T	24-03-2021	IPR002885	Pentatricopeptide repeat	-
jg27733.t1	8f818a5fe8f00be08e15b0a13468b358	727	Pfam	PF01535	PPR repeat	361	388	0.025	T	24-03-2021	IPR002885	Pentatricopeptide repeat	-
jg27733.t1	8f818a5fe8f00be08e15b0a13468b358	727	Pfam	PF01535	PPR repeat	631	660	0.12	T	24-03-2021	IPR002885	Pentatricopeptide repeat	-
jg27733.t1	8f818a5fe8f00be08e15b0a13468b358	727	Pfam	PF01535	PPR repeat	166	192	6.2E-4	T	24-03-2021	IPR002885	Pentatricopeptide repeat	-
jg27733.t1	8f818a5fe8f00be08e15b0a13468b358	727	Pfam	PF13041	PPR repeat family	492	539	8.8E-10	T	24-03-2021	IPR002885	Pentatricopeptide repeat	-
jg27733.t1	8f818a5fe8f00be08e15b0a13468b358	727	ProSiteProfiles	PS51375	Pentatricopeptide (PPR) repeat profile.	263	297	6.303	T	24-03-2021	IPR002885	Pentatricopeptide repeat	-
jg27733.t1	8f818a5fe8f00be08e15b0a13468b358	727	ProSiteProfiles	PS51375	Pentatricopeptide (PPR) repeat profile.	63	97	7.53	T	24-03-2021	IPR002885	Pentatricopeptide repeat	-
jg27733.t1	8f818a5fe8f00be08e15b0a13468b358	727	Gene3D	G3DSA:1.25.40.10	-	305	461	9.1E-19	T	24-03-2021	IPR011990	Tetratricopeptide-like helical domain superfamily	GO:0005515
jg27733.t1	8f818a5fe8f00be08e15b0a13468b358	727	ProSiteProfiles	PS51375	Pentatricopeptide (PPR) repeat profile.	526	561	9.898	T	24-03-2021	IPR002885	Pentatricopeptide repeat	-
jg27733.t1	8f818a5fe8f00be08e15b0a13468b358	727	ProSiteProfiles	PS51375	Pentatricopeptide (PPR) repeat profile.	192	227	10.687	T	24-03-2021	IPR002885	Pentatricopeptide repeat	-
jg27733.t1	8f818a5fe8f00be08e15b0a13468b358	727	PANTHER	PTHR24015:SF524	OS07G0670000 PROTEIN	504	717	0.0	T	24-03-2021	-	-
jg27733.t1	8f818a5fe8f00be08e15b0a13468b358	727	PANTHER	PTHR24015:SF524	OS07G0670000 PROTEIN	1	417	0.0	T	24-03-2021	-	-
jg27733.t1	8f818a5fe8f00be08e15b0a13468b358	727	PANTHER	PTHR24015:SF524	OS07G0670000 PROTEIN	419	509	0.0	T	24-03-2021	-	-
jg27733.t1	8f818a5fe8f00be08e15b0a13468b358	727	ProSiteProfiles	PS51375	Pentatricopeptide (PPR) repeat profile.	323	357	5.152	T	24-03-2021	IPR002885	Pentatricopeptide repeat	-
jg27733.t1	8f818a5fe8f00be08e15b0a13468b358	727	Gene3D	G3DSA:1.25.40.10	-	466	590	2.5E-20	T	24-03-2021	IPR011990	Tetratricopeptide-like helical domain superfamily	GO:0005515
jg27733.t1	8f818a5fe8f00be08e15b0a13468b358	727	ProSiteProfiles	PS51375	Pentatricopeptide (PPR) repeat profile.	358	392	8.254	T	24-03-2021	IPR002885	Pentatricopeptide repeat	-
jg28351.t1	b909573a44a4c2e256cc0fe3f67a25da	594	MobiDBLite	mobidb-lite	consensus disorder prediction	559	594	-	T	24-03-2021	-	-
jg28351.t1	b909573a44a4c2e256cc0fe3f67a25da	594	PANTHER	PTHR12341	5'->3' EXORIBONUCLEASE	13	560	1.8E-194	T	24-03-2021	IPR027073	5'-3' exoribonuclease	-
jg28351.t1	b909573a44a4c2e256cc0fe3f67a25da	594	Pfam	PF17846	Xrn1 helical domain	12	319	8.9E-117	T	24-03-2021	IPR041412	Xrn1, helical domain	-
jg28351.t1	b909573a44a4c2e256cc0fe3f67a25da	594	Gene3D	G3DSA:3.30.110.100	-	99	203	7.7E-34	T	24-03-2021	-	-
jg28351.t1	b909573a44a4c2e256cc0fe3f67a25da	594	PANTHER	PTHR12341:SF56	5'-3' EXORIBONUCLEASE	13	560	1.8E-194	T	24-03-2021	-	-
jg35307.t1	9660c476de2a51b49eef4c8e6abca3ab	713	MobiDBLite	mobidb-lite	consensus disorder prediction	486	546	-	T	24-03-2021	-	-
jg35307.t1	9660c476de2a51b49eef4c8e6abca3ab	713	SUPERFAMILY	SSF46785	Winged helix DNA-binding domain	198	303	1.85E-11	T	24-03-2021	IPR036390	Winged helix DNA-binding domain superfamily	-
jg35307.t1	9660c476de2a51b49eef4c8e6abca3ab	713	SUPERFAMILY	SSF52540	P-loop containing nucleoside triphosphate hydrolases	1	221	7.58E-50	T	24-03-2021	IPR027417	P-loop containing nucleoside triphosphate hydrolase	-
jg35307.t1	9660c476de2a51b49eef4c8e6abca3ab	713	Gene3D	G3DSA:3.40.50.300	-	1	123	2.9E-21	T	24-03-2021	-	-
jg35307.t1	9660c476de2a51b49eef4c8e6abca3ab	713	PANTHER	PTHR11017:SF243	RESISTANCE PROTEIN (TIR-NBS-LRR CLASS), PUTATIVE-RELATED	1	407	1.8E-99	T	24-03-2021	-	-
jg35307.t1	9660c476de2a51b49eef4c8e6abca3ab	713	MobiDBLite	mobidb-lite	consensus disorder prediction	489	534	-	T	24-03-2021	-	-
jg35307.t1	9660c476de2a51b49eef4c8e6abca3ab	713	PANTHER	PTHR11017	LEUCINE-RICH REPEAT-CONTAINING PROTEIN	1	407	1.8E-99	T	24-03-2021	-	-
jg35307.t1	9660c476de2a51b49eef4c8e6abca3ab	713	Pfam	PF00931	NB-ARC domain	1	197	1.3E-23	T	24-03-2021	IPR002182	NB-ARC	GO:0043531
jg7843.t1	223d7e64098564fa5b031ef993b1275f	117	Gene3D	G3DSA:3.30.160.760	-	25	109	5.0E-24	T	24-03-2021	-	-
jg7843.t1	223d7e64098564fa5b031ef993b1275f	117	SMART	SM01010	AMPKBI_2	20	109	5.6E-31	T	24-03-2021	IPR006828	Association with the SNF1 complex (ASC) domain	GO:0005515
jg7843.t1	223d7e64098564fa5b031ef993b1275f	117	PANTHER	PTHR46316	SNF1-RELATED PROTEIN KINASE REGULATORY SUBUNIT BETA-1	1	115	2.3E-66	T	24-03-2021	IPR043554	SNF1-related protein kinase regulatory subunit beta	-
jg7843.t1	223d7e64098564fa5b031ef993b1275f	117	Pfam	PF04739	5'-AMP-activated protein kinase beta subunit, interaction domain	39	108	1.9E-22	T	24-03-2021	IPR006828	Association with the SNF1 complex (ASC) domain	GO:0005515
jg7843.t1	223d7e64098564fa5b031ef993b1275f	117	PANTHER	PTHR46316:SF5	SNF1-RELATED PROTEIN KINASE REGULATORY SUBUNIT BETA-3	1	115	2.3E-66	T	24-03-2021	IPR030067	SNF1-related protein kinase regulatory subunit beta-3	GO:0009744|GO:0043562
jg7843.t1	223d7e64098564fa5b031ef993b1275f	117	MobiDBLite	mobidb-lite	consensus disorder prediction	1	27	-	T	24-03-2021	-	-
jg7843.t1	223d7e64098564fa5b031ef993b1275f	117	SUPERFAMILY	SSF160219	AMPKBI-like	14	109	1.57E-29	T	24-03-2021	IPR037256	ASC domain superfamily	-
jg30663.t1	45e0fe8dfa66e854b424072a8503f1ba	200	Coils	Coil	Coil	145	165	-	T	24-03-2021	-	-
jg30663.t1	45e0fe8dfa66e854b424072a8503f1ba	200	PANTHER	PTHR33148	PLASTID MOVEMENT IMPAIRED PROTEIN-RELATED	1	178	5.0E-76	T	24-03-2021	-	-
jg30663.t1	45e0fe8dfa66e854b424072a8503f1ba	200	PANTHER	PTHR33148:SF3	PLASTID MOVEMENT IMPAIRED PROTEIN	1	178	5.0E-76	T	24-03-2021	-	-
jg30663.t1	45e0fe8dfa66e854b424072a8503f1ba	200	Pfam	PF14009	Domain of unknown function (DUF4228)	1	175	8.9E-20	T	24-03-2021	IPR025322	Protein of unknown function DUF4228, plant	-
jg43589.t1	d7a23f33e4734dd11f08c3eb047f4cc0	334	PANTHER	PTHR31286:SF49	-	2	85	6.6E-12	T	24-03-2021	-	-
jg43589.t1	d7a23f33e4734dd11f08c3eb047f4cc0	334	MobiDBLite	mobidb-lite	consensus disorder prediction	225	254	-	T	24-03-2021	-	-
jg43589.t1	d7a23f33e4734dd11f08c3eb047f4cc0	334	Pfam	PF14111	Domain of unknown function (DUF4283)	2	76	1.2E-13	T	24-03-2021	IPR025558	Domain of unknown function DUF4283	-
jg43589.t1	d7a23f33e4734dd11f08c3eb047f4cc0	334	PANTHER	PTHR31286	GLYCINE-RICH CELL WALL STRUCTURAL PROTEIN 1.8-LIKE	2	85	6.6E-12	T	24-03-2021	IPR040256	Uncharacterized protein At4g02000-like	-
jg3616.t1	2fa43c71c61d3dbcc271f71a09cc9051	561	Gene3D	G3DSA:3.50.50.60	-	247	366	1.5E-17	T	24-03-2021	IPR036188	FAD/NAD(P)-binding domain superfamily	-
jg3616.t1	2fa43c71c61d3dbcc271f71a09cc9051	561	SUPERFAMILY	SSF51905	FAD/NAD(P)-binding domain	15	435	3.53E-44	T	24-03-2021	IPR036188	FAD/NAD(P)-binding domain superfamily	-
jg3616.t1	2fa43c71c61d3dbcc271f71a09cc9051	561	Gene3D	G3DSA:3.50.50.60	-	17	108	1.0E-12	T	24-03-2021	IPR036188	FAD/NAD(P)-binding domain superfamily	-
jg3616.t1	2fa43c71c61d3dbcc271f71a09cc9051	561	Pfam	PF01593	Flavin containing amine oxidoreductase	29	364	4.5E-12	T	24-03-2021	IPR002937	Amine oxidase	GO:0016491
jg3616.t1	2fa43c71c61d3dbcc271f71a09cc9051	561	PANTHER	PTHR10668:SF104	FAD/NAD(P)-BINDING DOMAIN-CONTAINING PROTEIN-RELATED	1	559	0.0	T	24-03-2021	-	-
jg3616.t1	2fa43c71c61d3dbcc271f71a09cc9051	561	PANTHER	PTHR10668	PHYTOENE DEHYDROGENASE	1	559	0.0	T	24-03-2021	-	-
jg26953.t1	c9b8f6dd6ae361ad682dd466735d8180	456	MobiDBLite	mobidb-lite	consensus disorder prediction	229	246	-	T	24-03-2021	-	-
jg26953.t1	c9b8f6dd6ae361ad682dd466735d8180	456	Coils	Coil	Coil	293	313	-	T	24-03-2021	-	-
jg26953.t1	c9b8f6dd6ae361ad682dd466735d8180	456	MobiDBLite	mobidb-lite	consensus disorder prediction	276	345	-	T	24-03-2021	-	-
jg26953.t1	c9b8f6dd6ae361ad682dd466735d8180	456	MobiDBLite	mobidb-lite	consensus disorder prediction	288	335	-	T	24-03-2021	-	-
jg26953.t1	c9b8f6dd6ae361ad682dd466735d8180	456	PANTHER	PTHR34835	OS07G0283600 PROTEIN-RELATED	5	349	7.1E-21	T	24-03-2021	-	-
jg26953.t1	c9b8f6dd6ae361ad682dd466735d8180	456	MobiDBLite	mobidb-lite	consensus disorder prediction	228	248	-	T	24-03-2021	-	-
jg39370.t1	5891a3ca83e3759f4ad433effba322bb	223	SUPERFAMILY	SSF52540	P-loop containing nucleoside triphosphate hydrolases	153	221	2.1E-10	T	24-03-2021	IPR027417	P-loop containing nucleoside triphosphate hydrolase	-
jg39370.t1	5891a3ca83e3759f4ad433effba322bb	223	Coils	Coil	Coil	107	127	-	T	24-03-2021	-	-
jg39370.t1	5891a3ca83e3759f4ad433effba322bb	223	PANTHER	PTHR33463:SF100	RPP4C3	23	223	2.0E-42	T	24-03-2021	-	-
jg39370.t1	5891a3ca83e3759f4ad433effba322bb	223	Gene3D	G3DSA:3.40.50.300	-	141	223	2.4E-10	T	24-03-2021	-	-
jg39370.t1	5891a3ca83e3759f4ad433effba322bb	223	Coils	Coil	Coil	68	88	-	T	24-03-2021	-	-
jg39370.t1	5891a3ca83e3759f4ad433effba322bb	223	Coils	Coil	Coil	40	60	-	T	24-03-2021	-	-
jg39370.t1	5891a3ca83e3759f4ad433effba322bb	223	PANTHER	PTHR33463	-	23	223	2.0E-42	T	24-03-2021	-	-
jg39370.t1	5891a3ca83e3759f4ad433effba322bb	223	Pfam	PF00931	NB-ARC domain	160	223	2.7E-8	T	24-03-2021	IPR002182	NB-ARC	GO:0043531
jg7870.t1	f0b53a178021af06b77f001e8e2c4ec6	194	Coils	Coil	Coil	90	117	-	T	24-03-2021	-	-
jg7870.t1	f0b53a178021af06b77f001e8e2c4ec6	194	TIGRFAM	TIGR00158	L9: ribosomal protein bL9	48	193	9.2E-32	T	24-03-2021	IPR020594	Ribosomal protein L9, bacteria/chloroplast	GO:0003735|GO:0005840|GO:0006412
jg7870.t1	f0b53a178021af06b77f001e8e2c4ec6	194	Pfam	PF01281	Ribosomal protein L9, N-terminal domain	48	93	8.0E-15	T	24-03-2021	IPR020070	Ribosomal protein L9, N-terminal	-
jg7870.t1	f0b53a178021af06b77f001e8e2c4ec6	194	SUPERFAMILY	SSF55653	Ribosomal protein L9 C-domain	106	193	7.46E-20	T	24-03-2021	IPR036791	Ribosomal protein L9, C-terminal domain superfamily	-
jg7870.t1	f0b53a178021af06b77f001e8e2c4ec6	194	ProSitePatterns	PS00651	Ribosomal protein L9 signature.	59	86	-	T	24-03-2021	IPR020070	Ribosomal protein L9, N-terminal	-
jg7870.t1	f0b53a178021af06b77f001e8e2c4ec6	194	SUPERFAMILY	SSF55658	L9 N-domain-like	48	103	5.06E-13	T	24-03-2021	IPR009027	Ribosomal protein L9/RNase H1, N-terminal	-
jg7870.t1	f0b53a178021af06b77f001e8e2c4ec6	194	Pfam	PF03948	Ribosomal protein L9, C-terminal domain	109	192	4.4E-21	T	24-03-2021	IPR020069	Ribosomal protein L9, C-terminal	-
jg7870.t1	f0b53a178021af06b77f001e8e2c4ec6	194	PANTHER	PTHR21368	50S RIBOSOMAL PROTEIN L9	1	194	2.2E-95	T	24-03-2021	IPR000244	Ribosomal protein L9	GO:0003735|GO:0005840|GO:0006412
jg7870.t1	f0b53a178021af06b77f001e8e2c4ec6	194	PANTHER	PTHR21368:SF23	50S RIBOSOMAL PROTEIN L9, CHLOROPLASTIC	1	194	2.2E-95	T	24-03-2021	-	-
jg7870.t1	f0b53a178021af06b77f001e8e2c4ec6	194	Gene3D	G3DSA:3.40.5.10	Ribosomal Protein L9	48	106	3.7E-16	T	24-03-2021	IPR036935	Ribosomal protein L9, N-terminal domain superfamily	-
jg7870.t1	f0b53a178021af06b77f001e8e2c4ec6	194	Gene3D	G3DSA:3.10.430.100	-	107	194	1.4E-19	T	24-03-2021	IPR036791	Ribosomal protein L9, C-terminal domain superfamily	-
jg21536.t1	93d6a95b7a654913dffc968031b338f1	217	PANTHER	PTHR47991	OXOGLUTARATE/IRON-DEPENDENT DIOXYGENASE	1	217	5.7E-110	T	24-03-2021	-	-
jg21536.t1	93d6a95b7a654913dffc968031b338f1	217	ProSiteProfiles	PS51471	Fe(2+) 2-oxoglutarate dioxygenase domain profile.	78	178	13.101	T	24-03-2021	IPR005123	Oxoglutarate/iron-dependent dioxygenase	GO:0016491
jg21536.t1	93d6a95b7a654913dffc968031b338f1	217	Pfam	PF03171	2OG-Fe(II) oxygenase superfamily	86	178	1.9E-24	T	24-03-2021	IPR005123	Oxoglutarate/iron-dependent dioxygenase	GO:0016491
jg21536.t1	93d6a95b7a654913dffc968031b338f1	217	PANTHER	PTHR47991:SF96	FLAVONOL SYNTHASE/FLAVANONE 3-HYDROXYLASE-LIKE	1	217	5.7E-110	T	24-03-2021	-	-
jg21536.t1	93d6a95b7a654913dffc968031b338f1	217	Gene3D	G3DSA:2.60.120.330	-	1	215	1.5E-72	T	24-03-2021	IPR027443	Isopenicillin N synthase-like	-
jg21536.t1	93d6a95b7a654913dffc968031b338f1	217	SUPERFAMILY	SSF51197	Clavaminate synthase-like	4	214	3.09E-70	T	24-03-2021	-	-
jg21538.t1	93d6a95b7a654913dffc968031b338f1	217	PANTHER	PTHR47991	OXOGLUTARATE/IRON-DEPENDENT DIOXYGENASE	1	217	5.7E-110	T	24-03-2021	-	-
jg21538.t1	93d6a95b7a654913dffc968031b338f1	217	ProSiteProfiles	PS51471	Fe(2+) 2-oxoglutarate dioxygenase domain profile.	78	178	13.101	T	24-03-2021	IPR005123	Oxoglutarate/iron-dependent dioxygenase	GO:0016491
jg21538.t1	93d6a95b7a654913dffc968031b338f1	217	Pfam	PF03171	2OG-Fe(II) oxygenase superfamily	86	178	1.9E-24	T	24-03-2021	IPR005123	Oxoglutarate/iron-dependent dioxygenase	GO:0016491
jg21538.t1	93d6a95b7a654913dffc968031b338f1	217	PANTHER	PTHR47991:SF96	FLAVONOL SYNTHASE/FLAVANONE 3-HYDROXYLASE-LIKE	1	217	5.7E-110	T	24-03-2021	-	-
jg21538.t1	93d6a95b7a654913dffc968031b338f1	217	Gene3D	G3DSA:2.60.120.330	-	1	215	1.5E-72	T	24-03-2021	IPR027443	Isopenicillin N synthase-like	-
jg21538.t1	93d6a95b7a654913dffc968031b338f1	217	SUPERFAMILY	SSF51197	Clavaminate synthase-like	4	214	3.09E-70	T	24-03-2021	-	-
jg15568.t1	42bccf58dfb44bd25b3b369390600e21	381	Pfam	PF00005	ABC transporter	63	103	6.1E-7	T	24-03-2021	IPR003439	ABC transporter-like	GO:0005524
jg15568.t1	42bccf58dfb44bd25b3b369390600e21	381	Coils	Coil	Coil	295	322	-	T	24-03-2021	-	-
jg15568.t1	42bccf58dfb44bd25b3b369390600e21	381	Gene3D	G3DSA:3.40.50.300	-	13	142	1.6E-21	T	24-03-2021	-	-
jg15568.t1	42bccf58dfb44bd25b3b369390600e21	381	SUPERFAMILY	SSF52540	P-loop containing nucleoside triphosphate hydrolases	10	133	2.13E-23	T	24-03-2021	IPR027417	P-loop containing nucleoside triphosphate hydrolase	-
jg15568.t1	42bccf58dfb44bd25b3b369390600e21	381	PANTHER	PTHR43499	ABC TRANSPORTER I FAMILY MEMBER 1	48	153	3.0E-59	T	24-03-2021	IPR005895	ABC transporter, haem export, CcmA	GO:0017004|GO:0022857
jg15568.t1	42bccf58dfb44bd25b3b369390600e21	381	PANTHER	PTHR43499	ABC TRANSPORTER I FAMILY MEMBER 1	9	47	3.0E-59	T	24-03-2021	IPR005895	ABC transporter, haem export, CcmA	GO:0017004|GO:0022857
jg15568.t1	42bccf58dfb44bd25b3b369390600e21	381	CDD	cd00267	ABC_ATPase	13	135	1.00874E-22	T	24-03-2021	-	-
jg11142.t1	9b138cc492b92976a5d930b501e64268	1022	PRINTS	PR00019	Leucine-rich repeat signature	585	598	8.2E-5	T	24-03-2021	-	-
jg11142.t1	9b138cc492b92976a5d930b501e64268	1022	PRINTS	PR00019	Leucine-rich repeat signature	468	481	8.2E-5	T	24-03-2021	-	-
jg11142.t1	9b138cc492b92976a5d930b501e64268	1022	ProSiteProfiles	PS51450	Leucine-rich repeat profile.	419	441	4.917	T	24-03-2021	IPR001611	Leucine-rich repeat	GO:0005515
jg11142.t1	9b138cc492b92976a5d930b501e64268	1022	ProSiteProfiles	PS51450	Leucine-rich repeat profile.	587	609	7.273	T	24-03-2021	IPR001611	Leucine-rich repeat	GO:0005515
jg11142.t1	9b138cc492b92976a5d930b501e64268	1022	ProSitePatterns	PS00109	Tyrosine protein kinases specific active-site signature.	856	868	-	T	24-03-2021	IPR008266	Tyrosine-protein kinase, active site	GO:0004672|GO:0006468
jg11142.t1	9b138cc492b92976a5d930b501e64268	1022	ProSiteProfiles	PS51450	Leucine-rich repeat profile.	203	226	4.932	T	24-03-2021	IPR001611	Leucine-rich repeat	GO:0005515
jg11142.t1	9b138cc492b92976a5d930b501e64268	1022	Gene3D	G3DSA:3.80.10.10	Ribonuclease Inhibitor	349	657	1.4E-87	T	24-03-2021	IPR032675	Leucine-rich repeat domain superfamily	-
jg11142.t1	9b138cc492b92976a5d930b501e64268	1022	SUPERFAMILY	SSF56112	Protein kinase-like (PK-like)	711	1000	2.6E-68	T	24-03-2021	IPR011009	Protein kinase-like domain superfamily	-
jg11142.t1	9b138cc492b92976a5d930b501e64268	1022	ProSiteProfiles	PS50011	Protein kinase domain profile.	732	1013	36.089	T	24-03-2021	IPR000719	Protein kinase domain	GO:0004672|GO:0005524|GO:0006468
jg11142.t1	9b138cc492b92976a5d930b501e64268	1022	ProSiteProfiles	PS51450	Leucine-rich repeat profile.	491	513	4.893	T	24-03-2021	IPR001611	Leucine-rich repeat	GO:0005515
jg11142.t1	9b138cc492b92976a5d930b501e64268	1022	Gene3D	G3DSA:1.10.510.10	Transferase(Phosphotransferase) domain 1	811	1014	3.1E-47	T	24-03-2021	-	-
jg11142.t1	9b138cc492b92976a5d930b501e64268	1022	Gene3D	G3DSA:3.30.200.20	Phosphorylase Kinase; domain 1	693	810	2.9E-30	T	24-03-2021	-	-
jg11142.t1	9b138cc492b92976a5d930b501e64268	1022	Pfam	PF13855	Leucine rich repeat	276	335	1.1E-7	T	24-03-2021	IPR001611	Leucine-rich repeat	GO:0005515
jg11142.t1	9b138cc492b92976a5d930b501e64268	1022	PANTHER	PTHR48053	LEUCINE RICH REPEAT FAMILY PROTEIN, EXPRESSED	8	1020	0.0	T	24-03-2021	-	-
jg11142.t1	9b138cc492b92976a5d930b501e64268	1022	Gene3D	G3DSA:3.80.10.10	Ribonuclease Inhibitor	38	191	1.2E-44	T	24-03-2021	IPR032675	Leucine-rich repeat domain superfamily	-
jg11142.t1	9b138cc492b92976a5d930b501e64268	1022	Gene3D	G3DSA:3.80.10.10	Ribonuclease Inhibitor	250	348	5.3E-30	T	24-03-2021	IPR032675	Leucine-rich repeat domain superfamily	-
jg11142.t1	9b138cc492b92976a5d930b501e64268	1022	SMART	SM00369	LRR_typ_2	104	128	71.0	T	24-03-2021	IPR003591	Leucine-rich repeat, typical subtype	-
jg11142.t1	9b138cc492b92976a5d930b501e64268	1022	SMART	SM00369	LRR_typ_2	201	226	64.0	T	24-03-2021	IPR003591	Leucine-rich repeat, typical subtype	-
jg11142.t1	9b138cc492b92976a5d930b501e64268	1022	SMART	SM00369	LRR_typ_2	274	298	21.0	T	24-03-2021	IPR003591	Leucine-rich repeat, typical subtype	-
jg11142.t1	9b138cc492b92976a5d930b501e64268	1022	SMART	SM00369	LRR_typ_2	153	177	130.0	T	24-03-2021	IPR003591	Leucine-rich repeat, typical subtype	-
jg11142.t1	9b138cc492b92976a5d930b501e64268	1022	SMART	SM00369	LRR_typ_2	537	561	130.0	T	24-03-2021	IPR003591	Leucine-rich repeat, typical subtype	-
jg11142.t1	9b138cc492b92976a5d930b501e64268	1022	SMART	SM00369	LRR_typ_2	466	489	360.0	T	24-03-2021	IPR003591	Leucine-rich repeat, typical subtype	-
jg11142.t1	9b138cc492b92976a5d930b501e64268	1022	SMART	SM00369	LRR_typ_2	585	609	8.4	T	24-03-2021	IPR003591	Leucine-rich repeat, typical subtype	-
jg11142.t1	9b138cc492b92976a5d930b501e64268	1022	PANTHER	PTHR48053:SF26	LRR RECEPTOR-LIKE KINASE FAMILY PROTEIN	8	1020	0.0	T	24-03-2021	-	-
jg11142.t1	9b138cc492b92976a5d930b501e64268	1022	ProSiteProfiles	PS51450	Leucine-rich repeat profile.	179	201	5.009	T	24-03-2021	IPR001611	Leucine-rich repeat	GO:0005515
jg11142.t1	9b138cc492b92976a5d930b501e64268	1022	ProSiteProfiles	PS51450	Leucine-rich repeat profile.	563	585	5.379	T	24-03-2021	IPR001611	Leucine-rich repeat	GO:0005515
jg11142.t1	9b138cc492b92976a5d930b501e64268	1022	ProSiteProfiles	PS51450	Leucine-rich repeat profile.	539	560	5.463	T	24-03-2021	IPR001611	Leucine-rich repeat	GO:0005515
jg11142.t1	9b138cc492b92976a5d930b501e64268	1022	ProSiteProfiles	PS51450	Leucine-rich repeat profile.	467	489	6.172	T	24-03-2021	IPR001611	Leucine-rich repeat	GO:0005515
jg11142.t1	9b138cc492b92976a5d930b501e64268	1022	Gene3D	G3DSA:3.80.10.10	Ribonuclease Inhibitor	192	249	3.3E-13	T	24-03-2021	IPR032675	Leucine-rich repeat domain superfamily	-
jg11142.t1	9b138cc492b92976a5d930b501e64268	1022	ProSiteProfiles	PS51450	Leucine-rich repeat profile.	106	128	5.556	T	24-03-2021	IPR001611	Leucine-rich repeat	GO:0005515
jg11142.t1	9b138cc492b92976a5d930b501e64268	1022	SUPERFAMILY	SSF52058	L domain-like	57	340	3.57E-53	T	24-03-2021	-	-
jg11142.t1	9b138cc492b92976a5d930b501e64268	1022	Pfam	PF00069	Protein kinase domain	736	996	8.4E-43	T	24-03-2021	IPR000719	Protein kinase domain	GO:0004672|GO:0005524|GO:0006468
jg11142.t1	9b138cc492b92976a5d930b501e64268	1022	Pfam	PF00560	Leucine Rich Repeat	587	607	0.16	T	24-03-2021	IPR001611	Leucine-rich repeat	GO:0005515
jg11142.t1	9b138cc492b92976a5d930b501e64268	1022	ProSiteProfiles	PS51450	Leucine-rich repeat profile.	443	465	4.755	T	24-03-2021	IPR001611	Leucine-rich repeat	GO:0005515
jg11142.t1	9b138cc492b92976a5d930b501e64268	1022	SUPERFAMILY	SSF52047	RNI-like	309	640	1.41E-57	T	24-03-2021	-	-
jg11142.t1	9b138cc492b92976a5d930b501e64268	1022	ProSiteProfiles	PS51450	Leucine-rich repeat profile.	276	298	5.602	T	24-03-2021	IPR001611	Leucine-rich repeat	GO:0005515
jg11142.t1	9b138cc492b92976a5d930b501e64268	1022	ProSiteProfiles	PS51450	Leucine-rich repeat profile.	324	346	4.878	T	24-03-2021	IPR001611	Leucine-rich repeat	GO:0005515
jg11142.t1	9b138cc492b92976a5d930b501e64268	1022	Pfam	PF08263	Leucine rich repeat N-terminal domain	38	76	5.4E-8	T	24-03-2021	IPR013210	Leucine-rich repeat-containing N-terminal, plant-type	-
jg51540.t1	57bd9e53459bcb9269f9dd878da1d526	408	PANTHER	PTHR31476	PROTEIN WHAT'S THIS FACTOR 1 HOMOLOG, CHLOROPLASTIC	5	402	5.9E-216	T	24-03-2021	-	-
jg51540.t1	57bd9e53459bcb9269f9dd878da1d526	408	Coils	Coil	Coil	93	113	-	T	24-03-2021	-	-
jg51540.t1	57bd9e53459bcb9269f9dd878da1d526	408	Pfam	PF11955	Plant organelle RNA recognition domain	14	342	4.6E-111	T	24-03-2021	IPR021099	Plant organelle RNA recognition domain	-
jg51540.t1	57bd9e53459bcb9269f9dd878da1d526	408	PANTHER	PTHR31476:SF8	EXPRESSED PROTEIN	5	402	5.9E-216	T	24-03-2021	-	-
jg30022.t1	e853d3754ef9d95443aa5529f39a0d4b	518	Coils	Coil	Coil	253	280	-	T	24-03-2021	-	-
jg30022.t1	e853d3754ef9d95443aa5529f39a0d4b	518	PRINTS	PR00385	P450 superfamily signature	315	332	9.4E-10	T	24-03-2021	IPR001128	Cytochrome P450	GO:0005506|GO:0016705|GO:0020037
jg30022.t1	e853d3754ef9d95443aa5529f39a0d4b	518	PRINTS	PR00385	P450 superfamily signature	453	462	9.4E-10	T	24-03-2021	IPR001128	Cytochrome P450	GO:0005506|GO:0016705|GO:0020037
jg30022.t1	e853d3754ef9d95443aa5529f39a0d4b	518	PRINTS	PR00385	P450 superfamily signature	370	381	9.4E-10	T	24-03-2021	IPR001128	Cytochrome P450	GO:0005506|GO:0016705|GO:0020037
jg30022.t1	e853d3754ef9d95443aa5529f39a0d4b	518	Pfam	PF00067	Cytochrome P450	34	509	8.1E-94	T	24-03-2021	IPR001128	Cytochrome P450	GO:0005506|GO:0016705|GO:0020037
jg30022.t1	e853d3754ef9d95443aa5529f39a0d4b	518	PANTHER	PTHR24298	FLAVONOID 3'-MONOOXYGENASE-RELATED	4	516	1.6E-226	T	24-03-2021	-	-
jg30022.t1	e853d3754ef9d95443aa5529f39a0d4b	518	PANTHER	PTHR24298:SF850	CYTOCHROME P450	4	516	1.6E-226	T	24-03-2021	-	-
jg30022.t1	e853d3754ef9d95443aa5529f39a0d4b	518	Gene3D	G3DSA:1.10.630.10	Cytochrome p450	27	518	1.0E-110	T	24-03-2021	IPR036396	Cytochrome P450 superfamily	GO:0005506|GO:0016705|GO:0020037
jg30022.t1	e853d3754ef9d95443aa5529f39a0d4b	518	ProSitePatterns	PS00086	Cytochrome P450 cysteine heme-iron ligand signature.	455	464	-	T	24-03-2021	IPR017972	Cytochrome P450, conserved site	GO:0016705
jg30022.t1	e853d3754ef9d95443aa5529f39a0d4b	518	SUPERFAMILY	SSF48264	Cytochrome P450	34	517	4.06E-111	T	24-03-2021	IPR036396	Cytochrome P450 superfamily	GO:0005506|GO:0016705|GO:0020037
jg30022.t1	e853d3754ef9d95443aa5529f39a0d4b	518	PRINTS	PR00463	E-class P450 group I signature	304	321	4.0E-42	T	24-03-2021	IPR002401	Cytochrome P450, E-class, group I	GO:0005506|GO:0016705|GO:0020037
jg30022.t1	e853d3754ef9d95443aa5529f39a0d4b	518	PRINTS	PR00463	E-class P450 group I signature	324	350	4.0E-42	T	24-03-2021	IPR002401	Cytochrome P450, E-class, group I	GO:0005506|GO:0016705|GO:0020037
jg30022.t1	e853d3754ef9d95443aa5529f39a0d4b	518	PRINTS	PR00463	E-class P450 group I signature	462	485	4.0E-42	T	24-03-2021	IPR002401	Cytochrome P450, E-class, group I	GO:0005506|GO:0016705|GO:0020037
jg30022.t1	e853d3754ef9d95443aa5529f39a0d4b	518	PRINTS	PR00463	E-class P450 group I signature	64	83	4.0E-42	T	24-03-2021	IPR002401	Cytochrome P450, E-class, group I	GO:0005506|GO:0016705|GO:0020037
jg30022.t1	e853d3754ef9d95443aa5529f39a0d4b	518	PRINTS	PR00463	E-class P450 group I signature	184	202	4.0E-42	T	24-03-2021	IPR002401	Cytochrome P450, E-class, group I	GO:0005506|GO:0016705|GO:0020037
jg30022.t1	e853d3754ef9d95443aa5529f39a0d4b	518	PRINTS	PR00463	E-class P450 group I signature	369	387	4.0E-42	T	24-03-2021	IPR002401	Cytochrome P450, E-class, group I	GO:0005506|GO:0016705|GO:0020037
jg30022.t1	e853d3754ef9d95443aa5529f39a0d4b	518	PRINTS	PR00463	E-class P450 group I signature	452	462	4.0E-42	T	24-03-2021	IPR002401	Cytochrome P450, E-class, group I	GO:0005506|GO:0016705|GO:0020037
jg30022.t1	e853d3754ef9d95443aa5529f39a0d4b	518	PRINTS	PR00463	E-class P450 group I signature	88	109	4.0E-42	T	24-03-2021	IPR002401	Cytochrome P450, E-class, group I	GO:0005506|GO:0016705|GO:0020037
jg30022.t1	e853d3754ef9d95443aa5529f39a0d4b	518	PRINTS	PR00463	E-class P450 group I signature	410	434	4.0E-42	T	24-03-2021	IPR002401	Cytochrome P450, E-class, group I	GO:0005506|GO:0016705|GO:0020037
jg40783.t1	168511f674ad2db8642d99155508a1b5	260	PANTHER	PTHR33491	OSJNBA0016N04.9 PROTEIN	35	255	5.9E-45	T	24-03-2021	-	-
jg40783.t1	168511f674ad2db8642d99155508a1b5	260	PANTHER	PTHR33491:SF5	OSJNBA0016N04.9 PROTEIN	35	255	5.9E-45	T	24-03-2021	-	-
jg55236.t1	097ad95599180fca643a38ff6aa09b5c	85	Coils	Coil	Coil	27	47	-	T	24-03-2021	-	-
jg32196.t1	097ad95599180fca643a38ff6aa09b5c	85	Coils	Coil	Coil	27	47	-	T	24-03-2021	-	-
jg42789.t1	d555d56c9b5d4301dd14c30bed2af185	422	PANTHER	PTHR27002	RECEPTOR-LIKE SERINE/THREONINE-PROTEIN KINASE SD1-8	198	412	2.1E-160	T	24-03-2021	-	-
jg42789.t1	d555d56c9b5d4301dd14c30bed2af185	422	SUPERFAMILY	SSF56112	Protein kinase-like (PK-like)	131	406	4.45E-60	T	24-03-2021	IPR011009	Protein kinase-like domain superfamily	-
jg42789.t1	d555d56c9b5d4301dd14c30bed2af185	422	Gene3D	G3DSA:1.10.510.10	Transferase(Phosphotransferase) domain 1	193	383	4.3E-56	T	24-03-2021	-	-
jg42789.t1	d555d56c9b5d4301dd14c30bed2af185	422	ProSitePatterns	PS00108	Serine/Threonine protein kinases active-site signature.	226	238	-	T	24-03-2021	IPR008271	Serine/threonine-protein kinase, active site	GO:0004672|GO:0006468
jg42789.t1	d555d56c9b5d4301dd14c30bed2af185	422	ProSiteProfiles	PS50011	Protein kinase domain profile.	70	391	25.347	T	24-03-2021	IPR000719	Protein kinase domain	GO:0004672|GO:0005524|GO:0006468
jg42789.t1	d555d56c9b5d4301dd14c30bed2af185	422	SMART	SM00220	serkin_6	148	376	5.6E-12	T	24-03-2021	IPR000719	Protein kinase domain	GO:0004672|GO:0005524|GO:0006468
jg42789.t1	d555d56c9b5d4301dd14c30bed2af185	422	Pfam	PF00069	Protein kinase domain	199	373	1.9E-29	T	24-03-2021	IPR000719	Protein kinase domain	GO:0004672|GO:0005524|GO:0006468
jg42789.t1	d555d56c9b5d4301dd14c30bed2af185	422	Gene3D	G3DSA:1.10.510.10	Transferase(Phosphotransferase) domain 1	126	192	8.4E-8	T	24-03-2021	-	-
jg42789.t1	d555d56c9b5d4301dd14c30bed2af185	422	PANTHER	PTHR27002:SF402	CYSTEINE-RICH RECEPTOR-KINASE-LIKE PROTEIN	67	193	2.1E-160	T	24-03-2021	-	-
jg42789.t1	d555d56c9b5d4301dd14c30bed2af185	422	PANTHER	PTHR27002:SF402	CYSTEINE-RICH RECEPTOR-KINASE-LIKE PROTEIN	198	412	2.1E-160	T	24-03-2021	-	-
jg42789.t1	d555d56c9b5d4301dd14c30bed2af185	422	ProSitePatterns	PS00107	Protein kinases ATP-binding region signature.	154	176	-	T	24-03-2021	IPR017441	Protein kinase, ATP binding site	GO:0005524
jg42789.t1	d555d56c9b5d4301dd14c30bed2af185	422	PANTHER	PTHR27002	RECEPTOR-LIKE SERINE/THREONINE-PROTEIN KINASE SD1-8	67	193	2.1E-160	T	24-03-2021	-	-
jg33529.t1	f51ece2bc4c1be87d04e001a666bf028	177	PRINTS	PR01228	Eggshell protein signature	125	135	1.2E-9	T	24-03-2021	-	-
jg33529.t1	f51ece2bc4c1be87d04e001a666bf028	177	PRINTS	PR01228	Eggshell protein signature	150	168	1.2E-9	T	24-03-2021	-	-
jg33529.t1	f51ece2bc4c1be87d04e001a666bf028	177	PRINTS	PR01228	Eggshell protein signature	37	48	1.2E-9	T	24-03-2021	-	-
jg33529.t1	f51ece2bc4c1be87d04e001a666bf028	177	PRINTS	PR01228	Eggshell protein signature	99	114	1.2E-9	T	24-03-2021	-	-
jg11311.t1	7fb2b0cd32f2095b7974dced12e86c7f	266	Gene3D	G3DSA:3.40.50.360	-	62	266	5.5E-70	T	24-03-2021	IPR029039	Flavoprotein-like superfamily	-
jg11311.t1	7fb2b0cd32f2095b7974dced12e86c7f	266	PANTHER	PTHR30546	FLAVODOXIN-RELATED PROTEIN WRBA-RELATED	39	264	1.1E-127	T	24-03-2021	-	-
jg11311.t1	7fb2b0cd32f2095b7974dced12e86c7f	266	SUPERFAMILY	SSF52218	Flavoproteins	66	262	4.78E-53	T	24-03-2021	IPR029039	Flavoprotein-like superfamily	-
jg11311.t1	7fb2b0cd32f2095b7974dced12e86c7f	266	Pfam	PF03358	NADPH-dependent FMN reductase	81	206	4.5E-11	T	24-03-2021	IPR005025	NADPH-dependent FMN reductase-like	GO:0016491
jg11311.t1	7fb2b0cd32f2095b7974dced12e86c7f	266	ProSiteProfiles	PS50902	Flavodoxin-like domain profile.	67	255	19.73	T	24-03-2021	IPR008254	Flavodoxin/nitric oxide synthase	GO:0010181
jg11311.t1	7fb2b0cd32f2095b7974dced12e86c7f	266	MobiDBLite	mobidb-lite	consensus disorder prediction	1	33	-	T	24-03-2021	-	-
jg11311.t1	7fb2b0cd32f2095b7974dced12e86c7f	266	TIGRFAM	TIGR01755	flav_wrbA: NAD(P)H:quinone oxidoreductase, type IV	66	262	3.3E-62	T	24-03-2021	IPR010089	Flavoprotein WrbA-like	GO:0003955|GO:0010181
jg11311.t1	7fb2b0cd32f2095b7974dced12e86c7f	266	PANTHER	PTHR30546:SF3	NAD(P)H DEHYDROGENASE (QUINONE) FQR1-LIKE 2-RELATED	39	264	1.1E-127	T	24-03-2021	-	-
jg36132.t1	91f0ea82f1784881cf6f767f97f35df0	76	PANTHER	PTHR48053:SF8	LRR RECEPTOR-LIKE KINASE	27	76	5.7E-15	T	24-03-2021	-	-
jg36132.t1	91f0ea82f1784881cf6f767f97f35df0	76	PANTHER	PTHR48053	LEUCINE RICH REPEAT FAMILY PROTEIN, EXPRESSED	27	76	5.7E-15	T	24-03-2021	-	-
jg36132.t1	91f0ea82f1784881cf6f767f97f35df0	76	Gene3D	G3DSA:3.80.10.10	Ribonuclease Inhibitor	32	76	2.2E-6	T	24-03-2021	IPR032675	Leucine-rich repeat domain superfamily	-
jg36132.t1	91f0ea82f1784881cf6f767f97f35df0	76	Pfam	PF08263	Leucine rich repeat N-terminal domain	33	70	3.1E-12	T	24-03-2021	IPR013210	Leucine-rich repeat-containing N-terminal, plant-type	-
jg54994.t1	73078f6946cb36e79dd3628cca7b0608	212	PANTHER	PTHR33463	-	9	193	1.7E-27	T	24-03-2021	-	-
jg54994.t1	73078f6946cb36e79dd3628cca7b0608	212	PANTHER	PTHR33463:SF96	LEUCINE-RICH REPEAT DOMAIN, L DOMAIN-LIKE PROTEIN-RELATED	9	193	1.7E-27	T	24-03-2021	-	-
jg748.t1	ef956b52593ee2c60f93f1519d164442	283	MobiDBLite	mobidb-lite	consensus disorder prediction	248	271	-	T	24-03-2021	-	-
jg748.t1	ef956b52593ee2c60f93f1519d164442	283	MobiDBLite	mobidb-lite	consensus disorder prediction	216	283	-	T	24-03-2021	-	-
jg748.t1	ef956b52593ee2c60f93f1519d164442	283	Pfam	PF04640	PLATZ transcription factor	133	207	2.9E-29	T	24-03-2021	IPR006734	PLATZ transcription factor	-
jg748.t1	ef956b52593ee2c60f93f1519d164442	283	PANTHER	PTHR31065:SF56	OS08G0560300 PROTEIN	70	281	4.9E-78	T	24-03-2021	-	-
jg748.t1	ef956b52593ee2c60f93f1519d164442	283	PANTHER	PTHR31065	PLATZ TRANSCRIPTION FACTOR FAMILY PROTEIN	70	281	4.9E-78	T	24-03-2021	-	-
jg748.t1	ef956b52593ee2c60f93f1519d164442	283	MobiDBLite	mobidb-lite	consensus disorder prediction	216	247	-	T	24-03-2021	-	-
jg50408.t1	1fdcdd78ea2e5e9d0fee79c707c0a3dc	492	ProSitePatterns	PS00438	Catalase proximal active site signature.	54	70	-	T	24-03-2021	IPR024708	Catalase active site	GO:0004096
jg50408.t1	1fdcdd78ea2e5e9d0fee79c707c0a3dc	492	SUPERFAMILY	SSF56634	Heme-dependent catalase-like	13	489	3.79E-208	T	24-03-2021	IPR020835	Catalase superfamily	GO:0020037
jg50408.t1	1fdcdd78ea2e5e9d0fee79c707c0a3dc	492	PANTHER	PTHR11465	CATALASE	2	492	0.0	T	24-03-2021	IPR018028	Catalase, mono-functional, haem-containing	GO:0004096|GO:0006979|GO:0020037
jg50408.t1	1fdcdd78ea2e5e9d0fee79c707c0a3dc	492	Gene3D	G3DSA:2.40.180.10	Catalase HpII	12	491	3.1E-209	T	24-03-2021	IPR037060	Catalase core domain superfamily	GO:0004096|GO:0020037
jg50408.t1	1fdcdd78ea2e5e9d0fee79c707c0a3dc	492	SMART	SM01060	Catalase_2	18	401	1.9E-247	T	24-03-2021	IPR011614	Catalase core domain	GO:0004096|GO:0020037
jg50408.t1	1fdcdd78ea2e5e9d0fee79c707c0a3dc	492	PIRSF	PIRSF038928	Catalase_clade1-3	7	491	4.7E-178	T	24-03-2021	IPR024711	Catalase, mono-functional, haem-containing, clades 1 and 3	GO:0004096|GO:0006979|GO:0020037
jg50408.t1	1fdcdd78ea2e5e9d0fee79c707c0a3dc	492	PRINTS	PR00067	Catalase signature	331	357	1.6E-81	T	24-03-2021	IPR018028	Catalase, mono-functional, haem-containing	GO:0004096|GO:0006979|GO:0020037
jg50408.t1	1fdcdd78ea2e5e9d0fee79c707c0a3dc	492	PRINTS	PR00067	Catalase signature	31	54	1.6E-81	T	24-03-2021	IPR018028	Catalase, mono-functional, haem-containing	GO:0004096|GO:0006979|GO:0020037
jg50408.t1	1fdcdd78ea2e5e9d0fee79c707c0a3dc	492	PRINTS	PR00067	Catalase signature	94	112	1.6E-81	T	24-03-2021	IPR018028	Catalase, mono-functional, haem-containing	GO:0004096|GO:0006979|GO:0020037
jg50408.t1	1fdcdd78ea2e5e9d0fee79c707c0a3dc	492	PRINTS	PR00067	Catalase signature	115	132	1.6E-81	T	24-03-2021	IPR018028	Catalase, mono-functional, haem-containing	GO:0004096|GO:0006979|GO:0020037
jg50408.t1	1fdcdd78ea2e5e9d0fee79c707c0a3dc	492	PRINTS	PR00067	Catalase signature	299	326	1.6E-81	T	24-03-2021	IPR018028	Catalase, mono-functional, haem-containing	GO:0004096|GO:0006979|GO:0020037
jg50408.t1	1fdcdd78ea2e5e9d0fee79c707c0a3dc	492	PRINTS	PR00067	Catalase signature	134	152	1.6E-81	T	24-03-2021	IPR018028	Catalase, mono-functional, haem-containing	GO:0004096|GO:0006979|GO:0020037
jg50408.t1	1fdcdd78ea2e5e9d0fee79c707c0a3dc	492	Pfam	PF06628	Catalase-related immune-responsive	423	486	4.3E-16	T	24-03-2021	IPR010582	Catalase immune-responsive domain	-
jg50408.t1	1fdcdd78ea2e5e9d0fee79c707c0a3dc	492	Pfam	PF00199	Catalase	18	398	4.4E-173	T	24-03-2021	IPR011614	Catalase core domain	GO:0004096|GO:0020037
jg50408.t1	1fdcdd78ea2e5e9d0fee79c707c0a3dc	492	ProSiteProfiles	PS51402	catalase family profile.	14	492	74.747	T	24-03-2021	IPR018028	Catalase, mono-functional, haem-containing	GO:0004096|GO:0006979|GO:0020037
jg50408.t1	1fdcdd78ea2e5e9d0fee79c707c0a3dc	492	PANTHER	PTHR11465:SF49	CATALASE	2	492	0.0	T	24-03-2021	-	-
jg50408.t1	1fdcdd78ea2e5e9d0fee79c707c0a3dc	492	CDD	cd08154	catalase_clade_1	16	484	0.0	T	24-03-2021	-	-
jg50408.t1	1fdcdd78ea2e5e9d0fee79c707c0a3dc	492	ProSitePatterns	PS00437	Catalase proximal heme-ligand signature.	344	352	-	T	24-03-2021	IPR002226	Catalase haem-binding site	GO:0020037
jg13625.t1	1fdcdd78ea2e5e9d0fee79c707c0a3dc	492	ProSitePatterns	PS00438	Catalase proximal active site signature.	54	70	-	T	24-03-2021	IPR024708	Catalase active site	GO:0004096
jg13625.t1	1fdcdd78ea2e5e9d0fee79c707c0a3dc	492	SUPERFAMILY	SSF56634	Heme-dependent catalase-like	13	489	3.79E-208	T	24-03-2021	IPR020835	Catalase superfamily	GO:0020037
jg13625.t1	1fdcdd78ea2e5e9d0fee79c707c0a3dc	492	PANTHER	PTHR11465	CATALASE	2	492	0.0	T	24-03-2021	IPR018028	Catalase, mono-functional, haem-containing	GO:0004096|GO:0006979|GO:0020037
jg13625.t1	1fdcdd78ea2e5e9d0fee79c707c0a3dc	492	Gene3D	G3DSA:2.40.180.10	Catalase HpII	12	491	3.1E-209	T	24-03-2021	IPR037060	Catalase core domain superfamily	GO:0004096|GO:0020037
jg13625.t1	1fdcdd78ea2e5e9d0fee79c707c0a3dc	492	SMART	SM01060	Catalase_2	18	401	1.9E-247	T	24-03-2021	IPR011614	Catalase core domain	GO:0004096|GO:0020037
jg13625.t1	1fdcdd78ea2e5e9d0fee79c707c0a3dc	492	PIRSF	PIRSF038928	Catalase_clade1-3	7	491	4.7E-178	T	24-03-2021	IPR024711	Catalase, mono-functional, haem-containing, clades 1 and 3	GO:0004096|GO:0006979|GO:0020037
jg13625.t1	1fdcdd78ea2e5e9d0fee79c707c0a3dc	492	PRINTS	PR00067	Catalase signature	331	357	1.6E-81	T	24-03-2021	IPR018028	Catalase, mono-functional, haem-containing	GO:0004096|GO:0006979|GO:0020037
jg13625.t1	1fdcdd78ea2e5e9d0fee79c707c0a3dc	492	PRINTS	PR00067	Catalase signature	31	54	1.6E-81	T	24-03-2021	IPR018028	Catalase, mono-functional, haem-containing	GO:0004096|GO:0006979|GO:0020037
jg13625.t1	1fdcdd78ea2e5e9d0fee79c707c0a3dc	492	PRINTS	PR00067	Catalase signature	94	112	1.6E-81	T	24-03-2021	IPR018028	Catalase, mono-functional, haem-containing	GO:0004096|GO:0006979|GO:0020037
jg13625.t1	1fdcdd78ea2e5e9d0fee79c707c0a3dc	492	PRINTS	PR00067	Catalase signature	115	132	1.6E-81	T	24-03-2021	IPR018028	Catalase, mono-functional, haem-containing	GO:0004096|GO:0006979|GO:0020037
jg13625.t1	1fdcdd78ea2e5e9d0fee79c707c0a3dc	492	PRINTS	PR00067	Catalase signature	299	326	1.6E-81	T	24-03-2021	IPR018028	Catalase, mono-functional, haem-containing	GO:0004096|GO:0006979|GO:0020037
jg13625.t1	1fdcdd78ea2e5e9d0fee79c707c0a3dc	492	PRINTS	PR00067	Catalase signature	134	152	1.6E-81	T	24-03-2021	IPR018028	Catalase, mono-functional, haem-containing	GO:0004096|GO:0006979|GO:0020037
jg13625.t1	1fdcdd78ea2e5e9d0fee79c707c0a3dc	492	Pfam	PF06628	Catalase-related immune-responsive	423	486	4.3E-16	T	24-03-2021	IPR010582	Catalase immune-responsive domain	-
jg13625.t1	1fdcdd78ea2e5e9d0fee79c707c0a3dc	492	Pfam	PF00199	Catalase	18	398	4.4E-173	T	24-03-2021	IPR011614	Catalase core domain	GO:0004096|GO:0020037
jg13625.t1	1fdcdd78ea2e5e9d0fee79c707c0a3dc	492	ProSiteProfiles	PS51402	catalase family profile.	14	492	74.747	T	24-03-2021	IPR018028	Catalase, mono-functional, haem-containing	GO:0004096|GO:0006979|GO:0020037
jg13625.t1	1fdcdd78ea2e5e9d0fee79c707c0a3dc	492	PANTHER	PTHR11465:SF49	CATALASE	2	492	0.0	T	24-03-2021	-	-
jg13625.t1	1fdcdd78ea2e5e9d0fee79c707c0a3dc	492	CDD	cd08154	catalase_clade_1	16	484	0.0	T	24-03-2021	-	-
jg13625.t1	1fdcdd78ea2e5e9d0fee79c707c0a3dc	492	ProSitePatterns	PS00437	Catalase proximal heme-ligand signature.	344	352	-	T	24-03-2021	IPR002226	Catalase haem-binding site	GO:0020037
jg29229.t1	708b662083c13ed287fe48aa3dc8f406	504	PRINTS	PR00385	P450 superfamily signature	350	361	4.4E-6	T	24-03-2021	IPR001128	Cytochrome P450	GO:0005506|GO:0016705|GO:0020037
jg29229.t1	708b662083c13ed287fe48aa3dc8f406	504	PRINTS	PR00385	P450 superfamily signature	431	440	4.4E-6	T	24-03-2021	IPR001128	Cytochrome P450	GO:0005506|GO:0016705|GO:0020037
jg29229.t1	708b662083c13ed287fe48aa3dc8f406	504	PRINTS	PR00385	P450 superfamily signature	297	314	4.4E-6	T	24-03-2021	IPR001128	Cytochrome P450	GO:0005506|GO:0016705|GO:0020037
jg29229.t1	708b662083c13ed287fe48aa3dc8f406	504	PANTHER	PTHR47956	CYTOCHROME P450 71B11-RELATED	11	498	1.6E-160	T	24-03-2021	-	-
jg29229.t1	708b662083c13ed287fe48aa3dc8f406	504	SUPERFAMILY	SSF48264	Cytochrome P450	36	495	6.55E-108	T	24-03-2021	IPR036396	Cytochrome P450 superfamily	GO:0005506|GO:0016705|GO:0020037
jg29229.t1	708b662083c13ed287fe48aa3dc8f406	504	ProSitePatterns	PS00086	Cytochrome P450 cysteine heme-iron ligand signature.	433	442	-	T	24-03-2021	IPR017972	Cytochrome P450, conserved site	GO:0016705
jg29229.t1	708b662083c13ed287fe48aa3dc8f406	504	PRINTS	PR00463	E-class P450 group I signature	90	111	1.5E-25	T	24-03-2021	IPR002401	Cytochrome P450, E-class, group I	GO:0005506|GO:0016705|GO:0020037
jg29229.t1	708b662083c13ed287fe48aa3dc8f406	504	PRINTS	PR00463	E-class P450 group I signature	349	367	1.5E-25	T	24-03-2021	IPR002401	Cytochrome P450, E-class, group I	GO:0005506|GO:0016705|GO:0020037
jg29229.t1	708b662083c13ed287fe48aa3dc8f406	504	PRINTS	PR00463	E-class P450 group I signature	66	85	1.5E-25	T	24-03-2021	IPR002401	Cytochrome P450, E-class, group I	GO:0005506|GO:0016705|GO:0020037
jg29229.t1	708b662083c13ed287fe48aa3dc8f406	504	PRINTS	PR00463	E-class P450 group I signature	286	303	1.5E-25	T	24-03-2021	IPR002401	Cytochrome P450, E-class, group I	GO:0005506|GO:0016705|GO:0020037
jg29229.t1	708b662083c13ed287fe48aa3dc8f406	504	PRINTS	PR00463	E-class P450 group I signature	430	440	1.5E-25	T	24-03-2021	IPR002401	Cytochrome P450, E-class, group I	GO:0005506|GO:0016705|GO:0020037
jg29229.t1	708b662083c13ed287fe48aa3dc8f406	504	PRINTS	PR00463	E-class P450 group I signature	440	463	1.5E-25	T	24-03-2021	IPR002401	Cytochrome P450, E-class, group I	GO:0005506|GO:0016705|GO:0020037
jg29229.t1	708b662083c13ed287fe48aa3dc8f406	504	PRINTS	PR00463	E-class P450 group I signature	306	332	1.5E-25	T	24-03-2021	IPR002401	Cytochrome P450, E-class, group I	GO:0005506|GO:0016705|GO:0020037
jg29229.t1	708b662083c13ed287fe48aa3dc8f406	504	Pfam	PF00067	Cytochrome P450	36	482	7.3E-85	T	24-03-2021	IPR001128	Cytochrome P450	GO:0005506|GO:0016705|GO:0020037
jg29229.t1	708b662083c13ed287fe48aa3dc8f406	504	Gene3D	G3DSA:1.10.630.10	Cytochrome p450	20	492	3.7E-113	T	24-03-2021	IPR036396	Cytochrome P450 superfamily	GO:0005506|GO:0016705|GO:0020037
jg29229.t1	708b662083c13ed287fe48aa3dc8f406	504	PANTHER	PTHR47956:SF94	CYTOCHROME P450 71D10	11	498	1.6E-160	T	24-03-2021	-	-
jg51547.t1	1102826c01416cf4dd8b348c63b799e3	313	Coils	Coil	Coil	277	304	-	T	24-03-2021	-	-
jg51547.t1	1102826c01416cf4dd8b348c63b799e3	313	CDD	cd16454	RING-H2_PA-TM-RING	232	274	1.24918E-19	T	24-03-2021	-	-
jg51547.t1	1102826c01416cf4dd8b348c63b799e3	313	Pfam	PF13639	Ring finger domain	232	274	1.4E-12	T	24-03-2021	IPR001841	Zinc finger, RING-type	-
jg51547.t1	1102826c01416cf4dd8b348c63b799e3	313	SUPERFAMILY	SSF57850	RING/U-box	227	280	9.13E-20	T	24-03-2021	-	-
jg51547.t1	1102826c01416cf4dd8b348c63b799e3	313	SMART	SM00184	ring_2	233	273	5.2E-7	T	24-03-2021	IPR001841	Zinc finger, RING-type	-
jg51547.t1	1102826c01416cf4dd8b348c63b799e3	313	Gene3D	G3DSA:3.30.40.10	Zinc/RING finger domain	198	280	6.4E-21	T	24-03-2021	IPR013083	Zinc finger, RING/FYVE/PHD-type	-
jg51547.t1	1102826c01416cf4dd8b348c63b799e3	313	PANTHER	PTHR15710	E3 UBIQUITIN-PROTEIN LIGASE PRAJA	6	307	2.5E-88	T	24-03-2021	-	-
jg51547.t1	1102826c01416cf4dd8b348c63b799e3	313	ProSiteProfiles	PS50089	Zinc finger RING-type profile.	233	274	12.696	T	24-03-2021	IPR001841	Zinc finger, RING-type	-
jg51547.t1	1102826c01416cf4dd8b348c63b799e3	313	PANTHER	PTHR15710:SF139	ABI3-INTERACTING PROTEIN 2-1	6	307	2.5E-88	T	24-03-2021	-	-
jg53854.t1	21fd0f321e678c469ab9a4376bcbd2ea	1318	Coils	Coil	Coil	507	527	-	T	24-03-2021	-	-
jg53854.t1	21fd0f321e678c469ab9a4376bcbd2ea	1318	Coils	Coil	Coil	228	269	-	T	24-03-2021	-	-
jg53854.t1	21fd0f321e678c469ab9a4376bcbd2ea	1318	Gene3D	G3DSA:3.40.50.300	-	1063	1316	2.4E-26	T	24-03-2021	-	-
jg53854.t1	21fd0f321e678c469ab9a4376bcbd2ea	1318	Pfam	PF04423	Rad50 zinc hook motif	686	717	2.6E-5	T	24-03-2021	IPR013134	RAD50, zinc hook	-
jg53854.t1	21fd0f321e678c469ab9a4376bcbd2ea	1318	PANTHER	PTHR18867	RAD50	1	1316	0.0	T	24-03-2021	-	-
jg53854.t1	21fd0f321e678c469ab9a4376bcbd2ea	1318	Coils	Coil	Coil	753	780	-	T	24-03-2021	-	-
jg53854.t1	21fd0f321e678c469ab9a4376bcbd2ea	1318	Coils	Coil	Coil	197	217	-	T	24-03-2021	-	-
jg53854.t1	21fd0f321e678c469ab9a4376bcbd2ea	1318	Coils	Coil	Coil	884	918	-	T	24-03-2021	-	-
jg53854.t1	21fd0f321e678c469ab9a4376bcbd2ea	1318	CDD	cd03240	ABC_Rad50	4	169	2.44607E-38	T	24-03-2021	-	-
jg53854.t1	21fd0f321e678c469ab9a4376bcbd2ea	1318	Coils	Coil	Coil	284	346	-	T	24-03-2021	-	-
jg53854.t1	21fd0f321e678c469ab9a4376bcbd2ea	1318	Coils	Coil	Coil	1040	1060	-	T	24-03-2021	-	-
jg53854.t1	21fd0f321e678c469ab9a4376bcbd2ea	1318	ProSiteProfiles	PS51131	Rad50 zinc-hook domain profile.	648	747	8.646	T	24-03-2021	IPR013134	RAD50, zinc hook	-
jg53854.t1	21fd0f321e678c469ab9a4376bcbd2ea	1318	SUPERFAMILY	SSF52540	P-loop containing nucleoside triphosphate hydrolases	21	1288	2.31E-23	T	24-03-2021	IPR027417	P-loop containing nucleoside triphosphate hydrolase	-
jg53854.t1	21fd0f321e678c469ab9a4376bcbd2ea	1318	Coils	Coil	Coil	1067	1094	-	T	24-03-2021	-	-
[truncated: 407,212 more rows]
