# Supplementary material for: A genome resource for Acacia, Australia’s largest plant genus
Source: PLoS One. 2022 Oct 14;17(10):e0274267. doi: 10.1371/journal.pone.0274267 (PMC9565413; doi:10.1371/journal.pone.0274267)
Supplement: S4 File — (ZIP) [file pone.0274267.s004.zip]

Archive with 86 entries (85 files):
- Supplementary_File_S4/
- Supplementary_File_S4/OG0012759.aligned.fasta
- Supplementary_File_S4/OG0013079.aligned.fasta
- Supplementary_File_S4/OG0012894.aligned.fasta
- Supplementary_File_S4/OG0012957.aligned.fasta
- Supplementary_File_S4/OG0012810.aligned.fasta
- Supplementary_File_S4/OG0012794.aligned.fasta
- Supplementary_File_S4/OG0012923.aligned.fasta
- Supplementary_File_S4/OG0012909.aligned.fasta
- Supplementary_File_S4/OG0013024.aligned.fasta
- Supplementary_File_S4/OG0012797.aligned.fasta
- Supplementary_File_S4/OG0012713.aligned.fasta
- Supplementary_File_S4/OG0013037.aligned.fasta
- Supplementary_File_S4/OG0012669.aligned.fasta
- Supplementary_File_S4/OG0012784.aligned.fasta
- Supplementary_File_S4/OG0012924.aligned.fasta
- Supplementary_File_S4/OG0013019.aligned.fasta
- Supplementary_File_S4/OG0012650.aligned.fasta
- Supplementary_File_S4/OG0012633.aligned.fasta
- Supplementary_File_S4/OG0012817.aligned.fasta
- Supplementary_File_S4/OG0012749.aligned.fasta
- Supplementary_File_S4/OG0012770.aligned.fasta
- Supplementary_File_S4/OG0012604.aligned.fasta
- Supplementary_File_S4/OG0012949.aligned.fasta
- Supplementary_File_S4/OG0012899.aligned.fasta
- Supplementary_File_S4/OG0012747.aligned.fasta
- Supplementary_File_S4/OG0013049.aligned.fasta
- Supplementary_File_S4/OG0012600.aligned.fasta
- Supplementary_File_S4/OG0012769.aligned.fasta
- Supplementary_File_S4/OG0012939.aligned.fasta
- Supplementary_File_S4/OG0012670.aligned.fasta
- Supplementary_File_S4/OG0012667.aligned.fasta
- Supplementary_File_S4/OG0012997.aligned.fasta
- Supplementary_File_S4/OG0012649.aligned.fasta
- Supplementary_File_S4/OG0012903.aligned.fasta
- Supplementary_File_S4/OG0012853.aligned.fasta
- Supplementary_File_S4/OG0012568.aligned.fasta
- Supplementary_File_S4/OG0012734.aligned.fasta
- Supplementary_File_S4/OG0012929.aligned.fasta
- Supplementary_File_S4/OG0012598.aligned.fasta
- Supplementary_File_S4/OG0013060.aligned.fasta
- Supplementary_File_S4/OG0012753.aligned.fasta
- Supplementary_File_S4/OG0012687.aligned.fasta
- Supplementary_File_S4/OG0013073.aligned.fasta
- Supplementary_File_S4/OG0012911.aligned.fasta
- Supplementary_File_S4/OG0012708.aligned.fasta
- Supplementary_File_S4/OG0012658.aligned.fasta
- Supplementary_File_S4/OG0012808.aligned.fasta
- Supplementary_File_S4/OG0013065.aligned.fasta
- Supplementary_File_S4/OG0012745.aligned.fasta
- Supplementary_File_S4/OG0012628.aligned.fasta
- Supplementary_File_S4/OG0012835.aligned.fasta
- Supplementary_File_S4/OG0012888.aligned.fasta
- Supplementary_File_S4/OG0012589.aligned.fasta
- Supplementary_File_S4/OG0012948.aligned.fasta
- Supplementary_File_S4/OG0012612.aligned.fasta
- Supplementary_File_S4/OG0012742.aligned.fasta
- Supplementary_File_S4/OG0013001.aligned.fasta
- Supplementary_File_S4/OG0012905.aligned.fasta
- Supplementary_File_S4/OG0012842.aligned.fasta
- Supplementary_File_S4/OG0012985.aligned.fasta
- Supplementary_File_S4/OG0012916.aligned.fasta
- Supplementary_File_S4/OG0012846.aligned.fasta
- Supplementary_File_S4/OG0012573.aligned.fasta
- Supplementary_File_S4/OG0013021.aligned.fasta
- Supplementary_File_S4/OG0012705.aligned.fasta
- Supplementary_File_S4/OG0012655.aligned.fasta
- Supplementary_File_S4/OG0012766.aligned.fasta
- Supplementary_File_S4/OG0012587.aligned.fasta
- Supplementary_File_S4/OG0012748.aligned.fasta
- Supplementary_File_S4/OG0013046.aligned.fasta
- Supplementary_File_S4/OG0012625.aligned.fasta
- Supplementary_File_S4/OG0013042.aligned.fasta
- Supplementary_File_S4/OG0012593.aligned.fasta
- Supplementary_File_S4/OG0012811.aligned.fasta
- Supplementary_File_S4/OG0012882.aligned.fasta
- Supplementary_File_S4/OG0013052.aligned.fasta
- Supplementary_File_S4/OG0012631.aligned.fasta
- Supplementary_File_S4/OG0012597.aligned.fasta
- Supplementary_File_S4/OG0012926.aligned.fasta
- Supplementary_File_S4/OG0012652.aligned.fasta
- Supplementary_File_S4/OG0012702.aligned.fasta
- Supplementary_File_S4/OG0013035.aligned.fasta
- Supplementary_File_S4/OG0013008.aligned.fasta
- Supplementary_File_S4/OG0012988.aligned.fasta
- Supplementary_File_S4/OG0012711.aligned.fasta
