# Supplementary material for: A genome resource for Acacia, Australia’s largest plant genus
Source: PLoS One. 2022 Oct 14;17(10):e0274267. doi: 10.1371/journal.pone.0274267 (PMC9565413; doi:10.1371/journal.pone.0274267)
Supplement: S4 File — (ZIP) [file pone.0274267.s004.zip › Supplementary_File_S4/OG0012759.aligned.fasta]

>A_pyc
GGRYLKYSRNVSQTRWIIDDERMGEASVEEIIGGNILQRCHGDSYKFHAAGREDIDVRMLGPGRPFLVEVQNARLVPSDP
FVKDIERLINNLEIKLVGVKNLKLVGSHGWNLMREGEAEKQKQYAALVWISRPLNDEDLQSVSSLKDLKILQRTPIRVLH
RRSPLEREKIIHWMKIETVAGSSQYFLLHLCTQAGTYIKEFVHGDLGRTHPSMGTILGCRAEILQLDVTNVKM-DCF
>A_tri
GGRYLKYSRNVSQTRWIIDEERMGETSVEEIIGNLTLSILKADSYKFHAAGREDIDVRMLGSGRPFLVEIANARSLSSHT
EFAELQEKINNLEPRIVRVKNLKEVGVDAWTILQQGEAEKQKQYAALVWISRSLEDEDLKCMSSIKEMDIIQRTPIRVLH
RRSPLERKRMIHWMRAERIHGSKQFFILHLCTQAGTYIKEFVHGDLGRTHPNLGSILGCRAEILQLDVTDVKM-DCF
>A_coe
GGRYLKYSRNVSQTRWIIDDERKGEASVEEIIGNTVLPLSQGDSYKFHAAGREDIDVRMLGSGRPFLLEVQNARRDPLKV
SMEEIEEKINNSEVKLVRVRNVKVVGIEGWNLMREGETEKQKQYAALVWISRPLEDEDLKTISSVKDMQISQRTPVRVLH
RRSPLDRERSIHWMKIERIVGSTQYILLHLCTQAGTYIKEFVHGDLGRTKPSIGSILGCRAEILQLDVTDVKM-DCF
>A_tha
SGRYFKYSRNVSQSRWIIDDERMGEASVEEILGGNILPACLGDSYKFHAAGREDIDVRMLGSGRPFLIEVQNSRQLPSEQ
SLKEVEEKINKSEKKLVGVKDLKCIGSQCWAMMREGEAEKQKQYVALVWISRPLEEKDFNSISCLKELKILQKTPVRVLH
RRSPLDREKIIHWMKVEKIKGHSHYFLLHLCTQAGTYIKEFVHGDLGRTTPSMGSILGCRAEIIQLDVTDVKMGDP-
>C_fas
GGRYLKYSRNVSQTRWIIDDERMGEASVEEIVGGRILQTCHGDNFKFHAAGREDIDVRMLGSGRPFLVEVQNARHVPSEL
QVKDVEKMINNLENKLVRVKNLKVVGSHGWDLMREGEAEKQKQYAALVWISRPLKDEDLQHLSSFNDLKILQRTPIRVLH
RRSPLEREKIIHWMKVETIAGSSQYFLLHLCTQAGTYIKEFVHGDLGRTYPSIGSILGCRAEILQLDVTNVRM-DCF
>D_car
GGRYLKYSRNVSQSRWIIDDERMGEASVEEIIGGNILPTCLGDGYKFHAAGREDIDVRMLGSGRPFLIEIQNARLAPSDV
SICEIESRINCHESRHVMVKNLKVLGSEAWNLMREGEAEKQKQYVALVWISRVLKDDDLETISSFKDMKLLQKTPVRVLH
RRSPLEREKIIHWMKIEKIAASSQYFLLHLCTQAGTYIKEFVHGDLGRTYPSIGSLLGCRAEILQLDVTDVKM-DCF
>G_max
GGRYLKYSRNVSQTRWIIDDERMGEASVEEIIGGNILQACQGDSFKFHAAGREDIDVRMLGPGRPFLVEVQNGRHIPSEL
FVKDIEKTINKMENKLVRVKNLKLVGSDGWNLMREGEAEKQKQYAALVWISRPLKDEDIQCVSSLKDLKVLQRTPIRVLH
RRSPLEREKIIHWMKTETIAGSSQYFLLHLCTQAGTYIKEFVHGDLGRTHPSIGSILGCRAEILQLDVTDIKM-ECF
>L_ang
GGRYLKYSRNVSQTRWIIDDERMGEASVEEIIGGNILQACRGDSFKFHAAGREDIDVRMLGPGRPFLVEVQNARLLPSEL
FAKDIENLINNVENKLVRVRNLNLVGSHGWNLMREGEAEKQKQYAALVWISRPLKDEDLQHISSLKDLKVLQRTPIRVLH
RRSPLEREKIIHWMKVETIAGSSQYFLLHLCTQAGTYIKEFVHGDLGRTQPSIGSILGCRAEILQLDVTDIKM-DCF
>M_gut
GGRYLKYSRNVSQSRWIIDDERMGEASVEEIIGGSILPICQGDSYKFHAAGREDIDVRMLGTGRPFLVEIQNARQFPSDV
LIKDMEMKINSLERNLVKVKNLKFLGSQGWVMMREGEAEKQKQYAALVWISRPLNDDDVLSLSSFKDMQILQKTPVRVLH
RRSPLGREKTIHWMKVERVAGSSQYFMLHLCTQAGTYIKEFVHGDLGRTQPSVGSILGCRAEILQLDVTDVKM-DCF
>M_acu
GGRYLKISRKVSQTRWVIDDERMGEASVEEIIGKNVLSVCRGDSYKFHAAGREDIDVRMLGSGRPFLIEISNARCIPSKV
DIELIAEKLNRNDQKYVRVRNLTLIGSKAWTLMREGEAEKQKQYAALVWFPRPLTDDDLQKISSLENMDIVQRTPIRVLH
RRSQLERKRTIHWMMIERISGCSQYFLLHLCTQAGTYIKEFVHGDLGRTHPSIGSILGCRAEILQLDVVDVKM-DLF
>P_tri
GGRYLKFSRNVSQTRWIIDDERMGEASIEEIIGGNILPMCQGDSYKFHAAGREDIDVRMLGSGRPFLVEVQNARKVPSEA
LVKEIETRMNNLGNKLVGVKNLSLVTSHSWDLMREGEAEKQKQYSALVWISRPLEDEDLQCIASHKDLQILQRTPVRVLH
RRSPLERGKIIHWMKIEQITGSSQYFLLHLCTQAGTYIKEFVHGDLGRTHPSIGSILRCRAEILQLDVTDVKM-DCF
>P_alb
GGRYLKYSRNVSQTRWIIDDERMGEASVEEIIGGNILQKCHGDSYKFHAAGREDIDVRMLGPGRPFLVEVQNARLVPSDL
LVKNIEKLINNLENKLVSVKNLKLVGSHGWNLMREGEAEKQKQYAALVWISRPLNDEDLQSVSSLKDLKILQRTPIRVLH
RRSPLEREKIIHWMTIETVAGSSQYFLLHLCTQAGTYIKEFVHGDLGRTQPSIGSILGCRAEILQLDVTNVKM-DCF
>S_tor
GGRYLKYSRNVSQTRWIIDDERMGETSVEEIIGGNILQMCHGDNYKFHAAGREDIDVRMLGTGRPFLVEVQNVRHIPSEL
---------------LVRVKNLKLVGSQGWNLMREGEAEKQKQYAALVWISRPVKDEDLQCLSSLKDVKILQRTPIRVLH
RRSPLEREKIIHWMKIETIAGSSQYFLLHLCTQAGTYIKEFVHGDFGRTHPSIGSILGCRAEILQLDVTNVKM-DCF
>V_vin
GGRYLKYSRNVSQTRWIIDDERMGEASVEEIIGGNILPMCLGDNYKFHAAGREDINVRMLGSGRPFLVEIQNSRHVPSEA
LIKEIEVKINNLENKLVRVKNLKLVDSHGWSLMQEGEEEKQKQYAALVWIDRPLKDEDMQAISSLKDKKILQRTPIRVLH
RRSPLEREKIIHWMKIEKIAGSSQYFLLHLCTQAGTYIKEFVHGDLGRTHPSVGSILGCRAEILQLDVTEVKM-DCF
