# Supplementary material for: A genome resource for Acacia, Australia’s largest plant genus
Source: PLoS One. 2022 Oct 14;17(10):e0274267. doi: 10.1371/journal.pone.0274267 (PMC9565413; doi:10.1371/journal.pone.0274267)
Supplement: S4 File — (ZIP) [file pone.0274267.s004.zip › Supplementary_File_S4/OG0013079.aligned.fasta]

>A_pyc
IRRLQNGSDVRGVALEGEKGRKVDFSPAAAEAIAESFGEWVINGVRKKKEEGGDD---VEGAVRVSFGRDPRISGSKLSV
AVFAGLARAGCMVFDMGLATTPACFMSTVLPPFAYDASIMMTASHLPYTRNGLKFFTKKGGLTSVEVEEICDKAARKYAN
RVDFMSAYAHHLRQIIKQRVNHPLHYDLPLQGFQIIVNAGNGSGGFFTWDVLDKLGADTFGSLHLNPDGMFPNHIPNPED
KTAMAVTRAAVLNNSADLGVVFDTDVDRSGVVDNQGNPINGDKLIALMSAIVLRENPGSTIVTDARTSMALSRFITDRGG
LHCLYRVGYRNVIDKGVQLNRDGIETHLMMETSGHGALKENYFLDDGAYMVVKIIIEMVRMKLEGSEKGIGSLIEDLEEP
KESVELRMNIISEPRHAKAKGSEAIETFRNYIEEGRLKGWELDSCGDCWVSDGCLVDTNDTPTVIDAHMYRAKVRDEERG
-EYGWVHMRQSIHNPNIAVNMQSTVNGGCLSMARDFRDGFLKASGVDGFLDTTQVEKFA
>A_tri
IRRLQNGSDVRGVALEGEEGKEVDLTPQAVRALAESFGLWV-----AEKQDHPGP-------LRVSLGRDPRISGAELSS
AAFEGLCDAGCEAFDIGLATTPACFMSTILPSFSYDASIMMTASHLPFTRNGLKFFTADGGLNSKDVEEICDKAAAIYCS
NVDFMRVYAEHLRNIIKERVNHPLHYDTPLLGFKIVVNAGNGSGGFFAREVLDKLGADTGGSLNLDPDGMFPNHIPNPED
KVAMATTKASVLRHHAHLGIVFDTDVDRSGVVDEKGNPINGDRLIALMSTIVLSQHPDSTIVTDARTSIALTRFITSRGG
NHCLYRVGYRNVIDKGVQLNRAGVETHLMMETTGHGALKENRFLDDGAYMVVKIIIEMVRMRLAGSNEGIGSLIQELEEP
TESVELRMNILTHPQQAKERGAQTIEALRRFIEEGRLEGWELDSCGDCWVSEGCLVDTNDEPTAIDAHMYRAKVWDEENG
-QYGWVHIRQSVHNPNIAINMQSSINSGCQSMCRMLFERFIRANSLDEDLDTSQVESFA
>A_coe
IKRLQNGSDVRGVAVEGEKGRTVDLTPSAIEAIAESFGEWVIDGL---KKENGGV--LGQDKVRVSLGRDPRISGPSLSI
AIFAGLKRAGCIPFDMGLATTPACFMSTLLPPFSYDASLMMTASHLPYTRNGLKFFTPKGGLCSTDVEEICDQAARKYAN
RVDFMSTYSKHLRDIIKERVNHPEHFDTPLEGFKIIVNAGNGSGGFFAWNVLDELGADTFGSLNLRPDGMFPNHIPNPED
KVAMSLTRAAVLEQSADLGIVFDTDVDRSGVVDNEGNPINGDRLIALMSSIVLREHPGTNIVTDARTSMALTRFITERGG
HHCLYRVGYRNVIDKGIQLNKDGVETHLMMETSGHGALKENHFLDDGAYMVVKIIIEMVRMKLAGSKEGIGSLIKDLEDP
AESVELRLNICTEPRYAKDKGVEVIETFRSYIEEGRLEGWQLDTCGDCWVSEGCLVDSNDAPSVIDARMYRAKVSDEKHG
-QHGWIHIRQSIHNPNIAVNMQSAVPGGCQFMTRVLLEKFLLESGMDRFLDITEVDKFA
>A_tha
IRRLQNGSDVRGVALEGEKGRTVDLTPAAVEAIAESFGEWV-----AATESNGNGV------IKISLGRDPRVSGGKLST
AVFAGLARAGCLAFDMGLATTPACFMSTLLSPFEYDASIMMTASHLPYTRNGLKFFTKRGGLTSPEVEKICDLAARKYAT
RVDFMSAYSKHLREIIKERINHPEHYDTPLKGFQIVVNAGNGSGGFFTWDVLDKLGADTFGSLYLNPDGMFPNHIPNPEN
KIAMQHTRAAVLENSADLGVVFDTDVDRSGVVDNKGNPINGDKLIALMSAIVLKEHPGSTVVTDARTSMGLTRFITERGG
RHCLYRVGYRNVIDKGVELNKDGIETHLMMETSGHGAVKENHFLDDGAYMVVKIIIEMVRMRLAGSNEGIGSLIEDLEEP
LEAVELRLNILSEPRDAKAKGIEAIETFRQYIEEGKLKGWELGTCGDCWVTEGCLVDSNDHPSAIDAHMYRARVSDEESG
EEYGWVHMRQSIHNPNIALNMQSMLPGGCLSMTRIFRDQFLEASGVARFLDISDFDNYI
>C_can
IRRLQNGSDVRGVALEGEKGRTVDLTPPAVEAIAESFGEWVINGI---EKEKGNP---VEN-VRVSLGRDPRVSGAKLSV
AIFAGLSRAGCIAFDMGLATTPACFMSTLLPPFAFDASIMMTASHLPYTRNGLKFFTKRGGLTSPEVEEICDKAARKYAN
RVDFMNAYAKHLREIIKERVNHPLHYDTPLKGFQIIVNAGNGSGGFFTWDVLDKLGADTFGSLHLNPDGMFPNHIPNPED
KTAMALTRAAVLDNSADLGIVFDTDVDRSGVVDNKGNPINGDKLIALMSAIVLRENPGSTIVTDARTSMALTRFITDRGG
HHCLYRVGYRNVIDKGVQLNMDGIETHLMMETSGHGALKENHFLDDGAYMVVKIIIEMVRMKLAGSEDGIGSLIEDLEEP
LESIELRMNIISEPRYAKAKGSEAIEAFRNSIEEGRLKGWELDSCGDCWVSEGCLVDTNDTPAAIDARMYRAKVSDAKNG
-EHGWVHMRQSIHNPNIAVNLQSTVHGGCWSMTRAFRDEFLKASGMDKILDISQIDKFA
>C_fas
IRRLQNGSDVRGVALEGEKGRKVDLTPPAAEAIAESFGEWLINGL---EKERGYP---VEN-TSVSLGRDPRLSGANLSV
AVFSGLARAGCMVYDMGLATTPACFMSTLLPPFAFHASIMMTASHLPYTRNGLKFFTKRGGLTSVEVEEICDKAARKYAN
RFDFMSIYANHLREIIKHRVNHPLHYDSPLQGFQIIVNAGNGSGGFFTYDVLDKLGADTFGSLHLQPDGMFPNHIPNPED
KTAMAMTRAAVLQNEADLGIVFDTDVDRSGVVDGKGNPINGDKLIALMAAIVLRENPGSTIVTDARTSMALTRFITDRGG
HHCLYRVGYRNVIDKGVQLNRDGIDTHLMMETSGHGALKENHFLDDGAYMVVKIIIEMVRMKLEGSEKGIGSLIEDLEEP
LESVELRMNIISEPRHAKAKGAEAIETFRNYIQEGRIKGWELDSCGDCWVSDGCLVDTNDIPTAIDAQMYRAKVWDEEHG
-EHGWVHMRQSIHNPNIALNMQSTINGGCLSMARDFRDGFLKASGVDKFLDINQIEKFA
>D_car
VRRLQNGSDVRGVAVEGEKGRAVDLTTPVAEAIAESFGEWVIKKL---EEEKGRP---VED-VKISLGRDPRISGASLSV
GIFAGLARAGCMVFDMGLATTPACFMSTLLPPFSYDASIMMTASHLPYTRNGLKFFTKKGGLTSTEVEIICDLAARKYAN
RVDFMSAYSNHLREIIKERVNHPVHYDSPLLGFQIVVNAGNGSGGFFTWDVLDKLGADTFGSINLQPDGMFPNHIPNPED
KVAMALTRAAVLENSADLGIVFDTDVDRSGVVDKEGNPINGDKLIALMSAIVLKEHPDSTIVTDARTSMALTKFITNRGG
HHCLYRVGYRNVIDKGVELNKDGVEAHLMMETSGHGALKENYFLDDGAYMVVRIIIEMVRMKLEGSDEGIGSLIKDLEEP
LESAELRMDVLSEPKHAKAKA----------IEGGKLAGWELDSCGDCWVSDGCLVDATEAPTAIDAHMYRAKISDERHG
-EYGWLHIRQSIHNPNIAVNMQSTVPGGCQSITRALREKFLLASGMDSVVDTSEIDKYV
>G_max
IRRLQNGSDVRGVALEGEKGRTVDLTPPAVEAISESFGEWIIKGL---KKEKGYP---VEN-VRVSLGRDPRVTGSKLSV
AVFAGLARAGCMVYDMGLATTPACFMSTLLPPFAYDASMMMTASHLPYTRNGLKFFTKRGGLTSTEVEEICEKAARKYAN
RVDFMSTYSMHLREIIKERINHPLHYDTPLQGFQIIVNAGNGSGGFFTWDVLDKLGADTFGSLHLNPDGMFPNHIPNPED
KTAMALTRAAVLQNSADLGIVFDTDVDRSGVVDSKGNPINGDKLIALMSAIVLREHPGSTIVTDARTSMALTRFITDRGG
HHCLYRVGYRNVIDKGVHLNNDGIETHLMMETSGHGALKENHFLDDGAYMVVKIIIEMVRMKLAGSNEGIGSLIEDLEEP
YESVELRINIISEPRLAKAKGIEAIEIFRNYIEEGRLKGWELDSCGDCWVSEGCLVDTNDTPAPIDAQMYRAKVSNDEHA
-QHGWVHMRQSIHNPNIAVNLQSSVRGGCLSMARAFRDEFLKASGVHTFLDITQVDKFA
>L_ang
IRRLQNGSDVRGVALEGEKGRAVDLTPPAVEAIAESFGEWVINGL---EKQQGYP---VEN-VRVSLGRDPRISGAKLSV
AVFAGLARAGCMVFNMGLATTPACFMSTLLPPFIYDASIMMTASHLPYTRNGLKFFTKRGGLTSAEVEEICEKAARKYAN
RVDFMSTYAKHLREIIKEKVNHPLNYDTPLQGFQIILNAGNGSGGFFTWDVLDKLGADTFGSLHLKPDGMFPNHIPNPED
KVAMAVTRAAVLENSADLGIVLDTDVDRSGVVDNKGNPINGDKLIALMSAIVLRENPGSTIVTDARTSMALTRFITDRGG
QHCLYRVGYRNVIDKGVQLNKDGIETHLMMETSGHGALRENHFLDDGAYMVLKVIIEMVRMKLEGSDEGIGSLIQDLDEP
YESTELRMNIISEPRYAKAKGSEAIETFRNYIEEGRLKGWELDSCGDCWVSEGCLVDTNDTPAAIDAHMYRVKVFDDEHG
-EHGWFHIRQSLHNPNIALNLQSSIQGGCWSMARAFRDEFLKASGVDAFLDINQVEKFA
>M_gut
IRRLQNGSDVRGVALDGEKGRMVDLTPPAVEAIAESFGEWVAGEL---EKESGAA---AAA-VRVSLGRDPRISGPILSA
AVFAGLGRAGCEIFIMGLEIYLAIYMYIYIYPYIYGVNPQMTASHLPYTRNGLKFFTKKGGLTSPQVEEICDRAARKYAN
RVDFMSAYAKHLRNIIKQRVNHPLHYDTPLQGFQIIVNAGNGSGGFFTWDVLDKLGADPFGSLHLNPDGMFPNHIPNPED
KIAMSMTQSAVLQNNADLGIVFDTDVDRSGVL-----------------GIV----------------------------
------------------------------------------FL--GAYMVVKIIIEMVRMKLEGSEEGIGSLIKDLEEP
LESVELRMNIQSELRFAKANAVEIIEEFKNYVEEGRLEGWEMDSCGDCWVSEGCLVDSNDTPAAIDALMYRAKVSEAEKG
-EHGWMHLRQSIHNPNIAVNLQSTIPGGCQSMTIALRDKFLVASGFDKILDISEIDKYA
>M_acu
IRRLQNGSDVRGVALEGEKGRSVDLTPQAVEAIAESFGEWVMESL-TRESEQEMAK------VRVSFGRDPRLSGPALST
AVLAGLSRAGCLVFDMGLATTPACFMSTVLPQFAYDASIMMTASHLPYTRNGLKFFTRRGGLNASEVEDICDRAARKHTT
RVDFMSAYAEHLRTIIKERINHPHHYDTPLEGFKVVVNAGNGSGGFFTWNVLDKLGADTFGSLHLEPDGMFPNHIPNPED
RTAMSLTRAAVLEQQADLGIVFDTDVDRSGVVDSTGAAINGDRLIALMAAIVLREHPGTTVVTDARTSVALTEFIAARGG
HHCLYRVGYRNVIDKGIQLNRDGVETHLMMETTGHGALKENHFLDDGAYMVVKIIIEMVRMKLMGSSEGIGSLIKELKDP
LESVELRMNILTQPKHAKQKGAEVVETLKQNIEEGRLRGWHLDACGDCWVSDGCLVDSNDTPVDIDAHMYRARVSDEVHG
-QHGWIQIRQSVHNPNIAINMQSSMVGGCQAITTTLRDEFLLASGLEEFVDISQVDAYA
>P_tri
IRRLQNGSDVRGVALQGEKGRTVDLSPPAVEAIAESFGEWVINGL---EKEKGRV---VEN-VRVSLGRDPRLSGASLSV
AVFSGLVRAGCLAFDMGLATTPACFMSTLLTPFAYDASIMMTASHLPYTRNGLKFFTRRGGLTSPEVEEICGKAARKYAN
RVDFMSTYAKHLRNIIKERVNHPFHYDTPLKEFQIIVNAGNGSGGFFTWDVLDKLGAETFGSLHLNPDGMFPNHIPNPED
KIAMALTRAAVLENSADLGIVFDTDVDRSGVVDKEGNPINGDRLIALMSAIVLREHPGTTIVTDARTSMALTRFIIDRGG
QHCLYRVGYRNVIDKGVQLNKNGIETHLMMETSGHGALKENYFLDDGAYMVVKIIIEMVRMKLAGSDEGIGSLIKDLEEP
LESVELRMNIISEPRHAKARGIDAIETFRSYVEEGRIEGWELDSCGDCWVADGCLVDSNDDPAAVDAHMYRAKVSDEKLG
-QHGWIHLRQSIHNPNIAVNMQSMAPGGCLSMTKTLRDKFLVASGMDKILDVTQIDKYA
>P_alb
IRRLQNGSDVRGVALEGEKGRKVDLTPAAAEAIAESFGEWVINGVVKKEEEEGDD---VKSVVRVSLGRDPRISGSNLSV
AVFSGLARAGCMVFDMGLASTPACFMSTVLPPFAYDASIMMTASHLPYTRNGLKFFTKKGGLTSVEVEEICDKAARKYAN
RVDFMSAYAQHLREIIKHRVNHPLHYDLPSKAAQIIVNAGNGSGGFFTWDVLDKLGADTFGSLHLNPDGMFPNHIPNPED
KTAMAVTRAAVLENSADLGVVFDTDVDRSGVVDKKGNPINGDKLIALMSAIVLRENPGSTIVTDARTSMGLTRFITDRGG
HHCLYRVGYRNVIDKGVHLNRDGIETHLMMETSGHGALKENYFLDDGAYMVVKIIIEMVRMKLEGSDKGIGSLIEDLEEP
KESVELRMNIISEPRHAKTKGSEAIETFRNYIQEGRLKGWELDSCGDCWVSDGCLVDTDDTPTAIDAHMYRAKVWDAERG
-ERGWVHIRQSIHNPNIAVNMQSTVNGGCLLMARDFRDRFLKESGVDAFLDITQVEKFA
>S_tor
IRRLQNGSDVRGVALEGEKGRKVDLTPPAVEAIAESFGEWVMDGI-AEKNGEGQPPAAAESTVRVSLGRDPRISGSRLSV
AVFAGLVRAGCMVFDMGLATTPACFMSTLLPPFAFDASIMMTASHLPYTRNGLKFFTKRGGLTSTEVEEICDKAARKYAN
RVDFMSTYAKHLREIIIQRVNHPLHYDSPLKGFQIIVNAGNGSGGFFTWDVLDKLGADTFGSLHLNPDGMFPNHIPNPED
KTAMAMTRAAVLGNTADLGVVFDTDVDRSGVVDERGNPINGDKLIALMAAIVLRENPGSTIVTDARTSMALTRFITERGG
QHCLYRVGYRNVIDKGVQLNEDGIQTHLMMETSGHGALKENHFLDDGAYMVVKIIIEMVRMKLEGSEKGIGSLIEDLEEP
LESLELRLNIISEPRHAKATGAEAIETFRNYIEEGRIKGWELDSCGDCWVSDGCLVDTNETPTAIDAHMYRAKVSDEEHG
-EHGWIHMRQSIHNPNIAVNMQSTINGGCLTMTRDFRDRFLKASGVDKFLDITQVEKFA
>V_vin
IRRLQNGSDVRGVAVEGEKGRTVDLTPPAVEAIAESFGEWVMNRL---ESEGGVP---VEG-VRVSLGRDPRISGASLSA
AVFSGLARAGCLAFDMGLATTPACFMSTLLPPFAYDASIMMTASHLPYTRNGLKFFTRKGGLTSPEVEAICDKAARKYAN
RVDFMSTYAKHLRDIIKERVNHPLHYDTPLKGFQIIVNSGNGSGGFFTWDVLDKLGADTFGSLNLSPDGMFPNHIPNPED
KTAMALTKAAVLENNADLGIVFDTDVDRSGVVDSSGNPINGDKLIALMAAIVLREHPGSTIVTDARTSMALTQFIANRGG
HHCLYRVGYRNVIDKGVQLNKDGIEAHLMMETSGHGALKENHFLDDGAYMVVKIIIEMVRMKLAGSYEGIGSLIEDLQEP
FESVELRMNVISEPKHAKAKGAEAIEAFRNYIEEGKLEGWELDSCGDCWVSEGCLVDLNDTPAAIDAYMYRAKVSDKEHG
-QHGWIHLRQSIHNPNIAVNIQSSVPSGCQSMARVLREKFLIASGMEKSLDITQIDKYA
