# Supplementary material for: A genome resource for Acacia, Australia’s largest plant genus
Source: PLoS One. 2022 Oct 14;17(10):e0274267. doi: 10.1371/journal.pone.0274267 (PMC9565413; doi:10.1371/journal.pone.0274267)
Supplement: S4 File — (ZIP) [file pone.0274267.s004.zip › Supplementary_File_S4/OG0012894.aligned.fasta]

>A_pyc
TFQQAIQRLQEYWASVGCAIMQCSNTEVGAGTMNPLTYLRVLGPEPWNV-AYVEPSIRPDDSRYGENPNRLQRHTQFQVI
LKPDPGNSQDLFIHSLSALGIDVTSHDIRFVEDNWESPVLGAWGLGWEVWMDGMEITQFTYFQQAGSLQLSPISVEITYG
LERILMLLQGVDHFKKIKYSDAITYGELFLESEKEMSSYYLEHASLDHVQKHFAFFEEEAHSLLSLGLPIPAYDQLLKTS
HAFNILDSRGFVGVTERARYFGRMRSLARQCAQLWLKTRESLGYPLGLISEPENLLLPKEVLVAAVDKVHDQSRPFVIEI
GTEEMPPQDVVDASKQLKDLMLQLLEKQRLDHGEVQAFGTPRRLVVAVENLCSKQAEKEVEVRGPPVSKAFDEQGNPTKA
IEGFSRRYSVPLDSIYKKVDGKTEYVYARVKESSRHALEVLSEDLPATIAKISFPKTMRWNSQVIFSRPIRWILAMHGDV
VVPFMFAGLISGNLSCGLRNTSSAVVQVESAESYADAIKSAGINVAIEGRKGIILEKCRTLAESVNGQIFIPNGLLDEVA
NLVEAPVPVLGQFKESFLELPKDLLTMVMQKHQKYFAVCDEN-GGLLPYFIAVANGAINEAVVRRGNEAVLRARYEDAKF
FYEMDRRKRFSEFRNQLKNILFHEKLGTMLDKMNRVENMVSKLCLFLEISEDLHLIVRDAASLAMSDLATAVVTEFTSLS
GIMGRHYALEDGYSEQIADALFEITLPRFSGDILPKSDAGTVLAIADRLDSLVGLFAAGCQPSSSNDPFGLRRISYGLVQ
LLVEKNKNLDFKVVLELAANGQPIKVDPSVIDDVHQFVTRRLEQYLVDKGTSAEVVRSVLAERANLPCLAAKSAFKMEEL
SRGELFSKVVEAYSRPTRIVRGK-E-EVHIEVDEAAFETEEERGLWNTFLLVKNRINPGLEIDNFFEVSSELIQPLEDFF
NHVFVMVDDDKIRRNRLALLKAIAELPKGIADLTVLPGF
>A_tri
TFQQAIQRLQEYWASNGCAVMQCSNTEVGAGTMNPMTFLRVLGPEPWNV-AYVEPSIRPDDSRYGDNPNRLQRHTQFQVI
LKPEPGNSQDLYIRSLSALGINVNDHDIRFVEDNWESPVLGAWGLGWEVWMDGMEITQFTYFQQAGSLQLLPVSVEITYG
LERILMLLQGVDHFKKVRYTEDITYGELFLENEKEMSAYYLEHAHVGHIQQNFELYEGEAQALLSLGLAIPAYDQLLKTS
HAFNILDARGFVGVTERARYFGRMRSLARQCAQLWVKTRESLGHPLGVFSELGFHCHPKAIVEELGKEAS-HPRAFVLEV
GTEELPPDDVIDACQQLEMLIVQILLKRRLSHGKVSACATPRRLVVYIDMLSSKQEEKEVEVRGPPVDKAFDHQGNPTKA
AEGFCRKNGVPLGALFKQIDGKIEYVYVRTKESARRALEVLAEDLPGVLSKISFSKSMRWNSQVMFSRPIRWILALHGSA
IVPFVYAGVLSGKQSCGLRNSKSSIFEVNCAEDYMTTISQTGIYIGIEQRKNKILQLSHSLAKCVGGILSAEDDAIYEVV
NLVEAPVPILGSFDESFLELPQDLLVTVMRKHQKYFSIVDASMGKLLPFFISVANGVINERVVRKGNEAVLRARYEDAKF
FYNLDIQKDLSEFRAQLGGILFHEKLGTMLDKAMRLELIVTKLSSAIGLGDENIPIIKQAAALALSDLATSVVMEFTSLS
GIMARHYALRNGYSEQVSEAISEMALPRFSGDVLPKTDAGIVLAIADRLDSLVGLYGAGCHPTSTNDPFGLRRISYGLVQ
ILVENEKNLDLRNALTLAASVQPIPVDAHVLEDAFQFITRRLEQFLVDKDISAELVRAVLSERANCPCLAAKSAMKMEIL
SKSGHLPKIVEAYSRPTRIIRGK-ELVFDWEVSEALFETDAERGLWCAFQAIKSKIRPGVDVEEFVETSMVLIQPLEDFF
TNVFVMVEDENIRKNRLALLKSIAELPRGIVDLSLLPGF
>A_coe
TFQQAIQRLQEYWASVGCTIMQCSNTEVGAGTMNPLTFLRVMGPEPWNV-AYAEPSIRPDDSRYGENPNRLQRHTQFQVI
LKPDPGNSQDLFIRSLTALGIDVNEHDIRFVEDNWESPVLGAWGLGWEIWMDGMEITQFTYFQQAGSLPLLPISVEITYG
LERILMLLQGVDHFKKIQYADGITYGELFLENEKEMSAYYLEHASVDHLQKHFEFFEQEARSLISLGLAIPAYDQLLKTS
HAFNILDARGFVGVTERARYFGRMRSLARQCAQLWVKTRESLGHPLGISSEPNSFVCPEEVTKIATGKVSEDPRVFVLEI
GTEEMPPHDVISASQQLKTLITQLLEKQRLVHGEVLACGTPRRLVVLVQGLCSKQVENEVEVRGPPVAKAFDLEGNPTKA
AEGFCRKYSMSKDSIYKKTDGKTEYVYLLVQESVKLALEVLAEDLPETISRISFPKSMRWSSEVLFSRPVRWILALHGDV
VVPFTFAGILSGNLSYALRNTPSATVQVEKAEAYATVMEKAGISIDIEERKKTILQQSISLAETVCGHLVNHNSLLEEVV
NLVEAPTPILGKFDRSFLELPEDLLIMVMQKHQKYFSIRDDN-GKLLPYFIAVANGMINETVVRKGNEAVLRARYEDAKF
FYELDVRKKYSDFRSHLNGILFHEKLGTMLDKMMRVENTVTKLSLALGLNKEQILVVQGASSLAMADLSTAVVTEFTSLS
GIMARHYALKDGYSNQIAEALFEIMLPRFSGDILPKTDAGIVLAIADRLDSLVGLFGVGCQPNSTNDPFGLRRISYGLVQ
ILVENDKNLDLRSSLKVAAEVQPIQVDDTIIDNAHHFVTRRLEQYLVDRGISPEVVRSILLERANFPCLATKSAVKMEAL
SRGELFPKVVEAYSRPTRIIRGK-DVDANFEVNEAEFETHEERDLWSAYLEVKNKIHPGVEVDDFVEASSRLLQPLENFF
NHVFVMVEDERIRKNRLALLKSIADLPKGIADLSVLPGF
>A_tha
TFQQAIQRLQEYWASVGCAVMQPSNTEVGAGTMNPCTFLRVLGPEPWNV-AYVEPSIRPDDSRYGENPNRLQRHTQFQVI
LKPDPGNSQQLFINSLSALGIDVTAHDIRFVEDNWESPVLGAWGLGWEIWMDGMEITQFTYFQQAGSLPLSPVSVEITYG
LERIIMLLQEVDHFKKILYADGITYGELFLENEKEMSSYYLEHASVDRLQKHFDYFDEEARSLLALGLPIPAYDQLLKTS
HAFNILDARGFIGVTERARYFGRMRSLARQCAQLWLATRESLGHPLGVASEPVPPVCHRAALEKVAEKVSEDPRSFIIEI
GTEEMPPQDVINASEQLRVLVLELLENQRLRHGAVKAFGTPRRLVVLVDAMSSKQLEEEVEVRGPPASKAFDDEGNPTKA
AEGFSRRYGVPLEKLYRKVSGKTEYVHARVTEPARLALEVLSEDLPGILAKISFPKSMRWNSSVMFSRPIRWVMALHGDL
VVPFSFAGISSGNVSCGLRNTASASLLVQNAESYEDTMRNSGINIEIEERKKIILEKSNALAKSVSGRLVVPQNLLNEVA
NLVEAPVPLIGKFKESFLELPEELLTIVMQKHQKYFSIIDES-GQLLPYFIAVANGAINEDVVKKGNEAVLRARYEDAKF
FYEVDTRKRFSEFRDQLQGILFHEKLGTMLDKMNRLKKMVSKLCLALKIDEDLLPVVEDAASLAMSDLATAVVTEFTALS
GIMARHYALRDGYSEQIAEALLEITLPRFSGDVIPKTDAGMVLAIGDRLDSLVGLFAAGCQPSSTNDPFGLRRISYGLVQ
ILVEKDKNVNFKRVLELAASVQPTKVEANTVEDVYQFVTRRLEQLLVDNGVSPEVVRSVLAERGNNPCLAARTAYKTEKL
SKGEMFPKIVEAYSRPTRIVRGK-DVGVGVEVDENAFETPQERTLWSTYTSIKDRIHTGIEIEDFTEISMQLVEPLEDFF
NNVFVMVEEERVRKNRLALLNNIANLPKGVIDLSFLPGF
>C_can
TFQQAIQRLQEYWASVGCAIMQCSNTEVGAGTMNPLTYLRVLGPEPWNV-AYAEPSIRPDDSRYGENPNRLQRHTQFQVI
LKPDPGNSQDLFIRSLSALGIDVSAHDIRFVEDNWESPVLGAWGLGWEIWMDGMEITQFTYFQQAGSLQLSPVSVEITYG
LERILMLLQGVDHFKKIRYSDGITYGELFLENEKEMSAYYLEHASVDHVQKHFDFFEEEARFLLASGLAIPAYDQLLKTS
HAFNILDSRGFVGVTERARYFGRMRSLARQCAQLWLKTRESLGYPLGFISEPDQFVLSKEVLEAAVQKVQDQSRGFILEI
GTEEMPPQDVVDASKQLKDLMLQLFERQRLKHGEVQAFGTPRRVVVAVENLCTKQAGKEVEVRGPPVSKAFDHQGNPTKA
IDGFCRRYSVPLDSVYKKVDGKTEYIYALIKESSSHALEVLSKDLPATIAKISIPKTMRWNSQVMFSRPIRWILALHGDV
VVPFTFAGVISGNLSCGLRNTSSAVIQVGSAESYSVAIKNAGINVAIEERKKLIYEQSKALAKSVNGQIFIPKGLLDEVV
NLVEAPFPVLGKFKEAFLELPKDLLTMVMQKHQKYFAVCDDN-GELLPYFIAVANGAIDETIVRKGNEAVLRARYEDAKF
FYEMDTRKRFSEFRNQLKNILFHEKLGTILDKMIRVEKMVPKLSFFLEINEDMHQIVQDAAALAMSDLATAVVTEFTSLS
GIIGRHYALRDGYSEQIAEALFEITLPRFSGDMLPESDPGIVLAIADRLDSIVGLFAAGCQPSSTNDPFGLRRISYGLVQ
LLVEKNKNLDFKEALKLAADVQPIKVDPDIIDDVHQFVTRRLEQFLVDKGVSAEVVRSVLAERANLPCLAAKSAYKMEEL
SRGELFPKVVEAYSRPTRIVRGK-EDELHAEVDEAAFETDEERVLWRTFLSVKKRINPDLEIDDFVQISSQLIQPLEEFF
NHVFVMVDDANIRKNRLALLKEIAELPRGIADLTLLPGF
>C_fas
TFQQAIQRLQEYWASVGCAIMQCSNTEVGAGTMNPLTYLRVLGPEPWNV-AYPEPSIRPDDSRYGENPNRLQRHTQFQVI
LKPDPGNSQDLFIRSLSALGIDVTSHDIRFVEDNWESPVLGAWGLGWEVWMDGMEITQFTYFQQAGSLQLSPISVEITYG
LERILMLLQGVDHFKRIKYSDEITYGELFLENEKEMSAYYLEHASVDHVQKHFDFFEEEARSLLASGLPIPAYDQLLKTS
HAFNILDSRGFVGVTERARYFGRMRSLARQCAQLWLKTRESLGYPLGFIREPDHLVLPKEVLEAAVDKVHDHSRAFVIEI
GTEEMPSQDVIEASNQLKGLVLELLEKQRLDHGEVQCFGTPRRLVVAVENLCTKQSVKEVEVRGPPVSKAFDQQGNPTKA
IEGFSRRYSVPLDSVYRKVDGKTEYVFARVKESSRHALEVLSEDLPATIAKISFPKTMRWNSQVMFSRPIRWILAMHGDV
VVPFAYAGVISGNLSHGLRNTPSAVFQVESAESYAVAIKNAGISVAIEERKKIIVEKSNALAECVNGQIFIPKGLLDEVV
NLVEMPVPVLGKFKESFLDLPKDLLTMVMQKHQKYFAVSDDS-GGLLPYFVAVANGAIDETIVRKGNEAVLRARYEDAKF
FYEMDLHKRFSEFRNQLKNILFHEKLGTMLDKMTRVENMVTKLCLFLEISQDVHQIVQDAASLAMSDLATAVVTEFTSLS
GIMGRHYALRDGYSEQIADALFEITLPRFSGDMLPQSDAGIVLAIADRLDSLVGLFASGCQPSSSNDPFGLRRISYGLVQ
LLVEKNKKLDFKQALELAADVQSIKVDPRVIDE-------------VDKGVSAEVVRSILAERANFPSLAAQSAYKMEEL
SKGKLFSKVVEAYSRPTRIVRGK-EDELHNKVDEAAFETDEERVLWNTFLSVKKRIYPDLEINNFVETSSELIQPLEDFF
DHVFVMVDDDKVRKNRLAMLKAIAELPRGIADLTVLPGF
>D_car
--------------------MQCSNTEVGAGTMNPLTFLRVLGPEPWNV-AYVEPSIRPDDSRYGENPNRLQRHTQFQVI
LKPDPGNSQDLFIQSLSALGIDVNEHDIRFVEDNWESPVLGAWGLGWEIWMDGMEITQFTYFQQAGSLPLKPVSVEITYG
LERIIMLLQGVDHFKKIQYAHGITYGELFSENEKEMSAYYLEHASVDHIKKHFDFFEAESRSLLDLGLAIPAYDQLLKTS
HAFNTLDSRGFVGVTERARYFGRMRSLARQCALLWSETRESLGYPLGTAVESEDLIVQKEVLEAAVKMVQMEPRSFVLEI
GTEELPPSDVAHASQELQSLIVQLLEKQRLSHGKVLVFGTPRRLVVNVESLFPKQDEIEAEIRGPPVAKAFDNEGRPTKA
ADGFCRRYSVPLDSLYRRVEGKTEYVYVRVTEPARFAVEVLSENLPGAIGKISFPKSMRWNSE-----------------
---------------------------VDNAESYVKVMQQAGVSVDIEQRKKTILELSNALAKRVDGQIVMQNNLLDEVV
NLVEAPVPVLGEFNESFLVLPKELLIMVMQKHQKYFALTDAH-GKLLPYFISVANGTINKKVVQKGNESVLRARYEDAKF
FYELDTGKKFTDFRDQLKGILFHEKLGTMLDKMIRIQGTVSELGLALGIDEDKLNTVRDAASLAMSDLATAVVTEFTALS
GIMARHYALRDGYSDEISEALFEITLPRFSGDILPQTDAGTVLAIADRLDSLVGLFGAGCQPSSTNDPFGIRRISYGLVQ
VLVENNKNLDLRQALELVASVQPLKIDDKIIDAVQQFVTRRLEQFLVDKGISPEVVRSILKERANWPCLAAKSVYKMDSL
SRGDLLPKVVEAYSRPTRIVRGKEEILVDAEVDEAAFEAKEEKVLWTTFLLLRSKIHPGIEVDEFFENSSQLLQPLEDFF
EHVFVMVDDEKLRKNRLALLQKIAGLPKGIVDLSLLPGF
>G_max
TFQQAIQRLQEYWASVGCSIMQCSNTEVGAGTMNPLTYLRVLGPEPWNV-AYVEPSIRPDDSRYGENPNRLQRHTQFQVI
LKPDPGNSQDLFIRSLSALGIDVTAHDIRFVEDNWESPVLGAWGLGWEIWMDGMEITQFTYFQQAGSLQLSPVSVEITYG
LERILMLLQGVDHFKKIKYSDGITYGELFLENEKEMSAYYLEHASVDHVQKHFDFFEEEARSLLSSGLAIPAYDQLLKTS
HAFNILDSRGFVGVTERARYFGRMRSLARQCAQLWLKTREMLDFPLGFISEPDHFVLPKEVLEAACEKVHDHSRAFVLEI
GTEEMPPQDVVDASKQLKDLLLQLLERQRLNHGEVQAFGTPRRLVVAVENLCTKQAEKEVEVRGPPVSKAFDHEGNPTKA
IEGFSRRYSVPLDLVYRKVDGKTEYVYARIKESSRHALEVLSEDLPATIAKISFPKTMRWNSQVMFSRPIRWILALHGDV
VVPFMFAGVTSGNLSFGLRNTSSAVIQVESAESYSVSIKNVGINVSVEDRKKIIFEQSNALAESVNGQILIPKGLLDEVV
NLVEAPFPVLGKFKETFLDLPKDLLTMVMQKHQKYFAVCDAN-GQLLPYFVAVANGAIDETTVRKGNEAVLRARYEDAKF
FYEMDTRKRFSEFRKQLKNILFHEKLGTMLDKMTRVENMVTKLSCLLDINEDVQQIIRDASSLAMSDLATAVVTEFTSLS
GIMGRHYALRDGYSEQIAEALLEITLPRFSGDILPKSDAGIVLAIADRLDSLLGLFTAGCQPSSTNDPFGLRRISYGLVQ
LLVEKNKNLDFKKALELAADVQSIKVDPHVIDDVHQFVTRRLEQFLVDKGVNAEFVRSILVERANFPCLAAKSAYKMEEL
SKGNLFPKVVEAYSRPTRIVRGK-EDELHMEVDETAFVTNEERVLWSTFLSVKKSVNPGLGIDDFVEISCQLIQPLEDFF
NNVFVMVDDDKIRVNRLALLKGIAELPKGIADLTVLPGF
>L_ang
TFQQAIQRLHEYWASVGCSIMQCSNTEVGAGTMNPLTYLRVLGPEPWNV-AYVEPSIRPDDSRYGENPNRLQKHTQFQVI
LKPDPGNSQDLFIRSLSALGIDVTAHDIRFVEDNWESPVLGAWGLGWEVWMDGMEITQFTYFQQAGSLQLSSVSVEITYG
LERILMLLQGVDHFKKIKYSDGITYGELFLENEKEMSAYYLEHASVDHIQKHFDFFEEEARSLLSSGLAIPAYDQLLKTS
HAFNILDSRGFVGVTERARYFGRMRSLARQCAQLWLKTREMLGFPLGFISEPDESVLPKEVLEAACEKVHDQSSTFVLEI
GTEEMPPHDVVDASKQLKDLVVQLLGRHRLKHGDLKVFGTPRRLVVAVEDLFTKQSEKEVEVRGPPVSKAFDHEGNPTKA
IEGFSRRYSVPLDLVYRKVDGKTEYVYARVKEASRHALEVLSEDLPATIAKISFPKTMRWNSQVMFSRPIRWILALHGDV
VVPFMFAGVKSGNLSCGLRNTSSAIVQVESAESYLVTMKTAGVNVVVEDRKKIILEQSSALARSVNGQLLIPRGLLDEVV
NLVEAPVPVLGSFKETFLHLPKDLLTMVMQKHQKYFAVCDDD-GHLLPYFIAVANGAIDEATVRKGNEAVLRARYEDAKF
FYELDTGKRFSDFREQLKNILFHEKLGTMLDKINRIESMVTKLSCLLDISEDVQQVIQDAASLAMSDLATSVVTEFTSLS
GIMGRHYARRDGYSEQIAEALFEITLPRFSGDILPKTDAGVVLAIADRLDSLVGLFTAGCQPSSANDPFGLRRISYGLVQ
LLVEKNKNLDFRKALELAAAAQPIEVSSHVIDDVHQFVTRRLEQFLVDKGVNTEFVRSILVERANFPSLAARSAYKMKEL
SRGKIFPKVVEAYSRPTRIVRGK-E-EVNIEVDEAAFETNEEKVLWSTFLSVKKSIIPGQELDEFIDISSQLIQPLEDFF
NNVFVMVEDDKIRKNRLALLKGIAELPRGIADLTVLPGF
>M_gut
TFQQAIQRLQEYWASVGCAVMQCSNTEVGAGTMNPLTFLRVLGPEPWNV-AYVEPSIRPDDSRYGENPNRLQRHTQFQVI
LKPDPGNSQDLFIRSLSALGINVNDHDIRFVEDNWESPVLGAWGLGWEIWMDGMEITQFTYFQQAGSLPLTPVSVEITYG
LERILMLLQGVDHFKKIRYADGITYGELFLENEKEMSAYYLEHAGVDHIHKHFDLFEAESRRLLDLGLAIPAYDQLLKTS
HAFNVLDARGFVGVTERARYFGRMRSLARQCAQLWLKTRESLGHPLGVASQPDHLGFRKEDIEELKEKVSVGPRTFILEI
GTEELPPSDVLNACSQLKDLVKQLLGKQRLNYGDVRTCGTPRRLVVHVENLCDKQVANQVEVRGPPASKAFDEEGNPTKA
AEGFCRKNGVPLSSLYRRVEGKTEYVYVRAVEPSRLALEVLSEELPSALAKISFPKSMRWNSEVIFSRPIRWILALHGDV
VVPFIYAGVLSGDVSHGLRNTPSATIKVVSAESYKDVMQSAGIAIDVEQRKKTILEKSTSIVESISGSVVMQSGLLDEVV
NLVEAPHPILGKFSESFLELPKELLIMVMQKHQKYFAITNQD-GKLLPYFIAVANGAIDETVVRKGNEAVLRARYEDAKF
FYELDTSKRFLEFRNQLKGILFHEKLGTMLDKMTRVQSLVTEVGLLLGLTEDMLQVVQDAASLAMSDLSSAVVTEFTSLA
GIMGRHYALRDGYSEQIAEALFEITLPRFSGDILPKTDAGAVLAIADRLDSLVGLFAAGCQPSSANDPFGLRRISYGLVQ
LLVETNSNLELRHALELASAVQPMKVESQTISDVHQFVTRRLEQLLIDQGISPEVVRSVLAERSNWPCLATKSAHKMKAL
SEGELLPKIIEAYSRPTRIVRGK-DVTDDLEVDESAFETKEERALWSTFTSLRSKIHPDMEVDDFVEASADLLQPLEDFF
NHVFVMVEDERIRKNRLALLRKVSDLPKGIVDLSILPGF
>M_acu
TFQQAIQRLQDYWASVGCAIMQCSNTEVGAGTMNPLTFLRVLGPEPWNV-AYAEPSVRPDDSRYGDNPNRLQCHTQFQVI
LKPDPGNSQDLFIGSLSALGINVNEHDIRFVEDNWESPVLGAWGLGWEIWMDGMEITQFTYFQQAGSLPLLPISVEITYG
LERILMLLQGVNHFKKIQYSDGITYGELFLENEKEMSAYYLEHANIDHIQQCFENFEEEAQSLLALELPIPAYDQLLKAS
HAFNILDSRGFVGVTERARYFGRMRSLARQCAQLWVKTRETLGHPLGISLEGNHLMFQKFPNPGSKKQMMEQPGAFVLEI
GTEEMPPHDVNEASNQLKNLTVELLEKRRLSHGKVSAYGTPRRLVIFVESLSHKQAENEVEVRGPPASKAFDSEGNPTKA
AEGFCRKNCVAIGCLYKKFEGKTEYVYIKVKESAQSAFEVLIEDLPSILTKISFPKSMRWNSQVMFSRPIRWILALHGDM
VLPFAFAGVSSGRQSCGLRNSSSAILEVESAESYLHKMMEAGILINIEERKEKILCDVDSLTASINGYVIMQSSLVEEVV
NLVEAPVAILGRFDESFLDLPKDILIMVMQKHQKYFPLINKHTGNLMPFFIAVANGIINERVVQKGNEAVLRARYEDAKF
FYKMDTRKKFSEFRGLLSGILFHEKLGTMLDKVSRIQRTVGKLTLALGFDERVLMIVEDAAALAMSDLASSIVTEFTSLS
GIMARHYALRDGYPDQIAEALFEITLPRFSGDILPKSDAGIVLAIADRLDSLVGLFGAGCQPSSTSDPFGLRRISYGLVQ
ILVENNKNLYLEDALRLVADIQPIEIDGSVITDVLKFVTRRLEQLLVDKGISPEIVRSVLSERANWPCLAAQSAIEMEAL
SKGDIFSKVVQAYSRPTRIIRGK-NVDSSFEVSEAAFERNEELALWSAYLEVTSKVHHGISMDSFFQASLLLLQPLEDFF
DNVFVMVEDETIKNNRLAILKKIADLPKGIADLSVLPGF
>P_tri
TFQQAIQRLQEYWASVGCAVMQCSNTEVGAGTMNPLTFLRVLGPEPWNV-AYVEPSIRPDDSRYGENPNRLQRHTQFQVI
LKPDPGNSQDLFIRSLSALGVDVNAHDIRFVEDNWESPVLGAWGLGWEIWMDGMEITQFTYFQQAGSLQLSPISVEITYG
LERILMLLQGVDHFKKIRYADGITYGELFLENEKEMSAYYLEHASVHHLQKHFDFFEEEARSLLASGLPIPAYDQLLKTS
HAFNILDSRGFVGVTERARYFGRMRSLARQCAQLWLKTRESLGHPLGTVSEPAQLVSAKELLEAAVKKVHDEQRFFVLEI
GTEEMPPQDVVHAGQQLKDLVLQLLEKQRLSHGKVEAFGTPRRLVVCVESLSTKQAEIELEVRGPPVSKAFDQEGNPTKA
AEGFCRRYNISLDSLFRKVDGKTEYVHAHVRETARFALEILSEDLPSTISKISFPKSMRWNSQVMFSRPIRWIMALHGDV
VVPFAFAGVLSGNLSYGLRNTPSATVQVESAESYEGVMQNAGINIEIEGRKRSILEQSNELAKSVKGRILIQESLLNEVV
NLVEAPVPVLGKFKESFLELPEDLLTMVMQKHQKYFAITDDS-GRLLPFFIAVANGAINETVVKKGNEAVLRARYEDAKF
FYEMDTRKKFSEFRNQLDGILFHEKLGTMLDKMMRVENMITKLTVELGVNEDVIQVVQDAASLAMSDLATAVVTEFTALS
GIMARHYALREGYSAQIAEALLEITLPRFSGDMVPKTDAGIVLAIADRLDSLVGLFAAGCQPSSANDPFGLRRISYALVQ
ILVDNDKNLDLVRALRLAADVQPIKADVSMINDVHLFVTRRLEQFLVDKGIRPEIVRSVLAERASSPCLAAKTAYKMEAL
SRENLFPKVVEAYSRPTRIVRGK-DVDTDMKVDEAAFETDEERALWSTFTSTKSKIYPGIEIDEFVEISSELLQPLEDFF
NNVFVMVEDERIRKNRLALLNKIADLPRGIADLSVLPGF
>P_alb
TFQQAIQRLQEYWASVGCAIMQCSNTEVGAGTMNPLTYLRVLGPEPWMLRKYAEPSIRPDDSRYGENPNRLQRHTQFQVI
LKPDPGNSQDLFIHSLSAIGIDVSSHDIRFVEDNWESPVLGAWGLGWEIWMDGMEITQFTYFQQAGSLQLSPISVEITYG
LERILMLLQGVDHFKKIKYSDAITYGELFLESEKEMSAYYLEHASVDHVQKHFDFFEEEARSLLALGLPIPAYDQLLKTS
HAFNILDSRGFVGVTERARYFGRMRSLARQCAQLWLKTRESLGYPLGFISEPENLSLPKEVLVAAVDKVHDQSRAFVIEI
GTEEMPPQDVVDASKQLKDLMLQLLEKQRLDHGEVQAFGTPRRLVVTVENLCTKQAEKEVEVRGPPVSKAFDEQGNPAKA
IEGFSRRYSVPLHLIYKKVDGKTEYVYARVKESSRHALEVLSEDLPAAIAKISFPKTMRWNSQVMFSRPIRWILAMHGDV
VVPFMFAGLISGNLSCGLRNTSSAVVQVESAESYADAIKSAGINVAIEGRRSIILEQCRTLAESVNGRIFIPNGLLDEVV
NLVEAPVPVLGKFKESFLELPKDLLTMVMQKHQKYFAVCDDN-GGLLPYFIAVANGAINEAVVRRGNEAVLRARYEDAKF
FYEMDRHKRFSEFRNQLKNILFHEKLGTMLDKMTRVENIVDKLCSFLEISEGVHLIVQEAASLAMSDLVTAVVTEFTSLS
GIMGRHYALEDGYSEQVADALFEITLPRFSGDILPKSDAGIVLAIADRLDSLVGLFAAGCQPSSANDPFGLRRISYGLVQ
LLVEKNKNLHFKLALELAANVQPIKVDPCVIDDVHQFVTRRLEQYLVDKGVSAEVVRSILAERANLPCLAAKSAYKMEEL
SRGELFSKVVEAYSRPTRIVRGK-E-EVHIKVDEAAFETEEERSLWSTFLSVKKRIDPGLEIDKFFEVSSELIQPLEDFF
NHVFVMVDDDKIRRNRLAMLKAIAELPKGIADLTVLPGF
>S_tor
TFQQAIQRLQEYWASVGCAIMQCSNTEVGAGTMNPLTYLRVLGPEPWNV-AYAEPSIRPDDSRYGENPNRLQRHTQFQVI
LKPDPGNAQDLFIHSLSALGIDVTSHDIRFVEDNWESPVLGAWGLGWEIWMDGMEITQFTYFQQAGSLHLSPVSVEITYG
LERILMLLQGVDHFKRIKYSDEITYGELFLENEKEMSAYYLEHASVDHVQKHFDFFEEEARSLLAKGLPIPAYDQLLKTS
HAFNILDSRGFVGVTERARYFARMRSLARQCAQLWLKTRESLGYPLGFISEPDHLLLPKEVLEAAVDKVHDHSRAFVIEI
GTEEMPPQDVMDASKQLKDLMLQLLEKQRLDHGEVQAFGTPRRLVVTVENLCTKQAEKEVEVRGPPVSKAFDQQGNPTKA
IEGFSRRYSVPLDSVYRKVDGKTEYVYACVKESSRHALEVLSEDLPSTIARISFPKTMRWNSQVMFSRPIRWILAMHGDV
VVPFMFAGVKGGNLSCGLRNTSSAVLQVESAESYAVAIKNARINVAIEERRKIILEKSNALAESVHGQIFIPKGLLDEVV
NLVEAPVPVLGKFKESFLELPKELLTMVMQKHQKYFAICDDS-GGLLPYFIAVANGAINETVVRNGNEAVLRARYEDAKF
FYEMDTHKRFSEFRNQLKNILFHEKLGTMLDKITRVENMITMLSSLLEISEDIHQIIRDAASLAMSDLATAVVTEFTSLS
GIMGRHYALRDGYSQQIADALFEITLPRFSGDILPQSDAGFVLAVADRLDSLVGLFAAGCQPSSTNDPFGLRRISYGLVQ
LLLEKNKNLDFKQALELAANVQPTKVDPQVIDDVYQFVTRRLEQYLVDKGVSAEVVRSVLAERANFPSLAAKSAYKMEEL
SKGELFSKVVEAYSRPTRIVRGK-EVELHIKVDEAAFETDEERVLWSTFLSVKERIHPGLEIDDFVETSSELIRPLEDFF
NNVFVMVDVDNIRKNRLTMLKAIADLPRGIADLTVLPGF
>V_vin
TFQQAIQRLQEYWASVGCAVMQCSNTEVGAGTMNPLTFLRVLGPEPWNV-AYVEPSIRPDDSRFGENPNRLQRHTQFQVI
LKPDPGNSQDLFLRSLSALGININEHDIRFVEDNWESPVLGAWGLGWEIWMDGMEITQFTYFQQAGSLQLLPISVEITYG
LERILMLLQGVDHFKKIQYADGITYGELFMENEKEMSSYYLEHASVHHIQKHFDFFEEEARSLLALGLAIPAYDQLLKTS
HAFNILDSRGFVGVTERARYFGRMRSLARQCAQLWLKTRESLGHPLGTISEPDQLVCPKEILEAAVQRVHEDPRLFLLEI
GTEELPPQDVASASQQLKDLIMQLLDKQRLGHSEVQAFGTPRRLVVCVKNLSTKQAENEVEVRGPPVSKAFDGQRNPTKA
AEGFCRRYCVSLDSLYKKVDGKTEYVYVRVMESARLALEVLSEDLPRIIAKISFPKSMRWNSQVMFSRPIRWILALHGDV
VVPFMFAGVLSGNLSYGLRNTSSATIKVESAESYATVIRNAGISLDIEERKQTILEQCNALAKGVNGHILLQGSLLDEVV
NLVEAPVPVIGKFKESFLELPKDLLTMVMQKHQKYFAITDDS-GRLLPYFITVANGAINEMVVRKGNEAVLRARYEDAKF
FYEMDTRKKFSEFRSQLEGILFHEKLGTMLDKMIRVQNMVAELSLALQVNEDKLQIIQDAASLAMSDLATAVVTEFTSLS
GIMARHYALRDGYSEQIAEALFEITLPRNSGDIVPKTDVGIVLAVADRLDSLVGLFGAGCQPSSTNDPFGLRRISYGLVQ
VLVEKDKNLDLRHALQLAAAVQPITIEANIIDDVHQFVTRRLEQFLVDREISPEVVRSILTERANWPCLATKSAYKMDAM
SRGELLPKVVEAYSRPTRIVRGK-DVEADMEVDEASFETNEERALWRAFLSVRNKIYPGIEVDDFFEASSQLLQPLEDFF
NNVFVMVEEERIRKNRLALLKKIADLPKGIADLSVLPGF
