# Supplementary material for: A genome resource for Acacia, Australia’s largest plant genus
Source: PLoS One. 2022 Oct 14;17(10):e0274267. doi: 10.1371/journal.pone.0274267 (PMC9565413; doi:10.1371/journal.pone.0274267)
Supplement: S4 File — (ZIP) [file pone.0274267.s004.zip › Supplementary_File_S4/OG0012957.aligned.fasta]

>A_pyc
GIAKVVLKKGKSQLFKDGNPMVYSGAVDRIIGRPPPKTGDIVLVADGTEKPIGWGMYNSVSMFCVRLMQFEDEASSDSSC
ALNINNLLATRIVSAIELRKRLGLPSAQTNAYRLINSEGDRLSGLIIDIFGDVAVIASSAAWVEKYRADIEACVSKIDDI
NHINWRASVDILKEEGMDVSDSKEIH--SSTGPERSKIMENGISYAISLKGQKTGFYAD--------QRENRH-------
-FVSRISDGQKVLDICCYSGGFALNAMCGGAVNVTGVDTSLAALELAKENVVINNMDPERISFLREDATAFMKSALSRNE
SWDIVIIDPPKLAPSKKVLHSASGMYRNLNSLAMKLTKRGGLLMTCSCSGAVAQSGIFLRILQGAASMAGRKITVLRQAG
AACDHPVDPSYPEGAYLSNILLRVL
>A_tri
GIAKVVLKKGKTQLFRDGSPMVYSGAVDRIIGRPPPTTGDVVFVTDGTQKPIGWGLYNSVSMFCVRLMQLEEDARRDSSS
ILNMEKLLETRIDDAIDLRRRIGLPSGVTNAYRLVNSEGDRLSGLIIDVFGDFAVIASSAAWVEKYRSEIEILVRRISEI
NHLKWRPYAEILKEEGVHLDEPNASD--LSNIDERVKVLENGIHYQVLLDGQKTGFYAD--------QRESRL-------
-FISSISKGSKVLDVCCYTGGFSLNAAHGGAIEVTGIDSSSSALEIAKENVLLNNMDPNRISFLKEDASEFMKNAASRGE
AWDLVILDPPKLAPCRKVLQRATGMYRNLNSLALRITKKGGLLMTCSCSGAMTQSGTFLRTLQGAASMAGRKITVLRQAG
AASDHPVDPSYPEGSYLSNVLLRVT
>A_coe
GVAKVVLKKGKVQLFRDGSPMVYSGAVDRIIGRPPPKTGDIVLVADGTEKPFGWGLYNSVSMFCVRLMQLEEEAARDPSS
ALSMEKLLENRITAAISLRRSMRLPSADTNAYRLVNSEGDRLSGLIIDVFGDIAVIASSAAWVEKYKPVIESCILRIDAI
NHIKWRPSVDMLKEEGLDLSDKEESH--PSPSFERVKVLENGISYAISLEGQKTGFYAD--------QRDNRQ-------
-FISSIAEGQKVLDLCCYSGGFALNSARGGATSVIGVDSSLPALELAKENIFLNNLNPGMISFLKEDATQFMKGAASRHE
SWDLVILDPPKLAPRRKDLQKASGMYRNLNSLAMQVTKRGGLLMTCSCSGAMTQSGMFLRTLQGAASMAGRKVTVLRQSG
AGCDHPIDPSYPEGSYLSNVLLRVM
>A_tha
GVAKVVLKKGKTQLFKDGSPMVYSGAVDRIIGKPPPQTGDVVIVADGTENPIGWGLYNSVSMFCVRLMQLQHESTRDPSC
ALNIEKLLQTRIAEAVQLRKSLALPSANTNAYRLVNSEGDRLSGLIVDVFGDIAVVASSAAWLEKYRIEVESCLRSIDGI
NHINWRPSLDVLKEDGFDISSLKQTQ--SSTLPQRSMVVENGISYAISLEGQKTGFYTD--------QRENRH-------
-FISTISAGKRVLDLCCYSGGFALNAARGGATSVIGIDSSLPALELARENVILNNMDPEKVVFFKQDSTEFMKGALSREE
TWDIVILDPPKLAPRKKVLHNASGMYRNLNSLAMRLTRSGGLMMTCSCSGAMTQSGKFLGILQSAAAMSGRKITVVREAG
AASDHPLDPSYPQGQYLSNLLLRVL
>C_can
GVAKVVLKKGKTQLFKDGNPMVYSGAVDRIIGKPPPRTGDIVLVADGTEKPIGWGLEPS----CV---------------
-LNIEKLVETRIDGAAKLRRRLGLPSAHTNAYRLINSEGDRLSGLIVDVFGDVAVIASSAAWVEKYKAEIEACISTINDI
NHINWRPSVDILKEEGVDVSDLKEMH--SPACPERTKIMENGILYAISLKGQKTGFYAD--------QRENRQ-------
-FISRIADGQKVLDLCCYSGGFALNAARGGAVNVTGVDTSLPALELANENIALNNMDPGRISFLREDATEFMKSALSRNE
SWDIVIIDPPKLAPTKKVLHGASGMYRNLNSLAMQLTKRGGLLMTCSCSGAVTQSGIFLRILQGAATMARRKITVLRQAG
AACDHPIDPSYPEGAYLSNILLRVL
>C_fas
GIAKVVLKKGKSQLFKDGNPMVYSGAVDRIIGRPPPKTGDIVLVADGTEKPIGWGLYNSVSMFCVRLMQFEDEAARDALS
ALNIGKLLETRIDAAFELRRRLGLSSAHTNAYRLVNSEGDRLSGLIIDIFGDVAVIASSAAWVEKYKAEIEACISRIDNI
NHINWRPSVDILKEEGLDVLDLKEIH--SSTCPERSKIMENGILYAISLKGQKTGFYAD--------QRENRH-------
-FISKISNGQKVLDLCCYSGGFALNALRGGAVNVTGVDTSLPALELAEENVALNNMDPERISFLREDATMFMKSALSRNE
SWDIVILDPPKLAPTKKVLHSASGMYRSLNSLAMQLTKPGGLLMTCSCSGAVKQSGIFLRILQGAASMAGRKITVLRQAG
AACDHPIDPSYPEGAYLSNILLRVL
>D_car
--------------------MVYSGAVDRIIGRPPPKTGDIVLVADGTEKPIGWGLYNSVSMFCVRIMQLEEEAIGDPLC
ALNMEKLVERRIDAAVKLRKNLGLPSKNTNTYRLVNSEGDRLSGLIIDIFGDVAVIASSAAWVEKYKPQIEGCIGRLDAI
TNICWRRSTEILKEEGIDLSNLVEVQ--PSASTESVKVVENGISYVISLEGQKTGFYAD--------QRENRQ-------
-FIRNISEGQRVLDMCCYTGGFALNAASGNATSVTGVDSSSPALELANQNIALNHLDTRRISFLKQDATLFMKDALSRNE
LWDIVIMDPPKLAPRKKVLQSAAGMYRNLNLLAMKLTKRGGLLMTCSCSGAMTQSG------------------------
-------------------------
>G_max
GVAKVVLKKGKTQLFKDGNPMVYSGAVDRIIGRPPPKTGDVVLVADGTEKPIGWGMYNSVSMFCVRLMQLEDEATSDSSC
ALNMEKLIETRIDAAVEMRRRLGLPSVHTNAYRLINSEGDRLSGLIIDVFGGVAVVASSAAWVEKYKSEIEACIKKINYI
NHVNWRPSVDILKEDGVNEYDLNKMH--SSTCPERTKIVENEIVYTISLKGQKTGFYAD--------QRENRQ-------
-FISRISDGQKVLDICCYSGGFALNAVRGGALNVTGIDTSPLALELAKENVVLNNIDPGRISFLREDATEFMKGALLRNE
SWDIVIIDPPKLAPTKKVLHSASGMYRNLNSLAMQLTKRGGLLMTCSCSGAVTQSGIFMRILQGAASMAGRRITVLRQAG
AACDHPIDPSYPEGAYLTNILLRVS
>L_ang
GVAKVVLKKGKTQLFKDGNPMVYSGAVDRIIGKPPPKTGDIVVVADGTEKPIGWGMYNSVSMFCVRLMQLQDEATSDS--
-LNMEKLLETRIEAAVELRRSLGLPSVDTNVYRLINSEGDRLSGLIIDVFGDVAVVASSAAWVEKYKPEIEACIRKIDYI
NHINWRPSVEILKEDGVNVSDLKEMHSNSTTCPERTKIMENGIAYTISLKGQKTGFYAD--------QRENRQ-------
-FISRISGGQKVLDICCYSGGFALNAVRGGALNVTGVDSSLPALELAKENVALNNMDPGRISFLKEDATEFMKGALLRDE
SWDIVIIDPPKLAPSKKVLHGASGMYRNLNSLAMQLTKRGGLLMTCSCSGAVTQSGIFLRILQGAASMAGRKITVLRQAG
AACDHPIDPSYPEGAYLSNVLLRVS
>M_gut
GLAKVVLKKGKTQLFKDGSPMVYSGAVDRIIGRPPPKTGDAVLVTDGTETPIGWGLYNSVSMFCVRLMQLEDDASRDPSS
VLNVDALLENRINAAIELRERIGLPSAKTNAYRLVNSEGDRLSGLIVDIFGDEAVIASSAAWVEKYKQQIKACIGKIDNV
SHITWRPSIDILKEEGLDLSDSGEID--LSNSPKKAKLA-------------TTGFYADNVTAANTYHRFRRSHNSILYI
IFITIL--------ICQY---YFVSL-------VEGVDSSSPALDIAKENIVLNNLDSRIISFLKEDATSFMKGAVSRGD
SWDIVILDPPKLAPSRKVLQSASGMYRNLNSLAMQITRKGGLLMTCSCSGAMTQSGTFLRILQGAASMAGRKITVIRRAG
AGGDHPIDPSYPEGEYLSNVLLRVL
>M_acu
--------------------MVYSGAVDRIIGRPPPKTGDAVLVADGSERAIGWGMYNSVSMFCVRLMQLEEEAARDPSY
ALNMEKLLEARLDAAVDLRQSMGLPSDDTNVYRLVNSEGDRLSGLIVDVFGDVAVIASSAAWIEKYKQEIEFLVGRVRNV
NHIKWRPSIDILKEEGLEISDQGDPG--SSSCPGRVKVMENGICYLISLEGQKTGFYAD--------QRESRR-------
-LISSISRDRRVLDVCCYSGGFALNASFGGAKDVIGIDSSSPALELAKENIQLNKLDPGRISFLREDATEFMKGAAARNE
SWDVVILDPPKLAPRRKVLQSASGMYRNLNSLAMQITKRGGLLMTCSCSGAMTQSGLFLRVLQ-----------------
-------------------------
>P_tri
GIAKVVLKKGKTQLFKDGSPMVYSGAVDRIIGRPPPKTGDIVLVADGTEKPIGWGLYNSVSMFCVRLMQLEEEATRDPSC
ALDMKKLLETRTNAAIELRRRLGLPSSHTNAYRLVNSEGDRLSGLIVDVFGDLAVIASSAAWVENYKPEVEACINRIDGI
NHINWRPSVDILKEEGMDVSDMKEVH--PSTCPERIKVMENGISYAISLVGQKTGFYAD--------QRENRQ-------
-FISTISNGQKVLDICCYSGGFALNAAHGGAIDVTGVDTSMPALELARENIVLNNLDPGRISFLREDAIQFMKGALSRNE
SWDIVILDPPKLAPRKKVLQNASGMYRNMNSMALRLTKRGGLLMTCSCSGAMTQSGMFLRVLQGAASMAGRKISVLREAG
AASDHPIDPSYPEGAYLSNILLRVL
>P_alb
GIAKVVLKKGKSQLFKDGNPMVYSGAVDRIIGRPPPKTGDIVLVADGTEKPIGWGMYNSVSMFCVRLMQFEDEATSDSSS
ALNIKKLLETRIASAIELRKRLGLPSAHTNAYRLINSEGDRLSGLIIDIFGDVAVVASSAAWVEKYRADIEACLGKIDDI
NHINWRPSVDILKEEGMDVSDSKEIH--SSTGPERSKIMENGILYAISLKGQKTGFYAD--------QRENRH-------
-FISRISDGQKVLDICCYSGGFALNAVRGGAVNVTGVDTSLAALELAKENVVLNNMDPERITFLRADATAFMKSALSRNE
SWDIVIIDPPKLAPSKKVLHSASGMYRNLNSLAMKLTKRGGLLMTCSCSGAVAQTGLFLRILQGAASMAGRKITVLRQAG
AACDHPVDPSYPEGAYLSNILLRVL
>S_tor
GIAKVVLKKGKSQLFKDGNPMVYSGAVDRIIGRPPPKTGDIVLVADGTEKPIGWGLYNSVSMFCVRLMQFEDEAARDSLS
ALNIEKLLETRIGAAVELRRRLGLPSAHTNAYRLINSEGDRLSGLIVDIFGDVAVIASSAAWVEKYKAQIEACISRINDI
NHINWRPSVDILKEEGVDASDLKEIH--SSTCPERSKIMENGILYAISLKGQKTGFYAD--------QRENRH-------
-FISRISDGQKVLDLCCYSGGFALNAVRGGAVNVTGVDTSLPALELAKENVALNNMDPERISFLREDATVFMKSALSRNE
SWDIVIIDPPKLAPTKKVLHSASGMYRNLNSLAIQLTKRGGLLMTCSCSGAVTQSGILLRILQGAASMAGRKITVLRQAG
AACDHPIDPSYPEGAYLSNILLRVL
>V_vin
--------------------MVYSGAVDRIIGRPPPRTGDVVVVADGTEKPIGWGLYNSVSMFCVRLMQQEEEATRDPSC
ALNMEKLLETRIDAAIELRRNLGLPSANTNAYRLVNSEGDRLSGLIVDVFGDLAVIASSAAWVEKYKPQVEACISRIDEI
NHINWRQSVEMLKEEGLDLTDLKGIH--LPTSHQRVKVIENGISYAISPEGQKTGFYAD--------QRENRH-------
-FISTISEGQRVLDMCCYSGGFALNAVCGGAVNVTGVDTSMPALELANENIILNNLDPGKISFLRRDATEFMKDAVARNE
SWDIVILDPPKLAPRRKVLQSASGMYRNLNSLAMQLTRRGGLLMTCSCSGAMTQSGTFMRILQATASMAGRKITLLRQAG
AACDHPIDPSYPEGAYLSNILFRVL
