# Supplementary material for: A genome resource for Acacia, Australia’s largest plant genus
Source: PLoS One. 2022 Oct 14;17(10):e0274267. doi: 10.1371/journal.pone.0274267 (PMC9565413; doi:10.1371/journal.pone.0274267)
Supplement: S4 File — (ZIP) [file pone.0274267.s004.zip › Supplementary_File_S4/OG0012810.aligned.fasta]

>A_pyc
MKRFFQPVQK--DGPSKKSSLSKKDPSRFLTWNANSLLLRVKNNWPEFTKLVTSFDPDVIAIQEVRMPAAGSKSASKNPG
QLKDDTSSAREEKQILMRALSSPPFGDYRVWWSLADSKYAGTALFVKKCFKPKSVFFNLD-GKASKHEPDGRVIMAEFET
LRILNTYAPNNGWKEEENSFQRRRKWDKRILEFVTQYSDKPLIWCGDLNVSHEEIDVSHPEFFSAAKQNGYVPPNKEDCG
QPGFTLSERKRFATILREGKLVDAYRFLHKEKDMEQGFSWSGNPVGRYRGKRMRIDYFIVSEKLKDRIVACEMRGKGIEL
DGFVGSDHCPVTLELY
>A_tri
MKRFFQPIQK--DGSSKKPSLSNAEPLKFVTWNANSFLLRVKNNWPEFTEFVRRIDPDIIAIQEVRMPAAGSKGAPKNPG
ELKDDTSSSREEKQVLLRAISSPPFGNFRVWWSLADTKYGGTALFIKKQFQPNKVSFSLE-RSGSKHEPDGRVILVEFDS
FCFLNTYVPNNGWKDDDSSFKRRRKWDKRMLEFGCQSSEKPLIWCGDLNVSHQDIDVSHPEYFSNAKLNGYVPPNKEDCG
QPGFTIAERQRFSTILSEGKLLDAYRFLHKEQDLEGGFSWSGNPIGKYRGKRMRIDYFLVSEKLKDRLVACEIHGKGIEM
EGFYGSDHCPVSLELS
>A_coe
MKRFFQPVNN--DKSFKKPNVSKKDPLKFLTWNANSFLLRVKNNWPEFTKFLEKLDPDVIAIQEVRMPAAGSKGSPKNPG
ELKDDTSSSREEKQTLMRAISSPPLQNYHVWWSLSDSKYAGTALFVKKCIQPKKVSFSLDGKVASKHEPDGRVILAEFES
FRLLNTYAPNNGWKEEENSFPRRRKWDKRILEFVAQSTDKPLIWCGDLNVSHQEIDVSHPDFFSSAKVNNYIPPNKEDCG
QPGFTLNERKRFSTILSEGKLVDAYRFLHKEKDIEHGFSWSGNPVGKYRGKRMRIDYFIVSEKLKDKIVSCEMHGQGIEL
EGFYGSDHCPVSLELS
>A_tha
MKRFFKPIEKENSPAAKKPCLSQNEPSKFMTWNANSFLLRVKNDWSQFSKFVSDFDPDVIAIQEVRMPAAGGKGKPKNHE
ELSDDTKVLREEKQILTRALSSPPFGNYGVWWSLADSKYAGTALLVKKCFKPRKVYFNLD-KLASKHEPDGRVILAEFET
FRLLNTYSPNNGWKDEENAFQRRRKWDKRIVEFLNKTSDKPLIWCGDLNVSHEEIDVSHPEFFATAKLNGYVPPNKEDCG
QPGFTPSERGRFGATIKEGRLVDAYRYLHKEQEMESGFSWSGNPIGKYRGKRMRIDYFLVSEQLKDRIVSCKMHGRGIEL
EGFHGSDHCPVTLELS
>C_can
MKRFFQPVEK--DGSSKKPSLPRKEPSKFLTWNANSLFLRVKNNWSEFTKFVTSFDPDVIAIQEVRMPAAGSKGAPKNRG
ELKDDTNSSREEKQILMRALSSPPFGNYRAWWSLADSKYAGTALFVKKCLKPKSVFFNLN-KIASKHEPDGRVILVEFET
LRLLNTYAPNNGWKEEENSFQRRRKWDKRILEFVKQYSDKPLIWCGDLNVSHEEIDVSHPEFFSAAKLNGYVPPNKEDCG
QPGFTLAERKRFGNILREGKLVDAYRFLHKDKDMERAFSWSGHPVGKYRGKRMRIDYFIVSEALKDRIVACEMHGQGIEL
QGFYGSDHCPVSLELS
>C_fas
MKRFFQPVEK--DGSSKKPSLSKKEPLKFLTWNANSLLLRVKNNWPEFTKFVTSFDPDVISIQEVRMPAAGSKGAPKNPG
EVKDDTSSSREEKQILMRALSSPPFGNYRIWWSLADSKYAGTALLVKKCFKPKNVFFNLD-RKASKHEPDGRVILVEFET
LRLLNTYVPNNGWKEEENSFQRRRKWDKRILEFVTQYSDKPLIWCGDLNVSHEEIDVSHPDFFSAAKLNGYVPPNKEDCG
QPGFTLSERKRFATILREGKLVDAYRYLHKDKDMERGFSWSGNPVGKYRGKRMRIDYFIVSEKIKDRIVACEMHGQGIEL
E---------------
>D_car
--------------------------------------------------------------------------------
------------MQILMRAISNSPLKDYNFWWSLSDTKYAGTALFVKKCFNPK-VSFSLN-QTGSKHEPDGRVILAEFES
FRLLNTYVPNNGWKDEETSFQRRRKWDQRMLDFVLQNLDKPLIWCGDLNVSHEETDVSHPEFFSSAKLNAYTPPNKEDCG
QPGFTLSERKRFGAILKQRKLLDAYRVLHEDKGMERGFSWSGNLVGKYRGKRIRIDYFIVSETLKDRIVACEMHGKGIEL
QGFCGSDHCLVSLKLS
>G_max
MKRFFKVVEKDSDGSVKKPRENKKEPLKFMTWNANSFLLRVKNNWPDFTNLITTFDPDLIAIQEVRMPAAGAKGASKIQG
EIKDDTSAAREEKKILTRALSAPPFGNYHVWWSLADSKYAGTALLVKKCFKPKSVVFNLD-KLASKHEPDGRVILVEFET
LRLLNTYVPNNGWKEEANSFQRRRKWDKRILEFVTQSSDKPLIWCGDLNVSHEEIDVSHPDFFSVAKLNGYIPPNKEDCG
QPGFTLSERKRFGTILREGKLVDAYRFLHEDKDMERGFSWSGNPVGRYRGKRMRIDYFLVSEKLKERIAACEMRGHGIEL
EGFYGSDHCPVTLELS
>L_ang
MKRFFKTIEKDSDASLKKPKPNKKEPLKFLTWNANSFLLRVKNNWNDFTKFITTFDPDVIAIQEVRMPAAGSKGTPKNQG
ELKDDTNPSREEKKILMRALSSPPFGNYHVWWSLADSKYAGTALLVKKCCKPKSVVFNLD-QIASKHEPDGRVILAEFET
LRLLNTYVPNNGWKEEANSFQRRRKWDKKILDFVTQNSDKPLIWCGDLNVSHEEIDVSHPEFFSSAKLNGYVAPNKEDWG
QPGYTSSERKRFGTILREGKLVDAYRFLHKDKDMDRGFSWSGNPVGKYRGKRMRIDYFIVAEEFKEKIVACEMHGQGIEL
QGFYGSDHCPVTLELS
>M_gut
MKRFFKPVER--DSPSKKPTLSKKEPSKFLTWNANSFLLRVKNNWTDFSKFLETLDPDVIAIQEVRMPAAGSKGAPKNPR
EFKDDTTASREEKQLLMRALSNPPFKNYNVWWSLSDTKYAGTALFIKKCFQPKRVSFSLD-QSGSKHEPDGRVILAEFES
FRILNTYSPNNGWKEEESSFQRRRKWDKRMLEFVLKNSDKPLIWCGDLN-------VSHPEFFSSAKQNGYVPPNKEDCG
QPGFTLSERKRFGSILKEGKLMDSYRYLHKDKDMERGFSWSGNPVGKYRGKRMRIDYFIVSEKLKERIVACEMHGHGIEL
QGFYGSDHCPVSLELS
>M_acu
MKRFFQPIAK--DGPSKKPALSREAPMRFLTWNANSLLLRAKNNWPEFSRLVQSLDPHVICFQEVRMPAAGSKGAPKNPN
ELKDDTSSSREEKQVLLRALSNPPFGEYRVWWSLSDSKYAGTALLVKKQLRPKKISFSLD-RAASKHEPDGRVILAEFDS
CFLLNTYAPNNGWKEEENSFKRRRKWDKRILEFVLQI-EKPLIWCGDLNVSHQEIDVSHPEFFSNAKLNGYIPPNRE---
--------------------------------------------------------------------------------
----------------
>P_tri
MKRFFKPIEK--DGSAKKPTLSKKEPLKFITWNANSLLLRVKNNWPGFSKFVSDIDPDVIVIQEVRMPAAGSKGAPKNSG
EIKDDTNSSREEKKILMRALSSSPFGNYNVWWSLADSKYAGTALLVKKCFQPVKVSFALD-QTASKHEPDGRVILAEFKT
FRLLNTYAPNNGWKEEEKSFQRRRKWDKRMLEVVVQLSDKPLIWCGDLNVSHEEIDVSHPEFFSAAKVNGYVPPNKEDCG
QPGFTLSERKRFGAILKEGKLIDAYRFLHKERDMERGFSWSGNPIGKYRGKRMRIDFFIVSEKLKDRIIQCEMHGHGIEL
EGFYGSDHCPVSLELS
>P_alb
MKRFFQPVQK--DGSSKKPSLSKEEPSKFLTWNANSLLLRVKNNWPEFTKLVTSFDPDVIAIQEVRMPAAGSKSAPKNPG
QLKDDTSSSREEKQILMRALSSLPFGNYRIWWSLADSKYAGTALLVKKCFKPKNVFFNLD-RKASKHEPDGRVILAEFET
LRILNTYAPNNGWKEEENSFQRRRKWDKRILEFVTQYSDKPLIWCGDLNVSHEEIDVSHPEFFSAAKQNGYVPPNKEDCG
QPGFTLSERKRFATILREGKLVDAYRFLHKEKDMERGFSWSGNPVGKYRGKRMRIDYFIVSEKLKDRIVACEMRGQGIEL
DGFVGSDHCPVTLELS
>S_tor
MKRFFKPVEK--DGPSKKPSLSKKEPLKFLTWNANSLLLRVKNNWAEFTKFVTSFDPDVIAIQEVRMPAAGSKGAPKNPG
ELKDDTSSSREEKQILMRALSSPPFGNYRVWWSLADSKYAGTALLVKKCFKPKSVLFNLD-RKASKHEPDGRVILAEFET
LRILNTYVPNNGWKEEENSFQRRRKWDKRIMEFVMQYSEKPLIWCGDLNVSHEEVDVSHPEFFSAAKLNGYVPPNNEDCG
QPGFTLSERKRFATILREGKLVDAYRFLHKDKDMERGFSWSGNPVGKYRGKRMRIDYFIVSEKMKDRIVACEMQGRGIEL
EGFHGSDHCPVTLELS
>V_vin
MKRYFQPIGK--DGSSKKPSLSKKEPLKFLTWNANSFLIRVKNNWPEFTKFVSDLDPDVIAVQEVRMPAAGSKGAPKNHG
ELKDDTSSSREEKKILMHALSRPPFGNYRVWWSLADSKYAGTALFVKKCFQPKKVSFSID-QKASKHEPEGRVILAEFES
FRLLNTYVPNNGWKDEETSFQRRRKWDKRMLEFVVQSSDKPLIWCGDLNVSHEEIDVSHPEFFSAAKHNGYVPPNKEDCG
QPGFTLAERRRFGGILKEGKLVDAYRLLHKEKDMEGGFSWSGNPIGKYRGKRMRIDYFIVPEALKDRIVACEIHGQGIEL
KGFYGSDHCPVSLELS
