# Supplementary material for: A genome resource for Acacia, Australia’s largest plant genus
Source: PLoS One. 2022 Oct 14;17(10):e0274267. doi: 10.1371/journal.pone.0274267 (PMC9565413; doi:10.1371/journal.pone.0274267)
Supplement: S4 File — (ZIP) [file pone.0274267.s004.zip › Supplementary_File_S4/OG0012794.aligned.fasta]

>A_pyc
LLLVHGFGASIPHWRRNIKTLAHNHTVYAIDLLGFGASDKPPGFSYTMETWAQLILDFLDEVIQKPTVLIGNSVGSLACV
IAASVQGLVLLNCAGGMNNKAIVDDWRIKLLLPVLWLIDFLLKQKGIASAIFERVKQRENLRDILLSVYGNKESVDEELV
EIIREPANDVGALDAFVSIVTGPPGPNPVQLMPRISLPVLVLWGDQDPFTPIDGPVGKYFSSLPSLQ--ANVELFMLEGV
GHCPHDDKPGSVHEKLLPWLA
>A_tri
LLLVHGFGASVGHWRRNMGVLAESYTVFAIDLLGFGASEKPAGFAYTMEAWAELILDFMDEVIGMPTVLIGNSVGSLACV
IAASVRALVLLNCAGGMNNKAIVDDWRIKILLPLLWLFDFLLKQRGIASALFERVKERENLRNILLSVYGNKESVDDELV
EIIKGPADDDGALDAFVSIVTGPPGPNPISLMPRISVPVLVLWGDQDPFTPLDGPVGKYFSVLPSRL--SNVSVCVVEGV
GHCPHDDRPDLVHEKLLPWLA
>A_coe
LLLVHGFGASIPHWRRNIGILSQSYTVYAIDLLGFGASDKPAGFTYTMELWAQLILDFLTEVVRKPTVLIGNSVGSLACV
IAASVRGLVLLNCAGGMNNKAVVDDWRIKLLLPLLWLIDFLLKQRGIASVIFERVKQRENLRNILLSVYGNKEAVDEILV
EIIKAPAEDEGALEAFVSIVTGPPGPNPVKLMPKISIPILVLWGDQDPFTPLDGPVGRYFSSLPSQL--PNLTLSVLEGV
GHCPHDDRPDLVHAKLLPWLA
>A_tha
VLLVHGFGASIPHWRRNINALSKNHTVYAIDLLGFGASDKPPGFSYTMESWAELILNFLEEVVQKPTILIGNSVGSLACV
IAASVKGLVLLNCAGGMNNKAVFDDWRIKLLMPLLLLIDFLLKQRGIASALFNRVKDRENLKNILTNVYGNKDNVDDTLV
EIIAGPANTEGALDAFVSILTGPPGPNPIKLIPEITKPVLVLWGDQDGLTPLDGPVGKYFTSLPDQL--PNFNLYVLQGV
GHCPQDDRPDLVHERLLPWLA
>C_can
ILLVHGFGASIPHWRRNIKTLAKNYTVYAIDLLGFGASDKPPGFSYTMETWAQLILDFLDEVVQKPTVLVGNSVGSLACV
IAASVRGLVLLNCAGGMNNKAIVDDWRIKLLFPLLWLVDFLLKQNGIASAIFERVKQRENLRNILFSVYGNKESVDEELV
EIIRGPANGEGALDAFVSIVTGPPGPNPMQLMPRISIPVLVLWGDEDPFTPLDGPVGKYFSALPSQQ--ANVKLFVLQGV
GHCPHDDRPDSVHEKLLPWLA
>C_fas
LLLVHGFGASIPHWRRNIKTLARNHTVYAIDLLGFGASDKPPGFSYTMETWAQLILDFIDEVIQKPTVLIGNSVGSLACV
IAASVRGLVLLNCAGGMNNKAIVDDWRIKLLLPLLLLVDFLLKQKGIASAIFERVKQRENLRNILLSVYGNKESVDEELV
EIIREPANDDGALDAFVSIVTGPPGPNPVQLMPRISLPILILWGDQDPFTPLDGPVGKYFSSLPSQQ--ENVKLFVLEGV
GHCPHDDRPQAVHEKLLPWLA
>D_car
VLLVHGFGASIPHWRNNIKVIAQDRDVYAIDLLGFGDSDKPIGYQYTMEKWAELILDFVDQIVKEPTVLIGNSVGSLACV
IAAAIKGLVLLNCAGGMNNKAVVDDWRIKLLFPLLWLIDFLLNQRWIASFIFERVKQKESLKNILSSVYANKESVDDELV
EIIKTPADGEGALDAFVAIVTGPPGPNPVQLMPKITMPVLILWGDEDPFTPLDGPVGNYFSSLPTSQGSSNVSLAVLQGV
GHCPHDDRPELVHEKLLPWLA
>G_max
LLLVHGFGASIPHWRRNISTLAQNYTVYAIDLLGFGASDKPPGFQYTMETWAQLILDFLNEVVQKPTVLIGNSVGSLACV
IAASVRGIVLLNCAGGMNNKAIVDDWRIKLLLPLLWLIDFLLKQKGIASAIFGRVKQRENLRNVLSSVYGNKESVDEELV
EIIREPANAPGALDAFVSIVTGPPGPNPVLLMPKISLPVLLLWGDNDPFTPIDGPVGKYFSSLPSQK--ENVKLFLLEGV
GHCPHDDRPDLVHEKLLPWLA
>L_ang
LLLVHGFGASIPHWRRNIKTLSQNYTVYAIDLLGFGASDKPPNFSYTMETWAQLILDFLDEVIQKPTVLIGNSVGSLACV
IAASVRGIVLLNCSGGMNNKAIVDDWRIKLLLPLLWLIDFLLKQKGIASAIFERVKQRDNLRNILSSVYGNKEAVDEELV
EIIRVPADEPGALDAFVSIVTGPPGPNPVQLMPNISMPVLLLWGNQDTFTPLDGPVGKYFSSLPFQQ--ENVKLFVLEGV
GHCPHDDRPELVHEKLLPWLS
>M_gut
LLLVHGFGASIAHWRRNIPTLAQNRTVYAIDLIGFGASDKPAGFQYTMEIWAQLILDFLDEIVQRPTVLLGNSVGSLACV
IAASVRGLVLFNCSGGMNNKAIVDDWRIKLLLPLLWFFDFLLKQRGIASYLFDRVRQRETLRNVLLSVYGNKESVDEDLV
EIIRKPALDEGALDAFVSIITGPPGPNPVNLIPNITLPVLVLWGDADPFTPIDGPVGKYFTSLADRL--TNVKLFLLEGV
GHCPHDDKPDLVHEKLLPWLA
>M_acu
LLLVHGFGASVGHWRRNIGVLSECYTVYALDLLGFGASDKPPGFAYTMEGWAQLILDFLDEVIKKPTVLVGNSVGSLACV
IAASVRGLVLLNCAGGMNNKAVVDDWRIKLLLPLLWLFDFLLSQRVIASALFERVKQRENLKNILLSVYGNKDAVDEDLI
EIIKGPADDKGALDAFVSIVTGPPGPNPVSLMPKISIPVLVLWGDRDPFTPIDGPVGKYFSSLPSNL--PNIELHVLPGV
GHCPHDDRPDLVHEKLLPWLS
>P_tri
LLLVHGFGASIPHWRRNIDTLAKNYTVYAIDLLGFGASDKPEGFSYTMEAWAQLILDFLDEVIQKPTVLIGNSVGSLACV
IAASVRGLVLLNCSGGMNNKAIVDDWRIKLLLPLLWLIDFLLKQRAIASSIFERVKQRDTLRNILLSVYGNKESVDEDLV
EIIRGPACDEGALDAFVSIVTGPPGPNPVTLMPGISIPILVLWGDQDPFTPIDGPVGKYFSSLPSQL--SNVRLCMLEGV
GHCPHDDKPDLVHDNLLPWLA
>P_alb
LLLVHGFGASIPHWRRNIKTLAHNYTVYAVDLLGFGASDKPAGFSYTMETWAELILDFLDEVIQKPTVLIGNSVGSLACV
IAASVRGLVLLNCAGGMNNKAIVDDWRIKLLLPLLWLIDFLLKQKGIASAIFERVKQRENLRDILLSVYGNKESVDEELV
EIIREPANDVGALDAFVSIVTGPPGPNPVQLMPRISLPVLVLWGDQDPFTPIDGPVGKYFSSLPSRQ--ANVKLFMLEGV
GHCPHDDRPVSVHEKLLPWLA
>S_tor
LLLVHGFGASIPHWRRNIKTLARSHTVYAIDLLGFGDSDKPPGFSYTMETWAQLILDFLDEVIQKPTVLVGNSVGSLACV
IAASVRGLVLLNCAGGMNNKAIVDDWRIKLLLPLLWLIDFLLNQKGIASAIFERVKQRENLRNILLSVYGNKESVDEELV
EIIREPANDVGALDAFVSIVTGPPGPNPVQLMPRISLPVLVLWGDQDPFTPIDGPVGKYFSSLPSQQ--ANVELSMLEGV
GHCPHDDRPDSVHEKLLPWLA
>V_vin
VLLVHGFGASIAHWRRNIMILAESQTVYAIDLLGFGASDKPSGFAYTMEIWAQLILDFLDEIVRKPTVLIGNSVGSLACV
IAASVRGLVLLNCAGGMNNKAVVDDWRIKLLLPLLWLFDFLLKQRGIASSIFERVKQRDNLRNILLSIYGNKESVDEDLL
QIIKEPADDEGALDAFVSIVTGPPGPNPVQLMPRLSLPILVLWGNQDPFTPLDGPVGKYFASLPSQQ--PNISLFILEGV
GHCPHDDRPDLVHEKLIPWLA
