# Supplementary material for: A genome resource for Acacia, Australia’s largest plant genus
Source: PLoS One. 2022 Oct 14;17(10):e0274267. doi: 10.1371/journal.pone.0274267 (PMC9565413; doi:10.1371/journal.pone.0274267)
Supplement: S4 File — (ZIP) [file pone.0274267.s004.zip › Supplementary_File_S4/OG0012923.aligned.fasta]

>A_pyc
DIAVNFTDGMFKGIYNGKQCHVSDIATVLSRAWSAGVDRIIVTGGSLEESREALAIAETDGRLFCTVGVHPTRCKEFEEG
GDPEKHFQALLSLAKEGIQKGKVVAVGECGLDYDRLHFCPAEIQKKYFEKQFELAHITKLPMFLHMRAAAADFCELVERN
RDRFTGGVTHSFTGSAEDSIKLLSFDNMYIGINGCSLKTTENLDVVKGIPVERMMIETDSPYCEIKNTHAGIGFVKSTWT
SKKKEKYDQECIVKGRNEPCLVRQVLEVVAGCKGINDLGKLSETLYHNTCRVFFPHDLDSAADALL
>A_tri
DIAVNLTDGMFKGMYNGKHYHPADIHTVLKRAWTAGVDRIIVTGGSLEESKEALAIAETDGRLYCTVGVHPTRCKEFDDG
GDPYQHFHALMELAKEGLEKGKVVAIGECGLDYDRLHFCPSEIQKKYFEKQFELAEALKLPMFLHMRAAAQDFCEILDRN
RTRFIAGVAHSFTGSVDDRNLLLLFDNLYIGVNGCSFKTTENLDAISGIPVERMMIETDSPYCEIRNTHAGISFVKSMWS
SRKKEKYDPECVVKGRNEPCAVRQVLELVGGCKGIEDLSRLSRTLYENTCSYIKTQTAEQELTFV-
>A_coe
DIAVNLTDGMFKGIYNGKQCHVGDIAAVLNRAWNAGVDRIIVTGGSLKESKEALSIAETDGRLFCTVGVHPTRCKEFEDS
GDPEKYFQDLVSLAKEGVDKGKVVAIGECGLDYDRLHFCPPEVQKKYFEKQFELAHAMKLPMFLHMRAAAGDFCEILAGQ
KDKFVAGVAHSFTGSAEDRDKLLSFSNLYIGVNGCSLKTAENLDVVRGIPVERMMIETDSPYCDIKNTHAGIKFVKSVWS
AKKKEKYDHEFTVKGRNEPCLVRQVLEVVAGCKDIADIDQLSKIIYHNTCRVFFPHDLDSVADALL
>A_tha
DIAVNFTDGMFKGLYHGKNCHVPDIATVLNRAWSAGVDRIIVTGGSLEESREALAIAETDGRLFCTVGVHPTRCNEFEES
GDPEKHYQALFSLAKEGMQKGKVVAIGECGLDYDRLQFCSVDIQKKYFEKQFELAYATKLPMFLHMRAAAEDFCEIVERN
KNRFTGGVAHSFTGSASDRDKLLSFDKMYLGVNGCSLKTAENLEVMKGIPVERMMIETDSPYCDIKNTHAGIKFVKSTWP
SKKKEKYDQESLVKGRNEPCLVRQVLEVVAGYKGLGDLNQVSSTLYHNTCRVFFPQDLDSAADALL
>C_can
DIAVNFTDGMFKGIYNGKQCHVSDIATVLSRAWTAGVDRIIVTGGSLEESREALAIAETDGRLFCTVGVHPTRCKEFEES
GDPEKHFQALLSLAKEGIQKGKVVAVGECGLDYDRLHFCPAEIQKKYFEKQFELAHITKLPMFLHMRAAAADFCEMVERN
KDQFTGGVTHSFTGSVGDCDKLLLFDKMYIGINGCSLKTTENLDVVKSIPVERMMIETDSPYCEIKNTHAGIGFLKSTWP
SKKKEKYDQECIVKGRNEPCLVKQVLEVVAGCKGINDIGNLSRTLYNNTCRVFFPSDLDSAADALL
>C_fas
DIAVNFTDGMFKGIYNGKQCHVSDIATVLSRAWSAGVDRIIVTGGSLEESREALAIAETDGRLFCTVGVHPTRCKEFEDS
GDPENHFQALLSLAKEGIQKGKVVAVGECGLDYDRLHFCPAEIQKKYFERQFELAYITKLPMFLHMRAAAADFCELVERN
KDRFTAGVAHSFTGSAEDCVKLLSFDNMYIGINGCSLKTTENLDVMKGIPNERMMIETDSPYCEIKNTHAGVGFVKSKWP
SKKKEKYDQECIVKGRNEPCLVRQVLEVVAGCKGINDIGKLSETLYHNTCR---------------
>D_car
---------MFKGIYNGKQCHLADISTVLSRAWSAGVDRIIVTGGSLEESKNALAIAETDARLFCTVGVHPTRCSEFEES
GDPDKHFEALLSLAKEGVEKGKVVAIGECGLDYDRIHFCPAEIQKKYFVKQFELADRMKLPMFLHMRAAASDFCHILEQN
KERFSAGVAHSFTGTAEDRDKLLSFNNLFIGINGCSLKMPENLDVVKGIPIERMMIETDSPYCEIKNTHAGISYVRSLWP
SKKKEKYDEQCLVKGRNEPCLVRQVLEVVAGCKGIANQDELSTTLYHNTCRVFFPQDLDSVADALI
>G_max
DIAVNFTDGMFKGIYHGKQCHVSDIATVLNRAWAAGVTRIIVTGGSLEESREALAIAETDGRLFCTVGVHPTRCKEFEES
GDPEKHFQALLSLAKEGIQKGKVVAIGECGLDYDRLHFCPAEIQKKYFEKQFELAYITKLPMFLHMRAAAADFCEIVEKN
KDRFTAGVTHSFTGSMDDCIKLLSFDKMYIGINGCSLKTTENLDVVKGIPVERMMIETDSPYCEIKNTHAGIGFVKSTWP
SKKKEKYDQECIVKGRNEPCLVKQVLEVVAGCKGINDVSNLSRTLYHNTCRIFFPHDLDSAADALL
>L_ang
DIAVNFTDGMFKGLYHGKQCHVADIATVLSRAWAAGVDRIIVTGGSLEESREALAIAETDGRLFCTVGVHPTRCTEFEES
GDPEKHFQALVSLAKEGIQKGKVVAVGECGLDYDRLHFCPEEIQKKYFEKQFELAHITKLPMFLHMRAAAADFCEIVEKN
KDRFTAGVTHSFTGSMDDCIKLLSFDNMYIGINGCSMKTTENLDVVKGIPAERMMIETDSPYCDIKNTHAGIGFVKSAWP
SKKKEKYDQECIVKGRNEPCLVRQVLEVVAGCKGINDVGALSKTLYHNTCRVFFPHDLDSAADALL
>M_gut
DIAVNFTDGMFRGMYNGKQYHVADIATVLSRAWSAGVDRIIVTGGSLMESKEALAIAETDARLFCTVGVHPTRCNEFDDS
GDPEKHYEALLSLAKEGVEKGKVVAIGECGLDYDRLHFCSPEIQKKYFEKQFELAQAVKLPMFLHMRAAAEDFCDILEKR
KHGFCSGVAHSFTGSAQDRDRLLSFSNLFIGINGCSLKTAENLDVVKGIPVERMMIETDSPYCEIKNTHAGMNFVKSSWP
SKKKEKYDPDCLVKGRNEPCLVRQVLEVVAGCKGIADIDQLSKTVYHNTCRVFFPQDVDSAADALL
>M_acu
DIAVNFTDYMFKGIYNGRQCHAADIPAVLARAWSAGVDRIIVTGGSLQESKEALAIAETDGRLFCTVGVHPTRCKEFEES
GDPEQHFQALVSLAREGIQKGKVVAIGECGLDYDRLQFCPADIQKKYFEKQFELAEAVKLPMFLHMRAAAEDFCDILAQN
KERFISGVAHSFTGSAEDRDRLLSFENLFIGINGCSLKTHDNLDVLRSIPVERMMIETDSPYCEIRTTHAGRQFVKSDWP
SKKKEKYDDDSTVKGRNEPCFVRQVLEVVAGSKGIGDLEHLGKILYHNTCRVFFPNDLDTAADAFL
>P_tri
DIAVNFTDGMFKGIYNGKQYHVADIANVLSRAWNAGVDRIIVTGGSLEESKEALAISETDGRLFCTVGVHPTRCKEFEES
GDPEKHFQALLSLAKEGMQKGKVVAIGECGLDYDRLHFCPPDIQKKYFEKQFELAHATKLPMFLHMRAAAADFCEIVERN
KERFSGGVTHSFTGSAEDCGKLLSFNNMYIGVNGCSLKTPENLDVVSGIPVEKMMIETDSPYCEIKNSHAGIKFVKSTWP
SKKKEKHEQDCIVKGRNEPCLVRQVLEVVAGCKGITEIEQMSRTIYHNTCRVFFPQDLDSAADALL
>P_alb
DIAVNFTDGMFKGIYNGKQCHVSDIATVLSRAWGAGVDRIIVTGGSLEESREALAIAETDGRLFCTVGVHPTRCKEFEEA
GDPEKHFQALLSLAKEGIQKGKVVAVGECGLDYDRLHFCPAEIQKKYFEKQFELAHITKLPMFLHMRAAAADFCELVERN
RDRFTGGVTHSFTGSAEDSIKLLSFDNMYIGINGCSLKTTENLDVVKGIPVERMMIETDSPYCEIKNTHAGIGFVKSTWP
SKKKEKYDQECIVKGRNEPCLVRQVLEVVAGCKGINELGKLGETLYHNTCRVFFPHDLDSAADALL
>S_tor
DIAVNFTDGMFKGIYNGKQCHVSDIATVLSRAWSAGVDRIIVTGGSLEESREALAIAETDGRLFCTVGVHPTRCKEFEEG
GDPEKHFQALLSLAKEGIQKGKVVAVGECGLDYDRLHFCPADIQKKYFEKQFELAYITKLPMFLHMRAAAADFCELVERN
RDRFTAGVAHSFTGSADDCIKLLSFDNMYIGINGCSLKTTENLDVVKGIPVEKMMIETDSPYCEIKNTHAGVGFVKSKWP
SKKKEKYDQECIVKGRNEPCLVRQVFEVVAGCKGINDIGKLSETLYHNTCRVFFPHDLDSAADALL
>V_vin
DIAVNFTDNMFKGIYNGKQCHVSDLAAVLSRAWSAGVDRIIVTGGSLEESKEALAIAETDGRLFCTVGVHPTRCKEFEDS
GDPDNHFLDLMSLAKEGVAKGKVVAIGECGLDYDRLHFCPSEVQKKYFEKQFELAYAMKLPMFLHMRAAAEDFCDILGRN
MDRFGGGVAHSFTGSAEDCNKLLSFNNLFIGVNGCSLKTAENLEVVRGIPVERLMIETDSPYCEIKNTHAGINFVKSLWP
SKKKEKYEQECIVKGRNEPCLVRQVLEVVAGCKGVSDIEQLSKTLYNNTCRVFFPQDLDSAADALL
