# Supplementary material for: A genome resource for Acacia, Australia’s largest plant genus
Source: PLoS One. 2022 Oct 14;17(10):e0274267. doi: 10.1371/journal.pone.0274267 (PMC9565413; doi:10.1371/journal.pone.0274267)
Supplement: S4 File — (ZIP) [file pone.0274267.s004.zip › Supplementary_File_S4/OG0012909.aligned.fasta]

>A_pyc
ITPHKVSVCILLKIYAPPGLRAV--PYPFISIAQHNRLGLFLLALTKSCDDIMEPKLDEFIHQFRVAG-GFSSHWYINHL
TSSLSSLLSPDDLFNFFAEMR-----GILAGPDSGVVEDDQLMLDLNSNLGIFLRRCVLAFNLLSFEGVCHLLTNIEIYR
KEAPSSCPPYEQPCLDDSSSNLETYSEYENM--DLENFVYEKVSEE--IEARKEASEKVPFHLHAPKTLLDLVGDIDVPA
DLVSKHSEKGREAGSYGDPTSNMLPDTDPSSGTFLRTNWQVQGYLQEQADTIEKDG--SSVSLNGFEIILRKLQKMAPEL
HRVHFLRYLNSQSHDDYIAALENLHCYFDYSAGTEGFDFVPPAS--SNSYGKYEIALLCLGMMQFHFGHPKLALEVLTEA
VRV-------SQQQNNDTCLAYTLAAISNLLFENGISSTSKMLGLSYSP--LTSVGITLSVQQQLFVLLRGSLKRAERLK
LKRLVASNHLAMAKFDLTHVQRPLLSFGPKAFMKLRTCPVDVCKEIRLSYHLISDFDSESSAMTVD-GAFSTAWLKN---
-----LQKPMGSLVLSLES--GSNNSSNAFQFCAQPKSIPGSVLQLLGSSYLLRATAWELYGSAPLSRMNALVHATCFAD
ASSSSDAALAYVKLIQHLAVFKGYRGAFSALKIAEEKFLSVSKSQILLFKLQLLHDCALHRGQLKLAQQVCDELRVLASP
VTGVDMQLKTEAGLRHARTLLAASQFRESASVAHSLFCMCYGYNLQVENASVLLLLAEIHKKSGNAVLGLPYALASLSFC
QSFNLDLLKASATLTLAELWLSLGSSHATRALNLIHGAFPMILGHGGLELRSRAYIIEAKCHLSDPNFNVSENYEVVIDS
LRQASDELQLLEYHEMAAEAFYLMAMVYDKLGQLEKREEAAASFKKHILAL
>A_tri
--------------------------------------------------------------------------------
--------------------------------------------------------------------------------
--------------------------------------------------------------------------------
--------------------------------------------------------------------------------
--------------------------------------------------------------------------------
------------------CLAYSMAAVCDLLFDKGVSTTTGMIGSTYLPGGDIGRGSSLSTQQQLLVLLKKSLKSAESLK
LTRLVAFNRLALAKFDLKRVKRSLVSFGPKAPIKLRSCPIEVCKELRLSSYLLSEFGSDGSSFLAD-GIFSTAWLNS---
-----LQKSELPSIMSSENG-AKTND-DAFYFAGQPSPIPACVLQLAGTSYLLKCASWESYGSSPLVRLNALVHATCFAD
AASTTDLCQAYVKLIQHMAMFKGYKEAFTALKFVEKKFSSLSGSRIQLLKLQLLHDRALHRGQLKLAQQVCNEFGVLASS
ISGVDMDLKAEASLRHARTLLAANQFSEAASVAYSLFCMCHKFNMQVENASVHLLLAEVHKKSGNAVSGLPYALASLSFC
QSFNLDLLEASATLTLAELWLSLGAGQAKRALMLLYRSMPILLGHGGLELRARANIALAKCHLSDSSFSVFADPGVVLDP
LGQAADELQILEYHELAAEAFYLMAMVYNMLGRTEDREAAAASFKEHLTSL
>A_coe
ITPHKVSICILLQVYAPPAQVLV--PFPFSSVSQHNRLGLFLLSLTKAYDNILEPKLDELMNQLDEIG-GLPKHWLSDHL
INNLSLIKLPDDLFNLFSTLR-----GTLGGGPETGIEDEQIILDHNSQLGMFLRRCLLAFNQLSFEGVCHLLTNIGTYY
KAALRSRDADDLHDEDDSNNDLEELMDCEDM--DLEPFVSEKNSED--IEAQPRT-----------RSLHGLVEDM--PN
CSGVMHHGACIQGVEFVHQPNDASRDDQDQHGVFLRTNWQVQGYLREQADLIEKHA--SSFPLNAFESTLKQLQKMAPEL
HRVHYLRYLNNLYHDDYPASTESLCSYFDYSAGVEGV--IAPSITPSMDFGRYEIALLCLGMMHCHFGHPKQALKVLTEA
VQV-------SQKNNDDACLSYTLTAICNLLSETGISSATGIIGSSYSP--VTSFASSLAIQQQLLVLLTRSLKRAETLK
LTRLVASNRLGMAKFDLSHVKRPLLSFGPKSSTKLQTCPSDVFKELRLSPFLLSEFGSDGASVTID-GALSTAWLKN---
-----LRKPMASLILLQEN--ECGSGCESWKFGGQPSPIPGSVLQLSGSSYLLRATAWELYGSSPLARLNALIHATCFTH
ASSSADVELAYVKLIQHLSIFRGHKEAFAALKVAERKFSAFTKSRIHVLKLQLLHDHALHRGQLKLAQRVCDELGALASS
VSGVDLEVKTEACLRHARTLLAANQFSQAASVAHSLFCMCYKFNLQVENATSLLLLAEIHKKSGNAVLGLPYALASLSFC
QSFNLDLLEASATLTLAELWLSLGSNHAKRASTLIHRALPMIFGHGGLELQARANIAVAKCYLSDSSFSASEDFEAILDP
LRQASEDLEVLEYHELAAEAFYLMANVFNNLGQLDEREKAATSFKRHVLAL
>A_tha
VTPHKISVCILLQIYAPSAQMSL--PFPFSSVAQHNRLGLYLLSLTKSCDDIFEPKLEKLINQLREVG-EEMDAWLTDHL
TNRFSSLASPDDLLNFFNDMR-----GILGSLDSGVVQDDQIILDPNSNLGMFVRRCILAFNLLSFEGVCHLFSSIEDYC
KEAHSSFAQFGAP-----NNNLESLIQYDQM--DMENYAMDKPTEE--IEFQKTASGIVPFHLHTPDSLMKATEGLLHNR
KETSRTSKKDTEATPVARASTSTLEESLVDESLFLRTNLQIQGFLMEQADAIEIHGSSSSFSSSSIESFLDQLQKLAPEL
HRVHFLRYLNKLHSDDYFAALDNLLRYFDYSAGTEGFDLVPPST-GCSMYGRYEIGLLCLGMMHFRFGHPNLALEVLTEA
VRV-------SQQLSNDTCLAYTLAAMSNLLSEMGIASTSGVLGSSYSP--VTSTASSLSVQQRVYILLKESLRRADSLK
LRRLVASNHLAMAKFELMHVQRPLLSFGPKASMRHKTCPVSVCKEIRLGAHLISDFSSESSTMTID-GSLSSAWLKD---
-----LQKPWGPPVISPDS--GSRKSSTFFQLCDHLVSIPGSVSQLIGASYLLRATSWELYGSAPMARMNTLVYATLFGD
SSSSSDAELAYLKLIQHLALYKGYKDAFAALKVAEEKFLTVSKSKVLLLKLQLLHERALHCGNLKLAQRICNELGGLAST
AMGVDMELKVEASLREARTLLAAKQYSQAANVAHSLFCTCHKFNLQIEKASVLLLLAEIHKKSGNAVLGLPYALASISFC
QSFNLDLLKASATLTLAELWLGLGSNHTKRALDLLHGAFPMILGHGGLELRARAYIFEANCYLSDPSSSVSTDSDTVLDS
LRQASDELQALEYHELAAEASYLMAMVYDKLGRLDEREEAASLFKKHIIAL
>C_can
ITPHKVSICIILKIYAPPAQISV--PFPFSSVAQHNRLGLFLLALTKSCDDILEPKLDELIHQLRVID-GFSNHWIVDHL
TNKLSSLSSPDDLFNFFSDIREYLCPGILGGPDSGVVEDDQVILDLNSNLGVFLRRCLLAFNLLSFESICHLLTNIGIYC
KEALSSCPSYEEPCLDDSSSNLETYSEYENM--DLENFVYEKVTEE--IEAMKEASEQVPFHLHAPKTLLGLVDDIYIPV
DSVCKQRDKG-EAGSYGDPQSNMLRDIDPSDGIFLRTNWQVQGYLQEQADTIEKNG--STVSLNGLEIILRKLHKLAPEL
HRVHFLRYLNGLSHDDYNAALENLHRYFDYSAGTEGLDYVPPPG--SNDFGRYEIALLCLGMMHFHFGHPKLALEVLTEA
VRV-------SQQQSNDTCLAYTLAAISNLLFENGISSTAGILGSSYSP--LTTIGISLSVQQQLFVLLRGSLKRAESLK
LKRLVASNHLAMAKFDLTHVQRPLLSFGPKASLKLRTCPINVCKELRLSSHLISDYNAESSAMTID-GTFSTAWLKN---
-----LQKPMGSLVLSQEN--GSGSTSNIFHFCAQPTSIPGSVLQLLSSSYLLRATAWELYGSAPLSRMNALVHATCFAD
ASSSSDAALAYVKLIQHLAVFKGYREAFSAFKIAEERFLSVSKSQILLLKLQLLHERCLHRGHLKLAQQVCDELGVLASP
VTGVDMELKTEASLRHARTLLAANQFREAATVAHSLFCMCYKYNLQVENASVLLLLAEIHKKSGNAVLGLPYALASLSFC
QSFNLDLLKASATLTLAELWLSLGSSHATRALNLIHGAFPMILGHGGLELRSRAYIAEAKCYLSDTNFKVSENYEVVIDS
LRQASDELQLLEYHELAAEAFYLMAMVYDKLGQLEKREEAAAAFKKHILAL
>C_fas
ITPHKVTICLLLKIYAPPAQVSG--PFPVSSVSLHNRLGLFLLALTKSCDDILESKLDEVIHQLRVIG-GFSDNWFIEHL
TSRLYSLSWPDDLFNFFSEMR-----GILAGPESGIVDDDQVMLDLNSNLGLFLRRCVLAFNLLSFEGVCHLLTNIKIYR
KEALSSCRPYEELCLDDSSSNLETCSEYENM--DLENFVYEKVTEE--IEARKEASERVPFHLHAPKTLLDLVDDIDVPA
DSISKVREKGREAGHYGDPPSNMLQDIESSGGIFLRTNWQVQGYLQEQADTIEKDG--SSVSWNGFEIILRQLQKLAPEL
HRVHFLRYLNGLSHDDFIAALENLHCYFDYSAGTEGFDFVPPAG--SNSFGRYEIALLCLGMMHFQFGHPKLALEVLTEA
VRV-------SQQQSNDTCLAYTLAAISNLLFENGISSTARMLGSSYSS--LTSIGITLSVQQQLFVLLRGSLKRAESLK
LKRLVASNHLAMAKFELTHVQRPLLSFGPKAFMKLRTCPVNVCKEIRLSSHLISDFSSESSAMIID-GAFSTSWLKN---
-----LQKPMGSLVLSQESGCGSSNSSKVFQFCAQPTSVPGSVLQLLGSSYLLRATAWELYGSTPLSRINVLVHATCFAD
ASSSSDAALAYVKLIQHLAVFKGYREAFSALKIAEEKFLSVSKSQILLLKLQLLHERALHRGNLKLAQQVCDELGVLASP
VTGVDMKLKTEALLRRARTFLAANQFREAATVANSLFCICYKYNLQVENASVLLLLAEIHKKSGNAVLGLSYTLASLSFC
QSFNLDLLKASATVTLAELWLSLGSSHATRALDLIHGAFPMILGHGGLELRSRAFIVEAKCYLSDSNFKVSENYEVVIDS
LRQASDELQLLEYHELAAEAFYLMAMVYDKLGHLEEREEAAASFQKHIMAL
>D_car
ITPHKVSVCVLVQVYAPPAQISV--PFPFSSVSQHNRLALYLLSLIKSCDGILEPTLDQLITQLRQVG-GLFSHWITDHL
TNRLASLSSPDDLFNFFTDLR-----GILAGPDTTVMDDDQINLDPSSTLGVYVRRCLLAFNLMSFEGICHLLMSIGAYC
KEALSTSASYDLPHSDDFSNASEAL-EYENM--DLESLVFDKVNEE--IKSRKRSYEGVSFHNHAPRALFGLVQDINVTA
EPSHKNIDKPLECSPISQ--SDKLGVVDPSGGNFLRTNWQVQGYLLEQADLIEKQR--SSFSLNAFESILKQLQRLAPEL
HRVHFLQYLNSLYHDDYPLALENLHRYFDYSAGTEGCELVTPST-GCNSLGRYENALLCLGMMHFHFGHPKQALEVLTEA
VRV-------SQQNGDDTCLAYTISAICNLLSEIGISNTTGIIGSSYSH--VTSIGTSLSIQEQLFVLLRRSLKRAESLK
LKRLVASSHLAMAKFDLTHVQRPLISFGPKASMKLKTFPVNVCKDLRFCSRLISEFDTESELTITD-GAMSTVWLEN---
-----LKKPMGSSVFMQDN--GSGTISDCFRFCAQPSSVPASVQQLVGSSYLVRATAWGAYGSAPLARISALVFATCFAE
SSSSEDVALAYAKLIQHLALFKGYKEAFSALRIAEEKFLSVSKSRILLLKLQLLHERALHKGNLKQAQQLCDELGVLASS
ATGVDMELKAEANLRCARTLLAANQYSEAAAVAHSLFCMCYKFNMQVENATVLLLLAEIHKKSGNAVLGIPYVLASISFC
QVFNLDLLKASAAVTLAELWLSLGSTHAKRALTLVHGALPIILGHGGLELRGRACIAEAKCYLSDPSFSVIDNPEVVLDP
LNQASEEFEILEYHELAAEDFYLLAIVYDKLGLLEEREKASASFKKHMVAL
>G_max
ITPHKVSLCILLKIYAPPAQISV--PFPFASVAQHNRLGLFLLALTKSCDDIMEPKLDELIHQLRMMSQNWEASWVIDQL
MSRLSSLSSPDDLFNFFSDIR-----GILGGPDSGAVEDDQVILDMNSNLGIFLRRCVLAFNLLSFEGVSHLLTNLGIYC
KEEFSNCPSYEEHGLDDSSSNLETYSEYENM--DLENFVYEKVSEE--IEARKEASEIVPFHLHTHNTLLSLVDDIDVPA
DSVSKQSEKVRVASPYGDPSSNMLRDVDHSSPVFLRTNWQVQGYLQEQAHTIEKNG--SAVSFNGLEIILRQLQKLAPEL
HRVHFLSYLNGLSHDDYISALENLHCYFDYSAGTEGFDYIPSVS--GNGFGRYEIGLLCLGMMHFHFGHPKLALEVLSEA
VRV-------SQQQSNDTCLAYTLAAISNLLFENGISSTAATLGSSYSP--FTSIGISLSVQQQLFVLLRGSLKRAESLK
LKRLVASNHLAMAKFDLTHVQRPLLSFGPKTSMKLSTCPVNVCKEIRLSSHLISDFSYESSAMTID-GAFSTAWLRN---
-----LQKPTGSLVLCQEN--GSGNSSNASQFIAQPTSIPGSVLQVLGLSYILRATAWELYGSSPLSRINALVHATRFAD
ASSSSDAALAYVKLIQHLAVSKGYKEAFFALKIAEEKFLSVSKSQILLLKLQLLHEHALHRGQLKLAQKLCDELGVLASR
VTGVDMELKTEASLRHARTLLAANQFREAAAVAHSLFCMCYKYNLQVENASVLLLLAEIHKKSGNAVLGLPYALASLSFC
LSFNLDLLKASATLTLAELWLSLGSSHATRALNLIHGAFPMILGHGGLELRSRAFIVEAKCYLCDSNFNVFENYEIVIDS
LRQASEELQLLEFHELAAEAFYLMAMVYDKLGQLEEREEAAASFQKHILAL
>L_ang
ITPHKVSLCILLKIYAPPSQISV--PFPFSSVPQHNRLGLFLLALTKSCDDILEPKLDELIHQLRTMTQNWMASWIIDQL
MSRLSAMSSPDDLFNFFSDIR-----GILGGPESGAVEDEQVILDLNSNLGIFLRRCVLAFNFLSFEGVCHLLTNLGIYC
KEEFSNCPPYEEPSLDGSSSNLETYSEYENM--DLENFVYEKVSEE--IEARKEASERVPFHLHAPNTFLGLVDDIDVPA
DSVCTQSEKVRIASPYGDPPSNMLQDIDPCSAVFLRTTWQVQGYLQEQADSIEKNG--STVSLSGFENVLRQLQKVAPEL
HRVHFLSYLNGLSHNDYIVALESLHRYFDYSAGTEGFDYIPPVG--GHSSGRYEIALLCLGMMHFHFGHPKLALEVLTEA
VRV-------CQQHNNDTCLAYTLAAISNLLFENGISSTRGILGSSYSP--LTSIGISLSVQQQLFVLLRGSLKRAENFK
LKRLVASNHLAIAKFDLTHVQRPLLSFGPKTSMKLSTCPVKVCKELRLSSHLISDFSFESSAMTID-GAFSTMWLRN---
-----LQKPIGSLVLCQEN--GSGNNSNVSQFCAQPTSIPGSVLQVLGSSYILRATSWELYGSAPLSRINALLRATCFAD
ASSSSDAAIAYVKLIQHLAVFKGYKDAFSALRVAEEKFLSVSKSQILLLKLQLLHEHALHRGRLKLAQKLCDELGVLASP
VTGVDMDLKTEASLRHARTLLAANQFREAATVAHSLFCMCYKYNLQVENASVLLLLAEIHKKSGNAVLGLPYALASLSFC
QSFNLDLLKASATLTLAELWLSLGSSHATRALSLIHGAFPMILGHGGLELRSRAYIVEAKCYLSDPSFKVFENYEIVIDS
LRQASDELQLLEFHELAAEAFYLMAMVYDKVGKLDDREEASASFQKHILAL
>M_gut
ITPHKLSICILVQVYAPPSQISV--PFPFSSVSQHNSLGIFLISLTKACDGIFEPTVDELIDHLREIG-GLLNHWLSDHL
TRRLSSLSSPDDLFNFFADLR-----GILGGSDSNVMDDDQIMLDPNSNIGIFIRRCLLAFNQMSFEGICHLLTNIGSYC
KESLSGYPPYEF-----SSNDPNVPSEFENM--DMENFNYEKDSED--FEESSMEVGRIPYRGHASKVFSELDEDTNMSS
SSRLGHVDRNAEVTSCAFSSSDISRSSNSSNGTFLHTNWQVQGYLSEQADAIEKRG--SSFPHNAFESMLKNLQQLAPEL
HRVHYLNYLNSLHHDDYPSALENLHRYFDYSAGTEGIESGPPAS-GSSSFGRYEIALLCLGMMHFHLGHPKQALEVLTEA
VRV-------SQQYSDDTCLAYTLAAISNLLSEVGISKTSGIIGSSYWP--VAGMGTSLSVQQQLFVLLRRSLKRAEGLK
LKRLVASIHLEIAKYEITHVQRPLLSFGPKASMKLRTSPANVYKELWLSSRLINEFGDESSVMTVD-GALCASWLNS---
-----LKKPTGSLIFTQEN---ETRSNDAFQFSAQPSSIPGSVLQLLGSSYLVRASSWEMYGSAPLARMNALVYSTCFAD
SSSLSDAALAYSKLIQHMAVYKGYKDAFAALKIAEEKFMCVSKSRILILKLQLLHDCALHRGHLKLAQQFCNELGVLASS
VTGVDMELKTEASLRNARTLLAANQYTQAAAVAHSLFCTCYKFNMQVKNATVLLLLAEIHKRSGNAVSGIPYALASLSFC
QSFNLDLLKASATLILAELWLSLGSNHAKKALALLHSSFPMLLGHGGLELRSRAFITEAKCYLADPSFSVSDNPEMVLEP
LRQASEELQLLECHELASEAFYLMAIVYDKLGQLDEREEAAYSFKKHITAY
>M_acu
ITPHKIAVCHLVQVFALHTQPDM--PFAFQSISQHHRLGLFLFSLTRSCESFLDPSLEELLNQLKALG-GL--AMLSEHL
ISNLLVLSSPDDLFNFFDKLR-----GVLAAPEGSSMEEEQTLLDPNSHLGIFIRCCILTFNMLPFEGVCHLLTNLVAYC
N---SNDSTYEMAEDDDFNGS-----EFHELLEDPEVYCEAAEFEEYGLENDAQAAENLT---HIPGGLIPLL-------
--------------------NNNFRTDDNLG--VLRSRWQIEGYLNMQADLLEKDA--ISFPLYSFSATLRQLQKLAPEL
HRARYLQYLNALYHNDYLSALDELHCYFDYSAGMEGLFSRSPSPSSEFEVGRFETALLCLGTLQCHFGHPKKALEALTEA
VRI-------AQQNNDDSCLAYTLAAICKLLSEIGISNMTGIIGSPYSLGTTTGLGTPLSTQQQLLVLLKRSLERADHLK
LTNLLAFNHLALAKFDLKHVKKPLLSFGPKASMKLRTCPTSVCRELRLSSHVLSEFGADGLLQLNDTGAFSTSWLKNLSA
VGNPWLKKLQKPRSLS-------VNDYDTFQFYAQPNPMPGSVLQLAGASYLLRATSWEHYGSAPLVRMNALVYATCFAD
AASSSELSLAYVKLIQHLSVFKGYTEAFNALKLAEDKF-SVSSTHIRLLKLQLLHERALHRGNLQEAQQVCDQFGVLASS
VTGVHMELKTEASLRHARTLLAANQFSQAAAVASNLFCTCYKFNMQVENATVLLLLAEIHKKSGDAVLGLSYVLASLSFC
KTFNLDLLEASATVTLAELWLSLGSSHAKKASSLIYQALPMILGHGGLELRARANIAVAKCLLADPSYLVSEDPDAVLDP
LSQASEELQILEYHEMAAEAFYLMAIIFNSLGRLDERENSAASFKKHVIAL
>P_tri
LTPHKVSVCLLLQTYALPAQTTP--PFPFSSVSQHNRLGLYLLALTKSYDDILEPKLEELLNQLKEIS-GSLGHWLIDHL
TSRLSSLSAPDDLFSFFTEMR-----GILGGLDSVVMEDNQVILDPNSNLGLFLRRCILTFNLLSFEGLCHLLTNIGSYC
KEAMSSCMPYETRLLDESSNDLETLSEYENM--DLENFMFGKVNEE--IEARKQASERVPFHLHGPKALSGLVEDIEVVA
DPSSKHGDKCGETSAYVHPPGNELRDVDPYGEIFLRTNWQVQGYLMEQADAIEKHD--SSFSLNSFELVLRQIKKLAPEL
HRVHFLRYLNSLYHDDYFAALDNLHRYFDYSAGAEGFDSAPSSS-GSNSSGRYEIGLIYLGMMHLHFGHPKQALQVLTEA
VRF-------SQQQSNESCLAYTLAAICNVLSEFGCSSSAGVLGTSFSP--ITSMDTSLSVGQQLFVLLRESLKRAESLK
LKRLVASNHLALAKFDLLHVQRPLLSFGPKASMKLRTFPINVCKELRLCSHLISEFGSESSTMTTD-GVFSTTWLNN---
-----LPKSMDSPLLPQEN--AHRNNCDAHRFFTQLSSVPKSVLQLLGSSYIMRSTAWEMYGSAPLARINSLVYATCFAD
ASSSSDAASVHAKLIQHLAVFRGYKEAFAALKVAEEKFLTVSKSVILLVKLQLLHECALHRGNLKLAQQVCDELGVLASS
VSGVDKDLKTEASLRHARTLLAANQFSQAAAVAHSLFCMCYKFNMQVQNATVLLLLAEIHKKSGNAVLGLPYALASLSFC
QSFNLDLLKASATLTLAELWLSLGSNHAKRALTLIHGALPMILGHGGLELQARAQITEAKCYLSDPSYSVFEDSEVVLDL
LRQASDELQVLEYHELAAEAFYLMAHVFDKLGQLERREEAAASFKEHMMAL
>P_alb
ITPHKVSVCILLKIYAPPGQISV--PFAFSSVAQHNRLGLFLLALTKSCDDILEPKLDELIHQLRVVG-GLSNHWFIDHL
TSRLSSLLSPDDLFNFFTEMR-----GILAGPDSGVVEDDQVILDLNSNLGIFLRRCVLAFNLLSFEGVCHLLTNIEIYR
KEAPSSCPPYEQPCLDDSSSNIETCSEYENM--DLENFVYEKVSEE--IEARKEASEKVPFHLHAPKTLLDLV-------
--------DGREAGSYGDPSSNMLPDIDPSTGIFLRTNWQVQGYLQEQADTIEKDG--SSVSLNGFEIVLRQLQKMAPEL
HRVHFLRYLNSLSHDDYIAALENLHCYFDYSAGTEGFDFVPPAT--SNSFGRYEIALLCLGMMHFHFGHPKLALEVLTEA
VRV-------SQQQSNDTCLAYTLAAISNLLFENGISSTSKMLGLSYSP--LTSIGITLSVQQQLFVLLRGSLKRAESLK
LKRLVASNHLAMAKFDLTHVQRPLLSFGPKAFMKLGTCPVNVCKEIRLSSHLISDFGSESSAMTVD-GAFSTGWLKN---
-----LQKPTGSLVLSQEN--MSSNSSNIFQFCAQPTFVPGSVLQLLGSSYLLRATAWELYGSAPLSHLNALVHATCFAD
VSSSSDAALAYVKLIQHLAVFKGYREAFSALKMAEEKFLSVSKSQISLFKLQLLHDRALHRGQLKLAQQVCDELGVLASP
VTGVDMELKTEAGLRHARTLLAASQFREAATVAHSLFCMCYKYNLQVANASVLLLLAEIHKKSGNAVLGLPYALASLSFC
QSFNLDLLKASATLTLAELWLSLGSSHATRALNLIHGAFPMILGHGGLELRSRAYIVEAKCYLSDPNFIVSENYEFLIDS
LRQASEELELLEYHEMAAEAFYLMAMVYDKLGQLEKREEAAVSFQKHILAL
>S_tor
ITPHKVSVCILLKVYAPPAQIAV--HFPFSSVAQHNRLGLFLLALTKSCDDILEPKLDELLHQLRVIG-GNS-NWFFDHL
TSRLSSLSSPDDLFNFFSEMR-----GILAGPESGIVDDDQVLLDLNSNLGIFLRRCVLAFNLLSFEGVCHLLTNIEIYR
KEALSSCHPYEEPCLDDSSSNLETCSEYENM--DLENFVYEKVTEE--IEARKEANERVPFHLHVPKTLLGLVDDIDVPA
DSLSKERGKGRETGPYGDPSSNMLRDIDSSSGIFLRTNWQIQGYLQEQADIIEKDG--STVSWNGFEIILQQLQKLAPEL
HRVHFLRYLNGLSHDDYIAALENLHCYFDYSAGTEGFDFVPPAG--SNSFGRYEVALLCLGMMHFHFGHPKLALEVLTEA
VRV-------SQQQSNDTCLAYTLAVISNLLFENGISSTARILGSSYSP--LTSIGITLSVQQQLYVLLRGSLKRAESLK
LKRLVASNHLAMAKFDLTHVQRPLLSFGPKAFMKLRTSPVNVCKEIRLSSFLISDFSSESSAMTID-GAFSTAWLKN---
-----LQKPMGSLILSQEN--GSSSSSKAFQFCAQQTSVPGSVLQLLGSSYLLRATAWELYGSTPLARINALVHATCFAD
ASSSSDAALAYVKLIQHLAVFKGYREAFSALKIAEEKFLSVSKSQILLLKLQLLHERALHRGHLKLAQQVCDELGVLASP
VTGVDMKLKTEAGIRHARTLLAANQFREAATVAHSLFCMCYKYNLQVENASVLLLLAEIHKKSGNAVLGLPYALASLSFC
QSFNLDLLKASATVTLAELWLSLGSSHATRALNLLHGAFPMILGHGGLELRSRAYIVEAKCYLSDSNFEVSENYEVLIDS
LRQASDELQLLEYHELAAEALYLMAMVYDKVGHLEEREEAAVSFKNHILAL
>V_vin
VTPHKVSVCIVLQIYAPPAQITLPFPFPFSSIAQHNRLGMFLLALTKSCDDIFEPKLDELITQLREIG-GELDHWLSDHL
TCRLSSLSSPDDLFNFF---------SILAGPDSGVVVDDQIILDSNSNLGVFLRRCILAFNLLSFEGVCHLLTNIGTYC
KEALSSCPTYELPHLDDSSNEVEALLVYENM--DLENFVFDKVTEE--TEARKMASEKVSFHIHAPKALFGLIEDIEVSA
ELKFKHREKTGEASSFAHHMKDTLRGIDPNGGIFLRTNWQIQGYLCEQADAIEKHS--CSFPLNAFESILRQLQKLAPEL
HRVHFLRYLNNLYHNDYPASLENLHCYFDYSAGAEGFDFVQPTSSASNSFGRYEIALLCLGMMHFHFGHPKQALEVLTEA
VRV-------SQQQSNDTCLAYTLAAICNLLSAIGISSTTEILGSSYGP--VTSIGTSLSIQQQLFVLLRRSLKRADGLK
LKRLVASNRLAMAKFGLTHVQRPLLSFGPKASMKLKTCPVNVCKELRLSSHLISEFSTESSIMITD-GVFSTAWLKN---
-----LQKPMGSLVLSLEN--ASGANSNAFHFCAQPNSIPGSVLQLLGSSYLLRATAWEIYGSAPLARINALVYATCFSN
ASSSADVALAYTKLIQHLAVFKGHREAFAALKLVEEKFCSISKSRILLLKLQLLHERALHLGHLKLAQQVCDELGVLASS
VTGVDMELKTEASLRHARTLLAANQFGQAAAVAHSLFCMCYKFNLQVENATVLLLLAEIHKKSGNAVLGLPYALASLSFC
QSFNLDLLKASATLTLAELWLSLGSNHAERASILVQGALPMILGHGGLELRSRAYIAEAKCYLSNPSFSVFENSEVVLDP
LRQATEELEILEYHELAAEAFYLIAMVFDKLGQLEEREEAAASFMKHVKAL
