# Supplementary material for: A genome resource for Acacia, Australia’s largest plant genus
Source: PLoS One. 2022 Oct 14;17(10):e0274267. doi: 10.1371/journal.pone.0274267 (PMC9565413; doi:10.1371/journal.pone.0274267)
Supplement: S4 File — (ZIP) [file pone.0274267.s004.zip › Supplementary_File_S4/OG0013024.aligned.fasta]

>A_pyc
FLLPEEKLRGVFLQKLKGQSAIEHALLNTGVDMNVEVLGKVVDSGNLGGEAMVTFFNWA---------------------
--------------------------------------------------------------------------------
--------------------------------------------------------------------------------
--------------------------------------------------------------------------------
--------------------------------------------------------------------------------
---------------------------------------------------
>A_tri
---------------------------------------------------MVTFFSWAITQPSCPKDLQNYNILLRSLG
RRKYFDHMERVLHHMNKEGPKPSLETMLIVMGSYSRAHRVSKAIQYFENLEE--FGLPSDTGAFNVFLKSLSERGHVRVA
TSLLHTFEGKIPFDTTTYTILIGGWSRLGRISETEKI-WAAMLSNGFQPDCSTFNYLLEGLGRAGRIDNAIAVFESMGEK
GCPPNTSSYNAMICNFISCGALNECVKYYATMSEKHCAPDIVTYTKMIGAFIKVCRVADALEMFDSMLGRGVIPSTGTLT
SFIEPLCKFGPPHAALEIYRKAKKVGCKFSVKAYKLLLGRLARFG---KCGTVLRVWDDMRTDGHSSDKEVYECVIDGFC
NIGQLDNAVLALEEALSLGFCPNKVIYSKLNCKLLDASKVELAYKLYVKIK
>A_coe
FLTPADKLRGVFLQKLNGKAAIESALTDIHVDLTLEIVGEVVNKGNLGGEAMVDFFNWAIKQPAMPRDLRSYKVILKALG
RRKYFDYMEKIRREMIKEEIKLDFETLEVVMDSFVRARLVSKAVQLFENLEE--FGLKRETDSLNVLLMCLCRRSHVGTA
SSVLNSKKGKIDFDRITFNVIIGAWSKLGRIHEVERF-IREMVDDGLSPDCSTFSYLLEGLGRAGQIDDAVEVFRKMSEN
ECMPDTATYNVMISNFVSVGKLDECMKYYRDMTAKNSSPDMNTYTILISAFLKSRRVADALELFDEMLDRGIHPNTGIIT
SFLEPLCSFGPPHAATMIYKKARKVGCEISLKAYKLLLMRLSRFG---KCGMVLKVWDEMQSCGYSSDMEVYEYVVNGLC
NIGQLENAVLVMEEALSKGFCPGKIIYSKLNNKLLNVNKVERAYRLFLKVK
>A_tha
FLSAEDKLRGVFLQKLKGKSAIQKSLSSLGIGLSIDIVADVLNRGNLSGEAMVTFFDWAVREPGVTKDVGSYSVILRALG
RRKLFSFMMDVLKGMVCEGVNPDLECLTIAMDSFVRVHYVRRAIELFEESES--FGVKCSTESFNALLRCLCERSHVSAA
KSVFNAKKGNIPFDSCSYNIMISGWSKLGEVEEMEKV-LKEMVESGFGPDCLSYSHLIEGLGRTGRINDSVEIFDNIKHK
GNVPDANVYNAMICNFISARDFDESMRYYRRMLDEECEPNLETYSKLVSGLIKGRKVSDALEIFEEMLSRGVLPTTGLVT
SFLKPLCSYGPPHAAMVIYQKSRKAGCRISESAYKLLLKRLSRFG---KCGMLLNVWDEMQESGYPSDVEVYEYIVDGLC
IIGHLENAVLVMEEAMRKGFCPNRFVYSRLSSKLMASNKTELAYKLFLKIK
>C_can
FLLPEEKLRGVFLQKLNGKAAVERALSSVGVDMNVDILARVVNSGNLGGEAMVTFFNWAIKQPMVPNDIGSYHVITKALG
RRKFFKFMIELLYAMREEGIGTDLHMLFIVIDSFVRAGHVSKAVQIFGNLDD--IGIKRDTEALNVLLSCLCQRSHVGTA
NSIFNSMKGKMPFNNTTYNVIAGGWSKFGRVNEIERI-LKTMVADGFSPDCTTFSYLIEGLGRAGRLDDAVEIFHDMKEK
NCQPDSGTYNAMISNFISIGDFDECIKYYMGMLSNNCEPNVGTFTKIITAFLKGRKVADALQMFDEMLSQGVVPSTGTIT
LFIKYLCSYGPPYAALMIYKKTRKLGCKISLDAYKLLLMRLSKFG---KCGMLLSIWEEMQECGYSSDMEVYEYVISGLC
NIGQLENAVLVMEESLRKGFCPSRLVYSKLSNKLLASNKAERAYKLFLKIK
>C_fas
FLLPEEKLRGVFLQKLKGKFAVECALSNVGVDMNVEVLDRVVSSGNLSGEAMVTFFNWAVKQPMVPNDIDSYRVIIKALG
RRKFFKFMMELLYNMKIEGIGPDLTVLSIVIDSFVRAGFVSKAIQIFGNLDD--FGLERDTEALNVLLLCLCRRSHVGAA
SSVFHSTKGKIAFNNTTYNVIAGGWSKFGRVNELERV-MEAMEADGFTPDCTTFNYLLEGLGRAGRLDDAVEIFQGMKER
NCQPETGTYNAMIFNFLSVGDFDECMKYYKVMLSDNCEPNVDTFTRIITAFLKSRKVADALLMFDEMLSRGVVPSTSTIT
SFMKYLCSYGPPYAALMIYQKARKAGCVISMDAYKLLLMRLSKFG---KCGMMLNIWDEMQKCGHTSDRQVYEYIITGLC
NIGQLENAVLVMEEYLRKGFCPSRLVYSKLSNKLLASNKVDRAYNLFLKIK
>D_car
FLLPEEKLRGVFLQKLKGKAAIEQALDNVDVELSSELVAKVVNRGCLSGEAMVRFFEWARNRDEIGERIDVYNVIVKALG
RRKCFDHVMEMLSEMRLRGVIPNYETLFVVMDSFVKGKQVSRAIKMFLCLDE--FGWKRDTEALNVVLGCLCKRSYLCSA
CLLVKKMKGKVEFSVVTYNIVMSGWARCGNVGEFEKW-LEAMVGDGFEPDSCTHSYLIECLGRAGRMDEAVEIFENLEKD
GCVADICVYNAMMFNFLQIGDCDGCLRYYERMLRVKCDPNMDTYVRIIYGFLKARRVSDAIEMFDEMIGRGIIPNTGTVT
SFIELLCSYGPPHAMLMIYKKARKAGCIISLSAYKLLLMRLARFG---KCGMMLNIWDEMQESRYYSDVEVYQHIIIGLC
NNGQLENAVLVMEECLRKGFCPRRLVCRRLNYKMLTSNKVEAAYKLSLRV-
>G_max
FLPPEDKLRGVFLQKLKGRAAIESAF---------------------------------------------YHVIVKALG
RRKFFDFMMDALCDMRRNAIDGDLFMLSVVVDSFVRAGHVSRAIQVFGNLDD--LGVRRDTEALNVLLLCLCRRSHVGAA
NSVLNSMKGKVDFDVGTYNAVAGGWSRFGRVSEVERV-MREMEADGLRPDCRTFGFLIEGLGREGRMDEAVEILCGMKEM
NCQPDTETYNAVIFNFVSVGDFEECIKYYNRMLSDNCEPNLDTYARMINRFLRARKVADALLMFDEMLRRGVVPSTGTIT
TFIKRLCSYGPPYAALMIYKKARKLGCVISMEAYKILLMRLSMVG---KCGTLLSIWEEMQECGYSSDLEVYECIISGLC
NVGQLENAVLVMEEALRKGFCPSRLVYSKLSNRLLASDKSERAYKLFLKIK
>L_ang
FLPPEDKLRGVFLQKLKGKSAIEHALSNVDVQINVDILGKVVDSGNMSGESMVTFFNWALTQPLIPKNIETYCVIVKALG
RRKFFKFMIQVLHNMRVEKVEGDLFILSIVIDSYVRAGHVSKAIHVFMNLDDYFLGMSRDTEALNVLLLCLCRRNHAGAA
NSVLRSMKGKVVFDVATYNSVAGGWCRLGRVSEVERI-MKEMVDDGFSPNCVTFSFLIEGLGREGRMDEAVEVFCGMKER
NCAPDTACYNSMIFNFVSVGDFGECMKYYNEMLSGKCEPNVETYTRIINAFLKVRKVADALQMFDEMLMRGVVPSTGTIT
SFIERLCSYGPPFAALMIYKKASKLGCTISMDAYKIMLMRLSKFG---KCGTMLSMWQEMQECGYISDVEVYEFIISGLC
NLGQLENAVLVMEESLCKGFCPSRLVYSKLSNKLLASNKEETAYRLFLKIR
>M_gut
FLPPEDKLRGVFLQRFSGETAIHRALSGVGVELNDDVFAKVLNRGNLCGKSMVAFFNWAIEQPDLSKGIDSYHVVLKSLG
RRKFFVHMMEMLKDIRDKGMCPNSETLFIFMDSYVRARQVSKATKFFGELDK--YGLVFNEETFTVALKCLSQRSYVATA
CLLFNKMRDKVQCDCAMYNIIIGGWSKFGAVSEIEKY-LKVMVDEGVEPDCVTYSYVIEGFGRAGKIDDAVKIFKYLEEK
GSGLSGGVYNAVIFNCIASGDINGALKYYEEMLSNCFEPNIDTYTRFIVYFLKSRRVSDAIGMLDEMLGRGVIPSTGILT
GFIEPLCSYGPPYAALMVYKKARKAGCRISFTAYKLLLSRLSRFG---KFGMLLNILDEMQESGYSSDMQVYEYIINGLC
NTGKLETAVKVMEECIRKGFYPGKIICSKLNNMLMDSNKVEVAYKLFLKLR
>M_acu
ILTPDEKLRGVFLQKLRGRSAVESALSTVGVDLTEKIFADVLNRGSWSGEAMVSFFDWAMQQPKVTPCVETYNVMLKALG
RRKFFDFVGEILLRMKNADVQPNAETVEILMDSYLRARQVSKAVQLFRELEE--IGAKCNLESLNILLRCLCRRSHVKVA
NSVFNTTKGEIPFDNATYNEIIGGWAKFGRLDKVEHYWMMMMMTDGLSPDSVTFSHIIEALGRAGRIDDAVDVFEKLEER
GSARDTMTYNAMISNFISIGDFDRCIEYYKGMTQSECLPNVDTYTKLIGALLKGRRVADALELFDDMLGKGILPSTGMIT
CFIEPLCSFGPPHAAMLLYKKSRKAGCMLSLKAYKLLLMRLSRFG---KSGMVLKIWEEMQDNGYASDKEVYEYIVNVLC
NIGQVDNAVLVVEESLHKGFCLGRIVYSKLNNKLLEMNKIETAYRLFLKVK
>P_tri
FLSPEEKLRGVFVQKIKGKSGIERALTECSVDLSLDVVAKVLNRGNLGGEAMIMFFNWAIKQPMISKDVDSYNVVIRALG
RRKFIDFMVKFLHELRVEGVSMNSETLSIVIDSLVRARRVYKAIQMFGNLEEE-FGFERDAESLNVLLQCLCRRSHVGAA
NSYFNSVKGKIPFNCMTYNVIIGGWSKFGRVSEMQRV-FEEMEEDGFSPDCLSFSYLLEGLGRAGKIEDAVMIFGSLEEK
GCVPDTNVYNAMISNFISVGNFDECMKYYRCLLSKNCDPNIDTYTRMISGLIKASKVADALEMFDEMLDRGMVTKTGTVT
SFIEPLCSFGPPHAAMVIYTKARKVGCKISLSAYKLLLMRLSRFG---KCGMMLKIWDEMQESGYSSDMEVYEYLISGLC
NIGQFENAVLVMEESMRKGFCPSRFICSKLNNKLLASNKVERAYRLFLKIK
>P_alb
FLLPEEKLRGVFLQKLKGQTAIERAFLNTGVDMNVEVLGRVVNSGNLGGEAMVTFFNWAVKQPTVPKDIDSYRIVIKALG
RRKFLKFMMELLYNMKMEGMRPDLPMLSIVFDSFVRAGHVSRAIQIFGNGED--VGIESDMEALNVLLQCLCRRSHVGAA
NSIFNSMKGKIPFNIATYNVIIGGWSKFGEVNQIERV-LKEMVADGFTPDCATFSYLLEGLGRAGRMDDSVKIFHEMEKI
NCQPNTNTYNSMISNFLSIRDFDECMKYYKMLLNDSCKPNADTYYRLITAFLKARKVADALLMFDEMLSQGVIPSSGTIT
SFMKYLCSYGPPYAALMIYRKARKVGCVISINAYKLLLMRLSKFG---KCGMMLNIWDEMQKCGHSSGVEVYEYLVSGLC
NIGQLENAVLVTEECISKGFCPSRLVYSKLSNKLLALNKVDTAYKLFIKIK
>S_tor
FLLPEEKLRGIFLQKLKGKTTIERALSDVDVDMNVEVLDKVVSLGNLSGEAMVTFFNWAIKQPMVPKDIDSYRVIIKALG
RRKFFKFMMELLYNMKMEGIRPDLSMLSIVIDSFVKAGHVSKASQIFSNLDD--IGLECDTEALNVFLLCLCRRSRVGAA
TSIFHSMKGKIPFNNTTYNVIVGGWSKFGRVNEIERI-RKEMEADGFTPNCTTFNYVLEGLGRAGRMNDAVEIFHNMKKR
NYQPDIGTYNAMIFNCLSVKDFDECIKYYKIMLSDNCEPNVDTYTRIITAFLKARKVADALQMFDDMLSRGFFPSTGIIT
SILKYLCSYGPPYAALMIYKKARKVGCVISLDAYKLLLMRLSKFG---KCGMMLSTWEDMQKCGHTTDMEVYEYIISGLC
NIGQLENAALVMEECLRKGFCPSRLVYSKLSNKLLASNKVDRAYNLFLKIK
>V_vin
FLSPGEKLRGVFIQRLRGKAAIELALTNVGIDLTIDIVSEVINRGNLGGEAMVIFFNWAVKQPTIPKDVDTYNVIIKALG
RRKFIEFVVKVLKDMHIQGISPNYETLSIVMDSFIKARQVSKAIEMFRNL-EE-FGGKCDTESLNVLLQCLCQRSHVGAA
NLFFNAMKGGIPFNCMTYNIIIGGWSKYGKIGEMERC-LKAMVADGFSPNCLTFSHLIEGLGRAGRIDDAVEVFHHMEET
GCVPNACVYNALISNFISTRDFDECLKYYNFMVSSNCDPNMDTYTKLIVAFLKARKVADALEMLDEMVGRGMIPTTGAIT
SFIEPLCQYGPPHAAMMIYKKARKVGCRISLSAYKLLLMRLSRFG---KCGMLLNLWDEMQESGYSSDTEVYEYVINGLC
NIGQLDTAVLVMEESLHKGFCPSRLIRSKLNNKLLASNKVEMAYKLFLKIK
