# Supplementary material for: A genome resource for Acacia, Australia’s largest plant genus
Source: PLoS One. 2022 Oct 14;17(10):e0274267. doi: 10.1371/journal.pone.0274267 (PMC9565413; doi:10.1371/journal.pone.0274267)
Supplement: S4 File — (ZIP) [file pone.0274267.s004.zip › Supplementary_File_S4/OG0012797.aligned.fasta]

>A_pyc
VNRNPRFSTLNDEDIRYFEGILGNKNVIQDEERLIAANTDWMHKYKGSSKLLLLPQSTEEVSQILKYCNSRCLAVVPQGG
NTGLVGGSVPVSDEVIINFIMPLDLGAKGSCQIGGNVSTNAGGLRLVRYGSLHGSVLGLEAVLANGTVIDMLKTLRKDNT
GYDLKHLFIGSEGSLGIVTKVSVLTPPKLSSVNVAFLACKDYISIQKLLQEAKRRLGEILSAFEFLDGQSMNLVLNHLEG
ARNPLPASMHNFYVLIETTGSDESFDKQKLEAFLLHSMENELISDGVLAQDINQASSFWHLREGIPEALMRAGAVYKYDL
SIPVEKLYDLAEEMRTRLGNVANVVAYGHLGDGNLHLNISAPQYDDKILSQIEPYVYEWTSKHKGSISAEHGLGLMKANK
IFYSQTHETV
>A_tri
LHRNDSFSKLSLEDIDYFKKILGEKSVIQDEDVLSTANVDWMRKYKGSSQLLLKPRNTNEVSKILKYCNSRYLAVVPQGG
NTGLVGGSVPVFDEVIVSFMMPLDLGAKGSCQIGGNVSTNAGGLRFVRYGSLRGNVLGLEVVLPNGTIVDMLGTLRKDNT
GYDLKQLFIGSEGSLGIITKVSILTPLRLSSINLAFLACNDYLSCQKLLLEAKTKLGEVLSAFEFLDCESMELVLSYLDG
VRNPLPPS--NFYVLIETTGSNESHDKEKLESFFLHSMERGILSDGVMAQDMNQASSFWQIREGIAEALMKAGAVYKYDL
SLPIENLYKIVEEMRKRLGESAKVLGYGHLGDGNLHLNISTPVYDDTVFELIEPFVYEWTSKHRGSISAEHGLGLMKANE
IHYSKSSEAV
>A_coe
VQRNPSFATLNSEDVNRFKEMLGEKNVIEDEDRLATANIDWMRKYKGFSKLLLQPKSTQEVSEILKYCNSRCLAVVPQGG
NTGLVGGSVPVFDEVIINFIMPLDLGAKGSCQIGGNVSTNAGGLRYVRYGSLHGSILGLEVVQANGTVLDMLGTIRKDST
GYDLKQLFIGSEGSLGIITKVSILTPPRLSSTNLAFLACKDFFSCQKLLSESKRKLGEVLSAFEFLDNQSMDMVLTYLDG
VRNPLPPSVHNFYVLIETTGSNETHDKEKLEAFLLHSMESGLISDGVVAQDINQASSFWRIREGITEALMKAGAVYKYDL
SLPVEKMYNLVEKMRIRLGQRAKVLGYGHLGDANLHLNISTPEYDDTVLAQIEPFVYEWTSSHRGSISAEHGLGLMKANK
IHYSKSPETV
>A_tha
IQRNPLFSSLDSKDVSYFKEILGEKNVVEDKERLETANTDWMHKYKGSSKLMLLPKNTQEVSQILEYCDSRRLAVVPQGG
NTGLVGGSVPVFDEVIVNFIMPLDLGAKGSCHIGGNVSTNAGGLRLIRYGSLHGTVLGLEAVTANGNVLDMLGTLRKDNT
GYDLKHLFIGSEGSLGIVTKVSILTQPKLSSVNLAFIACKDYLSCQKLLVEAKRNLGEILSAFEFLDNNSMDLVLNHLDG
VRNPVS-SSENFYILIETTGSDETNDREKLEAFLLKSLEKGLVSDGVIAQDINQASSFWRIREGITEALQKAGAVYKYDL
SLPVEEIYNIVNDLRGRLGDLANVMGYGHLGDGNLHLNISAAEYNDKLLGLIEPYVYEWTSKHRGSISAEHGLGVMKANE
IFYSKSPETV
>C_can
VQRNPGFSTLNNEDIRYFEGILGDKNVIQDEEKLIAANTDWMHKYKGSSKLLLQPRSTQEVSQILKYCNSRCLAVVPQGG
NTGLVGGSVPLFDE----FIMPLDLGAKGSCQIGGNVSTNAGGLRLVRYGSLHGNVLGIEAVLADGTVLDMLKTLRKDNT
GYDLKHLFIGSEGSLGIVTKVSILTPPKLSSVN-------------KLLQEAKRKLGEILSAFEFLDSQSMNLVLSHLEG
ARNPLPTSMHNFYVLIETTGSDESSDQQKLEAFLLRSMENELVSDGVLAQDINQASSFWRLREGIPEALMRAGAVYKYDL
SIPVEKMYDLIEEMRARLGNAVNVVGYGHLGDGNLHLNVSAPQYDDKILAQIEPFVYEWTSKHNGSISAEHGVGLMKANE
IFYSKSRETV
>C_fas
LQRNPRYSTLNDEDVRYFEGIVGKKNVVQDEERLVAANTDWMHKYKGSSKLLLQPQSTEEVSKILKYCNSRCLAVVPQGG
NTGLVGGSIPVFDEFILAFIMPLDLGAKGSCQIGGNVSTNAGGLRLVRYGSLHGNVLGLEAVLADGTVIDMLKTLRKDNT
GYDLKHLFIGSEGSLGIVT--------------------------KELLQEAKRRLGEILSAFEFLDSQSMDLVLNHLEG
TRNPLPGTMHNFYVLIETTGSDESFDKQKLEAFLLHSMENELISDGVLAQDINQGSSFWRIREGIPEALLRAGAVYKYDL
SIPVEKLYNLVEEMRTKLGNVANVVGYGHLGDGNLHLNISAPQYDDKILSQIEPYVYEWTSKHRGSISAEHGVGLMKANK
ILYSQSSEAV
>D_car
--------------------------------------------------------------------------------
--------------------MPLDLGAKGSCQIGGNISTNAGGLRLVRYGSLHGTVLGLEAVLADGTILDMLGTLRKDNT
GYDLKHLFIGSEGSLGLITKISILTPPKLSSVNLAFLACSDYRSCQKLLLEAKRKLGEILSAYEFLDAQSLDLALKHLEG
ARNPLPPLMHNFYVLIETTGSDETSDKQKLEAFLLDSLESGLISDGVLAQDIQQASSFWHIREGIPEALLKAGGVYKYDL
SLPVEKMYDIVEEMRTRLGSAANVVGYGHLGDGNLHLNISVPQYDNTILAQIEPFVYEWTSKHHGSISAEHGLGFTKADK
IYYSKSLETV
>G_max
VQRNPRFSKLNDDDVRYLEGILGSKNVVQDEDKLVTSNTDWMHKYKGSSKLLLQPRTADQVSQILKYCNSRNLAVVPQGG
NTGLVGGSVPVFDEVIVSFIMPLDLGAKGSCQIGGNVSTNAGGLRLVRYGSLHGSVLGVEAVLANGTVLDMLKTLRKDNT
GYDLKHLFIGSEGSLGIVTKVSILTPPKLSSVNVAFLACKDYSSCQKLLQEAKGKLGEILSAFEFLDVQSMNLVLNHMEG
ARNPLP-SLHNFYVLIETTGSDESSDKQKLEAFLLGSMENELISDGVLAQDINQASSFWLLREGIPEALMRAGAVYKYDL
SIPLEHMYNLVEEMRSRLGNTANVIGYGHLGDGNLHLNISTSHYDDKILSHIEPYVYEWTSKHRGSISAEHGLGLMKANE
IFYSKSHETV
>L_ang
VQRNPRFSKLNDEDVRYFEEILGAKNVIQDDEKLIAANTDWMHKYKGSSKLLLQPRTTEQVSQILKYCNSRCLAVVPQGG
NTGLVGGSVPVFDEVIVSFIMPLDLGAKGSCQIGGNVSTNAGGLRLVRYGSLHGSVLGIEAVLANGTVLDMLKTLRKDNT
GYDLKHLFIGSEGSLGIVTKVSILTPPKLASVNVAFLACKDYSSCQKLLQEAKRKLGEILSAFEFLDSQSMNLVLNHLEG
ARNPLPSSQYNFYVLIETTGSDESSDKQKLEAFLLGSMENELISDGVLAQDINQASSFWLLREGIPEALMRAGAVYKYDL
SIPVENLYNLVDEMRTRLGNAANVVGYGHLGDGNLHLNISTSKYDDKILSQIEPFVYEWTSKHHGSISAEHGLGLMKANK
IFYSNSSDTV
>M_gut
PSRNPSFAMISCDDISYFKKILGEKGVVQEELKLDDANTDWMRKYKGSSKLMLQPRSTHEVSEILNYCNSRCLAVVPQGG
NTGLVGGSVPVHDEVIISYIMPLDLGAKGSCQIGGNVSTNAGGLRLIRYGSLHGSVLGLEVVLANGTVLDMLGTLRKDNT
GYDLKHLFIGSEGSLGIVTKVSILTPPKLSSVNLAFLACEDYVSCQKLLSEAKRKLGEILSAFEFLDVSAMDLVLKHLDG
IRDPLPSSKHNFYIVIETTGSMESHDKEKLEAFLLSSMESGLLTDGVIAQDINQASSFWRIREGIPEALMKAGAVYKYDL
SLPPEKMYDVVDEMRERLGTAANVVAYGHLGDGNLHLNISAREYDDSILSQIEPFVYEWTSKQRGSISAEHGLGLMKANK
IHYSKSAETV
>M_acu
IPRNPAFSNLNADDISYFRTILGERNVVEDEDRLSAANVDWMRKYQGSSKLLLLPKSSQEVSKILHHCNSRKLAVVPQGG
NTGLVGGSVPVHDEVIINFIMPLDLGAKGSCQIGGNISTNAGGLRFVRYGSLHGTILGLEVVLANGTILDMLGTLRKDNT
GYDLKHLFIGSEGSLGIVTKVSILTPPKLMSMNLAFLACKDFTSCQKLLLEAKRALGGVLSAFEFMDSHSMDLVLSHLDG
VRSPLPSSLYNFYILVETTGSDETYDKTKLEAFLLRSMEEGLILDGVVAQDINQSSSFWRIREGISEASVKVGAVYKYDL
SLPIDQFYGIVEEMRNRLGEAAKVVGYGHLGDGNLHLNIMTTRYDSDILAQIEPYVYEWTSKHKGSISAEHGLGLMKANK
IHYSKSPETV
>P_tri
VERNPSFSSLNSDDVSYFKGVLGEKNVVQDEDRLETANIDWMHKYKGSSKLLLLPRNTEEVSKILEYCNSRRLAVVPQGG
NTGLVGGSVPVFDEVIINFIMPLDLGAKGSCQIGGNVSTNAGGLRFVRYGSLHGNVLGLEAVLANGDVLDMLGTLRKDNT
GYDLKHLFIGSEGSLGIVTKVSILTPPKLSSVNIAFLACEDYLSCQKLLSEAKRKLGEILSAFEFLDSHAMDLVLNHLEG
VRNPLPSAVHNFYVLIETTGSDESYDKEKLEAFLLHSMESGLISDGVLAQDINQASSFWRIREGVPEALMRAGPVYKYDL
SIPVEKMYSLVEDMRLRLGQSANVVGYGHLGDGNLHLNISAPRYDDTILAQIEPYVYEWTSKHRGSISAEHGLGLMKANE
IFYSKSHETV
>P_alb
VHRNSRFSTLNDEDIRYFQGVLGNKNVIQDEERLIAANTDWMHKYKGSSKLMLLPRSTEEVSQILQYCNSRCLAVVPQGG
NTGLVGGSVPVFDEVIINFIMPLDLGAKGSCQIGGNVSTNAGGLRLVRYGSLHGNVLGLEAVLANGTVIDMLKTLRKDNT
GYDLKHLFIGSEGSLGIVTKVSILTPPKLSSVNVAFLACKDYISIQKLLQEAKRRLGEILSAFEFLDGQSMNLVLNHLEG
ARNPLPASMHNFYVLIETTGSDESFDKQKLEAFLLHSMENELISDGVLAQDINQASSFWHLREGIPEALMRAGAVYKYDL
SIPVEKLYNLAEEMRTRLGSVANVVAYGHLGDGNLHLNISAPQYDDMILSQVEPYVYEWTSKHKGSISAEHGLGLMKANK
IFYSQSPETV
>S_tor
VQRNPKYSTLNDEDVSYFEGILGKKNVIQDEERLVAANTDWMHKYKGSSKLLLQPRSTHEVSQILKYCNSRCLAVVPQGG
NTGLVGGSVPVFDEVIISFIMPLDLGAKGSCQIGGNVSTNAGGLRLVRYGSLHGNVLGLEAVLANGTVIDMLKTVLKDNT
GYDLKHLFIGSEGSLGIVTKVSILTPPKLSSVNVAFLACKDYIICGKLLQEAKRKLGEILSAFEFLDIQSMNLVLNHLEG
TRNPLP-TMHNFYVLIETTGSDEAFDKQKLEAFLLHAMENELISDGVLAQDINQSSSFWHLREGIPEALMRAGAVYKYDL
SIPVDKLYNLVEEMRTRLGNVANVVGYGHLGDGNLHLNISAPQYDDKILSQIEPYVYEWTSKHRGSISAEHGLGLMKANE
ILYSQSRETV
>V_vin
-----------------------------------------MRKYKGSSKLLLQPRSTEEVSQILKYCNSRCLAVVPQGG
NTGLVGGSVPVFDEVIINFIMPLDLGAKGSCQIGGNISTNAGGLRLVRYGSLHGNVLGLEAVLANGTVLDMLGTLRKDNT
GYDLKHLFIGSEGSLGVVTKVSILTPPKLSSVNVAFLACKDYLSCQKLLLEAKRKLGEILSAFEFIDNQSFNVVLNHLEG
ARNPLPPSMHNFYVLIETTGSDESYDKEKLEAFLLHSMEGGLVSDGVLAQDINQASSFWHIREGIPESIMKAGAVYKYDL
SIPVEKMYDLVEEMRVRLGHSAKVMGYGHLGDSNLHLNISTPQYDDAILAQIEPFVYEWTSKHRGSISAEHGVGLMKANK
IHYSKSAETV
