# Supplementary material for: A genome resource for Acacia, Australia’s largest plant genus
Source: PLoS One. 2022 Oct 14;17(10):e0274267. doi: 10.1371/journal.pone.0274267 (PMC9565413; doi:10.1371/journal.pone.0274267)
Supplement: S4 File — (ZIP) [file pone.0274267.s004.zip › Supplementary_File_S4/OG0012713.aligned.fasta]

>A_pyc
LAGSGLASLGCVKLTDLVPSEGLPSDAYKRSVSTLSQSLAQFSAAIIQFPASDGALLRSGLESARLYFHQRESYPPP-DV
IHTSESREWCKTSGYYADPHLWQETYDFRPGLTPPEPNN--PIEFPPSGLPDIFALFGKAARVILDAISFHLNLRSSPFT
EILDNVPLRSREVSSSVLSVCCHARPSFQGAQHHNITAQEDGQLVMY-PDHDHQVDKSLISLVKSDKVGLYVKDFQGRWI
LVDGDLGPQDAVVYPGLALYQATAGYVNPAVRKTEV-NMEGNMFGRCSLAFKLMPKSMASLNCSEMRAAGHGVESQFQLP
VPVDDFMQRTHPTDHLLNKNGFQCFSFPPNHDGSMKTLMRRRKQNT-KSKPLPPSKRLRLEAQRVLKERVQDIADKKGIK
LRFCNLKECESHIHTIDSPCANIRMEIGWPPGVPFVHPHDLPNKAKLGFLEAYEPG
>A_tri
MAGTGLPTLGRIRLSDLIASDGLPSDSYKISVSTLSQSLAQYSAAIIQLPPGEEALLRSALESARLYFHQRT-YTSP-DI
RRSNDPRGWCKTSGYYTDPQLWLETYDYRPGLTPTEPTS--PMEFPPAGLPDIFSIMGKAARDLLDAVTFSLDLRSFSFS
DILDNVPLRGGEISASVLSVCCHARPSFQGA-HHTLVGQEDSKFVMF-SDHEPQIDKSLITIVKSERAGLRIRDAHGQWL
LVDGDLGPEDAVVYPGLALYQATAGYISPALLRTELGDMQGGLYGRCSLVFKLMPQSVAILHCSAMTRAGHGVGAQFQLP
ITVEEFMQRAQPPEQLVGRHGYASYSFPAPREGSLKVVLKRRKGVA-RSKPLAPSKRLRLEAQRVLKDRVQEIADKKGIK
LRFCSLKECEDHVRALESPCGSVRMEIGWPPGVPFVHPHDLPNKSKLAFLEAYEPG
>A_coe
MAGNGLPSLGRVKLTDLIATDGLPSDSYKISVTTLTQSLAQYSAAIIQLPTLDAALLRSGLESARLYFHQRASYPPA-EM
IHTN-SREWCKTSGYYADPQLWQETFDYRPGLTPTEPSN--TIEFPPAGLPDLFSLLGKAARDILDAICYSLNLRSSAFT
GILDNVPLKVREISSSVLSVCCHSRPSFQGAQHHGLT-QEDSHLVMF-SDHEQQADKSLITIVKADRPGLHVRDFHGRWM
LVDVDLGPQEAIIYPGLALYQATAGYMSPAFHRVEMGNLQGHMYGRCSLGFKLMPKSMASLNCSEMSAAGHGVEAQFQLP
IAVDDFMQRSHSTDQIFTRHSFPSYNFPATQEGSLKPLLKRKKNNSTRCKPLPPSKRLRLEAQRVLKERVQDIADKKGIK
LRFCNLKECEGHIHALDSPCGSIRMEIGWPPGVPFVHPHDLPNKAKLGFLEAYEPG
>A_tha
MAGNGMPTLGRVKVCDLVPSEGLPSDSYKLAVTTLSQSLAQYSAAIIQFPASDGALLRSGLDSARLYFHQRDSYPATNNM
IHTNDSQEWCKTSGYYADPQSWQESYEYRPGLTPTEPSN--SMEFPPAGLPDIFALLGKAARVVLDAIGFYLNLRSCPFT
EILDNVPLRNCEVSSSVLSVCCYARPSFHGAQHHSLT--EDEQLILY-SDHDHQLDKSLISFVKSDKAGLHIRDMHGQWI
LVDVDLGPQEAVVYPGLALYQATAGYVSPAVHRTDLNSLQGSIEGRFSLAFKLMPKSMTNLSCSEMRAAGHGVEAQFQLP
VSVDDFMQRSHSNDELFNRQTLQSFIVPQSQDGSMKQLKKRRKSDS-RCKPLPPSKRLRLEAQRVLKERVQEIADKKGIK
LRFCNLKECENNHNVMNSPCANIRREIGWPHGVPFVHPHDLPNKAKIGFLETYEPG
>C_can
MAGNGLPSLGRVKLTDLVPPEGLPSDSYKISVSTLSQSLAQFSAAIIQFPASDGALLRSCLESGRLYFHQKASYPPA-DI
IHTSESREWCKTSGYYADPHLWQETYDYRPGLTSSETNN--SIELPPAGLSDIFALFGKAARDILDAISFHLNLRSSPFS
EILDNVPLRNREISSSVLSVCCHARPSFQGTQHHNIATQEDGQLVMY-SDHDHQVDKSLICLVKSDKAGLHIRDFQGRWI
LVDGDLGPQEAVVYPGLALYQATAGYVNPALHKTEI-NMEGNMYGRCSIAFKLMPKSMTSLNCSEMRAAGHGVEAQFQLP
VPVDDFMQRSHPTDHLFNRPAFQCFSFPPTQDGSMKTLMRRRKQNS-KSKPLPPSKRLRLEAQRVLKERVQDIADKKGIK
LRFCNLKECESHIHTLDSPCANIRMEIGWPPGVPFVHPHDLPNKAKLGFLEAYEPG
>C_fas
MAGSVLPSLGRVNLIDLVPSEGLPTDSYKISVSTLLQSLAQFSAAIIQFPTSDGALLRAGLESARLYFHQRASYQPA-DV
IHAIDTREWCKTSGYYADPDFWQETYDYRPGLTPLEPNN--SIELPPAGLPDIFPLFGKAARDILDAISFHLNLRSSPFS
EILDSIPLRNREISSSVLSVLCHARPSFQGAQ-HNIASQDDGQFIMY-TDHDHQVDKSLISLVKSDKPGLHIRDFQGHWI
LVDGDLGPLEAIVYPGLALYQATAGYVNPALLKTEI-NMEGNVYGRCSLAFKLMPKSMTSLSCSEMRAAGHGVEAQFQLP
VLVDDFMQRSHPIDHLFNRPGFQCFNFQSVQDGSIKTMMRKRKQIS-KSKPLPPSKRLRLEAQRVLKEKVQDIADRKGIK
LRFCNLKECESHIHTLDGPCANIRMEIGWPPGVPFVHPHDLPNKAKLSFLEAYEPG
>D_car
MDSNGLPTLARVKLTDLIATEGLPSDAYRLSIATLSQSLAHYSAAIIQLPGGDGALLNSCLESARLYFHHKPSYPSA-DI
SHINDSREWCKTSGYYADTRLWLETYDYRPGLTPTGPDS--EFEFPPAGLSDIFVLLGKAARDILDAISYYLNLRSSAFT
EILDNVPLRNSDISSSVLSVSCHGRPSFQGEQHHSLTTQEDDHLVMF-SDPEHQVDKSLLSLIKSDKAGLHVRDYNGRWV
LVDGDLGPEEAIIYPGLALYQATAGYVSPALYRTDIGNHQGTMCGRCSVSFKLMPKSLASLNCSEMRAAGHGVESQFQIP
VPVDDFMQKSHSTDQLFNRQNFPSFSFDPAQDGSIKPPMRKKKNNS-RCKPLPPSKRLRLEAQRVLKERVQDIADQKSIK
LRFCSLKECENHIHNVDSPCAHTRMEIGWPPGVPFVHPHDLPNKAKIGFLETYEPG
>G_max
MAGSGLPSLGRVKLTDLVPSDGLPSDSYKISVSILSQSLAQFSAVIIQFPASDGALLRSSLESARLYFHQRETYPPA-DI
IHTSESREWCKTSGYYADPHLWQETYDYRPGLTPSEPNN--SIEFPPAGLPDIFALFGKAARDILDAISYHLNLRSSPFV
EILDNVPLRNREISSSVLSVCCHARPSFQGPQHHNITTQEDGPLIMY-PDHDHQVDKSLLSLVKSDRAGLHVRDFQGRWI
LVDGDLGPQEAIVYPGLALYQATAGYVNPALHKTEI-NMEANMYGRCSLAFKLLPKSMTNLDCSEMRVAGYGIEAQFQLP
VPVDDFMQRSHPTDHLFNRPSLQCFNFQPTHDGSMKTLMRRRKQNP-KSKPLPPSKRLRLEAQRVLKERVQDIADKKGIK
LRFCNLKECESHIHSVDSPCANIRMEIGWPLGVPFVHPHDLPNKAKLGFLEAYEPG
>L_ang
MAGNGLPSLGRVKLADLAPSEGLPTDSYKISVSTLSQSLAQFSAVIIQFPASDGALLRSGLESARLYFHQRASYPPP-DI
IHTGDSHEWCRTSGYYADPHLWQETYDYRPGLTLSEPNN--SIEFPPAGLPDIFALFGKAARNILDAISFHLNLRSSPFT
EILDNVPLRNKEISSSVLSVCCHARPSFQGGQHHNIATQEDGQLVMYPPDHDHQVDKSLISLVKSDRAGLHVRDYQGRWI
LVDGDLGPQEAILYPGLALYQATAGYVNPALHKTEI-NMEANMYGRSSFAFKLMPKSMTSLSCSEMRAAGHGVEAQFQLP
VAVDDFMQRSHPTD-LFNRPGFQCFNFPPPQDGSMKIPMRRTKQNS-KNKPLPPSKRLRLEAQRVLKERVQDIADKKGIK
LRFCNLKECESHIHTLDSPCANIRMEIGWPPAVPFVHPHDLPNKAKLGFLEAYEPG
>M_gut
MAGNGLPTLGRVKLVDLIPTEGLPSDTYKLSVSTLSQSLAQYSAAIIQFPITDGALLNSCLESSRLYFHHKPSFPSA-DI
I---ESRDWCKTSGYQADPQTWQENYDYRPGLTLLEPVNEIEIEIPPAGLVHLFGLLGKASREILDAISFYLNLRSSPFT
EILDSVPLRNREISSSVLSVSCNGRPSFQGL-HRNLTTQEDGQIVMF-SDHDYQVDRTLLTITKSDKAGLHVRDFHGNWV
LVDGDLGPEEAVVYPGLALYQATAGYINPAMHRTDISGFQDSIYGRFSLAFKLMPKSIASLDCSEMRAAGHGVEAQFQIP
VQVDDFMQRS--TDQLLNRNSFATFGFPTGQEGCIKPTMQQRKKNNTRCKPLPPSKRLRLEAQRVLKERVQEIADKKGIK
LRFCTLKECENHVQSIDSPCAGVRLEIGWPTGVPFVHPHDLPNKAKIGFLETYEPG
>M_acu
VVGSILPSLGRVRLADLVASEGLPPDSYKISVSTLTQSFAQYSAAIIELPPGDSALLRSGLESARLFFHQRA-YPPA-DM
VHTNETREWCKTSGYYADPQLWQETYDYRPGLTAAEPHG--SMEFPPAGLPDIFAVLGKAARDVLDAISFSLNLRSFSFA
EILDNMPLRSREISSSVLSVCCHSRPSFQGAQNHNLTAQEDGQLVMF-PDHEHQVDKALITLVKSDMAGLHIKDFHGRWI
LVDGDLGPQDAIIYPGLALYQATAGYVSPAMLRVEMGNLQSNMYGRCSLAFKLMPRSMASLSCSEMRAAGHGVEAQFQIP
IPVDDFMQRSHSTDQ-FAKLNYPSYAFQPGQDASMKPHIKSKKDKT-RCKPLPPSKKLRLEAQRVLKERVQDIAEKKGIK
LRFCNLKECEGHMLSMDSPCGNIRMEIGWPPGVPFVHPHDLPNKAKLGFLEAYEPG
>P_tri
MAGNGLPPLGRVKLSDLVPSEGLPSESYKLSVTTLSQSLVQYSAAIIQFSSSDGALLRSGLDSARLYFHQRSSFPAP-DM
IHTNDSREWCKTSGYYMDPQLWQETYDYRPGLTPIEPNN--TMEIPPGGLPDIFCLLGKAARDILDAISFYLNLRSSPFT
EILDNVPLRNREISSSVLSVCCHARPSFQGTQHHNLTAHEDGQLVMY-PDHENQVDKSLISLVKSDKPGLHIRDLHGRWV
PVDVDLGPQEAIVYPGLALYQATAGYVNPALLRTEFNSMQGSMYGRCSLAFKLMPKSMTSLNCSEMRAAGHGVEAQFQLP
IPVDDFMQRSHPTDQLFNRHNFQSFSFPTAQDGSAKPLMRRRKNNS-RCKPLPPSKRLRLEAQRVLKERVQDIADKKGIK
LRFCNLKECENHIHALDSPCANIRMEIGWPPGVPFVHPHDLPNKAKISFLEAYEPG
>P_alb
MAGSGLASLGCVKLTDLVPSEGLPSDAYKRSVSTLSQSLAQFSAAIIQFPASDGALLRSGLESARLYFHQRESYPPS-DV
IHTSESREWCKTSGYYADPHLWQETYDYRPGLTPPEPNN--AIEFPPSGLPDIFAIFGRAARVILDAVSFHLNLRSSPFT
EILDNVPLRSREVSSSVLSVCCHARPSFQGAQHHNITTQEDGQLVMY-PDHDHQVDKSLISLVKSDKVGLYVRDFQGRWI
LVDGDLGPQDAVVYPGLALYQATAGYVNPAVRKTEV-NMEGNIFGRCSLTFKLMPKSMASLNCSEMRAAGHGVESQFQLP
VPVDDFMQRSHSTDHLLNRNGFQCFNFPPNHDGSMKTLMRRRKQNT-KSKPLPPSKRLRLEAQRVLKERVQDIADKKGIK
LRFCNLKECESHIHTMDSPCANIRMEIGWPPGVPFVHPHDLPNKAKLGFLEAYEPG
>S_tor
MAGSGLPSLGRVKLTDLVPSEGLPSDSYKISVSTLWQSLAQFSVAIIQFPASDGALLRSSLESARLYFHQRESYPPA-EV
IHTSDSREWCKTSGYYADPQFWQETYDYRPGLTSSEPNN--SIEFPPSGLPDVFALFGKAARVILDAISFHLNLRSSPFT
KILDNVPLRDREISSSVLSVCCHARPSFQGAHHHNIATQEDGQLVMY-PDHDHQFDKSLISLVKSDKVGLYVRDFQGRWI
LVDGDLGPQEVVVYPGLALYQATAGYVNAALHKTEI-NMEGNMFGRCSLSFKLMPKSMSSFNCSEMTAAGHGVESQFQLP
VPVDDFMQRSHPTDHLFNRPGFECFNFPPTHDGSMKTLMRRRKQNS-KSKPLPPSKRLRLEAQRVLKERVQDIADKKGIK
LRFCNLKECESHIHNLDSPCANIRMEIGWPSGVPFVHPHDLPNKAKLGFLEAYEPG
>V_vin
MAGNSLPSLGRVKLCDLIACEGLPSDSYKLSVSTLSQSLAQYSAAIIQFPSSDGALLRSGLDSAHLYFHQRASYPAA-DM
IHNNESREWCKTSGYYADPQQWQETYDFRPGLTPPESNS--GLEFPPAGLPDIFSLLGKAARDILDAISFYLNLRSSPFT
EILDNVPLRSREISSSVLSVCCYGRPSFQGPQHHNLTTQEDGQLVMF-SDHEHQVDKSLITLVKSDKAGLHVRDFHGRWV
LVDGDLGPQEAIVYPGLALYQATAGYVGPALHRTEISNMQGNMYGRCSLAFKLMPKSMTSLNCSEMRAAGHGVEAQFQLP
VPVDDFMQRSHPTEQLFNRNNFPSFNFPTAQDGSMKPLMRRRKNNS-RCKPLPPSKRLRLEAQRVLKERVQDIADKKGIK
LRFCNLKECESHIHTLDSPCANTRMEIGWPPGVPFVHPHDLPNKAKIGFLEAYEPG
