# Supplementary material for: A genome resource for Acacia, Australia’s largest plant genus
Source: PLoS One. 2022 Oct 14;17(10):e0274267. doi: 10.1371/journal.pone.0274267 (PMC9565413; doi:10.1371/journal.pone.0274267)
Supplement: S4 File — (ZIP) [file pone.0274267.s004.zip › Supplementary_File_S4/OG0013037.aligned.fasta]

>A_pyc
VVLPTNESSQRLLRIRHTCAHVMAMAVQKLYPDAKVTIGPWIENGFYYDFDMEPLTDKDLKRIKKEMDRIVGKNLPLVRE
EVSRDEAQRRILTLNEPYKLEILDSIKEEPITIYHIGNEWWDLCAGPHVETTGNINKKAVELESVAGAYWRGDEKKPMLQ
RIYGTAWENEEQLKAYLHFKEEAKRRDHRRLGQDLDLFSIQDEAGGGLVFWHPKGAIVRHIIEDLWKRIHMERGYDLLYT
PHVAKADLWKISGHLDFYKENMYDQMNIEDELYQLRPMNCPYHILVYKRRLHSYRDFPIRVAELGTVYRYELSGSLHGLF
RVRGFTQDDAHIFCLDDQIKDEIRGVLDLTEEILLQFGFDKYEVNLSTRPEKFVGDDNIWEKATSALRDALDDKGWSYQV
DEGGGAFYGPKIDLKIEDALGRKWQCSTIQVDFNLPQRFDITYVDSNTEKKRPIMIHRAILGSLERFFGVLIEHYAGDFP
LWLAPVQARVLPVTDAQLGYCNDVTKKLKANGIRAEVYHGERLPKLIRNAEKQKIPLMAVVGQKEVETSTVTVRSRFAGE
LGNMSVDDFISR
>A_tri
VVLPTNESSEQLLRIRHTCAHVMAMAVQKLFPDAKVTIGPWIDDGFYYDFDMEPLTDKDLKRIKKEMDRIISRNLPLIRE
EVSKEEALERIKALNEPYKVEILESIKSEPITIYHIGNEWWDLCAGPHVERTGNISKNAVELESVAGAYWRGNENKAMLQ
RIYGTAWETEEQLKAYLHFKEEAKRRDHRRLGQDLDLFSIQEEAGGGLVFWHPKGSIVRHLIEDSWKKLHMEHGYQLVYT
PHVAKADLWKISGHLDFYKENMFDQMKIEDEHYLLRPMNCPYHILLYKHKLHSYRDFPIKVAELGTVYRYELSGSLHGLF
RVRGFTQDDGHIFCLPDQIKDEIKGVLDLTEEILMQFGFNKYEVNLSTRPEKAVGSNDIWEEATTALKDALDDKGWDYQI
DEGGGAFYGPKIDLKIEDALGRKWQCTTVQVDFNLPQRFDLYYVDSNTERRRPIMIHRALLGSMERFFGILIENYAGDFP
LWLSPIQARILPVTDSQIGYSKEMLARLKAEGIRTELCHGERLPKLIRNAEKQKIPLMAVVGPKEMENQTLTIRSRQSGE
LGSMSIEDFINK
>A_coe
VVLPTNDSSENLLRIRHTCAHVMAMAVQKLFPDAKVTIGPWIESGFYYDFDMEPLTDKDLKKIKKEMDRIISRNLPLVRE
EISREEAEKRIQAINEPYKMEILDGIKEDPITIYHIGNEWWDLCAGPHVESTGKINKKALELESIAGAYWRGDENKQMLQ
RIYGTAWESEDQLKAYRHFKEEAKRRDHRRIGQDLDLFSIQDDAGGGLVFWHPKGAIVRHIIEDAWKRMHIQHGYDLLYT
PHVAKADLWQISGHLDFYKENMYDQMKIEEELYQLRPMNCPYHILIYKRKLHSYRDFPIRVAELGTVYRYELSGALHGLF
RVRGFTQDDAHIFCLEDQIKDEIRGVLDLTEEILLQFGFNKYEVNLSTRPEKSVGGDDIWEKATTALRDALDDKGWDYQT
DEGGGAFYGPKIDLKIEDALGRKWQCSTVQVDFNLPQRFDITYVDSNSEKKRPIMIHRAVLGSLERFFGVLIEHYAGDFP
LWLSPIQARMLPVTDTQLDYCNEVTSRLKASGIRAEISHGERLPKLIRNAEKQKIPLMAVVGPKEVETQSVTVRSRFSGE
LGTMTIEEFISK
>A_tha
VVLPSNESSDKLLKIRHTCAHVMAMAVQKLFPDAKVTIGPWIDNGFYYDFDMEPLTDKDLKRIKKEMDRIISRNLPLLRE
EVSREEAKKRIMAINEPYKMEILDGIKEEPITVYHIGNEWWDLCAGPHVETTGKINKKAVELESVAGAYWRGDEKRQMLQ
RIYGTAWESEEQLKAYLHFKEEAKRRDHRRIGQDLDLFSIQDEAGGGLVFWHPKGAIVRNIIEESWKKMHVEHGYDLIYT
PHVAKADLWKISGHLDFYRENMYDQMEIEDELYQLRPMNCPYHILLYQRKRQSYRDLPIRVAELGTVYRYELSGSLHGLF
RVRGFTQDDAHIFCLEDQIKDEIRGVLDLTEEILSRFGFNKYEVNLSTRPEKSVGGDDIWEKATCALRDALDDKGWSYEV
DEGGGAFYGPKIDLKIEDALGRKWQCSTIQVDFNLPQRFDITYVDTNSDKKRPIMIHRAVLGSLERFFGVLIEHYAGDFP
LWLSPVQVRVLPVTDNQLEFCKEVSKKLRACGVRAELCHGERLPKLIRNAETQKIPLMAVVGPKEVETGTVTVRSRFGGE
LGTIPVDDLINK
>C_can
IVLPTNESSQRLLRIRHTCAHVMAMAVQKLYPDAKVTIGPWIQNGFYYDFDMEALTDKDLKRIKKEMDRIIGRNLPLVRE
EVSRDEAHRRIMTLNEPYKIEILESIKEEPITIYHIGNEWWDLCAGPHVETTGNINKKAIELESVAGAYWRGDEKKPMLQ
RIYGTAWENEEQLKAYLHFKEEAKRRDHRRLGQDLDLFSIQEDAGGGLVFWHPKGAIVRHIIEDLWKRIHVERGYDLLYT
PHVAKADLWKISGHLDFYKENMYDQMSIEDELYQLRPMNCPYHILVYKRKLHSYRDFPIRVAELGTVYRYELSGSLHGLF
RVRGFTQDDAHIFCLEDQIKDEIRGVLDLTEQILLQFGFDKYEVNLSTRPEKAVGDDNIWEKATTALRDALDDKGWTYQI
DEGGGAFYGPKIDLKIEDALGSG------SVDFNLPQRFDITYVDSNTEKKRPIMIHRAVLGSLERFFGVLIEHYAGDFP
LWLSPVQARVLPVTDTQLEFCNEVTNKLKLNGIRAEVCHGERLPKLIRNAEKQKIPLMAVVGPKEVETHTVTVRSRFGGE
LGTMPVDDFISR
>C_fas
--------------------------------------------------------------------------------
---------------------------------------------------------KAVELESVAGAYWRGDEKKPMLQ
RIYGTAWENEEQLKAYLHFKEEAKRRDHRRLGQDLDLFSIQDDAGGGLVFWHPKGATVRHIIEDLWKRIHLERGYDLLYT
PHVAKAELWKISGHLDFYRENMYDQMNIEDELYQLRPMNCPYHILIYKRKLHSYREFPIRVAELGTVYRYELSGSLHGLF
RVRGFTQDDAHIFCLEDQIKDEIKGVLDLTEEILLQFGFDKYEVNLSTRPEKSVGDDDIWEKATCALKDALDNKGWSYQI
DEGGGAFYGPKIDIKIEDALGRKWQCSTIQVDFNLPQRFDITYVDSNTEKKRPILIHRAVLGSLERFFGVLIEHYAGDFP
LWLSPVQARVLPVTDTQLEYCNDVTVKLKANGIRAEVCHGERLPKLIRNAEKQRIPLMAVVGQKEVETQTVTVRSRFGGE
LGTMSIDDFISR
>D_car
IVLPTNQSSAKLLRIRHTCAHVMAMAVQKVFPDAKVTIGPWIDNGFYYDFDMEPLTDKDLKRIKKEMDRIIGRNLPLVRE
EVTREEARERIAAINEPYKMEILESIREEPITIYHIGNEWWDLCAGPHVESTGNINRKAVELESVAGAYWRGDTDKPMLQ
RIYGTAWENEEQLKAYAHFKAEAKRRDHRRIGQDLDLFSIQDEAGGGLVFWHPKGSIVRHLIEDAWKKIHIRQEYDLLYT
PHVARADLWKISGHLDFYRENMYDQMNIEEELYQLRPMNCPYHILIYKRKPHSYRDFPIRVAELGTVYRYELSGALHGLF
RVRGFTQDDAHIFCLEDQIKDEIRGVLDLTEEILLQFGFEKYEVNLSTRPEKSVGNDDIWEKATLALKDALADKGWNYEI
DEGGGAFYGPKIDLKIEDALGRKWQCSTIQA-----KRFDITYVDSDSVKKRPIMIHRAVLGSLERFFGVLIEHYAGDFP
LWLSPIQARILPVTDMQLDYCKEVTRKMKANGIRAEVCSGERLPKLIRNAEKQKIPLMAVIGPKEVETRTVTVRSRFSGE
LGSMAIDDFIRQ
>G_max
LVLPSNESSEMLLRIRHTSAHVMAMAVQKLYPDAKVTIGPWIENGFYYDFDMEPLTDKDLKRIKKEMDRIIGKNLPLVRE
EVSRGEAHRRISALNEPYKLEILESIKDDPITIYHIGDEWWDLCAGPHVDSTGHINKKAVELESIAGAYWRGDERKPMLQ
RIYGTAWENEEQLKAYLHFKEEAKRRDHRRLGQDLDLFSIQDDAGGGLVFWHPKGAMVRHIIEDFWKKIHMKRGYDLLYT
PHVAKADLWKISGHLDFYKENMYDQMSVEDELYQLRPMNCPYHILVYKSKLHSYRDFPIRVAELGTVYRYELSGSLHGLF
RVRGFTQDDAHIFCLDDQIKDEIRGVLDLTEEILLQFGFEKYEVNLSTRPEKAVGDDDIWEKATSALEDALDDKGWTYQI
DDGGGAFYGPKVDIKIEDALGRKWQCSTIQVDFNLPQRFDITYVDSNTEKRRPIMIHRAVLGSLERFFGILIEHYAGDFP
LWLSPIQARVLPVTDAQLEYCNVVTNKLKMYGIRAEVCHGERLPKLIRNAEKQKIPLMVVVGSKEVETETVTVRSRFGGE
LGTMPVDDFIDR
>L_ang
IVLPTNQSSDTLLRIRHTCAHVMAMAVQKLYPDAKVTIGPWIENGFYYDFDIEALTDKDLKRVKKEMDRIISRNLPLVRE
EVSRDEALRRITALNEPYKMEILESIKEEPITIYHIGEEWWDLCAGPHVESTGNINKKAVELESVAGAYWRGDERKPMLQ
RIYGTAWENEEQLKAYLHFKEEAKRRDHRRLGQDLDLFSIQDDAGGGLVFWHPKGAIVRHIIEDLWKKIHMEHGYDLLYT
PHVAKADLWKISGHLDFYKENMYDQMSIEDELYQLRPMNCPYHILLYKRKLHSYRDFPIRVAELGTVYRYELSGSLHGLF
RVRGFTQDDAHIFCLDDQIKDEIRGVLDLTEEILLKFGFDKYEVNLSTRPEKAVGDDDIWEKATSALKDALDDKGWTYQI
DEGGGAFYGPKIDLKIEDALGRKWQCSTIQVDFNLPQRFDITYVDSNTEKKRPIMIHRAVLGSLERFFGVLIENYAGDFP
LWLSPIQARVLPVTDTQLEYCKDVTKKLKRNGIRAEVCHGERLPKLIRNAEKQKIPLMAVVGAKEVETETITVRSRFGGE
LGTMSVDDLISR
>M_gut
IVLPTNKSSEKLLRIRHTCAHVMAMAVQKIYPDAKVTIGPWIENGFYYDFDMEPLTDKDLKKIKKEMDRIIGKNLPLIRE
EVSRDEAHKRIIDVKEPYKIEILESIKEEPITIYHIGNEWWDLCAGPHVESTGNINRKAIELESVAGAYWRGDTNKPMLQ
RIYGTAWENEEQLKAYLHFKEEAKRRDHRRIGQDLDLFSIQDEAGGGLVFWHPKGAIVRHIIEDAWKKIHIQRGYDLLYT
PHVAKGDLWKISGHLDFYKESMFDQMKIEEELYQLRPMNCPYHILVYKRKQHSYRDFPIRVAELGTVYRYELSGSLHGLF
RVRGFTQDDAHIFCLDDQIKDEIRGVLDLTEEILLQFGFDKYEVNLSTRPEKSVGGDDIWDKATSALKDALDDKGWNYQI
DDGGGAFYGPKIDLKIEDALGRKWQCSTIQVDFNLPQRFNITYVDSDQEKKRPIMIHRAVLGSLERFFGVLIEHYAGDFP
LWLSPIQARLLPVTDIQLEYCNEVCKRLKENGIRAEVCSGERLPKLIRTAEKLKIPLMAVVGPKEVETQALTVRSRFGGE
LGTMSVDDFISK
>M_acu
IVLPTNESSEKLLRIRHTCAHVMAMAVQRLFPGSKVTIGPWIDNGFYYDFDMEPLTDKDLKRIKKEMDRIINRNLPLIRE
EVSREEAQTRIMAVNEPYKLKILESIEEEPITIYHIGNEWWDLCAGPHVDSTGHIDKKAVELESVAGAYWRGDVSKPMLQ
RIYGTAWETEEQLKAYLHLKEEAKRRDHRRLGQDLDLFSIQEDAGGGLVFWHPKGATVRHIIEDSWKKIHLQHGYDLLYT
PHVAKADLWKVSGHLDFYKENMYDQMNIEDELYQLRPMNCPYHILVYKRKLHSYRDLPMRVAELGTVYRYELSGSLHGLF
RVRGFTQDDAHIFCLDDQIKNEIRGVLDLTEEILLQFGFKKYEVNLSTRPEKFVGTDDIWEKATIALRDALDDKGWAYQI
DEGGGAFYGPKIDLKIEDALGRKWQCST--VDFNLPERFDISYVDSNAEKRRPIMIHRAVLGSLERFFGVLIEHYAGDFP
LWISPIQARVLPVTDTEVKYCTEVVSKLNSIGIRAELCYGERLPKLIRNAEKQKVPLMAVVGPKEVETQMVTVRSRFGGE
LGMMTIDEFIAR
>P_tri
LVLPTNDSSEKLLRIRHTCAHVMAMAVQKLYPEAKVTIGPWIENGFYYDFDMDPLTDKDLKRIKKEMDRIIGRNLPLARE
DVSRDEAQRRIMAVNEPYKMEILESIKEDPITIYHIGDEWWDLCAGPHVESTGNINRKAVELESVAGAYWRGDEKKPMLQ
RIYGTAWENEDQLKAYLHFKEEAKRRDHRRLGQDLDLFSIQDEAGGGLVFWHPKGAVIRHIIEDSWKKTHIEHGYDLLYT
PHVAKADLWKISGHLDFYRENMFDQMKIEDEQYQLRPMNCPYHILLYKRKLNSYRDFPIRVAELGTVYRYELSGSLHGLF
RVRGFTQDDAHIFCLEDQIKDEIRGVLDLTEEILLQFGFRRYEVNLSTRPEKSVGDDDIWEKATSALRDALDDKGWSFQI
DEGGGAFYGPKIDLKIEDALGRKWQCSTIQVDFNLPQRFDVTYVDSNTEKKRPIMIHRAVLGSLERFFGVLIEHYAGDFP
LWLSPVQVRILPVTDTQLEYCKEVISKLKGNGIRAEVCQGERLPKLIRNAEKQKIPLMAVVGPKEAETQTVTIRSRFSGE
VGTIEIDDFISR
>P_alb
VVLPTNESSQRLLRIRHTCAHVMAMAVQKLFPDAKVTIGPWIENGFYYDFDMKPLTDKDLKRIKKEMDRIIRRNLPLVRE
EVSRDEARRRIMALNEPYKLEILDSIKEEPITIYHIGNEWWDLCAGPHVETTGNINKMAVELESVAGAYWRGDEKKPMLQ
RIYGTAWENEEQLKAYIHFKEEAKRRDHRRLGQDLDLFSIQDEAGGGLVFWHPKGAIVRHIIEDLWKRVHMERGYDLLYT
PHVAKADLWKISGHLDFYKENMYDQMNIEEELYQLRPMNCPYHILVYKRRLHSYRDFPIRVAELGTVYRYELSGSLHGLF
RVRGFTQDDAHIFCLDDQIKDEIRGVLDLTEEILLQFGFDKYEVNLSTRPEKYVGDDDIWEKATSALRDALDDKGWSYQV
DEGGGAFYGPKIDLKIEDALGRKWQCSTIQVDFNLPQRFDITYVDSNTEKKRPILIHRAILGSLERFFGVLIEHYAGDFP
LWLSPVQARVLPVTDAQLGYCNDVTDQLKANGIRAEVCHGERLPKLIRNAEKQKIPLMAVVGQKEVETHTVTVRSRFAGE
LGTMSVDDFISR
>S_tor
LVLPTNDSSERLLRIRHTCAHVMAMAVQKLYPDAKVTIGPWIENGFYYDFDMEPLTDKDLKRIKKEMDRIIGKNLPLVRE
EVSRHEARRRILALNEPYKIEILDSIKEEPITIYHIGNEWWDLCAGPHVETTGNINKRAIELESVAGAYWRGDEKKPMLQ
RIYGTAWENEEQLKAYLHFKEEAKRRDHRRLGQDLDLFSIQDDAGGGLVFWHPKGSIVRHIIEDLWKKIHMERGYDLLYT
PHVAKADLWKISGHLDFYKENMYDQMSIEDELYQLRPMNCPYHILVYKRKLHSYREFPIRVAELGTVYRYELSGSLHGLF
RVRGFTQDDAHIFCLDDQIKDEIRGVLDLTEEILLQFGFDKYEVNLSTRPEKFVGDDDIWEKATSALKDALDDKGWSYQI
DEGGGAFYGPKIDLKIEDALGRKWQCSTIQVDFNLPQRFDITYVDSNTEKKRPILIHRAVLGSLERFFGVLIEHYAGDFP
LWLSPIQARVLPVTD-----------------------------------------------------------------
------------
>V_vin
IVLPTNESSERLLRIRHTCAHVMAMAVQKLFPDAKVTIGPWIENGFYYDFDMEPLTDKDLKRIKKEMDRIIGRNLPLIRE
EVSRDEAQRRIMAVNEPYKMEILDSIQEDPITIYHIGGEWWDLCAGPHVEYTGNINRKAVELESVAGAYWRGDEKKQMLQ
RIYGTAWENEEQLKAYLHFKEEAKRRDHRRLGQDLDLFSIQDEAGGGLVFWHPKGAIVRRIIEDSWKKIHIEHGYDLLYT
PHVARADLWKTSGHLDFYRENMYSQITIEDELYQLRPMNCPYHILIYKRKLHSYRDFPIRVAELGTVYRYELSGSLHGLF
RVRGFTQDDAHIFCLEDQIKDEIRGVLDLTEEILLQFGFSKYEVNLSTRPEKAVGADDIWEKATSALRDALDDKGWSYRI
DEGGGAFYGPKIDLKIEDALGRKWQCSTIQVDFNLPQRFDITYVDSNSEKQRPIMIHRAVLGSLERFFGVLIEHYAGDFP
LWLSPIQARVLPVTDTQLEYCNEVTNKLKANGIRAEVCHGERLPKLIRNSEKQRIPLMAVVGPKEVETQTVTVRSRFGGE
LGTMIVEDFISR
