# Supplementary material for: A genome resource for Acacia, Australia’s largest plant genus
Source: PLoS One. 2022 Oct 14;17(10):e0274267. doi: 10.1371/journal.pone.0274267 (PMC9565413; doi:10.1371/journal.pone.0274267)
Supplement: S4 File — (ZIP) [file pone.0274267.s004.zip › Supplementary_File_S4/OG0012669.aligned.fasta]

>A_pyc
MTTIRRFCCNDLLRFAYVNLDHLTETFNMSFYMTYLARWPDYFHVAEGPGNQIMGYIMGKVEGQGESWHGHVTAVTVAPE
YRRQQLAKKLMNLLEDISDKIDKAYFVDLFVRASNAPAIKMYEKLGYVIYRRVLRYYSGEEDGLDMRKALSRDTEKKSII
PLKRPITPDELEYD
>A_tri
MTTIRRFCCDDLLRFSHVNLDHLTETFNMSFYMTYLARWPDYFHVAEGPGNRIMGYIMGKVEGQGESWHGHVTAVTVAPE
YRRQQLAKKLMHLLEEISDKIYKAFFVDLFVRASNMPAIKMYEKLGYVIYRRVLRYYSGEEDGLDMRKALSRDVEKKSII
PLKRPVTPDELEYD
>A_coe
MTTIRRFCCNDLLRFSPVNFDHLTETFNMSFYMTYLARWPDYFHVAEGPGNQIMGYIMGKVEGQGESWHGHVTAVTVAPE
YRRQQLAKKLMNMLEDISDKIDKAYFVDLFVRASNTPAIKMYEKLGYVIYRRVLRYYSGEEDGLDMRKALSRDVEKKSII
PLKRPVTPDELEYD
>A_tha
MTTIRRFSCNDLLRFTSVNLDHLTETFNMSFYMTYLARWPDYFHVAEGPGNRVMGYIMGKVEGQGESWHGHVTAVTVSPE
YRRQQLAKKLMNLLEDISDKIDKAYFVDLFVRASNTPAIKMYEKLGYIIYRRVLRYYSGEEDGLDMRKALSRDVEKKSVI
PLKRPITPDELEYD
>C_can
MTTIRRFCCNDLLRFASVNLDHLTETFNMSFYMTYLARWPDYFHVAEGPGNRIMGYIMGKVEGQGESWHGHVTAVTVAPE
YRRQQLAKKLMNLLEEISDTIDKAYFVDLFVRASNAPAIKMYEKLGYVIYRRVLRYYSGEEDGLDMRKALSRDVEKKSII
PLKRPITPDELEYD
>C_fas
MTTIRRFCCNDLLRFASVNLDHLTETFNMSFYMTYLARWPDYFHVAEAPGNQIMGYIMGKVEGQGESWHGHVTAVTIAPE
YRRQQLAKKLMNLLEDISDKIDKGYFVDLFVRASNAPAIKMYEKLGYVIYRRVLRYYSGEEDGLDMRKALSRDVEKKSII
PLKRPVTPDELEYD
>D_car
MSTIRRFCCNDLLRFASVNLDHLTETFNMSFYMTYLARWPDYFHVAESPGNQVMGYIMGKVEGEGESWHGHVTAVTVAPE
YRRQQLAKKLMNLLEDISDKIDKAYFVDLFVRASNIPAIKMYEKLEYVIYRRVLRYYSGEEDALDMRKALSRDVEKKSVV
PLKRPVTPDELEYD
>G_max
MTTIRRFCCNDLLRFAAVNLDHLTETFNMSFYMTYLARWPDYFHVAEGPGNRIMGYIMGKVEGQGESWHGHVTAVTVAPE
YRRQQLAKKLMNLLEDISDNIDKAFFVDLFVRASNAPAIKMYEKLGYVIYRRVLRYYSGEEDGLDMRKALSRDVEKKSII
PLKRPVTPDELEYD
>L_ang
MTTMRRFCCNDLLRFTAVNLDHLTETFNMSFYMTYLARWPDYFHVALAPGNRIMGYIMGKVEGQGESWHGHVTAVTVAPE
FRRQQLAKKLMNLLENISDNNYNAYFVDLFVRASNAPAIKMYEKLGYVIYRRVLRYYSGEEDGLDMRKALSRDIEKKSVI
PLKRPITPDELEYD
>M_gut
MTTIRRFCCNDLLRFASVNLDHLTETFNMSFYMTYLARWPDYFHVAEAPGNRIMGYIMGKVEGQGESWHGHVTAVTVAPE
YRRQQLAKKLMHLLEDISDKIDKAYFVDLFVRASNIPAIKMYEKLGYIVYRRVLRYYSGEEDGLDMRKALSRDVEKKSVI
PLKRPVTPDELEYD
>M_acu
MATIRRFCCNDLLRFASVNLDHRTETFNMSFYMTYLARWPDYFHVAEGPGNCIMGYIMGKVEGQGESWHGHVTAVTVASE
YRRQQLAKKLMHLLENISDKIDKAYFVDLFVRASNMPAIKMYEKLGYVIYRRVLRYYSGEEDGLDMRKALSRDVDKKSMI
PLKRPITPDELEYD
>P_tri
MTTIRRFSCNDLLRFASVNFDHLTETFNMSFYMTYLARWPDYFHVAEGPGNKVMGYIMGKVEGQGESWHGHVTAVTVASE
YRRQQLAKKLMNLLEEISDKIDKAYFVDLFVRASNTPAIKMYEKLGYVIYRRVLRYYSGEEDGLDMRKALSRDVGKKSII
PLKRPVTPDELEYD
>P_alb
MTTIRRFCCNDLLRFASVNLDHLTETFNMSFYMTYLARWPDYFHVAEGPGNQIMGYIMGKVEGQGESWHGHVTAVTVAPE
YRRQQLAKKLMNLLEDISDKIDKAFFVDLFVRASNAPAIKMYEKLGYVIYRRVLRYYSGEEDGLDMRKALSRDTEKKSII
PLKRPITPDELEYD
>S_tor
MTTIRRFCCNDLLRFASVNLDHLTETFNMSFYMTYLARWPDYFHVAEGPGNQIMGYIMGKVEGQGESWHGHVTAVTVAPD
YRRQQLAKKLMNLLEDISDKIDKAYFVDLFVRASNAPAIKMYEKLGYVIYRRVLRYYSGEEDGLDMRKALSRDVEKKSII
PLKRPVTPDELEYD
>V_vin
MTTIRRFCCNDLLSFASVNLDHLTETFNMSFYMTYLARWPDYFHVAEGPGNRIMGYIMGKVEGQGESWHGHVTAVTVAPE
YRRQQLAKKLMNLLEDISDKIDKAYFVDLFVRASNTPAIKMYEKLGYVIYRRVLRYYSGEEDGLDMRKALSRDVQKKSII
PLKRPITPDELEYD
