# Supplementary material for: A genome resource for Acacia, Australia’s largest plant genus
Source: PLoS One. 2022 Oct 14;17(10):e0274267. doi: 10.1371/journal.pone.0274267 (PMC9565413; doi:10.1371/journal.pone.0274267)
Supplement: S4 File — (ZIP) [file pone.0274267.s004.zip › Supplementary_File_S4/OG0012784.aligned.fasta]

>A_pyc
LISVFVTV-HPHETSALLHSFFCFFFILSAYFVVLPLRDEGAISLGLSNLPGLFVGSLLLTLIAAPVSTLLFSLPNLSKN
KALVLIHRFFSVSLVLFFHGWFFITVRIGLFLWVALLNLITISSTWARVIDVMDSESGSRLFGFIGAGATLGQLFGSLFA
TGMTWLGPFLLLFAALLMEFAAQSSKGISSTSAVKLQIWAILDGLWLILSSTYLLHVSLFLWLSAVISSFFYFQKVTVIA
ATVTSSIGRRRLFAQVNSFIAVFILVGQLTLTGRILTVAGVTIAICSAPSVGFLNLVALVIWPTWVAVAICETLRKVVSY
VVTRPARELLFTVVSQEEKYKAKVCIDVFVQRLGDATAAGMYKLLLAPVDGKTSAISLYALPLCSLWIVTAFYL-GRRQE
QLAK
>A_tri
IVSCIVTV-HPHELFPLIHSFACFFFILTAYFVVLPLRDEGAISLGLSNLPGLFAGSLVLTLVAAPISTVIFSLPYLSKG
KALLIIHRFFSGSLVLFFHGWFFISVRISLFLWVALLNLVTISSTWARVIDVMDNESGSRLFGFVGAGATLGQLFGSLFA
IGMARLGPFLLLFAALMMELAAQSSKGIS--SVMMPPLYVIFDGLRLIVGSTYLIHISAFLWLSAVVSSFFYLQKVTIIA
TTVASSLDRRRMFAQINSFIAIFILTGQLTVTGHILTVAGVTAAICATPLVALFNTMAIALWPTWIMVAISETLRKVVTY
VVTRPGRELLFTVVSQDEKYKAKVCIDVIVQRLGDATAAGIYKLLVDVLHKKASTVALYAVPVCLLWMVTAFYL-GRRQS
HLFK
>A_coe
IVSSIVSV-HPHEISALLHSSSCFFFILSAYFVVLPLRDEGAISLGLNNLPELFVGSLLLTLIAAPISTLIFSLPNLSKV
KALVLIHRFFSVSLLVFFHGWFYISVRIGLFLWVALLNLITISSTWARVIDVMDNESGSRLFGFIGAGATLGQLFGSLFA
AGMAWMGPYLLLFSALLMELAARSSEGISAISTTKPQLWVMLDGLRLIVSSSYLLSVALFLWLGAVVSSFFYFQKVTVIA
LTVGSPLDRRRLFAEINSFIAVFILAGQLTVTGRILTVAGVTTAICSTPCVAFSNIVAIAIRPTWIVVAVTETLRKVVTY
VLTRPGRELLFTVVSMDEKYKAKVCIDVIVQRLGDATAAGLYKLLFSTLNGKASIVPLYALPVCFLWIVTAFHL-GRRQS
YLAK
>A_tha
VISTIVTV-HPHELPALLHSSSCFFFILSAYFVVLPLRDEGAISLGLSKLPGLFVGSLFLTLIAAPLSTFIFSLPNLSKS
KALVIIHRFFSLSLVLCFHGWFYISVRVGFFLWVALLNLVAISSTWARIIDVMDIQSGARLFGFVGAGATLGQLFGSVFA
AATAWMGPYLLLFAALLMEFAAQSSKGISPISTTRPQFWAILDGMRLILASPYLLLVSLFLWLGAVISSFFYFQKVNIIA
TTIKSSIGRRRLFAQINSFVAVFILIGQLTLTGRILTVAGVTVAISASPFVALGNLVAIAIWPTWVTVAVSETLRKVTTY
VVTRPGRELLFTVVSQDEKYKAKVCIDVIVQRLGDAAAAGLFEVLTIALGGQTSTASLYALPVCLIWIVTAFFL-GRRQE
QLAK
>C_can
LISVFVTV-HPHETSALLHSFSCFFFILSAYFVVLPLRDEGAISLGLSNLPGLFMGSLVLTLIAAPVSTLIFSSTNLSKN
K-----------------HGWFYISVRIGLFLWVALLNLITISSTWARVIDVMDSESGSRLFGFIGAGATLGQLFGSLLA
TGMAWLGP-------------SQTSKGISSTSIMNLQVWAILDGLWLILSSTYLLHISLFLWLSAVVSSFFYFQKMSVIA
ATVTSSLGRRRLFAEINSSIAVFILVGQLTLTGRILTVAGVTAAICSAPSVGFLNLVALAVWPTWVVVAICETVRKVVTY
VVTRPGRELLFTVVSQDEKYKAKVCIDVFVQRLGDATAAGMYKLLFGTLNGKTSSVSLYALPVCLLWIVTAFHL-GRRQA
QLAK
>C_fas
LISVFVTV-HPHESSALLHSFSCFFFILSAYFVVLPLRDEGAISLGLSNLPSLFVGSLVLTLIAAPVSTLIFSLPNLSKN
KALVLIHRFFSVSLVVFFHGWFYITVRIGLFLWVALLNLITISSTWARVIDVMDNESGSRLFGFIGAGATLGQLFGSLFA
TGMAWLGPFLLLVAALLMEFAAQSSKGISSTSAVKLQAWAILDGLWLILSSTYLLHVSLFLWLGAVISSFFYFQKVTVIA
ATVTSSIGRRRLFAQINSFIAVFILVGQLTLTGRILTVAGVTTAICSSPSVGFLNLVALLVWPTWVVVAFCETLRKVVTY
VVTRPARELLFTVVSQEEKYKAKVCIDVFVQRLGDATAAGMYKLLLGALNGKPSALSLYALP-HFIWVVGKCNLQGPRHP
PLNR
>D_car
LVSCFVKVAHPQEAHAVFYSASSFFFILSAYFVIIPLRDEGAISLGLANLPELFVGSLFLTLLAAPLSTLVFSLPNLSRP
KALVLILRFFSLSLAVFFHDWFYISVRIGLFLWVALLNLITISSTWARVIDVMDSESGSRLFGFIGAGATLGQLFGSLFA
TVMAWMGPYLLLFSSLLMELAAQSSKRINFTSLTNPKKWAIFDGLRLILSSTYLL------------------QKVNVIA
TTIVSPTGRRMLFAQINSFIAVFILAGQLALTGRILTFAGVTMAICSSPIMGFFNLIALAVWPSWISIAVSETLRKVVNY
VVTRPARELLFTVVSQDEKYKAKVCIDVVVQRLGDATAAGIYKLLYSSLNGRTTTISLYFLPVCLLWIATAFHL-GRRQT
QLAK
>G_max
VVSLFVTV-HPHETSTLLHSFFCFFFILSAYFVVLPLRDEGAISLGLSNLPGLFVGSLVLTLIAAPFSSLIFSLPNLSKG
KALFLIHRFFSVSLILFFHGWFYISVRIGLFLWVALLNLITISSTWARVTDVMDSESGSRLFGFIGAGATLGQLFGSLFA
IGMAFVGPFLLLFAALLMELAAQTSRGISSTL-VKLPFWPILEGLWLILSSTYLLHVSLFIWLSAVVSSFFYFQKVSVIA
TTVTSSLGRRKLFAQINSFIAVFILVGQLSLTGRILTVAGVTTAICSAPFVGLLNLVALAVWPKWVVVAICETLRKVVTY
VVTRPGRELLFTVVSEDEKYKAKVCIDVLVQRLGDAAAAGMYKMLFGTLNGNPSTVPLYGLPVCLFWIVTAFSL-GRRQV
QLSK
>L_ang
VISLFITV-HPHEISIVIHSFFTFFFILSSYFVVLPLRDDGAISLGLSNLPSLFLASLFLTLIAAPLSSLLFSLHSLSKN
KALFTIHRFFGVSLILFYHGWFYISVRIGLFLWVALLNLITISSTWARIIAVMDSESGSRLFGFIGAGATLGQLFGSLFA
TGMAFLGPFLLLFAAFLMELGAQTSRGISSTS-VG-KIWPILEGLWLTLSSTYLLHVSLFIWLSAVVSSFFYFQKVSVIA
TTVTSSLGRRKLFAQINSFIAIFILVGQLSLTGRILTISGVTIAICSAPFVGMLNLVALAIWPHWLVVAICETLRKVVTY
VVTRPGRELLFTVVSEDEKYKAKVCIDVLVQRLGDAAAAGMYKILFGTLHGKPSTVSLYALPVCLLWIITAFSL-GRRQT
QLSK
>M_gut
IISIFVTV-YPHETSALIYSTSSFFFILSAYFVVLPLRDEGAISLGLGNLPGLFVGSLLLTLVAAPVSTLIFSLPNLSKG
KALVYIHRFFSLSLVVFFHGWFYIAVRIAMFLWVALLNLITISSTWARVIDVMDSESGSRLFGFIGAGATLGQLFGSLFA
TGMAWLGPYLLLVAAILMEFAAQSSRGISPTSTEKPQIWAILEGLQLILSSSYLLQVALFLWLNAVVSSFFYFQKVTVIA
STVTSPVGRRRLFAQINSFIAVFILGGQLTLTGRILTVAGVTTAICAAPFVGFLNLIALAVWPSWITVAISETLRKVVMY
VVTRPGRELLFTVVTQDEKYKAKVCIDVIVQRLGDATAAGMYKLLFSALDVTPSTVSLYALPVCFLWIVTAFHL-GRRQT
QLAK
>M_acu
IVSSIVFV-HPHEIPALIHSASCFFFILTAYFVILPLRDEGAISLGLDNLPGLFVGSLFLTLLAAPISTLVFSLPNLPKA
RALVWIHRFFSVSLLVFFHGWFYVIVRISLFLWVALLNLVTISSTWARVIDVMDTESGSRLFGFIGAGATFGQLFGSLFA
ASMAWLGPFLLLFSALMMELAAQTSKGISVTHMVKTQPCTMLEGLWLIMSSTYLLYVSLFLWLSAVVSSFFYFQKVTIIA
MTAVSPIARRRLFALINSFIAVFILAGQLTLTGRILTVAGITIALCSAPFVATSNMVVLAVWPTWITVAITETIRKVTTY
VVTRPGRELLFTVVSQDEKYKAKIFIDVIVQRLGDATAAGVYKLLFGSLNNRTSMVSLYALPLCFLWLATAFHL-GRRQT
DLAK
>P_tri
ILSTFVSI-YPHETSPLLHSSSCFFFILSAYFVVLPLRDEGAISLGLSKLPALFIGSLFLTLIAAPLSTLLFSFPNFSKS
KALFLIHRFFSVSLVLFFHGWFYISVRIGLFLWVALLNLITISSTWARVIDVMDSESGSRLFGFIGAGATLGQLFGSLFA
TSMAWLGPFLLLFAALLMELAAQSSKGISPSSRMRPQLWAILDGFRLVLSSTYLLNVSLFLWLSAVISSFFYFQKVTVIA
MTVSSSLGRRKLFAQINSFTAVFILAGQLTLTGRILTLAGVTAAICSAPVAAFSNLVAIAVWPTWVAVAICETVRKVVTY
VVTRPGRELLFTVVTQEEKYKAKVCIDVIVQRLGDATAAGMYKLLFSTLHGRTSTVSLYALPICLLWIFTAFHL-GQRQA
QLAK
>P_alb
LISVFVTV-HPHETSALFHSFFCFFFILSAYFVVLPLRDEGAISLGLSNLPGLFVGSLLLTLIAAPVSTLIFSLPNLSKN
KALVLIHRFFSVSLVLFFHGWFYITVRIGLFLWVALLNLITISSTWARVIDVTDSESGSRLFGFIGAGATLGQLFGSLFA
TGMAWLGPFLLLFAALLMELAAQSSKGISSTSAAKLQIWAILDGLRLILSSTYLLHVSLFLWLSAVISSFFYFQKVTVIA
ATVTSSVGRRRLFAQINSFIAVFILVGQLTLTGRILTVAGVTIAICSAPSVGFLNLVALFIWPTWVVVAICETLRKVVSY
VVTRPARELLFTVVSQDEKYKAKVCIDVFVQRLGDATAAGMYKLLLGAVDGKTSAVSLYALPLCSLWIVTAFYL-GHRQE
QLAK
>S_tor
LISVFVTV-HPHETSALLHSFSCFFFILSAYFVVLPLRDEGAISLGLSNLPGLFVGSLVLTLIAAPVSTLIFSLPNLSKN
KALVLIHRFFSISLVLFFHGWFYISVRIALFLWVALLNLITISSTWARVIDVMDSESGSRLFGFIGAGATLGQLFGSLFA
TGMAWLGPFLLLVAALLMEFAAQSSKGISSTSEVKFQVWAILDGFRLMLSSTYLLHVSLFLWLSAVISSFFYFQKVTVIA
ETVTSSIGRRRLFAQINSFIAVFILAGQLTLTGRILTVAGVTTAICSAPTIGFFNLVALVVWPTWVVVAFCETLRKVVSY
VVTRPARELLFTVVSQDEKYKAKVFIDVFIQRLGDATAAGMYKLLLGTLNGKASSISLYALPVCVLWIVTAFYL-GRRQT
QLAK
>V_vin
ILSMFVTV-HPHETSALLHSSSCFFFILSAYFVVLPLRDEGAISLGLSKLPGLFVGSLALTLVAAPVSTLIFSLPNLSKA
KALVLIHRFFSVSLVVFFHGWFYVLVRIGLFLWVSLLNLITISSTWARIIDVMDSESGLRLFGFIGAGATLGQLFGSLFA
TGMAWLGPFLLLFAALLMELAAQSSKGISPTSLMNPQIWAMLDGLRLILSSTYLLYVSLFLWLSAVVSSFFYFQKVTVIA
MTVSTPVERRKLFAQINSFIAVFILAGQLTLTGRILTIAGVTTAICSTPFVSFTNLVAIAVWPTWFAVAISETVRKVVTY
VVTRPGRELLFTVVSQDEKYKAKVCIDVIVQRLGDATAAGMYKLLFSTLNGRTSTVSLYALPVCLLWIVTAFHL-GYRQA
QLAK
