# Supplementary material for: A genome resource for Acacia, Australia’s largest plant genus
Source: PLoS One. 2022 Oct 14;17(10):e0274267. doi: 10.1371/journal.pone.0274267 (PMC9565413; doi:10.1371/journal.pone.0274267)
Supplement: S4 File — (ZIP) [file pone.0274267.s004.zip › Supplementary_File_S4/OG0012924.aligned.fasta]

>A_pyc
WNYRLREFAKQRQFLQALTLYRHMLRSG-YSPNTFTFPFVFKCCAV--FLFPLMGSQLHAHVIRTGCQP-DPYIRTSLIS
MYCKCNLVHNARKVFDEVGPW-RNVTISYNALISGYTFNSKILDALV-FFCRMR---EEGL----LFDSVTMLGLVSGCT
VPAHLGIGICLHGCCVKFGFD-GDSSVENCLLTMYVKCGEVEHARQLFDKMT--EKNLITWNAMISGYSQNGLARHVLEL
YREMKSINMCPDHVTLLGVLSSCANLGAQSIGSEVEREIEYCGFGSNPFLTNALINMYARCGNLMKARAIFDRTADKSVI
SWTAMIGGYGIHGHGEIALNLFDEMVKCGIRPDGTAFVSVLSACSHAGLTDEGLKYFDEMETKYGLKPGPEHYSCLVDLL
GRAGRLKEAMDLINSMKVKPDGAVWGALLGACKIHKNVELAELAFERVMELEPANIGYYVLLSNLYSDAKNMEGVLKVRV
MMRERKLKKEPGCSYVEYRGKVHLFLSGDTSHPQSDDMYKMLDKLESLVHSEKLAIVFGLLN-TKPGTEITVMKNLRVCV
DCHIFIKLVSKIVNRRIVVRDATRFHHFSDGVCSCRDYW
>A_tri
WSSYLQSLTSQGLFVDALQLCRRIHLLD-LPLDRFVLPPALKACSSSPSNLPFS-LQLHAYAHKTSYLS-FTFVITSLLS
AYVKLAAFKSAYKLFDEIPQP---TVVAWSAFIAGLARNAPFAHSLS-LFKLMR---VCGP----DFNSATMLGLLPACT
QQAHLCSLMALHTCNVKVGMQVSEPSVSNCLVTAYAKCGNTALARQVFDETL--ERDLVGWNAMLSAYCQNGEAHRALEL
YQEMVAIGVEPDSVTLVCVLSACTHLGAIATGLEAHERTKR--FMPNLPLSNAIVNMYARCGDLSMARAHFDEMSIRTVV
TWTTLISGYGAHGHGAEGAYLFDAMVVGNIRPDATAFVAVLSACSHAGLVDKALAYFASMKQNYMIEPRLEHYACMVDVL
GRAGRLDEAIALIEAMRVEPDGAVWGALLGACRIHLNVRLAEKAANQVFQIEPNNVGYYVLLSNIYASAKDHRGVAKIRA
LMRERGLKKPPGLSYIELERRVHVFMADDHSHPRSEAIYKELERLEKALHSERLAVVFGLMC-TGMGERIVVIKNLRVCG
DCHEMIKFTTMVASREIVVRDATRFHHFKQGACSCRGYW
>A_coe
WNIKLRELAKQGKFKEGLQHYKQMLLSG-YTPNTFTFPFTLKSCAN--LSLPITGLQLHSHVIQTGCQH-DPYVHSSLIS
MYSKCCLIYNAQQVFDESSQSVKILGVCYNALLAGYVLNSLHFDALL-LFQQMC---VNGV----PYTDVTMLGLIPACT
FPQHVMFGLSLHGCIVKCGLD-QESNVGNCLLTMYVRYGSIDLARKLFNSMP--SKELISWNAMISGYAQNGLATNVLDL
YNKMVSSGIDPDPVTFVSVLSSCAHLGAHSIGCDIERRIGCGGFGLNTYLRNALINMHARCGNLNRARKLFDEMHDKNII
SWTAIIVGYGMHGHGEIAVQLFNHMLLDGIQPDGAAFVSVLSACSHAGLTDKGLEYFFGMESNYGINPGLEHYACVVDLL
GRAGRLEEARELIALMPVEPDGAVWGALLGACKIHKNVELAELAFEHVVQLEPTNVGYYVLLSNIYSEAENLEGIARVRV
MMRARKLRKEPGCSYVEHKGKVHLFVVGDRAHHQATEIYRMLDRLEDLIHSEKLAIAFGLLN-TEVGKEIVVMKNLRVCG
DCHLFIKLVSKIVNRDFIIRDPSRFHHFKDGVCSCNDYW
>A_tha
WNVRLRELAYQSLFSESISLYRSMLRSG-SSPDAFSFPFILKSCAS--LSLPVSGQQLHCHVTKGGCET-EPFVLTALIS
MYCKCGLVADARKVFEENPQS-SQLSVCYNALISGYTANSKVTDAAY-MFRRMK---ETGV----SVDSVTMLGLVPLCT
VPEYLWLGRSLHGQCVKGGLD-SEVAVLNSFITMYMKCGSVEAGRRLFDEMP--VKGLITWNAVISGYSQNGLAYDVLEL
YEQMKSSGVCPDPFTLVSVLSSCAHLGAKKIGHEVGKLVESNGFVPNVFVSNASISMYARCGNLAKARAVFDIMPVKSLV
SWTAMIGCYGMHGMGEIGLMLFDDMIKRGIRPDGAVFVMVLSACSHSGLTDKGLELFRAMKREYKLEPGPEHYSCLVDLL
GRAGRLDEAMEFIESMPVEPDGAVWGALLGACKIHKNVDMAELAFAKVIEFEPNNIGYYVLMSNIYSDSKNQEGIWRIRV
MMRERAFRKKPGYSYVEHKGRVHLFLAGDRSHEQTEEVHRMLDELETSVHSERLAIAFGILN-SIPGTEILVIKNLRVCE
DCHVFLKQVSKIVDRQFVVRDASRFHYFKDGVCSCKDYW
>C_can
WNSRLRELAKQRQFPQALTVYRHMLRLG-CFPNTFTFPFVLKSCAA--LFLPLMGSQLHSHVVKTGCEP-DPYIRTSLIS
MYCKFSLVHNASKVFDENDHG-KNLTICYNALISGYTFNSKILDAVV-LFCRMR---EVGL----SANSVTLLGLISGCT
VPHHLGMGMSLHGCSIKFGLD-SDLSVTNCLLTMYVKCGEVQHARELFDIMP--EKDLITWNAMISGYAQNGLAGHVLEL
YRELKLTKIRPDPVTLLGVLSSCANLGAQSIGREVERQIESCGFRSNPFLTNALINMYARCGNLVKAREIFDCMAEESVI
SWTAMIGGYGIHGHGEIAVNLFDEMIKSGIRPDRTVFVSVLSACSHSGLTNKGLEYFDAMEMKYGLQPGPEHYSCLVDLL
GRAGRLKEAMELIKSMKVKPDGAVWGALLGACKIHKNIELAELAFERVIELEPTNIGYYVLLSNIYSDAENLEGILKVRV
VMRERKLRKEPGYSYVEYKGKVHLFYSGDRSHPQIEEIYRMLDELENLVHSEKLAIAFGLLN-TRPGTEITVMKNLRVCL
DCHLFIKLVSKIVNRQFVVRDATRFHHFSDGVCSCKDYW
>C_fas
WNSRLRELAKQRQFPQALILYRHILRSG-CFPNTFTFPFALKSCAF--LFFPLIGSQLHAHVLRSGCQS-DPYVRTSLIS
MYCKFSLLHNARKVFDEFSQW-RNLTISYNALISGYTFNSKLLDALV-LFSRMR---EAGL----SVQSVTMLSLISGCT
LPNHLGVGTSLHGCCFKFGFD-SVLPVTNCLLTMYFKCGEVQHARELFDEMT--EKDLITWNAMISGYAQNGLARQVLEL
HRQMKLSGVRPDPVTLIGVLSSCANLGAQSIGSEVERQIESCGFGSNSFLTNALINMYARCSNLVKARAIFDSMAEKSVI
SWTAIIGGYGIHGHGEIALNLFDEMIKSGIRPDETVFVTVLSACSHAGLTDEGLKYFDEMEMKYGLQPGPEHYSCLVDLL
GRAGRLKEAMDLIKAMKVKPDGAVWGALLGACKIHKNVELAELAFERVIELDPTNIGYYVLLSNLYSDVENLAGVLRVRV
MMRERKLRKDPGYSYVEYKEKVHLFLSGDRSHPQTEEIYRMLDKLESLVHSEKLAIVFGLLN-TRPGTDITVMKNLRVCV
DCHLFIKLVSKIVNRRFVVRDASRFHHFSDGVCSCKDYW
>D_car
WNTQLRELAKQGHYQKALYLYPQLLSSG-ASPNAFTFPFALKSCAA--LCLPVPGQQLHAHVIRTGCHS-EPFVQTALMS
MYCKCFLVENARKLFDESTYA-RRLTVCYNALIAGYTHNSEFCDAVL-LFRRMR---LLGV----AVNSVTMLGLVPGCT
VPLHLGFGMSLHCLNVKCGLD-GDMSVGNCLLTMYVRCGSVWSGRKFFDEMP--EKGLISWNAMISGYAQNGHANLVLDL
YREMELKGVSPDPVTLVAVLSSCANLGASEVGMEVEQKIKRRGFGSNQFLQNALVNMYARCGNLVKAQAIFDDMPEKNLV
SWTAIIGGYGIHGHGDDAVKLFDQMIDAGIRPDKTVFVSVLSACSHAGLTKRGLEYFDSMEKKYRLQPGSEHYSCVVDLL
GRAGRLKEAQELIESMSGKPDGAVWGALLGACKIHRNVELAELAFERVIELEPTNIGYYVLLSNLYSETKYTEGILKVRV
MMRERKLRKDPGFSSVEYGGRNHLFMAGDRSHPQTEEIYAMLNRLEDLAHSERLAIAFALMN-TALGSRILVTKNLRVCT
DCHIFIKLVSKIVDRQFVIRDATRFHHFQNGVCSCNDYW
>G_max
WNNQLRQLSKQRQYREALTLYRHMLRSS-FFPNTFTFPFLLKSCAF--LSLPLAASQLHAHVIRTGSQP-DPYTRSSLIN
TYAKCSLHHHARKVFDEMP----NPTICYNAMISGYSFNSKPLHAVC-LFRKMRREEEDGLDVDVNVNAVTLLSLVSGCS
VATHLTIGVCLHGCCVRFGFV-TDLAVANSLVTMYVKCGEVELARKVFDEML--VRDLITWNAMISGYAQNGHARCVLEV
YSEMKLSGVSADAVTLLGVMSACANLGAQGIGREVEREIERRGFGCNPFLRNALVNMYARCGNLTRAREVFDRSGEKSVV
SWTAIIGGYGIHGHGEVALELFDEMVESAVRPDKTVFVSVLSACSHAGLTDRGLEYFKEMERKYGLQPGPEHYSCVVDLL
GRAGRLEEAVNLIKSMKVKPDGAVWGALLGACKIHKNAEIAELAFQHVVELEPTNIGYYVLLSNIYTDANNLEGVSRVRV
MMRERKLRKDPGYSYVEYKGKMNLFYSGDLSHPQTKQIYRMLDELESLVHSEKLAIAFALLN-TKSGTEITVMKNLRVCV
DCHLFIKLVSKIVNRQFIVRDATRFHHFRDGICSCKDYW
>L_ang
WNCRLRELSKQRQYPQALTLYIHMLRSS-FSPNTFTFPFLLKSCAH--LFLPFTGSQLHAHVIRTGTQP-DPYIRTSLVS
MYSKFSLLNNARKVFDEFPYW-QNITICYNAMISGYTFNSKVREGFV-LFCRMR---EEGV----VVNSVTMLGLVSGCT
VPEDLTIGVCLHGFGVKFGFY-GDLSVVNSLLTMYVKCGEVELARKLFDGMG--ERDLITWNAMISGYAQNGHARQVLEL
YREMKLTKMRPDPVTLLGVVSSCANLGAQSIGREVERQIQCCGFSSNTFLTNALINMYARCGNLVRARAIFDCMAGKNVI
SWTAIIGGYGIHGHAEIAVGLFDEMVESGIRPDKTLFVTVLSACSHAGLTDKGLEYFDAMELKYGLKPGQEHYSCLVDLL
GRAGRLKEAMDLIKSMKVKPDGAVWGALLSACKIHKNVELAELAFERVIELEPTNIGYYVLLSNIYSDAKNLEGVLKVRV
MMRERKLRKDPGCSYVEYKGKVHLFYCGDRSHLQTEEIYRMLAKLESLVHSEKLAIAFGLLN-TRPGTEITVMKNLRICG
DCHLFIKLVSKIVNRQFVVRDATRFHHFRDGACSCKDYW
>M_gut
WNTQLRDLSKQGQYSQALILYRQMLRSGAAAPNAFTFPFILKSSSA--LSLTPTGTQLHCHVIKFGCHL-EPFVQTALIT
MYCRFSSLENAHKVFDEIPHS-TRSTVCYNALISGFIQKSRFSDGML-LLREMR---AREV----PVNAVTILGLVPGCT
APEHLDLGISLHCLTSKYNLI-TDLAVANCILSMYVHCGSISSAKKLFHEIP--HKNLITWNAIISGYSQHGLGTEVLDL
YQDMQSANICPDEVTLVGVLSSCANLGAQRIGREVEEIINRRGFGLNPYLKNSLISMYARCGGLARARAIFDAMPDKNLI
SWTAIIGGYGMHGHGDIAVELFDRMITARIRPDKAVFVCVLTACSHAGLTQKGLDYFHSMKSVYDLDPGSEHYSCVVDLL
GRAGRLAEACRLIDSMPMGPDGPVWGALLGACKIHKNVDLAEFAFAKVVEIEPKNIGYYVLLSNIYTETGDSEGVLKIRV
MMRERGLKKDPGYSYVECKGKTHLFIAGDRNHSQTKEIY---SKLEDLVHSERLAIAFALLNGNDSERDILVIKNLRICG
DCHVFVKSVSKLVNRRFVVRDATRFHHFSGGSCSCNDYW
>M_acu
STIRLRDIAAAGRHHEALDLFRHALRHS----EPFVLPSAILSAAA--LSLSPAAAQLHSLALKSGLLPADPFVLTALLS
AYSRLRLLPLACRLFDEVPSS-AAPTSAFNALISGHALAPVSSPAVLALFCRMRP----------SVSSVS---------
----------------------------NCLLSCYSRVGAVDFARQLFDEMPDHRKDRISWNAMISCYAQNGLAHQ----
------NYISQKP-----------------------------SFDSNTHLKNALISLHVRCGDLARARKIFDEMPQRTIV
----------------------------GIRPDGIAMVSVLSACSHGGLADKGMWYFSSMKTAYGVVPSREHYACVVDLL
GRAGQLKEAWELIESMPVEPDGPIWGALLGACKIHKNVELAELAFEHVIELEPTNVGYYVLLSNIYSDAGRLDGVARVRA
IMRQRGLKKGPGCSYVDHKGKVHLFMADDHSHPQAKNIYEMVLRLEAMVHSEKLAIAFGLLN-TEAGAEIVVIKNLRVCE
DCHQFMKMVSQVVNRKFVVRDASRFHHFEGGACSCKDYW
>P_tri
WNTLLREAANKSLFTKALSLYLHMLRSG-ASPNAFTFPFAIKSCAA--LSLPITGKQLHCHVFKTGCLL-EPFVQTSLIS
MYGKCSLIDNARKLFDENPQS-RKLTVCYNSLLSGYALNSRVKDVVV-LFCEMR---ELGV----EINGVTMLGLVQPCG
IPGNLGLGMCVHGFCVKFGLD-MDSSVGNCLLTMYVKSGEIDCGRKLFDEMP--RKGLITWNAMINGYAQNGLANNVLEL
YKEMESKGFCPDPLTLVGVLSSCAHLGALSVGKEVERKMEGFGFSSNPFLNNALVNMYARCGNLKKARDIFDGMPVKSVV
SWTAIIGGYGMHGQGEVAVELFDEMIRGGIKPDGTAFVSVLSACSHAGLTNKGLDYFGVMERKYGLRPGAEHYSCMVDLL
GRAGRLNEARELIESMQVRADGALWGALLGACKIHRNVELAELAFEQVIELEPTNTGYYVLLSNVYTEAGNLEGILRVRM
LMRKRKLKKDPGCSYVEFKGRVHLFFAGDRNHPQTNEIYKKLNELENLVHSEKLAVAFALLN-TRKETEIIIIKNLRICG
DCHLFIKLVSKIVDRQFVVRDATRFHHFKNGFCSCKEYW
>P_alb
WNYRLRELAKQRQLPQALTLYRHMLRSG-CFPNTFTFPFVFKCCAV--LLFPRIGSQLHAHVIRTGCEP-DPYIRTSLIS
MYCKCNLVQNARKVFDEVGPW-RNFTISYNALISGCTFNSKILDALV-FFCRMR---EEGL----LVESVTMLGLVSGCT
VPSHLGIGMCLHGCCMKFGLD-GDLSVANCLLTMYVKCGEVEHARQLFDEMQ--EKNLITWNAMISGYAQNGLARHVLEL
YREMKSINIRPDHVTLLGVLSSCANLGAQSIGSEVERQIEYCGFGSNPFLTNALINMYARCGNLMKARAIFDRIAEKSVI
SWTAMIGGYGIHGHGEIALNLFEEMIKCGIRPDGTAFVSVLSACSHAGLTDEGLKYFDAMETNYGLKPGPEHYSCLVDLL
GRAGRLKEAKDLINSMKVKPDGAVWGALLGACKIHKNAELAELAFERVIELEPTNIGYYVLLSNLYSDAKNLEGVLKVRV
MMRERKLKKEPGCSYVEYRGKVHLFLSGDKSHPQSDDIYKMLDKLESLVHSEKLAIMFGLLN-TRPGTEITVMKNLRVCV
DCHIFIKLVSKIVNRRIVVRDATRFHHFSDGACSCRDYW
>S_tor
WNSRLRELAKQRQFSQALTLYRHMLRSG-CFPNTFTFPVALKSCAL--LLFPLLGSQLHAHVLRSGCES-DPYIRTSLIS
MYCKCSLVHNARKVFDEIGQW-RNFTICYNALISGYTFNSKIFDSLV-IFGRMR---EAGL----LVNSVTMLSLVSGCT
LPNHLGIGMCLHGCCFKFGLD-SDLSVANCLLTMYVKCGEVQRARELFDEMT--EKNLITWNAMISGYAQNGLAGHVLEL
FRDMKLSKIRPDPVTLLGVLSSCANLGAQSIGSEVERQIEYCGFGSNSFLTNALINMYARCGNLVKARAIFDSMAEKSVI
SWTAIIGGYGIHGHGEIALNLFYEMIKSGIRPDETVFVTVLSACSHAGLTDEGLKYFDAMEMNYGLQPGPEHYSCLVDLL
GRAGRLKEAMNLIKSMKVKPDGAVWGALLGACKIHKNVELAELAFERVIELEPSNIGYYVLLSNLYSDAENLEGVLRVRV
MMKERKLKKEPGCSYVEYKGKVHLFFSGDRNHSQTEEIYRMLDELESLVHSEKLAIVFGLLN-TKPGIDITVMKNLRVCV
DCHLFIKLVSKIVNRRFVVRDATRFHHFSDGVCSCKDYW
>V_vin
WNARLRELARQRHFQEALNLYCQMLASG-DSPNAFTFPFAFKSCAS--LSLPLAGSQLHGHVIKTGCEP-EPFVQTSLIS
MYCKCSTIASARKVFDENHHS-RNLAVCYNALIAGYSLNSRFSDAVL-LFRQMR---KEGV----SVNAVTMLGLIPVCA
GPIHLGFGTSLHACSVRFGLD-GDLSVGNCLLTMYVRCGSVDFARKLFDGMP--EKGLITWNAMISGYAQNGLAGHVLDL
YRKMEFTGIVPDPVTLVGVLSSCAHLGAHAAGREVEQRIELSGFGFNPFLKNALINMYARCGNLVKARAIFDGMTEKNVI
SWTAIIAGYGMHGQGELAVQLFDEMISSDELPDGAAFVSVLSACSHAGLTEKGLYYFTAMERDYGLQPGPEHYSCVVDLL
GRAGRLEEARKLIGSMSVEPDGAVWGALLGACKIHRNVELAELAFEK---------------------------------
----RKLKKEP--------------------------------------HSEKLAIAFGLIN-TEPGTEITVIKNLRVCG
DCHLFLKLVSEIVDRQLVVRDATRFHHFKNGVCSCKDYW
