# Supplementary material for: A genome resource for Acacia, Australia’s largest plant genus
Source: PLoS One. 2022 Oct 14;17(10):e0274267. doi: 10.1371/journal.pone.0274267 (PMC9565413; doi:10.1371/journal.pone.0274267)
Supplement: S4 File — (ZIP) [file pone.0274267.s004.zip › Supplementary_File_S4/OG0013019.aligned.fasta]

>A_pyc
RLHESLDAHPDDASLHLEMGIFLWEK-GKAKETKENAAEHFLISAKLNPENGDAFKFLGHYYHC-VSGNAQRALKCYQRA
VTLNPNDSDSGEALCNLLDEGGKENLEVAICREASEKSPKAFWAFRRLGYLQVYQMKWTEAVQSLQHALRGYPTCADLWE
ALGLAYQRLGRFTAAIKSYGRALELDNT----RVFALVESGNIYLTLGTFEQGVDKFRQALEISPGCVSAHYGLAFGLLG
FAKNCTNRGAYQWGASLLKEASQFARACACIVKNISCIWTLHADIQLAYAKCFPWI-DEIQELESDVEAFKTSILSWKKT
CSFAARDARVSYQRALHLAPWQASIYADIAVLLSEKMSMGALLLESDNYEFWVALGYVADHIALKQHALIRGLQLNVSLA
ISWGYLGKLYRKKGEKLLARQVFDRARSIDPGLALPWASMSAKCHK-RELAPTEAFESCLRAVQIMPLVEFQIGLTQLAL
YTGHLLSSQVFGAIQQAVQRSPQYPESHNLNGLVFEARKDYHSAATSYRLARHAMNTSSC--SVPNSQIRDVSTNLARAL
SKAGNAVEALQECEHLKKE--GALDVEGLQVYTFSLWQLGENDMVLSVARSLAASLSCTEKTCVATSICFICRLLYSLRG
LDAVTTMIVKMPKELFQSVKVSFILSAIHALDGHNDHLGSIVSNSRSFLTSHEEIARMHFLVVLGKLVKNGSECCLGIQS
GVMHLRKALHMFPNSNLLRNLLGYLVLSCKEINNCHTAMRCCKSDRPDLPNQEGLKLASDIHGAGAISCYAIGKNNSKLT
FPTCAKQYHTSPKSIRYLQKCFRQKPWNQNARYLLVLNYLQTAREENFPHHLCVIINRLIFVALSN-----ELYCKEE--
-EYQQFQLLLCASEISLRCGDQITCITHAKKAAEIVLPDDYIFFAHLLLCRVYAMKGDLLNLQKEYAKCLELRTDCHIGW
VCLKQLESRYQLQISSNAIDLNFEHSVKEG-GNSWKMWMAVYNLVRGLLSVQNGDLLSAEELVSQACLSVNSESCLYLCH
GAICMELGRQGYGSLFFSRAAKSLAKVHEHSMILLPLARLLLAQAEGSLGSKENWVRQLDFEWHSWPPEQRPAELFFQMH
LLARQSKVGSNTQSSERSFKSSQTWVLQAIHTNPSCMRYWRVL
>A_tri
QLQETLDSDPNNYSHHYNLAVFFWENGEKRKEWRDKAAEHLVLCVKLDPNNGDAFRLLGHYYSH-VSVDVQRAAKCYQRA
VYISPEDSEAGEALCELLDEGGKEILEVIVCQEASKKSPRAFWAWRRLGYLQVHQKKWMDAAQSLQHAVRGYPTCADLWE
ALGLAYQRLGMFTAAVKSYGRAIELEGGS---RVFSLIESGNVLSLLGSFRKGVEQFRLALVIAPENLAAHYGLASALLG
MSKECVNSGAFKWGASLLEEASDIVRGCLHLAGNISSMWKLYGDIQFAYAKCHPWA-IEMKCTEINEESFTASVLSWKKK
CCSAARCAKRLYQKALHLAPWEANLSSDVAIQLAEKMSLGALMIEGNNDEFWVKLGCSSKNKALQQHALIRALQLDISNA
TAWAYLGKLYKKHGHNLLAKQAFDRARSIDPSLALPWAGMSTYVHD-GECSPDEAYESCLRAVQTLPVAEFQMALGQLAL
LSGHLHSSAVYAAAKHAVQRAPHSPEAHNLHGLVSEARKDYHSAIDAYKMAMYCINSFAK--TASQSDYSDIRVNLARSL
CKAGHVLDAIHECGILQSE--GLLDCMGLQVYAVTLYRLGKNDEALLVTKKLVEMVSSMNWTSGAATLALVCKLLYHISG
QETAAAMVLSSPRELLQNSKLSTVACLVTVLDLS-GVHRLFFQSSFQKLFSHEDAPILHSLLAKGIQISHGTDLNLGIKN
ASLYLRRVLHMYPDSNLIRNQLAFLLLSSRGPTASHTAIRCIDMDPHAQPVAKGSKSAFEILGSAAVSCYDCCTSKSKLS
FQTCKHKF--GTSSIQQLQRWLHRYPWNRKARYFLILNLFQKAREERYPRHLCDNLGRQLTVALNDQGNHVEIYS-----
-SYQKFQLLLCASEISLQIGASSDSKAYATSALGIPVPNSVLFFGHLQLGRIHAASGNMAGLREECSQCLQLGTNFEIGW
ISLKMIGTRYKLQISMDEIDAYFEACLKEKDENSQSMWRAIIALVDGQGFILDNDLDKAEQALAHACSIWDEDSCLHLVH
GAICLELARQRSGSQFLSQASESLSKAQENSDSRLPFVSALLAQAEASLGAKAKWERNLQLEWMSWPPG-----------
-------------------------------------------
>A_coe
------EEEEEESQKHYNLGVLLWKE-----EEREKAVEQFVISAKLNPNNGSAFRYLGHYYSK-ISIDKSRALKCYTRA
VNLNPDDFEAGEALCDLLDEEGKRSLEIVLCRDTSEKSPKAFWAFRRLGYLQVEMKKWSEAVQSLQNAIRGYPSCADLWE
VLGLAYQRLGMLTAALKSYARAIELADTNLSLRVFALVESGNLLLMLGNFRKGIEHFRLALEVVPQNAAANFGLASGLLG
LSKECVSSGAFSWGALLLEEAASVAKATTCLIGNASCVWKLLGDIQIAYAKCLPWTYDDKSQSSINFEAFGVSIIAWKRK
CLFSAVSASHSYQRALRLNPWQANIYIDIAIKLPSKISLGGLLLEKDNSDFWVALGCLSRYTALKQHALIRSLQLDVSLA
VAWAYLGKLYRKEGEKTLTMQAFDHARSIDPSLALPWAGMSANIDQPGGYTHAEAYESCLRAVQISPLAEFQIGLGKLAF
LSGHLSSPQVFGAIRQAVQRSPHFSEVHNLNGLISEARSDYQSAVVAYKLARCATNISEG--PATESHLFDISVNMVRAL
CLSGDALEAARECEDLQKE--GMLDSMGLQIYAVSLWQLGKHEQALSVARLLAANVSTMDPLTAAASISLICKLLYHISG
QESTMTSILRMPKDLLKNSKISFIVSALDALDHS-NQLKQVVSSTRTSLTSYEEISGMHSLIALSKSMRNGTDQSLGSQS
GIAHLRKFLHVYPNSSTLRNQLGYLLLCSKEWKDIHTAVRCIVIDPPGHPVQSR-RSALEILGAAGMACSEIGTTYPGFS
FPTCKDEFMHGAQIIQQLQRWLHQEPGNHNARYLLVLNLLQKAREERYPRHLCVMLERLVHGALSS-----KIYSENIVS
FQYQKLQLLLCASEISFQSRDYVSCIDYATHASRLSVPDNVLFFVHLFLCRVYGSQGDITKLREEYTKCLYLKTGYPVGW
IYLKFLESKYRLQVDFGTVDTNLKECLEEK-SCPENKWTGIFEVVRCQNYIWDQNFLQAEEIMQSSLLAGSSESCLFLCY
GAICLQLARMNWNSHILELAVKCLTKAQETSSTPLPFISVLLAQAQASLGSKAKWERSLRLEWYSWPPEMRPAELYFQMY
LLARHQKTGLDSSSNSD--QRSNRLILRAIHLNPSCSRYWKLL
>A_tha
QLKKSVEENPDDSSLQFELGLYLWDNGGD----SEKAAEHFVLSAKSDPNNAVAFKYLGHYYSR-VTLDLNRAAKCYQRA
VLINPNDSDSGEALCDLFDRQGKEILEIAVCRDASEKSPKAFWAFCRLGYIQLHQKKWSEAVQSLQHAIRGYPTMSDLWE
ALGLAYQRLGMFTAAIKAYGRAIELDET----KIFALVESANIFLMLGSYRKGVELFEQALKISPQNISVLYGLASGLLS
WSKECINLGAFGWAASLLEDARKAAKASSELASSMSCIWKLHGDIQLTYARCFPWS-GGTENSEFTLKTFSDSILSWRSI
CYSAALSAKASYQRALHLAPWQANVYTDIAIKLPEKMVLGALLLECENSEFWVALGCMSDNSALKLHALIRALHLDVSLA
VAWAFMGQIFRESDEMKFAKQAFDCARSIDPTLALPWAG-SADTYA-RESTSDEAFESCLRAAQISPLAEFQVGLAWLAL
LQGNISSPQIFACIEQAVQRSPYYPEPHNLHGLVCEARHNYHTAIASYRLALAAMSIYPE--SSVKSHAGKVSINLVRSL
SKAGRFKESVMECANLKSK--GLLDAGGLQIYAFSLWRTGQNDSALSVIRDLAGRISTREKTSIAFPISFICSLLYCISG
LDSAITSIQKMPKDFFQSSKISFIVSAIHSLDQS-DRLQSIVASTRSYITSQEEIVAMHYLIALSKLLKTGAGDFLGYEK
GIAHLSKAIHMYPHSNLIRNLLGYILLAGEGMKDACTASRCCIINVSECANKEGLKSALEVLGGGSVACNVIGNTAPRFS
FPTCHCQYLNAPVVVVELQRFLHQEPSNSSVRYLLILNLVQKAREQRFPRQLCRAIERLISVALSD-----ETCSKEG--
-EYKKFQLLLCASEISLQMGNIAESINHARKASSLSLPSSYLFLGHLQLCRAYAANGSTKNMQEEYRACLELKTDSNIGW
ICLKLIESQYNLEPDANLLEMSLQECSSQK-KNSWKEWMAVYSLARGLDSTGKKDFFSAEEFLAQACSLLNSESCLLLCH
GAVCMELARQSNDSQFLSLAVKSLSKVQASSLFPLPIVYTLLAQAHGSLGSKEKWEKNLRLEWFCWPPEMRPAEVYFQMH
ILARQSEDRPETTSGIENYQSPEKWVIRAIHTDPSCRRYWKVL
>C_can
RLQESLDAQPDNASLHYDIGLFLWEK---ERETKEKAAEHFVISIKLNPKNGDAFKYLGHYYRG-VSFDTQRALKCYQRA
VALNPDDSDSGEALCNLLDEGRKESLELSVCQEASEKSPRAFWAFRRLGYLQVHRKKWSEAVQSLQHAIRGYPTCADLWE
ALGLAYQRLGRFTAAIKSYGHAIELDNM----LVFALVESGNISLALGSFKKGVEHFRQALEITPQCVSAHYGLASGLLG
FAKYCINLGAYKWGSSYLEEAADVARASTYFARNISCIWKLHGDIQLAYANCYPWI-EENQELESDKEAFNASILAWRKT
CFLAARYAKISYQRALHLAPWQANIYADIAIQLSEKMTVGALLLEGDNYEFWVALGCLSHHNALKQHALIRGLQLNVSLA
VGWGYLGKLYRKEGEKLLARQAFDRARSIDPGLALPWASMSAESQA-GEPAPDEAFESCLRAVQIMPLAEFQIGLAKLAL
LTGHLSSSQVFGAIQQAVQRSPQYPESHNLNGLVCEARKDYHSAVASYRLARHAIDTSLG--GVPKSQIRDVSINLARAL
SKAGNAVDALQECENLKKE--GILDAEDFQVYAFSLWQCGENDLALSVAKNLAASLSYMEKESVATSICFICRLLYNICG
LDAAITSILKMPKELFQNSEVCFVMSAIHALDGH-NRLGFVVSSSRCFLTSNEEITGMHFLIALGKLVKNGSEDCLGVQS
GVAHLRKALHMYPSSDLMRNLLGYLLLSSKELNSCHVATRCCKLDPLDLSDREGLKSVTDIRGAGAVACYVIGNSNPKFT
FPTCTKQCPCHLGAFRYLQRCFHQKPWNHNARYLLVLNNLQRAREERFPYHLCVILNRLIVVALSN-----ELSCKEEML
SQYRQFQLLICASEISLQFGNQITCITHAKRASEIVLPDGYLFFAHLLLCRVYAMKDDRLNLQKEYIRCLELKTDCHIGW
ISLKFMESRYKLQIDSNDVDLNFAECVKRG-GNLWNMWMAVYLLVRGLISLQNCDLLSAEEFTGQACLLAGSESCFHLCH
GAICMELGRQYHDSQFLSHAVKSLTKVHEHSVIPLPLASVVLAQAEGSFGSKEKWDRNLRLEWSTWPPEMKPAELFFQMH
LLARKMEVGSRTPSGMESSRSPQRWVVRAIHMNPSCMRYRRVL
>C_fas
RLQESLDAQPDDASLHFEMGVSLWEKGGEAKETKEKAAEHFVTSAKLNPKNGDAFKFLGHYYRC-VALDTQRAIKCYQRA
VALNPDDSDSGEALCNLLDEGGKESLEVAVCREASQKSPRAFWAFRRLGYLQVHRKKWTDAVQSLQHAIRGYPMCADLWE
ALGLAYQRLGRFTAAVKSYDRAIELDDS----LVFASVESGNISLMLASFKKGVEHFRQALKIMPHCVSAQYGLAFGLLG
FAKDCINRGAYRWGASLLEEASEVARAVASIVKNTSCIWKLHADIQLAYARCYPWI-DEAVELVSDKEAFKASILSWRRT
CLLAARCARFSYQRALHLTPWQANIYSDIAVQLSEKMSMGALLLEGDNYEFWLALGYLSGHDALKQHALIRGLQLNASLA
IGWGYLGKLYRKKGGKLLARQIFDRARSIDPGLALPWASMSAECDT-RELASDEAFESCLRAVQIMPLAEFQIGLAKLAL
WTGHLSYSQVYGAIQQAVQRSPHCPESHNLSGLVFETQKDYQSAVISYRLARYAINISPS--NVPNSQIRDVSINLARSL
SKAGNAVDALQECEHLKKEGSGALDIEGLQVYAFSLWQLGENDLALSVARSLAASLSSVEKSRVATSISLICRLLYCIRG
LDAVTTNIVKMPRELFQSSKVSFVLSAINALHGH-DHLGSLVSSSRSFLTSHDEITRMHFLVALGKLVKNGSESCLGFES
GVAHLRKALHMYPNSNLMRNLLGYLLLSCKELNSCHIAIRCCKLDPPDLSYQEGLKSASNIHGAGAVSCYAIGNSSPKLS
FPTCTRLCRSNPETIRYLQKCFHQRPWNHDTQYLLILNYLQRAREEKYPPYLCVIIKRLICAALSN-----ELYYKTEMS
YQYQRFQLLLCASEISLQSGNPNTCITNAKMAAEIVLPDEYLFFAHLLLCRAHAMKGDLLNLQEEYTRCLELKTDCHIGW
ICLKLVESQCQLQIDSNAVDWNFEERVKKG-GNLWRMWMALYNLVRGLISLQGKDLLSAEEHMGQACSLADSESCLYLCH
GAICMELGKQYDGSLFISRAARSLAKAHEHSMIPLPLARVLLAQAEGSLGSKEKWARNLHLEWYSWPSEPRPAELFFLMH
LLARQMKVRSDTRSSTMPSWSPGRWVLQAIHINPSCMRYWRVL
>D_car
QLQQSVHSNPDDSSLHFNLALYLWEHSKEINSIKEKAAEHFVISAKLDPHNPNAFRYLGDYYSQ-VSLDSTRALKCYQRA
LSLLPNDSYIGESICDLLDKEGKESLEIAVCREASEKSPRAFWAFRRLGYLQVYQKKYSEAVQNLQHAIRGYPTSADLWE
ALGLAYQQLGMLTAAIKSYGRAIELEDS----RVFALIESGNIFLMLGSFSKGVEQFQDALRISPQNVAAHYGLASGLLS
LSKECINSGAFKWGSSLLEEASETAMASTTLTGNISSLWKLHGDIQLTYAKSYSWM-DEKQGLQDDELAFTNSILTWQKT
CFSAAVLASRSYQRALHLAPWQANIYIDIGIQLPEKMTLGGLFLEGYNDEFWVALGCLSLDAALKQHALIRSLQLDVSLA
SAWAYLGKLYKKEGDKRLAQEAFDRARSIDPSLALPWAGMSADSYT-REIKVDEAYECCLRAVQIMPIADYQIGLANLAL
LSGNLTSSQVFGAVRQALQRAPHYPESYNLNGLVYEARHEYLTASVFYRLARCAI-CASE--KGSNSRLRDISVNLSRSL
CKAGNAVDAIVECENLKKE--GLLDSKGLQIYAFSLWQLGKNELVLSAVRTLASSVLSLEKTSVPGCISFICRLLYYISG
KESAIKSIMKMPKDLFQSSKVSFVLSAIHALDQR-NQLDSVVSSSRCFVVSPAEITGMHILIALGKLVKHGSENCLAIQN
GVNHLRKTLHMYPNSGLIRNLLIYLLLCNREWNSIHLATRCLVVCDSDYQKEEDFRSPIEILGAAAVACYSGGNHSDKLS
LPTCRGQCLSGHEAIQRLQK--------HVSR--------------DFP-------------------------------
---------------------------------------------------------------VTFVFCLSV--------
--------------------------------------------------------------------------------
--------------------------------------------------------------------------------
-------------------------------------------
>G_max
RLQDS----SDDASIHFDIGVFLWEK---GGEAKEKAAQHFILSAKLNPKNGDCFKYLGHYYGG-VSLDTQRAIKCYQRA
VVLNPDDSESGEALCNLLDQGGKESLEVVVCREASEMSPRAFWAFRRLGFLQVHQKKWSEAVLSLQHALRGYPTCADLWE
ALGLAYQRLGRFTAAIKSYGRAIELDDT----MVFALVESGNISVTLGSFSKGVEQFRQALEISPRCVPAQYGLALGLLG
LAKDCINLGAYQWGASLLEEASEVARASAYFLRNISCIWKLHADIQLAYARCYPWI-EDVQELEANKEAFSASIISWRRT
CFLAAKHARFSYQRASHLSPWQANIYADIAVQLAEKMSMGALLLEGDSYEFWLALGCLSDHNALNQHALIRALQLNVSLA
VAWGYLGKLYRKVDEKQLARQMFDRARSIDPGLALPWASMSFESCVGRELESDEAFESCSRAVQIMPLAEFQLGLTKLAL
LSGHLSSSQVFGAIQQAVQLSPHYPESHNLHGLVCEARNDYKSASTFYRLARHAINIGSR--SIHNSHIREISINLARSL
SKAGNAADALQECEHLKKE--GALDDEGLQVYGFSLWQLGENDLALSVARSLAATLSSMQKTSVATSICFICRLVYYIRG
LDAAITSIVKMPKELFQSSKVSFVMTAINALDRQ-NRLGFVVSSSRYFLKYHEEIAGMHLLIALSKLVKNESDCCLDIQS
GVAHLKKALHMFPNCSLIRNLLGYLMVSSKELNNCHVATRCCKLDHLDLSDQKGFKSASDIHGAGAVACYTTGNSIPKFT
FPTCTKQCSNHPGAIRHLQKCFHQKPWNHDSRYLLVLNYLQRAREQRFPHHLCRILNRLTHAALSN-----DLYSRTEML
YRYRYFQLLLCASEISLQCGNHMTCITHAKKASELVLPDDYLFFAHLLLCRVYAMKGDHLSFQKEYIRCLELKTDYHIGW
ICLKLMECQYELQIDSNTIDLNFEECVKRS-GKLCNMWMAVYNLVRGMISLQKRDLVSAEDFMAQACSLAGFESCLFLCH
GAICMELVRQCHGSQFLSRAINSLTKVHEHSLIPLPFVSVLVAQAEGSHGSKERWNRNLRLEWYNWPPEMRPAELYFQMH
MLARQLKVGPNA--SIESTQSPHRWVIRAIHMNPSCMRYWRIL
>L_ang
RLQDS----PDDASLHFDIGILLWEK----QDNKEKAAQHFIISAKLNPNNGQVFKYLGHYYSSIISSDTQRAIKCYQRA
VALNPLDSNAGEALCNLLDQGGKDSLEVAVCYEASQNSPRAFWAFRRLGLLQLHQNKWPEAVQSLQYAIRGYPTSPHLWE
ALGLAYHRLGRFTAALKSYARAIELDNT----MLFAFIQSGNISLTLASFRKGVEHFRQALEISPQSVPAQYGLALALLG
LAKDCINLGAYQWGASLLEEASEVARASAFFVRNVSCIWKLHADIQLTYARCFPWV-EDVQKLETDKEAFSASIISWRMT
CLLAARRAMFSYQRALHLSPWQANIYADIAVPLPEKMSLGALLLEGDNYEFWMALGCLSHHNALNHHALIRGLQLNLSLA
VAWGYLGKLYYKEGEKQLAKQVFDRARSIDPGLALPWASMSAESCI-RDLELDEAFESCSRAVQIMPLAEFQIGLTKLAL
PSGRLSSSQVFGAIQQAVQHSPHYPESHNLHGLVCEARKEYKSAAASYRLARHAINIGSW--TIADSQIKDISINLARSL
SLAGNAVDAVQECENLKIQ--GALDAEGLQVYAFSLWQLGENGLALSVARSLAATLSSMEKASVATSICFICRLIYYICG
LDAVITNILKMPKELFQSSKVCFVMLAINALDGN-NRLGFVVTTTRYFLKYHEEIARMHFLIALGKLVKNGSVCCVEVQS
GVAYLKKAMHMFPNCNLMRNLLGYLLLSSKELNNCHVAIRCCKLGHLDLSDQEGLKSASDIHGAAAVACYATSNSSPKFT
FPTCTKQCSSHSGAIRYLQKYSPPRPWNHDAQYLIVLSYLQRAREERFPHHLCVILKRLTHVALAN-----ELYSKTEML
YQYRHFQLLLCASEISLQCGDHITSISHAKKASELVLPDDYLFFAHLLLCRVYAMKGDHLNFKNEFVQCLELRTDCHIGW
ICLKLMECRYELQMSSNVIDLNFEECVQKG-GNSLNMWMAVYNLVRGMISLQNRDLFSAEEFMGQACSLTGFESCLFLCH
GAICMEIGRQHNDSKFLLQAAKSLTKVHELSLIPLPLVSVLVAQAEGSLGSKEKWDRNLSLEWDTWPSEMRPAELYFQMH
LLARQLKAGAKTTYSIVSTQTPQRWVLRAIHVNPSCMRYWKVL
>M_gut
QLEESVNSNPTDPSLRFNLGVLLWEMGEKEAEMREKAVEHLMVAAKLNPQNGAAFRYLGHYYAL-VSPEPQRALKCYQRA
VSLNPEDSDAGEAICDLLDEEGKESLVLAVCRGASEMSARAFWAFRRLGYLLAHQKKWSEAIQSLQYAIRGFPTCADLWE
TLGLAYQRMGMLTAALKSYARAVELDDS----RVFALIESGNISLMLSSFRKGIEQFQQALNISPHNVSAQYGLGSALLG
LAKECVNMGAVKWGSSLLEEASEVAMRGTSLAANFSCLWKLHGDIQLIYARCYTWT-P----THADEISFSTSISTWKRN
CFIAARNSRRSYQRALHLAPWLANIYADVAISVAEKMCIGGILLEGYNEEFWVALGCLSDHIPLKQHALIRGLQLDVSLA
VAWAYLGKLYREEDEKQLAQQAFDSARSIEPSLALPWAGMSADAST-RNIDQNEAYECCLRAIQTFPLAEFQVGLAKLAL
HSSYLSSSEVFGAIQQALLRVPDYPESHNLNGLVCESRSDYQSAITSYRLARCVLKSFED--ESSISHVTDVSINLARSL
CMAGNAGDAVEECEYLRQK--GHLDSKGLQIYALCLWQLGKNDMALSMTRSLASSILSMEENDAAASISFICRLLYHISG
QDSAIVSILKMPTELFHGSKISFIVSAIHVLDQK-NQLEAIVSRSRSFVTSREDIIAMHILITLGKLLKNGHEDSLGIQK
GVDHLRKALHMYPNSSVLRNLLSYLLLSSKEWRDLRLATRCSFLDLSEHPKDGGMKSACEILGAVTVACYETASNNEKFS
IPISGHQQPFVSGSIKLLQKFLHQEPWNRNARYLLTLNCLQKAREERFPVHVCRVLERLTAVSLSN-----RCLSTEDSL
SQYQNFQLLLCAAEVNLQQGNNNECSRLARSALGSSVHNSYLFFAHLLLCRACAAEDDTVGLRKEYRRCLELGTDFHIGW
ICLKFIESRYGLQDDSTVLLSSFEDCSKDD-QHSRHMWMALFNMVQGLVAIWFGDFVAAEELFAQACSLADGESCLLLCH
GAICMELARQKCESHYISHAIRSLKKAKNTSPKRLPIVSLLLAQAEASLGSKSKWEINIHDEWFSWPPERKPAEILFQMH
LLSTQRKDVYTPSSSLDYGDTSIRWILRAIHTNPSCSRYWRFL
>M_acu
--------------------------------------------------------------------------------
--------------------------------------------------------------------------------
------------------------------------------------------------MELAPHNISAHLGLASGLLD
WSKDCIKSGAFGWAADLLQEASEAAKVSTCLSGNLYSAWKLHGDIKIAYAKCYPWG-TGRIGYEIDEDLLKSSIISWKKT
CYSAAISAKHSYQRALHLAPWQANIYTDIAIQLPERMALGGLLLEGVNKEFWVLLGCLASSDALKQHALIRALQLDVSLS
SSWAYLGMLYRNSGEKQLACQAFDRARSIDPSLALPWAGMSASYQD-GLCSTNEAFESCLWAVQTLPLAEFQVGLCALAV
LSGHLSSPLVIGAIGQAVQRAPYLPESHNLHGLVCESRTDYQSAIVAYQKARCALRMFPNFKSDLQSSFTDVSVNLARSL
CKAGHAIDAAQECENLKKE--GFLDSKGLQIYAVALWKLGQYNLALTVARKLAENVSTMKQT------------------
----FRTIRKFPSEFLQNTRMSLIVCALNALDTN-KQLQSLLPTISQAAASHGIAIEIHSITAINKLITQESPQTVAIDR
GVDYLRKALHMYPNSLLIR-------------------------------------------------------------
--------------------------------------------------------------------------------
--------------------------------------------------------------------------------
--------------------------------------------------------------------------------
--------------------------------------------------------------------------------
-------------------------------------------
>P_tri
ELEKSVEANPDDPSLRFNLAVYLWER----CECKEKAAEHFVVAVKLNPQNATAFKYLGHYY---YEKEKVRALKCYQRA
VSLNPDDSQSGDALCDILDQTGKETLELSLCTEASQKSPRAFWAFRRLGYIHLHHNRCSEAVHTLQHAIRGFPTSPDLWE
ALGLAYQKLGMYTAATKSYGRAIELEDR----RVFALIQSGNIFLTLGNFRKGVEQFQRALEISPQNVSANYGLASGLLA
WSKECMNMGAFRWGASLLEDACKVADKIAQLAGNFSCIWKLHGDIQLNYAKCFPWM-EDDQSVEFDVETFHASILTWKQT
CYLASTFAKRSYQRALHLAPWQANLYIDIGIQLSEKMVLGALLLEGDNYEFWVALGCLSGHNALRQHALIRGLQLDVSLA
VAWAYLGKLYREEGEKNLARLAFDCSRSIDPSLSLPWAGMSADSQI-RELTPEEAFESCSRAVQILPVAEFQIGLAKLAL
ISGSLASSQVFGAIRQAVQKAPHYPETHNLHGLVCEARSEYQAAITSFRLARCAINISSG--DTSKSRFQEIAVNLARSL
SKAGYAADAVQECESLRKK--GMLDSEGMQIYAFCLWQLGENDHALSVVRNLASSVSAMEQALAAASVSFICRMLYYISG
LDLAVSSILKMPKEFLQSTKVWIVASAIHALDHS-NRLAQAVSNSHYSLLSHDEIIEKHYLTALAKLVKHGSDYCLGFQS
GISHIKKALHSYPNSNLLRNLLGHLLLSCEEWKETHVASRCCVTEAPNCASKQGLKSGCEILGAGAVACYAIGNKDPKFS
YPACGYQCLNGPGAVQELQKYMRQEPWNHRAQYLLILNLLQKAREERFPSKICAILERLILVALSN-----EFYSRESMS
YQYQKFQLLLCASEISLQGGNIAGCIKHAKNASSLLLPNNYLFFGHLLLCRAYAAVDDYTNLQQQFIRCLELKTDYNIGW
MCLKIIESLYNVESDSKISVLSLKECSKEW-KNSWNMWIAVFNLVLGLISLWKEEYFSAEESLVQACSLASSESCLFLCH
GVACIKLARQFCSSDYLSLAVSSLTSAHATSTIPLPIVSLLLAQAEGSLGLKQNWEKNLRFEWYSWPPEMRPAELFFQMH
LLSIQSEAGFKTPSTVELCQSPLKWVLRAIHTNPSSLRYWNIL
>P_alb
RLQESLDAHPDDASLRLEMGIFLWEK-GTAKETMENAAEHFLISAKLNPENGDAFKFLGHYYRC-VSGNAQRALKCYQRA
VALNPDDSDSGEAFCNLLDDGGKENLEVAICREASEKSPKAFWAFRRLGYLQVYQEKWTEAVQSLQHALRGYPTCADLWE
ALGLAYQRLGRFTAAIKSYGRSLELDNT----RVFALVESGNIFLTLGTFEKGVDHFRQALEISPHCVSAQYGLAFGLLG
FGKNCINRGAYRWGASILKEASQFARTCTYIVKNISCIWTLHADIQLAYAKCFPWI-NEAQELESDEEGFKASILSWKKT
CSFAARDARVSYQRALHLAPWQANIYADIALKLSEKMSMGALLLESDNYEFWVALAHVSDHSALKQHALIRGLQLNVSAA
ISWGYLGKLYRKEGEKLLARQIFDRARSIDPGLSLPWASMSAECHT-RELAAAEGFESCLRAAQIMPLAEFQIGLTKLAL
RTGHLSSSQVFGAIQQAVQRAPQYPESHNLNGLVFEARKDYQSAAASYRLARHAMNTSSC--NVPNSQIRDVSINLLRAL
SKAGNTADALQECEHLKKE--GALDVEGLQVYILSLWQLGENDMALSVARSLAAGLSRMEKTCVATSICFICRLLYSLCG
LDAVIAMIVKMPKELFLSAKASFVLSAIHALDGHNDHLGSVVSSSRSFLTSHEEIARMHFLVVLGKLVKNGSECFLGVQS
GVMHLRKALHMFPNSNLLRNLLGYLLLSCKERNNCHTALRCCKLDHPDLPNQEGFKSASDIHGAGAIACYAIGNNNSKLT
FPTCTKQYHTHPKSIRYRQKCFHQKPWNHNARYLLVLNYLQRAREENFPHHLCVIINRLIFVALSN-----ELYCKAEMS
CQYQQFQLLLCASEISLRCGDQVTCITHAKKAAEIVLADDYLFFAHLMLCRAYAMKGDLLNLQKEYTRCLELRTDCLIGW
ICLKLVESRYELKINSNAIDLNFEESVKKG-GNLWKMWMAVYNLVRGLISLQNGDLLSAEELVAQACLLVDSESCLYLCH
GAICMGLGRQCYGSLYLSQAAKSLAKVYEHSISPLPLARLLLAQAEASLGSKENWVRNLGFEWHSWPPELRPAELFFQMH
LLARQSTVGSDTQSSGRSFKSLQQWVLQAIHTNPSCMRYWRVL
>S_tor
-MQESLDAQPDDASLHFDMGVFLWDKGGEAKEPKEKAAEHFVISAKLNPKNGDAFKFLGHYYGC-VARDTQRAIKCYQRA
ITLNPDDSDSGEALCDLLDEGGKESLEVAVCHEASERSPRAFWAFRRLGYLQVHRKKWTDAVQSLQHAIRGYPTCADLWE
ALGLAYQRLGRFTAALKSYGRAIELDHS----LVFALVESGNISLTLAASKKGVDHFRLALEISPCCVSAHYGLAFGLLG
FAKECINRGAYQWGASLLEEASEVARASAYVVKNISSIWKLHADIQLAYARCYPWN-AEVQVLVSDKEAFKASILSWRKT
CLLAARCARFSYQRALHLAPWQPNIYADIAVKLSEKMSMGALLLEGDNYEFWVALGYLSGHNALKQHALIRGLQLNVSLA
IAWGYLGKLYRKEGEKILARQVFDRARSIDPGLALPWASMSAECHS-RELAPVEAFESCLRAVQIMPLAEFQIGLTKLAL
RTGDLSSSQVYGAIKQAVQRSPQYPESHNLNGLVFEARKDYLSAAASYRFARHAIDISSQ--NFPNTQIRDVSINLARSL
SKAGSAVDALQECEHLKKE--GALDIEGLQVYAFSLWQHGENDLALSVARSLAASLSSMEKTSVATSICFICRLLYYICG
LDAVTNNIVKMPKELFQSSEVSFVLSAIHALNGH-NHLGSVVSSSRSFLTSHEEITRMHFLIALGKLVKNGSECCLGIQS
GVAHLRKALHMYPSSNLMRNLLGYLLLSCKELNSCHLAVRCCKLDPPDLSNQEDLKSASDIHGAGSVSCYAIGNSNPKLT
FPTCTKQCRTNPDSIRYLQKCLHQNPWNHNARYLLVLNFLQKAREEKFPHHLCVTINRLIFLALSN-----ELHYKIEVS
YQYQQFQLLLCASEISLQCGNRSTCITYAKKAAAIVLPDDYLFFAHLLLCRAHAMKGDLLNLQEEYTRCLELRTDCHIGW
ICLKLVESQYQLQINSNAIDLNFERSVKKG-GNLWKMWMAVYNLVRGLISLQNRDLLSAEELMAQACSLADSESCLHLCH
GAICMELGRQCHGSLFLSRAANSLSKVHEHSMIPLPLARILLAQAEGSLGSKEKWATNLRLEWYSWPPEQRPAELSFLIH
LVARQLKAGSNSQSTVVFSTSPRRWVLQAIHINPSSMRYWRVL
>V_vin
KLQESVDSNPDDASLHFNLGVFLWEK--EEQEWKEKAAEHFVRSAKLNPQNGDAFRYLGHYYAR-VSVDTQRAFKCYQRS
VTLNPNDSDSGEALCDLLDLGGKETLEIAVCREASEKSPRAFWAFRRLGYLQLHQNKWSEAVQSLQHAIRGYPSCADLWE
ALGLAYQRLGMFTAAIKSYGRVIELEDS----RIFALVESGNIFLMLGSFRKGIEQFRQALEISPKSVSAHYGLASGLLS
LSKECTNLGAFRWGTSLLEEASKVAKSTTCLAGNVSCIWKLHGDIQLAYAKCLPWL-EENWNLEIDEEAFSNSILNWKRS
CCLSAISANYSYQRALHLAPWQANIYTDIAIQLPEKMSLGGLLLEGDNNEFWVTLGFVSGHNALKQHAFIRGLQLDVSLA
VAWACLGKLYRKEGEKQLARQAFDSARSIDPSLALPWAGMSADTHA-RDPTTDEAYESCLRAVQILPVAEFQIGLAKLAL
LSGHLSSSQVFGAIQQAVQHAPYYPESHNLNGLVCEARCDYQSAVASYRLARCAINTFSG--SILKSHLRDISFNIARSL
SKAGNALDAVQECEDLKKE--GLLDAQGLQIYAISLWQIGENDLALSVARDLAASES-----------------------
---AIISILKMPKELFQNSKISFVVSAIDALDES-NKLESVVSSSRYFLASHEEIARMHCLVALGKLVKQGSEHCLGFEN
GVHHLRKALHMFPNSVLIRNLLGYLLLSSQEGEDAHSASRCCIVDPSHSPNKEGSKSAFEILGAGAVACFASGMSNQKFS
FPTCRYRCMSGPGAIQQLQKWLHREPWNHNARYLLILNFLQKAREERFPRHLCTIIERLNFVAISN-----HLYLKKDTC
CQYQKFQLLLCASEISLQGGDHLGCVNHAENASTLLLPDCYLFFAHLQLCRAYVAKDDFKNLRKEYIKCLELKTDYCIGW
LCLKFMDPHHELQNDLSISELNFKECSKER-KSSCNKWMALFDLLQGLISVQNQDFLCAEEFLAQACSLSDTESCIFLCH
GVICMELARQQCDSQYLSHAIKSLMKAQEISLIPLPFVPTLLAQAEASRGSKAKWEKNLCLEWFSWPPEVRPAELFLQMH
LLARHSKSGSESSSCVEPHQSQQRWVLRAIHLNPSCLRYWKVL
