# Supplementary material for: A genome resource for Acacia, Australia’s largest plant genus
Source: PLoS One. 2022 Oct 14;17(10):e0274267. doi: 10.1371/journal.pone.0274267 (PMC9565413; doi:10.1371/journal.pone.0274267)
Supplement: S4 File — (ZIP) [file pone.0274267.s004.zip › Supplementary_File_S4/OG0012650.aligned.fasta]

>A_pyc
MLWVDKYRPKTLDQITVHEEVAQNLKKLVTEQDCPHLLFYGPPGAGKKTLIMALLRQMFGNGAEKVKVENRTWKVDAGSR
SIDIELTTLASANHIEMSPSDAGFQDRYVVQEIIKEMAKNRPIDTKGKK-GFKVLLLNEVDKLSREAQHSLRRTMEKYSA
YCRLILCCNSSSRVTEAIRSRCLNVRINAPSEEQIVRALEFIGKKEDLQLPSGFAARIAEKSNRNLRRAILSLETCRVQQ
YPFSSKQTIPPMDWEEYISEIASDIMKEQSPKRLFQVRGKLYELLINCIPPEIILKRLLYELLKKLDAELKLEVCHWAAY
YEHRMRLGQKAIFHLEAFVAKFMSVYKAFLIATFG---------
>A_tri
MLWVDKYRPKTLDQIAVHDDIAENLKKLVSEHDCPHLLFYGPSGSGKKTLIMALLREMFGSAAEKVKIENKTWKIETGTR
KIELELTTLSSTHHVELNPSDAGFQDRYIVQEIIKEMAKSRPIDVNGNK-SYKVLVLNEVDKLSKEAQHSLRRTMEKYSA
SCRLILCCNSASRVIEAVRSRCLNIRINAPTNEQIVGVLRHIAKKEHLELPIGLATRIAVQSNRNLRRAILSFEACRVQQ
YPFTENQVVQTMDWEQYVAEIVSDIVNEQSPKRLYSVRLKIYELLVNCIPPEVILKKLVSELMKKLDSELKHEVSHWAAY
YEHRMRLGQKSIFHIE----------------------------
>A_coe
MLWVDKYRPKTLDKMIVHDDIAQHLKKLVTEQDCPHLLFYGPSGSGKKTLIMAVLRQMYGASAEKVKIENKTWKVDAGSR
TLDLELTTLSSTNHVEINPSEAGFQDRYVVQEIIKEMAKNRPIDAKGKK-GYKVLVLNEVDKLSREAQHSLRRTMEKYSA
SCRLILCCNSSSKVTEAVRSRCLNVRINAPTEEQIVKVLEFIGKKENLQLPPGFAARIAVQSNRSLRRAVLLFETCRVQQ
YPFTSIQAIPPMDWEQYVSEIASDIMQEQSPKRLFMVRGKLYELLINCIPPEIILKRLLSELLKKLDAELKHEVCHWAAY
YEHRMRLGQKAIFHIEAFVAKFMSIYKAFLIATFG---------
>A_tha
MLWVDKYRPKSLDKVIVHEDIAQKLKKLVSEQDCPHLLFYGPSGSGKKTLIMALLKQIYGASAEKVKVENRAWKVDAGSR
TIDLELTTLSSTNHVELTPSDAGFQDRYIVQEIIKEMAKNRPIDTKGKK-GYKVLVLNEVDKLSREAQHSLRRTMEKYSS
SCRLILCCNSSSKVTEAIKSRCLNVRINAPSQEEIVKVLEFVAKKESLQLPQGFAARIAEKSNRSLRRAILSLETCRVQN
YPFTGNQVISPMDWEEYVAEIATDMMKEQSPKKLFQVRGKVYELLVNCIPPEVILKRLLHELLKKLDSELKLEVCHWAAY
YEHRMRLGQKAIFHIEAFVAKFMSIYKNFLISTFG---------
>C_can
MLWVDKYRPKTLDQMMVHEEVAQNLKKLVSEQDCPHLLFYGPPGSGKKTLIMALLRQMFGTGAEKVKVENRTWKVDAGSR
SIDIELTTLSSANHIELSPGDAGFKDRFIVQEIIKEMAKNRPIDTKGKK-GFKVLVLNEVDKLSREAQHSLRRTMEKYSA
YCRLILCCNSSSRVTEAIRSRCLNVRINAPSEEQIVKVLEFIGKKEGLQIPSGFAARIAEKSNRNLRRTILSFETCRVQQ
YPFTSKQTISPMDWEEYISEIASDIMKEQSPKRLFQVRGKLYELLINCIPPEIILKRLLYELLRKLDAELKHDVCHWAAY
YEHRMRLGQKAIFHLEAFVAKFMSVYKAFLIATFG---------
>C_fas
MLWVDKYRPKTLDQITVHQEVALNLKKLVTEQDCPHLLFYGPPGSGKKTLIMALLRQMFGASAEKVKVENRTWKVDAGSR
SIDIELTTLSSANHIELSPSDAGFQDRYVVQEVIKEMAKNRPIDTKGKK-GFKVLVLNEVDKLSREAQHSLRRTMEKYSA
YCRLILYCNSSSRVTEAIRSRCLNVRINAPSEEQIVRTLEFIGKKEGLQLPAGFANRIAEKSNRNLRRAILSFETCRVQQ
YPFNSKQTVPPMDWEEYITEIASDIMKEQSPKSLFQVRGKLYELLINCIPPEIILKRLLYELLRKLDAELKLEVCHWAAY
YEHRMRLGQKAIFHIEAFVAKFMSIYKGFLIATFG---------
>D_car
MLWVDKYRPRSLDKVIVHQDVAQNLKKLVSEQDCPHLLFYGPSGAGKKTLIMALLRQMFGASVEKVKVENKNWKVDAGSR
TLDLELTTLSSTHHVELNPSDAGFQDRYIVQEIIKEMAKNRPIDTKGKK-GFKVLVLNEVDKLSREAQHSLRRTMEKYSA
SCRLILCCNSSSKVTEAVRSRCLNVRINAPKEEEIVDVLEFIGRKEGLQLPSGFAARIAEKSNRSLRRAILSFETCRVQQ
YPFTNNQLIPAMDWEVYVLEIASDIMKEQSPKRLFQVRGKVYELLSNCIPPEIILK------------------------
-EHRMRLGQKAIFHIEAFVAKFMSIYKGFLISTFG---------
>G_max
MLWVDKYRPKTLDQVMVHTDIAHNLKKLVTEQDSPHLLFYGPSGSGKKTLIMALLRQMFGPGAEKVKVENRTWKIDAGSR
SLDLELTTLSSANHIEMSPSDAGFQDRYIVQEVIKEMAKNRPIDTKGKK-GFKVLVLNDVDKLSREAQHSLRRTMEKYSA
YCRLILCCNSSSRVTEAIRSRCLNVRINAPSEEQIVQVLEFIGKKEGLQLPPGFAARIAEKSNRNLRRAILSFETCRVLQ
YPFTNKQAIPPMDWEEYISEIASDIMKEQSPKRLFQVRGKLYELLINCIPPEIILKRLLYELLRKLDAELKHEVCHWAAY
YEYRMRLGQKAIFHIEAFVAKFMSIYKSFLIATFG---------
>L_ang
MLWVDKYRPKTLDHVVVHDLIAQNLKKLVTEQDCPHLLFYGPSGSGKKTLIMALLRQMFGPGAEKVKVENRTWKVDAGSR
SIDIELTTLQSANHTEISPSDAGFQDRYVVQEIIKDMAKNRPIDTKGKKGGFKVLVLNDVDKLSREAQHSLRRTMEKYSA
YCRLILCCNSSSRVTEAIRSRCLNVRINAPSEEQIVDVLEFIGKKEGLQLPSGFAARIAEKSNRNLRRAILSFETCRVQQ
YPFTSKQAIPPMDWEEYISEIASDIMKEQSPKRLFQVRGKLYELLINCIPPEIILKRLVYELLRKLDDELKHEVCHWASY
YEHRMRLGQKAIFHIEAFVAKFMSVYKSFLIATFG---------
>M_gut
MLWVDKYRPKTLDKVLIHEEIAQNLKKLVTEQDCPHLLFYGPSGSGKKTLIMALLRQIFGASADKVKVENKNWKVDAGTR
TIDVELTTMSSTHHVELSPSDAGFQDRYVVQEIIKEMAKNRPIDTKGKK-GFKVLVLNEVDKLSREAQHSLRRTMEKYSS
SCRLILCCNSSSKVTEAIRSRCLNMRINAPTEGEIAKVLEFIGKKEGLQLPSGFSDRIAQQSNRSLRRAILSFETCRVQQ
YPFTINQAIPPMDWEEYVSEIASSIFKEQSPKRLFEVRGKLYELLINCIPPEIILKRLLSELLKKLDMELKHEISHWAAY
YEHRLRLGQKAIFHLEAFVAKFMSIYKGFLIETFG---------
>M_acu
MLWVDKYRPRALDKIIAHEEIAQNLKKLVSEHDCPHLLFYGPTGSGKKTLVMALLKQMFGPGVEKVKLENKMWKIDAGTR
KIELELTTLSSTHHVEMNPSDAGFQDRHIVQEIIKEMARNRPVDTKGKK-GFKVLVLNEVDKLSREGQHSLRRTMEKYSA
SCRLILCCNSSSKVTEAVRSRCLNIRVNAPTEEQIIKVLEFIGKKENLQLPPGFTARIAAQSNRNLRRAILSFETCRVQQ
YPFTVNQALPPLDWEQYVSEIASDIMKEQSPKRLFSVRGKIYELLVNCIPPEIILKKLLSELLKKLDSELKHEVCHWAAY
YEHRMRFGQKAIFHIEAFVAKFMSIYKAFLIATFG---------
>P_tri
MLWVDKYRPKTLDQVIVHQEIAENLKKLVTEQDCPHLLFYGPSGSGKKTLIMALLRQIFGTSAEKVKVENRTWKIDAGSR
TIDLELTTLSSTNHVELSPSDVGFQDRYIVQEIIKEMAKNRPIDTKGKK-GYKVLVLNEVDKLSREAQHSLRRTMEKYSA
SCRLILCCNSSSKVTEAIRSRCLNVRINAPKEEQIVKVLEFIGKKEGLQLPPGFAARIADKSNRSLRRAILSFETCRVQQ
YPFSSNQAIPPMDWEEYVSEICSDIMREQSPKRLFQVRGKLYELLINCIPPEIILKKLLSELLKKLDEELKHEVCHWAAY
YEHRMRMGQKAIFHLEAFVAKFMSIYKAFLIATFG---------
>P_alb
MLWVDKYRPKSLDQIIVHEEVAQNLKKLVTEQDCPHLLFYGPPGSGKKTLIMALLRQMFGNGAEKVKVENRTWKVDAGSR
SIDIELTTLSSANHIELSPSDAGFQDRYIVQEIIKEMAKNRPIDTKGKK-GFKVLVLNEVDKLSREAQHSLRRTMEKYSA
YCRLILCCNSSSRVTEAIRSRCLNVRINAPSEEQIVRALEFIGKKEGLQLPSGFAARIAEKSNRNLRRAILSFETCRVQQ
YPFSSKQTIPPMDWEEYISEIASDIMKEQSPKRLFQVRGKLYELLTNCIPPEIVLKRLLYELLKKLDAELKLEVCHWAAY
YEHRMRLGQKAIFHIEAFVAKFMSVYKAFLIATFG---------
>S_tor
MLWVDKYRPKTLDHITVHEEIAQNLKKLVTEQDCPHLLFYGPPGSGKKTLIMALLRQMFGVSAEKVKVENRTWKVDAGSR
SIDIELTTLSSVNHIELSPGDAGFQDRYIVQEIIKEMAKNRPIDTKGKK-GFKVLVLNEVDKLSREAQHSLRRTMEKYSS
YCRLILCCNSSSRVTEAIRSRCLNVRINAPSEEQIVRTLEFIGKKEGLQLPSDFAARIAEKSNRNLRRAILSLETCRVQQ
YPFSSKQTIPPMDWEEYITEIATDIMKEQSPKRLFQVRGKLYELLINCIPPEIILKRLLYELLRKLDAELKLEVCHWAAY
YEHRMRLGQKAIFHIEAFVAKFMSIYKGFLIATFG---------
>V_vin
MLWVDKYRPKTLDNLIVHDDVAQNLKKLVTEQDCPHLLFYGPPGSGKKTLIMAILRQMFGPSADKVKVENKTWKIDAGTR
TIDLELTTLSSTHHMELNPGDAGFQDRYIVQEIIKEMAKNRPIDTKGKK-GFRVLVLNEVDRLSREAQHSLRRTMEKYSA
SCRLILCCNSSSKVTEAVRSRCLNIRINAPTEEQITKVLEFIAKKEGLQLPSGFATRIAEKSNRSLRRAILSFETCRVQQ
YPFTNNQAMPPMDWEEYVSEIASDIMKEQSPKRLFQVRGKLYELLINCIPPEIILKRLLLELLKKLDAELKHEVCHWAAY
YEHRMRLGQKAIFHIEAFVAKFMSIYKAFLIATFG---------
