# Supplementary material for: A genome resource for Acacia, Australia’s largest plant genus
Source: PLoS One. 2022 Oct 14;17(10):e0274267. doi: 10.1371/journal.pone.0274267 (PMC9565413; doi:10.1371/journal.pone.0274267)
Supplement: S4 File — (ZIP) [file pone.0274267.s004.zip › Supplementary_File_S4/OG0012633.aligned.fasta]

>A_pyc
EFSVLCSFFTWTQRSKSSAQKRSKFRKFLDAIRLILPNLDRERGSYGLKESVLATSLIDALGMSRESEDALRLINWRKGG
AK-TGANAGNFALVAAEVLQRRQGLASGRLTIRELNEFLDKLASSENRAEKTSVLSTLIQKTNAQEMKWIIMIILKDLKL
GISEKSIFHELHPDAEDLFNVTCDLKLVCEKLKDRNQRHKRQDIEVGKAVRPQLAKRVGSASEAWKKLHGKEVVVECKFD
GDRIQIHKNGTNIHFFSRNFLDHSEYQHGMSDFILQNILVDRCILDGEMLVWDKSFNRFAEFGSNQEIAKAARDGLDSER
QAFDILYVGDTSVIHQTLKERHELLCKVVRPLKGSLEILIPNGGLNSNCSSGEPCWSFIAHNVDEVERFFKETIENRDEG
IVLKDLGSKWEPSDRSGKWMKLKPEYIHAGSDLDALIIGGYYGSGRRGGEVAQFLVGLAERLSPIAHPKRFISFCRVGTG
LSDDELDALVTKLKPYFRKYEYPKKRPPSFYQVTNHSKERPDVWIESPDKSIILSITSDIRTVESEVFAAPYSLRFPRID
RVRYDKPWYECLDVQSFIELVHSSNGTTKASTEYGGMQDSKSKRMKSSKREGKKNMSVVPSHLVQTDVSNVKGGSLIFSN
MMFYFVNVPPSHSLDSLHKMIAENGGTFSMNLNNSVTHCVAADSKGFKFEAAKRHGDIIHFSWVIDCCVQKKLIHLQPKY
FLFISELTKKKLSEEIDEFSDSYYLNLDGEDIKQL
>A_tri
KFSVLCSMFQALARNKSSVMKRKHFRTFLDAIRLILPSLDRERGTYGLKESVLATCLIDALGISRESEDALRLINWRKGG
AK-TGPNAGNFALVAAEVLQRRQGMTSGGLTIKEVNDLLDRLAAAENREQKTSVLSELIKKTNSVEMKWIVMIILKDLKL
GISEKSIFREFHTDAEDLFNVTCDLKLVCEKLKDRTQRNKRQDIEAGKAVRPQLAMRVADASSAWKKLHGKQVVIECKFD
GDRIQIHKNGNELCFFSRNFIDHPEYGHAMSSLILQNVLVERCILDGEMLVWDTSTNRFAEFGSNQEIAKASNDGIEGDR
QAFDILYVGDTSVIHQSLRERHELLRKVVQPVKGRLEILVPDGGLNVRRPSDEPCWSLIAYSVEDVEKFFKETIENRDEG
IVLKDLDSKWEPGDRSGKWLKLKPDYVHTGSDLDVLIIGGYFGSGHRGGEVAQFLVGLADRANPGTYPTRFLSFCRVGTG
LSEDELDVLVNKLKPYFRKNENPKKA-PNFYEVTNHSKERPDVWIGNPEKSIILSITSDIRTIKTEVFASPYALRFPRIH
RVRYDKPWHECLDVQSFVDLVHSKDGTMQRDMEPGGLNNKGPKRKRPLRKGPNKMTTVVPSHFIQTDISRVKEESLLFTN
MMFYFVNVPPTYSVDFFHKMVVENGGSFSMNLNDSVTHCIAAERKGIKYQAAVLRGDVLHYSWVLDCYSQKQLLHLQPKY
YLFLSDSSKKKLKEEIDAFSDYYYWDLDVTDLREL
>A_coe
KFSVLCSMFNWMQRSKSSTKKRSKFRKFLDAIRLLLPNLDRERGTYGLKESILATCLIDALGMSRESEDAVRLINWRKGG
AK-IGANVGNFGLVAAEVLQRRQSLVSGGLTIKELNELLDRLASSENRAEKIAVLSDLIKKTNAQEMKWIVMIILKDLKL
GVSEKSIFHEFHPDAEDLFNVTCDLKLVCEKLRDRSQRHKRQDIEIGKAVRPQLALRISNAAAAWKKLHGKEVVVECKFD
GDRIQIHKKGAEIHFFSRTFLDHSEYGHAMAQIIQENILVDRCILDGEMLVWDTSTNRFAEFGSNQEIAKAAKEGFDSDR
QAFDILYVGDTSVIHQSLKERHELLWKVVKPLKGRLEILVPNGGLNAHCPSGEPCWSLVAYNVDDVQRFFKETIENRDEG
VVLKDLGSKWEPGDRSGKWLKLKPDYVRAGSDLDVLIIGGYYGSGRHGGEIGQFLVGLAERSAPNTYPRRFISFCRVGTG
LTDEELHALVTKLKPYFRKNEYPKRT-PSFYEVTHNSKERPDVWIESPEKSIILSITSDIRTIKSEAFAAPYSLRFPRID
RVRYDKPWHECLDVQSFMDIVHSSNGNT-RGVDYGRVQENKPKRLKSSRKGDKKTISVVPSHFIQTDVSGVKEATCLFAN
MMFYFINVPTDLSLDYFHKMVAENGGSFSMNLNDSVTHCIAAERKGIKYHAAKLRGDVIHYSWVLDCCSQKCLVLLQPKY
FLFLADSSKNKLQAEVDEFSDSYYWDLDLMDIKQL
>A_tha
KFSVLVSLFNWIQKSKTSSQKRSKFRKFLDAVRLIIPSLDRERGSYGLKESVLATCLIDALGISRDAPDAVRLLNWRKGG
TAKAGANAGNFSLIAAEVLQRRQGMASGGLTIKELNDLLDRLASSENRAEKTLVLSTLIQKTNAQEMKWVIRIILKDLKL
GMSEKSIFQEFHPDAEDLFNVTCDLKLVCEKLRDRHQRHKRQDIEVGKAVRPQLAMRIGDVNAAWKKLHGKDVVAECKFD
GDRIQIHKNGTDIHYFSRNFLDHSEYAHAMSDLIVQNILVDKCILDGEMLVWDTSLNRFAEFGSNQEIAKAAREGLDSHK
QAFDVLYVGDTSVIHQSLKERHELLKKVVKPLKGRLEVLVPEGGLNVHRPSGEPSWSIVVHAAADVERFFKETVENRDEG
IVLKDLESKWEPGDRSGKWMKLKPEYIRAGADLDVLIIGGYYGSGRRGGEVAQFLVALADRAEANVYPRRFMSFCRVGTG
LSDDELNTVVSKLKPYFRKNEHPKKAPPSFYQVTNHSKERPDVWIDSPEKSIILSITSDIRTIRSEVFVAPYSLRFPRID
KVRYDKPWHECLDVQAFVELVNSSNGTTQKQKESESTQDN-PKVNKSSKRGEKKNVSLVPSQFIQTDVSDIKGKTSIFSN
MIFYFVNVPRSHSLETFHKMVVENGGKFSMNLNNSVTHCIAAESSGIKYQAAKRQRDVIHFSWVLDCCSRNKMLPLLPKY
FLHLTDASRTKLQDDIDEFSDSYYWDLDLEGLKQV
>C_can
KFSVLCSLFTWIQRSKSSAKKRSKFRKFLDAIRLILPNLDRERGSYGLKESVLATSLIDALGMSRDSEDALRLVNWRKGG
AK-TGANVGNFALVAAEVLQRRQGMQSGDLTIKELNDLLDQLASSENRAEKALVLSTLIKKTNAQEMKWIIMIILKDLKL
GISEKSIFHEFHPDAEDMFNVTCDLKLVCEKLKDRNQRHKRQDIEVGKAVRPQLAKRVANASEAWKKLHGKDVVVECKLD
GDRIQIHKNGTDTHFYSRNFLDHSEYGHAMSDIIIQNILVDRCILDGEMLVWDTLLNRFAEFGSNQEIAKAARDGLDSDR
QAFDILYVGDTSVIHQSLKERHELLRKVVRPLKGRFEILVPNGGLNTHHSSGEPCWSFVAHNVDEVERFFKETIENRDEG
IVLKDLGSKWEPSDRSGKWLKLKPEYVHPGSDLDVLIIGGYYGSGRHGGEVAQFLVGLAERPSSNTHPTKFISFCRVGTG
LSDDELDAVVTKLKPYFRKYEYPKKRPPSFYQVTNHSKERPDVWVESPEKSIILSITSDIRTIESEVFAAPYSLRFPRID
RVKYDKAWYECLDVQSFIELVHSGNGTTQRGTEHGSKQDSKPKLMKSSKGGEKKNMSIVPSHLVQTDVSNVKGGSLIFSN
MMFYFVNVPPSHSLDSLRKMVAENGGGFSMNLNNSVTHCVAADSKGFKYEAAKRHGDVIHYTWVLDCCAQKKLVCLQPKY
FLFQSELTKKKLQEEIDEFSDSYYLDLDLADIKQL
>C_fas
KFSVLCSLFTWIQRSKPSAKKRSKFRKFLDAIRLILPSLDRERGSYGLKESVLATSLIDALGMSRESEDALRLINWRKGG
AK-TGANAGNFALVATEVLQRRQGMASGRLTIRELNDLLDKLASSENRAEKISVLSTLIQKTNAEEMKWIIMIILKDLKL
GISEKVIFHEFHPDAEDLFNVTCDLKLVCEKLKDRNLRHKRQDIEVGKAVRPQLAKRVANATEAWKKLHGKEVVVECKFD
GDRIQIHKNGTDIHFFSRNFLDHSEYQHAMLDIIVKNVLVERCILDGEMLVWDKSLNRFAEFGSNQEIAKAARDGLDSDR
QAFDILYVGDTSVIHQSLKERHELLSKVVRPLKGSLEILIPNGGLNIHHTSGEPCWSLIAHNVDEVEKFFKATIENRDEG
IVLKDLGSKWEPSDRSGKWMKLKPDYIQAGADLDALIIGGYYGSGRRGGEVAQFLVGLAERPSPNTHPKRFISFCRVGTG
LTDDELDAVVTKLKPYFRKYEYPKKRPPSFYQVTNHSKERPDVWIDSPDKSIILSITSDIRTVESEVFAAPYSLRFPRID
RVRYDKPWFECLDVQSFIDLVHSSNGTTKGGTEYDGKQDSKSKRMKSTKRGEKKNMSVVPSHFILTDVSDTD--------
----FVNVPPSHSLDSLHKMVAEHGGAFSMNLNNSVTHCVAAESKGFKFEAAKRRGDIIHSSWVLDCCTQKKLVALQPKY
FLFLSECTKKKLHEEIDEFSDSYYMDLGCADIKQL
>D_car
KFHVMCSLFNWMQKSKSSAKKRSKFRKFIDAIRLILPSLDRERGSYGLKESVLATCLIDALGISRESSDAIRLINWRKGG
AK-TGASAGNFSQVAAEVLQLRQGTTSGELTIKELNDMLDRLASSENRAEKTSVLSELIQKTNAQEMKWIVMIILKDLKL
GTSEKSIFHEFHPDAEDLFNVTCDLKLVCEKLSDRSQRHKRQDIEVGKPVRPQLALRVSNAAGAWKKLHGKEVVVECKFD
GDRIQIHKNGEDIHFFS------------------------RCILDGEMLVWDTSTNRFAEFGSNQEID-----------
-AFDILYVGDTSVIHQSLKERHELIRKVVKPIKGRLEILVPNGSTNVQRPSGEPCWSRIAYSVDDVERFFKEIIDNRDEG
IVLKDLASKWEPSDRSIKWLKLKPEYIRAGSDLDVLIIGGYYGSGRRGGEVAQFLVGLAERPTTNSYPRRFISFCRVGTG
LSDEELDAVVTKLKPYFR--------------------------------SIILSINSDIRTIRSEVFSAPYSLRFPRID
RVRYDKPWHECLDVQ-----------------------------------------------------------------
---YFVNLPPTQSLDSLHRLVAENGGTSSMNLNNTVTHCIAAESKAVTYLCKK-AGIIRECE-IIDLCG---------RY
FLHLSEQSKKLLEEEIDEYSDSYFLDLDIVDLKQL
>G_max
KLSVLCSLFTWTQRSKSAAKKRAKFRKFLDAVRLLLPNLDRERGSYGLKESVLATSLIDALGISRDSPDALRLLNWRKGG
AA-TGPTAGNFALVASEVLQRRQGTASGGLTIRELNELLDRLASAENRAEKILVLSTLIQKTNAQEMKWIIMIILKDLKL
GISEKSIFHEFHPDAEDLFNVTCDLKLVCEKLRDRNQRHKRQDIEVGKAVRPQLAKRVANATEAWKKLHGKDVVVECKFD
GDRIQIHKNGTEIHFFSRNFIDHSEYAHAMSEIIIQNVLVDRCILDGEMLVWDTSLKRFAEFGSNQEIAKAARDGLDSDR
QAFDILYFGDTSLIHQTLKERHEILCKIVRPVKGRLEILVPNAGINSHISSGEPCWSFIAHNVDEVERFFKETIENRDEG
IVLKDHSSKWEPSDRSGKWLKLKPEYIQAGSDLDVLIIGGYYGSGRRGGEVAQFLVGLAERPSPNTHPKQFISFCRVGTG
LSDDELDAVVTKLKPYFRKYEYPKKRPPSFYQVTNHSKERPDVWVDSPEKSIILSITSDIRTIESEVFSAPYSLRFPRID
RVRYDKAWYECLDVQSFIELVHSSNGTTQRDTEYGSKQDSKPKRSKSSTRGEKKNLSIVPSHLIQTDVSSIKGGSLIFSN
MMFYFVNVPLSHSLESLHKIIAENGGTFSMNLNNSVTHCVAADSKGFKFEAAKRHGDIIHYSWVLDCYDQKKLVCLQPKY
FLFLSELTKKKLQEEIDEFSDTYYLDLDLGVIKQL
>L_ang
KFSVLCSLFTWTQRTKSSFKKRSKFRKFLDAIRLILPNLDRERGTYGLKEHVLATCLIDALAISKDSDDAVRLINWRKGG
AK-TGSNVGNFALVATEVLQRRQGTASGGLTIKELNDLLDQLSSSENRAEKTLVFSTLIQKTNAQEMKWIIMIILKDLKL
GFSEKSIFHEFHPDAEDLFNVTCDLKLVCEKLRDRNQRHKRQDIEVGKAVRPQLAKRVANATDAWKKLHGKEVVVECKFD
GDRIQIHKNGTEIHYFSRNFLDHSEYAHAMSEIITQNIIVDRCILDGEMLVWDTFSNRFAEFGSNQEIAKAARDGLDGDR
QAFDILYFGDTSVIHQTLKERHEILRKVLRPVKGRLEILIPNDGLNSHRSAGEPCWSFIAHNVDEVERFFKATIENRDEG
IVVKDLSSKWEPSDRSGKWLKLKPEYVHPSSDLDVLVIGGYYGSGRHGGEVAQFLVGLAERPSPNTHPKRFVSFCRVGTG
LSDDELDALVTKLKPYFSKYEYPKKRPPSFYQVTNHSKERPDVWVDSPEKSVILSITSDIRTIDSEVFAAPYSLRFPRID
RVRYDKPWSECLDVQSFIELVHSSNGTTQWNTGFGKEQDSEPKKMKSSTRGQKKILSIVPSHLIQTDVSNVKGGSLIFSN
MMFYFVNVPPSYSLESLHKMVAENGGTFSMNLNNSVTHCVAADSKGFKFEAAKRHGDIIHCTWVLACYEQKKLVPLQPKY
FLFLSEQTKNKLQEEIDQFSDSYYLDLSLKDMIQL
>M_gut
KFSVMVSLFNWMQKSKSSSVKRSKFRKFLDAIRLILPSIDRERGSYGLREHVLATCLIDALGMSRDSPDSQHLLNWRKGG
PK-SGSFAGNFSLIAAEVLQRRQGMTSGGLTIKELNELLDRLASCENRSEKTSILSDLIRKTNAQEMKWIVMIILKDLKL
GISEKSIFHEFHPDAEDLFNVTCDLKLVCEKLRDRSQRHKRQDIEVGKPVRPQLALRVSNAAAAWKKLHGKEVIVECKFD
GDRIQIHKNAAGINFFSRNFLDHPEYEHGMSEIIRENILVDRCILDGEMLVWDKSTNRFAEFGSNQEIAKAAKDGLDGDR
QAFDILYVGDTSVIHQSLKERHQLLRQVVKPIVGRLEILVPNGGLNAHRPAGEPCWSLVVHDVDGVEKFFKETIENRDEG
IVLKDLASKWEPSDRSGKWLKLKPDYIRAGSDLDVLIIGGYYGSGRRGGEIANFLVGLAERPAPNTYPRRFVSFCRVGTG
LSDEELNAVVSKLKPYLRKYEYPKKAPPSFYQVTNNSKERPDVWVESPEKSIVVSITSDIRTIRSEVFAAPYSLRFPRID
RVRYDKPWHECLDVQSFIELVHSSNGTMQRATDSTVVQENKPKRTKLSR--EKKNVSAVPSHFTQTDVSQVKAGTSIFSN
MIFYFVNAPSSHSLDSLHKMVVENGGTFSMNLNNLVTHCIASESKGIKFQAAKHQGDVIHYSWLSDCCTQKKLLPLQPKH
FLYLSDESKKKLEEEIDEFSDSYYMDLNVADLKQI
>M_acu
--------------------------------------------------------------------------------
----------------QVLQRRQGMVSGGLTIRELNNLLDQLASTENRGEKAVILSSLIKKTNALEMKWILMIILKDLKL
GISEKSIFHEFHPDAEDLFNVTCDLKLVCEKLKDHTQRQKKQDIEVGKPVRPQLAMRVGDATTAWKKLHGKHVVVECKFD
GDRIQIHKNGEEIHFFSRNFLEHPEYAHGMSNVIVQNILVQRCILDGEMLVWDMATQHFAEFGSNQEIAKAAKEGLESNR
QAFDILYVGDTSVIHQSLTERHSLLQKVVKPVKGRLEILVPDGGINDHRPPGQPFWSTVAYNVEDVERFFKDTIENRDEG
IVLKDLGSKWEPGDRSGKWLKLKPDYIHAGSDLDVLIIGGYFGSGRRGGEVSQFLVGLAELSDHTSYPKRFISFCRVGSG
LSNDELNALVAKLKPYFRKNEYPKRV-PHFYEVTNNSKERPDVWIESPDKSIVISITSDIRTVKSEVFAAPYGLRFPRIT
RVRYDKPWYECLDVQSFIELVQSSNGNTRRADDAG-LQNENPKHTRNTRRGERKKVTVVPAHFIQTDTSDVREETFIFAN
MVFYFVNIPPSYSVDYFHKVVVENGGTFSMNLNDSVTHCIAAEKKGIKYQAAVHHGDVIHYSWVLDCCKQKRLLHLQPKY
FLFFAGPSRKKILEEFDAFSDHYYWDLDVTDIKQI
>P_tri
KFSILVSLFNWISKTKTSSRKRSKFRKFIDAVRLILPNLDRERGTYGLKESVLAVSLIEALGMSRDSPDALKLINWRKGG
ANATGANAGNFSLVAAEVLQRRQGTVSGGLTIEELNGLLDKLASSENRGEKTAVLAALINKTNTQEMKWIIMIILKDLKL
GMSEKSVFHEFHPDAEDLFNVTCDLKLVCEKLRDRNQRHKRQDIEVGKAVRPQLAMRVSDAHAAWKKLHGKEVVVECKFD
GDRIQIHKNGAEVHYFSRNFLDHSEYAHGMSDIIVQNVLDERCILDGEMLVWDTSLNRFAEFGSNQEIAKAARDGLDSDR
QAFDILYVGDTSVIHQTLKERHELLRKVVKPVKGRLEILVPNGGLNAHRLPGEPYCSLIAYNVDDIEKFFKETIENRDEG
IVLKDLGSKWEPSDRSGKWLKLKPEYIRAGSDLDVLIIGGYYGSGRRGGEVAQFLLGLAERPASNTYPRRFISFCRVGNG
LSDEELDTVVSKLKPYFRKNEYPKNSPPSFYQVTNNSKERPDVWIENPDKSIILSITSDIRTISSEVFSAPYSLRFPRID
RVRYDKPWHECLDVQSFVELVHSSNGTTQKGKGYGYVQDSKPTHIKSSRKGEKKSVSVVPSHLIQTDISDIKGETLIFSN
MMFYFVNVPPSNSLESLHKMVAENGGTFSMNLNNSVTHCIAAESKGIKYQAAKLHGDIIHYSWVLDCCLQKKLLPLQPKS
FLFLSDGSKKKLHEEIDEFSDSYYWDLDLSDIKQL
>P_alb
EFSVLCSLFTWTQRSKSSAKKRSKFRKFLDAIRLILPNLDRERGSYGLKESVLATSLIDALGMSRESEDALRLINWRKGG
AK-TGANAGNFALVAAEVLQRRQGLASGRLTIRELNELLDKLASSESRAEKTSVLSTLIQKTNAQEMKWIVMIILKDLKL
GISEKSIFHEFHPDAEDLFNVTCDLKLVCEKLKDRNQRHKRQDIEVGKAVRPQLAKRVASATEAWKKLHGKEVVVECKFD
GDRIQIHKNGTNIHFFSRNFLDHSEYQHGMSDIILQNILVDRCILDGEMLVWDKSLNRFAEFGSNQEIAKAARDGLDSDR
QAFDILYVGDTSVIHQTLKERHELLCKVVKPLKGSLEILIPNGGLNSNCPSGEPCWSFIARNVDEVERFFKETIENRDEG
IVLKDLGSKWEPSDRSGKWMKLKPEYIRAGSDLDALIIGGYYGSGRRGGEVAQFLVGLAERPSPGAHPKRFISFCRVGTG
LSDDELDALVTKLKPYFRKYEYPRKRPPSFYQVTNHSKERPDVWIESPDKSIILSITSDIRTIESEVFAAPYSLRFPRID
RVRYDKPWYECLDVQSFIELVHSGNGTTKASTEYGSMQYSKSKRVKSSKGEGTKNMSVVPSHLIQTDVSNVKGGSLILSN
MMFYFVNVPPSHSLDSLHKMIAENGGTFSMNLNNSVTHCVAADSKGFKFEAAKRHGDVIHYSWVLDCCSQKKLVPLQPKY
FLFLSELTKKKLHEEIDEFSDSYYLNLDRADIKQL
>S_tor
EFSVLCSLFTWTQRSKSPAKKRSKFRKFLDAIRLILPNLDRERGTYGLKESVLATSLIDALGMSRESEDALRLINWRKGG
AK-TGVNAGNFALVAAEVLQRRQGMASGRLTIRELNDLLDKLASSENRAEKTSVLSTLIQKTNAQEMKWIIMIILKDLKL
GISEKSIFHEFHPDAEDLFNVTCDLKLVCEKLKDRNQRHKRQDIVVGKAVRPQLAKRVANATEAWKKLHGKEVVVECKFD
GDRIQIHKNGRDIYFFSRNFLDHSEYRHAMSDIIVQNIVVDRCILDGEMLVWDKSLNRFAEFGSNQEIAKAARDGLDSDR
QAFDILYVGDTSVIHQSLKERHELLRKVVRPLKGSLEILIPNGGLNTDNPTGEPCWSFVARNVDEVERFFKETIENRDEG
IVLKDLGSKWEPSDRGGKWMKLKPEYIQAGSDLDALIIGGYYGSGRRGGEVAQFLVGLAEHPSPNTHPKRFISFCRVGTG
LSDDELDAVVTKLKPYFRKYEYPKKRPPSFYQVTNHSKERPDVWIDSPDKSIILTITSDIRTIESEVFAAPYSLRFPRID
RVRYDKPWYECLDVQSFIELVHSSNRTTKGGTEYGHKQDSKSKRTKSSKGGEKKSMSIVPSHLIRTDVSSIKGDSLIFSN
MMFYIVNVPPSHSLDSLHKIVAENGGTFSMNLNKTVTHCVAADSKGFKFEAAKRCGDIIHYSWVIDCCTQKKLIPLQPKY
YLFLSELTKKKLHEEIDEFSDYYYLDLDYADIKQL
>V_vin
KFSVLCSLFTWIQRSRTSAKKRSKFRIFLDAIRLILPNLDRERGSYGLKESVLATCLIDALGMSRESEDALRLINWRKGG
AK-TGANAGNFAMVAAEVLQRRQGMTSGGLTIKELNDLLDCLASSENRTEKTSVLSTLIKKTNAQEMKWIVMIILKDLKL
GISEKSIFHEFHPDAEDLFNVTCDLKLVCEKLKDRSQRHKRQDIEVGKAVRPQLAMRVADATAAWKKLHGKEVVVECKFD
GDRIQIHKNGEEIHFFSRNFLDHPEYKYAMSNIVAQNLLVDRCILDGEMLVWDISLNRFAEFGSNQEIAKAAKEGLDSDR
QAFDILYVGDTSVIHQTLKERHELLQKVVKPLKGRFEILVPSGGLNTHRPSGEPCWSLIAYDVDDVERFFKKTVENRDEG
IVLKDLGSKWEPSDRSGKWLKLKPEYVHAGSDLDVLIIGGYYGSGRRGGEVAQFLVGLADHSGPDTYPRRFISFCRVGTG
LSDDELDAVVTKLKPYFRKNEYPKKAPPSFYQVTNNSKERPDIWIDSPEKSIILSITSDIRTIRSEVFAAPYSLRFPRID
CVRYDKPWHECLDVQSFMELVHSSNGTTQRGADYGRMQDSKPKRMKSSKKGEQKTAHVVPSHFMQTDVTNVKGETLIFSN
MMFYFVNTPPTHSLDSLHKLVVENGGTFSMNLNNSVTHCVAAQSKGIKYQAAKLRGDIIHCSWVFDCCSQKKLLPLQPKY
FLFLSEHSKKKLQEEIDKFSDSYYQDLDISDIKQL
