# Supplementary material for: A genome resource for Acacia, Australia’s largest plant genus
Source: PLoS One. 2022 Oct 14;17(10):e0274267. doi: 10.1371/journal.pone.0274267 (PMC9565413; doi:10.1371/journal.pone.0274267)
Supplement: S4 File — (ZIP) [file pone.0274267.s004.zip › Supplementary_File_S4/OG0012817.aligned.fasta]

>A_pyc
FFSDQELCYADILSPAQARARIEVSVLNFLKILNSSNPAISDLPLIERKLSNSRVNHDVLTELSS-VFLSHSVSTRSLMR
SNAARAFVRVWKVMEMCYQILLQEKRVNQRELYYKLLCDSPDLFPSQTDVNRSIQDVVALLRCSRYSLGIMASSRGLIAG
RLILQEPGK-DAVDCSVSGSSGHVISGDLNLLENLVLKTDAR---YLIIVEKHAIFQRLAEDRFFHQIPSILITAKGYPD
IATRFLLHRLSLAFPDLPILALVDWNPAGLAILCTFKFGSVGMGLEAYRYACNVKWLGLRADDL-HLLPEESLVPLKPKD
LQIAKSLMSSEMLLMVQRGRRAEIEALHFNGYDFLGKYLAKKIVQSDYI
>A_tri
F---------------QVRARIEATILKFLHLLASPTPTVADLPLIARRSKNARFRHSLFGDVTS-IYLSQSLCRISLMK
INVAKTFIRVWKVLELCFQLLVHGKQVTQRELFYKLLSSSPKYFDSQVQVNKSVQDVVSLLCCSRNSLGLMPSSRGTVVG
RLLIQEENQ-EIVDCSLLGPAGQAITGNLHLLENFVFQSNAR---YIFVIEKDAIFQRLAEDRIFNHIPSILVTAKGYPD
IATRVFLHRLSKIFPTLPILALVDWNPAGLAILCTYKFGSIGMGLEAYRYACDVKWLGLRSDDL-MLVPQDSKVMMKTRD
LQIAKSLMSSDMLAMIQGGQRVEIEALYAHGYEFLGRYMVTKVVQDDYF
>A_coe
FHFDQQLSYAEILSPSESRARIEVTVLNFLKVLNSPNPSISDLHLINRTSNNTRVSRDLFTNEASSIFLSHSLSKKSLNR
SNATKSFIRIWKVLEICYQILLQEKLVTQRELFYKLISTSPTYFNSQSQVNRSVQDVIALLRCSRQSLGIMASSRGILAG
RIILQEYNQDEVIDCSLCGSSGYSITGDLNLLEKLVIKSDAR---YIIVIEKHAIFQRLAEDKVFNQIPSILITAKGYPD
IATRFLLHKISRNYPNLPILGLVDWNPAGLSILCTFKYGSIGMGLEAYKYACDVKWLGLRGDDL-QLIPEESLVPLKQRD
LQIAKSLMNAEILLMVKSHQRAELEALYCHGYDFLGKYIATKIVQNDYI
>A_tha
FFSDQHLSYADILLPHEARARIEVSVLNLLRILNSPDPAISDLSLINRKRSNSCINKGILTDVSY-IFLSTSFTKSSLTN
AKTAKAFVRVWKVMEICFQILLQEKRVTQRELFYKLLCDSPDYFSSQIEVNRSVQDVVALLRCSRYSLGIMASSRGLVAG
RLFLQEPGK-EAVDCSACGSSGFAITGDLNLLDNTIMRTDAR---YIIIVEKHAIFHRLVEDRVFNHIPCVFITAKGYPD
IATRFFLHRMSTTFPDLPILVLVDWNPAGLAILCTFKFGSIGMGLEAYRYACNVKWIGLRGDDL-NLIPEESLVPLKPKD
SQIAKSLLSSKILLMVQTGKRAEIEALYCHGYNYLGKYIATKIVQGKYI
>C_can
FFCDQELCYADVLPPLQVRARIEVSVLNFLQILNAPNPAISDLPLIERKSSNSRVSHGLLTELSC-VFLSHSVSTRSLMR
PNAAKAFVRVWKVMKMCYQILLQEKRATLRELFYKLLCDSPDLFPSQTDVNRTIQDVVALLRCSRYSLGVMASSRGLIAG
RLLLQEPGK-QVVDCSVCGSSGHAISGDLNLLESLSLKTDARRLAWMVGSLQHAIFQRLTEDRFFHQIPSIIITAKGYPD
IATRFLLHRISRAFPDLPILALVDWNPAGLAILCTFKFGSIGMALEAYRYACNVKWLGLRGDDL-HLMPEQSLVPLKPRD
LQVAKSLMSSEILLMVQSGRRAEIEALYFHGYDYLRKYIAKKIVQSSYI
>C_fas
FFSDQELCYADILTPHQARARIEVSVLNFLKILNASNPAISDLPLIERKSSNSRVSHGLLTELSA-VFLSHSLSTRSLMR
SNAVKAFVRVWKVMEMCYQILLQEKRVTQRELYYKLLCDSPDLFPSQKDVNRTIQDVVALLRCSRYSLGVMASSRGLIAG
RLILEEPGK-EVVHCSVSGSSGHAISGDLNLLQNLILTTDAR---YIIVVEKHAIFQRLTEDRIFHQMPSILITAKGYPD
IATRFLLHRLSLSFPDLPILALVDWNPAGVAILCTFKFGSIGMGLEAYRYACNVKWLGLRGDDL-YLLPEQSLVPLKPKD
LQIAKSLMSSGVLIML---------------------------------
>D_car
FFSDQLLCHADILPPS----------------------------------------------------------------
--------------------------------------------------------------------------------
----QEPSR-EVVDCSTCGSSGYAITGDLDLLENLLMKTDAR---YIFVVEKHAIFQRLTEDRVFNQIPCIFITAKGYPD
IATR---------------------NPAGLAILCTFKYGSTGMGLEAYRYACNVKWLGLRKDDL-ELIPEQSYIPLKPRD
LQIAKSLISSDILL-----------------------------------
>G_max
FFSDQELCYADIVPLAQVRARIEVSVLNFLKILNASSPAISDLPLIQRKYSNSRVNHGLLTELSR-VFLSNSVSTRSLMR
PNAAKAFVRVWKVMEMCYQILLQEKRVTQRELFYKLLCDSPHLFPSQTHVNRTIQDLVALLRCSRFSLGIMASSRGLVAG
RLILQEPGK-EAVDCSLCGSSGFAISGDLNLLDSLVLNADAR---YVIIVEKHAIFQRLTEDRFFHQIPSILITAKGYPD
IATRFLLYRISKAFPDLPILALVDWNPAGLAILCTFKFGSIGMGLEAYRYACNVKWLGLRGHDL-PLLPNQSFVPLKPKD
LQIAQSLMSSGILLMVQSGRRAEIEALYFNGYDYLGKYIAKKIVQSDYV
>L_ang
FFSDQELCYADIIPPSQVRARIEVSVLNFIKILNASNPAISHLPLIKRNLSNSRVNHGLLNELSR-VFLSHSVSARSIMK
PNAAKAFVRVWKVMEMCYQILLQEKRVTQRELYYKLLCDSPHLFPSQTYVNRTIQDVVALLRCSRYSLGIMASSRGLIAG
RIILQEPGK-EDVDCSICGSSGHTISGDFNLLQKLTLCSDAR---YIIIVEKHAIFQRLTEDRFFHQIPSILITAKGYPD
MATRFLVHRISRVFPDLPILCLVDWNPAGLAILCTFKFGSIGMGLEAYRYACNVKWLGMRGHDL-DMVPDQSLVPLKPKD
LQIAESLISMGILLMVRSGRRAEIEALYFHGYDYLGKYIAKKIVQSDYI
>M_gut
-FSDQHLCHADILPPSEVRARIEVAILNFLKNLNSSNPEVTDLPLISRKMGNSRVRRGLLTDDSK-IFLSHSFSTKSLMN
ENTANSFIRVWKVMEMCYQILVQEKKVTQRELFYKLLCDSPHYFTSQLQVNRTIQDLVALVRCSRYSLGIMASSRGAVAG
RLLLQEPNQ-EIVDCSTCGSSGYVISGDLNLLENLVMKSDAR---YIIVVEKHAIFQRLAEDRVFNQIPCILITAKGYPD
IGTRLLLHRMSREFPELPILGLVDCTP--VLYLISKKTTP----------SCNVKWLGLRKDDIEQLVPEESLIPLKPRD
HQIAKSLSSSEILFMVQSGQRAEIEALYFHGFDFLAKYIGKKIVQADYI
>M_acu
FHADQRLCSAEILPPSQVRARIEVAVLNFLKNLTASNPAISDLPLISRKYDNSGLRHGLLSDVSS-VFLSHSVCTRSLMK
ANDAKAFVRVWMVMAMCFRILVQGKLATQRELFYKLLCDAPEYFRSQRQVNRTVQDVVALLRCTRHSLGIMASSRGAVIG
RMVLEEPGE-QIVDCSMIGHAGYAITGDLCTLSKLVLHSDAR---YIIIIEKDAIFQRLAEDHFFNQIPCILITSKGYPD
IATRFLLHRISQTFPDMTILALMDWNPAGLAILSTYKFGSITTGLESYRYACNVKWLGLRADDL-QIIPQQVMMQLKPHE
IKTAKSLMSSKLLLMVERGHRAEIEALYCHGFDFLGKYIAKKIVQADYI
>P_tri
FFADREICYADILPPSEVRARIEVAVLNFLKILTCTDPAISDLLLINRKSSNRRVSQGLLTDDDTWIFLSRSFCKRTLMR
ANAAKAFIRVWKVMEMCFKILSQEKRVTQRELFYKLLCVSPDCFSSQLQVNRTIQDVVGLLRCSRYSLGIMASSRGIVAG
RLLLQEPDK-EVVDCSECGSSGYAISGDLDLLDRLVMKTDAR---YIIIVEKHAIFQRLAEDRLFNHIPSILITAKGYPD
IATRFLLHRMSRTFPELPIMALVDWNPAGLAILCTFKFGSIGMGLEAYRYACNVKWLGLRGDDL-QLLPEESLVSLKPRD
LQIAKSLMSSETLLMVQSGKRAEIEALYFHGYDYLGKYIAKKIVQANYI
>P_alb
FFSDQELCYADILSPAQALARIEVSVLNFLKILNASNPAISDLPLIERKPSNSRASHGVLTELSS-IFLSHSVSTRSLMR
SNAVRAFVRVWKVMEMCYQILLQEKRVTQRELYYKLLCDSPDLFPSQTDVNRSIQDVVALLRCSRYSLGIMASSRGLIAG
RLILQEPGK-ETVDCSVSGSSGHAISGDLNLLQNLVLKTDAR---YLIVVEKHAIFQRLAEDRIFHQIPSILVTAKGYPD
IATRFLLHRLSLAFPDLPILALVDWNPAGLAILCTFKFGSVGMGLEAYRYACNVKWLGLRANDL-HMLPEQSLVPFKPKD
LQIAKSLMSSEILLMVQRGRRAEIEALHFHGYDFLGKYLAKKIVQSDYI
>S_tor
FFSDQELCYADILPPDQVRARIEVSVLNFLKILNSSNPAISDLPLIERKSSNSRVSHGLLTELSL-VFLSHSVSTRSLMR
SNAVKAFVRVWKVMEVCYQILLQEKRVTQRELYYKLLCNSPDLFPSQTDVNRTIQDVVALLRCSRYSLGVMASSRGLIAG
RLILQEPNK-EVVDCSVCGSSGHAISGDLNLLQNLVLKTDAR---YIIIVEKHAIFQRLTEDRIFHQIPSILITAKGYPD
IATRFLLHRLSLAFPDLPILALVDWNPAGVAILCTFKFGSVGMGLEAYRYACNVKWLGLRGDDL-QLLPEQSLVPLKPKD
LQIAKSLMSSEILLMVQSGKRAEIEALHYHGYNYLGKYLAKKIVQSNYI
>V_vin
FFSDQNLCNADIIGSSEARARIEVAVLNFLKILNSPSPAISDLPLISRRWSNSRVNRGLLTEVSC-IFLSHSFCTRSLMR
PNAAKAFVRVWKVVEMCFQILVQEKRVTQRELFYKLLCSSPQYFTCQLQVNRTIQDVVALLRCSRYSLGIMASSRGAVTG
RLLLQAFIS-ETVDCSACGSSGHAISGDMNLLERMVMKTDAR---YIIVVEKHAIFQRLAEDRVFNQIPSILITAKGYPD
IATRFLLYRMSRAFPDLPILALVDWNPAGLAILCTFKFGSIGMGLEAYRYACNVKWLGLRGDDL-QLIPEESLIPLKPRD
LQIAKSLKSSEILVMVQSGRRAEIEALYFRGYNFLGKYIAKKIVQANYV
