# Supplementary material for: A genome resource for Acacia, Australia’s largest plant genus
Source: PLoS One. 2022 Oct 14;17(10):e0274267. doi: 10.1371/journal.pone.0274267 (PMC9565413; doi:10.1371/journal.pone.0274267)
Supplement: S4 File — (ZIP) [file pone.0274267.s004.zip › Supplementary_File_S4/OG0012749.aligned.fasta]

>A_pyc
YEEFVKVHELLLAASGLPESLHRQLFDKLSTEIFDGGHYFQIEPCEDGRQRRLLLTSDL-MPKHSQVFLVDHAWTFRLSD
AYNQLQEVPGLAERMGSLMCIDTDLLLALSLYGNKLDKLAVVAQEVVKFKCLKALWLNNNPILKSCDGELADVLKVLPEL
EIYNSTFTSDFGMWALGFAAGIYGKDNPGGIDHDGCPLQTVSSLDLSDRNIHNLINTAFSPHHLPSLSHLNLRGNLLEQN
SVNDLLELLRGFPCLHSLEVDIPGPLGGSAIKILESFPNISELNGVSASKILETQKHVIDSMLLPRLPEWTADEPLADRI
ISAMWQYLMTYRLADEEKIDETSVWYVMDELGSSLRHSDKPNFRLAPFLFMPEGTLASATSFSLLWPAQNVQKGDECTRD
FLFGIEEDKQRSARLTAWFHTPENYFIQEYEKHHKKLQSRNL--IPPTLRSSDTRTISHDVGGRPLLVYTDIPHVEEFLT
HPGFAISKEPKDADIIWTSVQVDEDMKKFTGITDHQYINQFPFEACLVMKHHLAETIQKVHGSPEWLQPTYNLETHLSLL
IGDYYVRKREGLNNTWILKPWNMARTIDTTVTDNLSAIIRLMETGPKICQKYIERPTLFNGKKFDLRYIVLVRSMHPLEL
FLSDVFWVRLANNQYSLDKNSFFEYETHFTVMNYRGRLNHKKTKDFVREFKEEHQVNWLDIHTRVRNMIRSVFEAAAVAH
TEMHNPKSRAMYGVDVMLDNCFQPKLLEVTYCPDCTRACKYDMELVI-GEGGVAKGCDFFNDVFRCLFLNEMSHVSPL
>A_tri
FDEFSEAHAILLANSGIPSSMHQRLFFKLSTEAFDGGDFFEIEVCENGRQKRLLLSGES-MEKEADVFLVDHAWSFRLAD
ARKQ---------------------LIALNLWGNKLHNSHIVIEEIKKCRNLRAVWLNENPVLQECGASIADIMEGATEL
EIYNSHFTSNYGKWALGFCGGIYGVDNPSS-HDVTHPLKDVIALDLSNRCIHTLCNKAFNPKELPSLTHLNLRGNPLDQN
SVDDLLHLLKGFTGLQSLEIEIPGPLGRSAIDILESLPRLFQLNGVHALNILESKKQIVDSKLPPRLPVWNAGEPLEDRV
IRAMWFYVMTYRLADEEKIDETPVWYMMDELGSALRHSDEPNFRIAPFLFMPEGTLASAVSFSVLWPTQNVHKGEECTRD
FLFGIGENKQRSARLTAWFHTPTKYSISEYEKFCQQLHANKY--SHPGIKASLTTSI-LPSNQRSLHVYTDVPQVEEFLT
RPEFVITNDPKDADIIWTSVQVDQEMKAACGLTDQQYVNQFPYEACLVMKHHLAETIHQAQGLPEWLQPTYNLETQLPEL
IGDYHIREEKGLNNLWILKPWNMARTIDTTITSDLPAIIRLMETGPKICQKYIESPALFQGKKFDLRYIVLLRSVQPLDI
LLFDVFWVRMANNTYTLDKSSLFEYETHFTVMNYGRRLNHMNTPEFVMEFEKEHHVRWLDIHQRVREMLRAVFESAAMVH
PEMHNSFSRAMYGVDVMLDSNYYPKLLEVSYCPDCGRACKYDTRSVL-GSGEIIKGQDFFNHVFGCLFLNESSHFTPL
>A_coe
FEDFVKVHALLLTASGIPSSLHHQLFQKLSTDTFDGGNSFQVEPCEDGRQRRLILISDS-MLKDSQVFLIDHAWTFRLAD
ARNQLQEIPGLAERMASLMCVDHDLLIALSLCGNKLKDVETVVQEVTKLKTLRALWLNDNPVLHHSDSRMEDVLQGVPSL
EIYNSSFTDNYGEWALGFCGGIHGKDSPGNFNPNIHPLENMTSLDLSDRGIHNLSIQTFSPFKMGSVSYLNLRGNPLDQN
SVEVLLKLLKEFSCLQALEVDIPGPLGRSALEILEALPNLSLLNGVMASKVLETKMHVIDTMLQPRLPELDPNESLADRV
ISAMWLYLMTYRLADEEKIDETSVWYVMDELGSALRHSDAPNFRVSPFLYIPDGNLASAVSFSVLWPTENVNKGDECTRD
FLFGIGEEKQRSARLTAWFHTPQNYFIQEYEKYCKHLGLKTFASASPCTKASKTTSL-NKQDGCILRVYTDIPQVEQFLT
RPEFVLTNDPKEADIIWTCMQVDEDVKKTIGLTESQYINQFPFEACLVMKHHLAETVQKAQGFVKWFQTTYNLETHLSQL
VGDYFVRRRDGLDNLWILKPWNMARTIDTTVTGDLSAIIRLMETGPKICQKYIERPALFKGKKFDLRYIVLVRSVNPLEI
FLADVFWVRLANNPYSLDKSTLFEYETHFTVMNYGRKLNHMNTPEFVMEFEMEHKVQWLDIHQRIQKMIRTVFESAATVH
PQMHSTTSRAMYGVDVMLDCSFQPKLLEVTYCPDCGRACKYDTKVVV-GSGETVKGQDFFNDVFGCLFLDETTHVTPL
>A_tha
FDDFVKVHGILLAASGLPPKLYPRLFEKLAYDTFDGGDYFQIESCEDDQRRKLLLTAES-MPKDSDVFLVDHAWTFRLPD
AYKQLKEIPGLAERMASLMSVDIDVLVALSLIGNKIESADVVIQEIVKFKNLKALWLNDNPVLQKSERQMADILQGCPSL
EIYNSCFTPNYGLWALGFCGDIFGKDNPGCVQQ-DQPLCNVTSLDLSNRSIHNLVNKAFSVHEMPLLSHLNIRGNSLDQN
SVGELLEVLKLFPSLSSLEVDIPGPLGINALEILESLSNLSLLNGVDTAKILETGKHVVDSMLQPRIPELNPDDTLVDRV
LDAMWLYALNYRLADDEKLDETSLWYVMDELGSALRHSDEPNFKVAPFLFMPSGKLESAVSYSVMWPIKHSQKGDECTRD
FLSGIGEDKQRSARLTAWFQTPENYFIHEFEKYQQKLQAKAF--ESKPSNPSVSRSI-QHSDGSPLLVYTDLPQVEEFLT
RPEFVITNEPKDADILWTSVQVDDELKKEVGITDDQYINQFPFEACLVMKHHLAETIQMGYGSPKWLQPTYNLETQLSQF
IGDYCVRKRDQLNNLWILKPWNMARTIDTSITDNLSAIIRMMETGPKICQKYIEHPALFKGNKFDLRYVVLVRSIDPLEI
YLIEIFWVRLSNNPYSLEKHSFFEYETHFTVMNYGRKLNHKPTAEFVREFEQEHNVKWMDIHEKVKQVIRAVFEAAALAH
PEMQSPKSRAMYGVDVMLDSSFEPKILEVTYCPDCMRACKYDMETID-GKG-IVKGGDFFNNVFGCLFLDETAHVTPL
>C_can
YEEFVKVHGLLLAASGLPDSLYQQLFQKLSTETFDAGDYFQIEPCEDGRQRRLLLTSDF-MAKDSGVFLIDHAWTFRLSD
AYKQLQQVPGLAERMAALMCVDIDILLALSLCGNKINKAEAVVQEVIKFKGLKGLWLNNNPLLKNCDGELADLLKELPQL
EIYNSTFTGNFGGWALGFCAGIYGKDNPGSTDDTDCPLKSVSSLDLSDRNIHNLLNKTFSPVQLPSLSYLNLRGNPLEQN
SVSDLIELLRGFPCLRSLEVDIPGPLGGSAIEILECLPNISELNGVTASKILETGKHVIDSVLLPRLLEWTANEPLADRI
ISAMWQYLMSYRLADEEKIDETSVWYVMDELGSALRHSDEPNFRVAPFLFMPEGNLASA----------NVQNGDECTRD
FLSGIGEDKQRSARLTAWFHTPENYFVQEYEKHRQKLQSKSF--KPPTVQSSETSGICHLDGRRPLRVYTDIPHVEEFLT
HPAFVITNEPKDADIIWTSVQVDEDMKKATGITDQQYVNQFPFEACLVMKHHLAETIQKAHGAPEWLQPTYNLEMHLSQL
IGDYYVRKREGLNNLWILKPWNMARTIDTTVTDNLTAIIRLMETGPKICQKYIERPALFQGKKFDLRYIVLVRSMNPLEI
FLSDVFWVRLANNPYSLDKSSLFEYETHFTVMIYRGILTHKNTEDFVREFEEEHQVKWLDIHARVRNMIRSVFEAAAVTH
PEMHSPTSRAMYGVDVMLDSSFQPKLLEVTYCPDCTRACKYDMETLS-GE-DVAKGSDFFNNVFKCLFLNEISQVSPL
>C_fas
YEEFVKVHGLLLAASGLPESLYHQLFLKLSAETFDSGHFFQIEPCEDDRQRRLLLTSDF-MPTHSNLFLIDHAWTFRLSD
AYNQLQHVPGLAERMGSLMCVDIDLLLALSLCGNKLQKFELVTREVIKFKRLKALWLNNNPFLKFCDGMLADVVKRLPEL
EIYNSTFTSNFGVWALGFVADIYGKDKPGGTDQADFPLQSVSSLDLSNRNIHNLFNKAFSPSHLPSLSHLNLRGNLLEQN
KVNDLLELLRGFPYLRSLEVDIPGPLGGNAVEILEFLPNISELNGVSASKILETGKHVIDSMLLPRLPEWIAGEPLADRI
LIAMWQYLMSYRLADEEKIDETSVWYVMDELGSALRHSDEPNFRVAPFLFMPEGNLASAVSFSILWPARDVQKGEECTRD
FLFAIGEDKQRSARLTAWFHTPENYFVQEYEKHCKELRSTSL--VLPMKQYSESRTI-YNLGGRPLLVYTDIPQIEEYLT
HPGFSLTTEPKDADIIWTSVQVDEDMKKATGITDQQYINQFPFEACLVMKHHLAETIQKAHGSPEWLQPTYNLETQLSQL
IGDYYVRKREGMNNLWIIKPWNMARTIDTTVTDHLPAIIRLMETGPKICQKYIERPALFQGRKFDLRYIVLVRSISPLEL
FLSDVFWVRLANNQYSLDKKSLFEYETHFTVMNYRGTLNHKNTKEFVREFEEEHQVNWLDIHARVRNMIRLVFEAAAVTH
PEMHSPTSRTMYGVDVMLDSSFQPKLLEVTYCPDCTRACKYDMDVVI-GEVGVAKGCDFFNDIFGCLFLNEMSHVSPL
>D_car
FEQFAKVHSFLLAASGIPPCLYQQLYEKLSSETFDGGDFFQVEPVDDGRQRRLILTSSECMEKEARVFLVDHAWTFRLSD
ALKQLQEVPGLTERMASLMCVDIDILHALSLTDNKLENEEAVVQEITKLKDLRALWLNNNPVSQESNDRMMNILRGCPRL
EIYNSSFTPKFSEWALGFCGGIYSKDNPGFIEQTDGSLRNVVSLDLSNRCIHSLANKAFCPQELPSLSYLNLRGNPLDQT
SVSDLLQLIKAFDSLHALEVDIPGPLGDSVTKILEYIPKLSLINGVDTLKILESGKSVMDSVLQPRLPDWSAEEPLSDRV
INAMWFYLMNYRLADEEKIDETSVWYVMDELGSALRHSDEANFRVAPFLYMPEGTLNSALSFSILWPTKTIQSGEECTRD
FLYGIGEEKQRSARLTAWFHTPKSYFVNEYENYREKLKSSSF--SSQTLKPSSTRSL-VSSGGTTLRVYTDIPQVEEFLT
RPEFVITSDSKDADIIWTAMQVDEEMKKATGIHDQQYINQFPYEACLVMKHHLAETIQKAHGLTKWFQPTYNLEGQLTPM
IGDYLVREEEGLDNLWILKPWNMARTIDTTVTGNLTAIIRLMETGPKICQKYIEHPALFKGKKFDLRYIVLLRSLNPLEL
FLADIFWVRLANNSYTLDKHSLYEYETHFTVMNYGRQLNHMNTPEFVKEFEQEHQVNWLDIHARIRGMIKSAFESAALVH
PEMHNPMSRAMYGVDVMLDTNFQPKLLEVTYCPDCNRACKYDTKSVLRGETETVKGQDFYNYVFGCLFLNETAHVSQL
>G_max
YEEFEKVHALLLAASGLPERLHRRLFEKLSCEHFDGGDHFQIEPCEEGRQRRLVLTSAS-MPRDSDVFLVDHAWTFRLSD
AYTQLSKVPGLAERMGSLMCVDVDVLVALSLLGNKLNSAEVVFQELIKLKHLKGIWLNNNPVLKNCDGELEQILKELPEL
EIYNSSLTGNFGEWALGFCAGLYGKDNPGNADQTDTLLHTVSTLDLSNRNIHNLIKKAFSPICLPSLSYLNIRGNPLEQN
SVGDLLDLLRRFPCLRSLEVDIPGPLGGSAIEILESLPNISELNGISASKILETGKHIIDSMLLPRLPEWTPDEPLADRI
INAMWQYLMTYRLADEEKLDETSVWYVMDELGSALRHSDEPNFRVAPFLFMPEGNLASAVSFSILWPTQNVCKGDECTRD
FLLGIGEDKQRSARLTAWFHTPENYFIHAYEKHHQKLLSTSL--MLPTFQSSETRSI-HQPGGRPLRVYTDIPHVEEYLT
HPKFAITKEPKDADIIWTSVQVDEDMKKATGITDQQYINQFPFEACLVMKHHLAETIQKAHGSPQWLQPTYNLETHLSQL
IGDYCVRKKEGLDNLWILKPWNMARTIDTTVTDNLPAIIRLMETGPKICQKYIEQPALFQGRKFDLRYILLVRSMHPLEI
FLSDCFWVRIANNQYSLDRSSLFEYETHFTVMNYRGAINHKNASDFVREFEEEHQVKWLDIHTRVRKIIRSVFEAAAVTH
PEMHSPTSRAMYGVDVMLDSSFQPKLLEVTYCPDCTRACKYDMDIVV-GEGGVAKASDFFNNVFRCLFLNEISQVSPL
>L_ang
YEEFVKVHALLLTASGLPENLHRLLFQKLAGDTFDGGEHFQIDSSEDGRKRCLVLTSDS-MAKESNVFLVDHAWTFRLTD
AYKQLHEVPGLVERMGALMCVDIDLLLALSLYGNKLNILEMIVQEVIKFKHLKGLWVNNNPALANCDGELADVPEELPEL
EIYNSSFTNNFGEWALGFCAGIYGKDNPGNVDQVDGSLQSVSTLDLSNRNIHNLINKAFSPICLPNLSYLNIHGNPLDQN
SVGDLLDLLRRFSCLHSLEVDIPGPLGGSAIEILESLPNVTELNGISASKILETGKHVIDSVLLPRLPEWTPDEPLADRV
ISAMWQYLMTYRLADEEKIDETSIWYVMDELGSALQHSDEPNFRVAPFLFMPEGNLASAVSYSILWPTQNVQKGDECTRD
FLLGIGEDKQRSARLTAWFHTPENYFTQEYEKHNQKLKSKSL--ILPAKQGSETRSI-RHLDGRPLRVYTDIPHVEEYLT
HPEFVVTNEPKDADIIWTCLQIDEDMKKATGITDQQYINQFPYEACLVMKHHLAETLQKAHGSPQWLQPTYNLETQLSQF
IGDYYVRQREGLNNLWILKPWNMARTIDTTVTDNLPAIIRLMETGPKICQKYIEQPALFQGKKFDLRYVVLVRSMHPLEI
FLSDCFWVRIANNQYSLDRSSFFEYETHFTVMNYRGSINLKNIKDFVREFEEEHQVKWLDIHSRVRNLIRSVFEAAAVAH
PEMHNPTSRAIYGVDVMLDSTFQPKILEVTYCPDCTRACKYDTEIVV-GGGGFAKGSDFFNNVFSCLFLNETSQVSPL
>M_gut
FEDFAKVHGVLLAASGLPQALHRKLFQKLYSETFDGGNHFQVESVEDGRQRRLVLTADS-LGKDSDVFLVDHAWTFRLSD
AYKQLQEVPGLAERMASLMCVDIDSLLALSLRGNKLTNSEIVANVVAQFKSLKALWLNYNPILKAGDIDLEDFLKNCPEL
EIYNSRLTPKYGEWALGFCGGLYEKDNPGGSYQTEQLLQSVISLDLSNRCVRNLITKAFSPLEMPVLSYLNLHGNPLNET
SVDELLKYLRGFINLTSLEVDIPGPLGDNAVDIIEAMPTLSLLNGVSTSKILESGKSIVDSMLKPRFIELNDGESLTDRV
INAMWLHLMTYRLADEEKIDETSVWYVMDELGSALRHSDESNFRVSPFLYMPEGNLESAVSYSILWPTKNVQKGEECTRD
YLSGISEERQRSARLTAWFHTPRDYFIREYEKYITKLNLAKF--SPLPVLPSATNSL-LHSDRSVLHVYADIPQVEELLT
RPEFVITTEPKNADIVWTSEQVDEEMKKAVGLNDQQYVNQFPFEACIVMKHHLAETVQKAHGTPEWLQPTYNLETHLTQL
VGDYHTRERDGADNLWILKPWNMARTIDTTVTQNLSAIIRLMETGPKICQKYIEHPALFRGKKFDLRYIVLVRSMNPLEI
FLTDVFWVRLANNTYSLEQHSLFEYETHFTVMNYRGKLNHMQTPEFVKEFEQEHHVQWSDIHQRIKKMIRSVFESAAVVH
PKMHSPTSRAMYGIDVMLDEQYKPKLLEVTYCPDCTRACKYDMEAVT-GGGGVVRGKDFYNYVFGCLFLNETTHVSPL
>M_acu
FDDFVKVHGILLAASGVPLPLYRQLFRKLSSETFDGGDFFSIEPCEGGRQRRLLLSADF-LGKESNVFLVDHAWSFRLSD
ALQQLREVPGLAERMATLMCVDLDLLVALNLWGNKLEDAETIIQEVTKCRRLKAIWLNDNRALQDCGDRISKILDGIPGL
EIYNSCFTSNFGEWALGFCGSIFGADNPGCLSECSGSLASITTLDLSNRCVRCL-PKAFSPITLPSLSHLNIRGNQLDQI
SVNDLLQLLKSFT-LQTLEVDIPGPLGNSALQILEYLPNLSFLNGVSASVITETGKHVIDSALQPRLPEWAPSETLPDRV
IGAMWLYLMTYRLADEEKIDETPVWYVMDELGSALRHSDDANFRVAPFLFMPDGKLASAVSFSVLWPIQDVHHGEECTRD
FLFGVGEDKQRSARLTAWFDTPENYFIQEFKKYQQQLASRSL---PAPKEAPISRSI-LQHDGHTLQVYTDIPHVEEFLT
HPKFVLITNPKDADIIWTSMQVDPEVKKALELTDLHYTNQFPFEACLVMKHHLAETILKAQGRPEWLQPTYNLETQLSQL
IGDYFVRKQDALNNLWILKPWNMARTIDTTVTEDLSAIIRLMETGPKICQKYIEHPALFKGRKFDLRYIVLVRSMDPVQI
FLFDVFWVRLANNPYTLEKSSLFEYETHFTVMNYRGRLNHMNTPEFVREFEEEHQVNWQTIHQGIQDMIRSVFDSAAAVH
PEMHNPQSRAMYGVDVMLDHLFKPKLLEVTYCPDCGRACKYDTEAIV-GNGGIFRGRDFFNTVFECLFLGETAHVTPL
>P_tri
YEDFVKVHGILLAASGLPRTLHRKLFDKLTSETFDGGAYFQVDPCQDGRQRRLLLTSAASMPKDSNVFLIDHAWTFRLSD
AYKQLQEVPGLAQRMAALMCVDIDSLLALSLCGNKLENVEIVVQEVTKLKNLKALWLNNNPVLENCDGCMADIFKGCPGL
EIYNSCFTSNFGEWALGFCGGVYEKDNPCPIHQDNHPLQSVTSLDLSNRSIHSLINKAFSPVEMPSLSHLNIRGNPLKQN
SVSELFKVLKGFTSLQTLEVDLPGPLGESAIEILESVPNLSQLNGVNVSKILETGNHVIDAVLQPRLPEWTAEEPLADRV
INAMWLYLMTYRLADEEKIDETSVWYVMDELGSALRHSDEPNFRVAPFLFMPEGNLDSAVSYSILWPIQNVQNGDECTRD
FLFGIGEDKQRSARLTAYFHTPQYYFIQEYEKFHQKLQSKSS--TPLPVKSSSSRTL-RRTDGCALRVYTDLPQVEGFLT
RTEFIITTELKDADIIWTGMQVDDDVKRAAGITDQQYINQFPFEACLVMKHHLAETIQKAHGSPDWLHPTYNLESHLSQL
IGDYYARKRDGMNNLWILKPWNMARTIDTTVTDNLSAIIRLMETGPKICQKYIEHPALFEGKKFDIRYIVLVRSVKPLEL
FLADVFWVRLANNQYTLDKHSLFEYETHFTVMNYRGILNHKNTPEFVKEFEQEHQVKWLDIHERVRNMIRSVFEAAATVH
PEMHSPMSRAMYGVDVMLDSSFQPKLLEVTYCPDCTRACKYDTQAIG-GGGELLKGSDFYNYVFGCLFLDETRHVCPL
>P_alb
YEEFVELHGLLLAASGLPESLYRQLFEKLSTETFDGGRYFQIEPCEDGRQRRLLLTADF-MPKHSHVFLIDHAWTFRLSD
AYNQLQQVPGLAERMGSLMCVDIDLLLALSLCGNKLGKLAVVAQEVIKFKCLKALWLNNNPILKSCDGELADVLKVLPEL
EIYNSAFTSNFGVWALGFVAGIYGKDNPGGTDQDDFPLQSVSSLDLSDRNIRNLISKAFAPHRLPSLSYLNLRRNPLEQN
SVNDLLELLRGFPCLHSLEVDIPGPLGGSAIKILESLPNISELNGVSALKILEAQKHVIDSMLLPRLPEWTADEPLADRI
ISAMWQYLMTYRLADEEKIDETSVWYVMDELGSSLRHSDEPNFRLAPFLFMPEGNLASATSFSILWPAQNVQKGDECTRD
FLFGIEEEKQRSARLTAWFHTPENYFIQEYEKHHKKLQSESL--IPPTMQSSNTRTVSHDLGGRPLLVYSDIPQVEEFLT
HPGFAISKEPKDADIIWTSVQVDEDMKKVTGITDHQYINQFPFEACLVMKHHLAETIQKVHGSPEWLQPTYNLETHLSQL
IGDYCVRKREGLNNIWILKPWNMARTIDTTVTDNLSAIIRLVETGPKICQKYIERPALFNGKKFDLRYVVLVRSMNPLQL
FLSDVFWVRLANNEYSLDKSSFFEYETHFTVMNYRGRLNHKNTKDFVREFEEEHQVNWLDIHGRVRNMIRSAFEAAAVAH
SEMHNPKSRAMYGVDVMLDSLFQPKLLEVTYCPDCTRACKYDMEVVV-GGGGIAKGCDFFNDVFKCLFLNEMSHVSPL
>S_tor
YEEFVKVHGLLLAASGLPESLYNQLFQKLSTETFDGGRYFQIDPCEDARQRRLLLTSDF-MPKHSSVFLIDHAWTFRLSD
AYNQLQQIPGLAERMGSLMCLDIDLLLALSLYGNKLDKLEVVAQEVIKFKRLKALWLNNNPLVKTCDGKLAEILERLPEL
EIYNSTFTRNFGIWALGFVAGIYDKDNPGGTDQSDLPLQSVSSLDLSDRNIHNLINKAFSSFHMPSLSYLNLRGNSLEQN
SVNDLLELLRGFPSLRSLEVDIPGPLGGSATEILEFLPNISKLNGVSASKILESGKHVIDSMLLPRLPEWNADEPLADRI
ISAMWQYLMNYRLADEEKIDETSVWYVMDELGSALRHSDEPNFRVAPFLFMPEGNLASAVSYSILWPTQNVQKGDECTRD
FLFGIGEDKQRSARLTAWFHTPENYFLQEYEKHYKKLQSKSL--IPPTMRSSEISTICHQ-GGRPLLVYTDIPHVEEYLT
HPGFSITKEPKDADIIWTGEQVDEDMKKVTGITDQQYINQFPFEACLVMKHHLAETIQKAHGSPEWLQPTYNLETQLSQL
IGDYYVRKREGQNNIWILKPWNMARTIDTTVTDNLCAIIRLMETGPKICQKYIEQPALFQGKKFDLRYIVLVRSMNPLEL
FLADVFWVRLANNQYSLEKKSYFEYETHFTVMNYRGRLNHKNTKDFVREFEEEHQVNWLDIHARVRKMIRSVFEAAAVAH
PEMHSPTSRAMYGIDVMLDNSFQPKLLEVTYCPDCTRACKYDMEVVT-GEGGVAKGCDFFNDVFRCLFLNEMSHISPL
>V_vin
FEDFVKVHALLLQASGLPPSLHRQLFQKLYSETFDSGDFFQVQPCENGRQRRLVLTSEF-MEKESHVFLIDHAWTFRLSD
APKQLQEVPGLAERMASLMCVDIDMLLALSLCGNKLENVEIVIQEIIKFKHLRALWLNDNPLLQNCDGHMAEILQGSPSL
EIYNSCFTRNFGEWALGFCADVYGKENPGYIHQNDHPLQSVTSLDLSNRCIHNLISKAFSPVEMPSLSYLNLRGNPLEQN
SVSDLLKILKGFACLNALEVDIPGPLGESAVEILESLPSLSQLNGVNASKILETGKHVIDSMLQPRLPEWSPEEPLSDRV
LSAMWLYLMTYRLADEEKIDETSVCYVMDELGSALRHSDEPSFRVSPFLYMPEGKLASAVSFSILWPTQNVQKGDECTRD
FLFGIGEDKQRSARLTAWFHTPQNYFIHEYEKHCQKLQSKCC--LSPSIKPSTDRCS-ISSGGHALRVYTDIPQVEEFLT
RPEFLITTDPKDADIIWTSMQIDEDTRKAAGITDQQYINQFPFEACLVMKHHLAETVQKAHGSPEWFQPTYNLETHLPQL
IGDYYVRKRDGLDNLWILKPWNMARTIDTTVTSDLSAIIRLMETGPKICQKYIEHPALFQGRKFDLRYIVLVRSMKPLEI
FLADVFWVRLANNAYTLDKQSLFEYETHFTVMNYRGRLNHMHTPEFVRQFEQEHQVKWLNIHERIKTMIRSVFESAAVVH
PEMHSPMSRAMYGLDVMLDCSFQPKLLEVTYCPDCTRACKYDTEAIF-RGGEPLRAQDFFNHVFGCLFLNETAYVTKL
