# Supplementary material for: A genome resource for Acacia, Australia’s largest plant genus
Source: PLoS One. 2022 Oct 14;17(10):e0274267. doi: 10.1371/journal.pone.0274267 (PMC9565413; doi:10.1371/journal.pone.0274267)
Supplement: S4 File — (ZIP) [file pone.0274267.s004.zip › Supplementary_File_S4/OG0012770.aligned.fasta]

>A_pyc
VPDTLLPKVAIVGRPNVGKSALFNRLVGGNKAIVVDEPGVTRDRLYGRSFWGDHEFMVVDTGGVLTISKSHADVIEELAI
STTIGMDGIPLASREAAIARMPSMIERQAAAAVEESSVIIFLVDGQAGLMAADVEISDWLRKNYSHKSIILAVNKCESPR
KGIIQASEFWSLGFEPIPVSAISGTGTGVLLDLVCSGLEKIEESENFD---EEDYVPAISIVGRPNVGKSSILNALIGED
RTIVSPVSGTTRDAIDTEFTGADGQKFRLIDTAGIRRRAAVASAGSMTEALSVNRAFRAIRRSDVVALVIEAMACITEQD
FKIAERIEREGKGCVIVVNKWDTIPDKNQQTATYYEQDVREKLRLLNWAPIVYSTAIAGHSVDKIIVAASAVEKERSRRL
GTSILNQVVQEGVTFKPPPRTRGGKRGRVYYCTQAAIRPPTFVFFVNDAKLFPETYRRYMEKQLRTDAGFSGTPIRLLWR
SRRK
>A_tri
VPDHLLPRVTIVGRPNVGKSALFNRLVGGNRAIVVDEPGVTRDRLYGRSFWGAHEFMVVDTGGVLTLSKSQASVQEELAI
TTTIGMDGISLSAREAAVAKMPCMIERQAATAVEEASVIIFLVDGQTGPTAADVEIADWLRKNHSDRSIILAVNKCESPR
KGLMQASEFWSLGFTPIPISAVSGTGTGELLNLVCSELKTIEDSEEYD--GLENYIPAIAIVGRPNVGKSSILNALVGED
RTIVSPISGTTRDAIDTEFMGSDGQKYRLIDTAGIRRRAAVASAGNLTESLSVNRAFRAICRSDLVALVIEAMACITEQD
YRIAERIEKEGKGCVIVVNKWDTIPKKNNQTATYYEQDVREKLRILDWAPIVYSTATSGQSVDKIIDAASMVERERSRRL
GTSILNQVVQEALAFKAPPRTRGGKRGRVYYCTQAAIRPPTFVFFVNDAKLFPETYRRYMEKQLRANAGFPGTPIRLLWR
SRRK
>A_coe
VPDNLLPRVTIVGRPNVGKSALFNRLVGGNNAIVVDEPGVTRDRLYGRSFWGAHEFMVVDTGGVLTVSKSPTNVMEDLAI
STSMGMDEIPLASRRAAIARMPSMIEKQATSAVEEASVILFLVDGQAGLTAADVEIADWLRKNFSDKAIILGVNKCESPR
KGIMQASEFWSLGFSPLPISAVSGTGTGELLDLVRSHLKKVEAPEDSN--EEEDYIPAIAIVGRPNVGKSSILNALVGED
RTIVSPISGTTRDAIDTEFNGLDGQKFKLIDTAGIRRRAAVASSGSTTEGLSVNRALRAIRRSDIVALVIEALSCVTEQD
CRIAERIEREGKGCVVVVNKWDTIPNKNSQTASYYEEDVRQKLRTLDWAPIVYSTAMVAQSVEKIIVAASIVEKERSRRL
STAILNQVVQEALAFKSPPRTRGGKRGRLYYCTQAAIRPPTFVFFVNDPKLFSDTYRRYMEKQLRTDVGFAGTPIRLLWR
SRRK
>A_tha
IPEHLLQRVAIVGRPNVGKSALFNRLVGENRAIVVDEPGVTRDRLYGRSYWGDQEFVVVDTGGVMTVSKSPSGVMEELNV
STTIGMEGIPLSSREAAIARMPSMIEKQATAAVDESAVIIFVVDGQAGPSGADVEIADWLRKYYSHKYIILAVNKCESPR
KGLMQASEFWSLGFTPIPISALSGTGTGELLDLVCSGLIKLEIMENIEEEEEENYIPAIAIIGRPNVGKSSILNALVRED
RTIVSPVSGTTRDAIDAEFTGPDGEKFRLIDTAGIRKKSSVASSGSTTEAMSVNRAFRAIRRSDVVALVIEAMACITEQD
LKIAERIEREGKGCLVVVNKWDTIPNKNQETAAHYEDDVREKLRSLKWAPIVYSTAITGHSVDNIVVAAATVQKERSRRL
STAILNQVIREAVAFKSPPRTRGGKRGRVYYCTQAAIRPPTFVFFVNDAKLFSDTYRRYMEKQLRTDAGFAGTPIRLLWR
SRKR
>C_can
IPDNLLPRVAIVGRPNVGKSALFNRLVGGNKAIVVDEPGVTRDRLYGRSFWGDHEFMVVDTGGVITVSKSQASVMEELAI
ATTIGMDGIPLASREAAVARMPSMIERQATAAVEESSVIIFLVDGQAGPTAADVEIADWLRKNYSNKFVILAVNKCESPR
KGILQASDFWSLGFEPIPVSAISGTGTGELLDLVCSGLEEIEESNILA--EEEDYIPSISIVGRPNVGKSSILNALVGED
RTIVSPISGTTRDAIDTEFTGADGQKFRLIDTAGIRKRAAVASAGSMTEALSVNRAFRAIRRSDVVALIIEAMACITEQD
CKLAERIEREGKGCVIVVNKWDTIPNKNQQTATYYEQDVREKLRILHWAPVVYSTAIAGHSVDKIILAASTVEKERSRRL
GTSILNQVVQEAVAFKPPPRTRGGKRGHVYYCTQAAIRPPTFVFFVNDAKLFPETYRRYMEKQLRSDAGFSGTPIRLLWR
SRRK
>C_fas
VPDNLLPKVAIVGRPNVGKSALFNRLVGGNKAIVVDEPGVTRDRLYGRSFWGDHEFMVVDTGGVLNISKSQDSVMEDLAI
TTTIGMDGIPLASREAAVARMPSMIERQATAAVEESSVIIFLVDGQAGLVAADEEIADWLRKNYSSKYVILAVNKCESPQ
KGLMQASEFWSLGFEPIPVSAISGTGTGVLLDLVCSGLKIIEESENQV--EEEDYVPSISIVGRPNVGKSSILNALIGED
RTIVSPISGTTRDAIDTDFTGADGQKFCLIDTAGIRKRAAIASAGSMTEALSVNRAFRAIRRSDIVALVIEAMACITEQD
YKIAERIEKEGKGCVIVVNKWDTIPNKNQQTATYYEQDVREKLRLLVWAPIVYSTAVAGHSVDKIIVAASAVEKERSRRL
GTSILNQVVREAVAFKPPPRTRGGRRGRVYYCTQAAIRPPTFVFFVNDAKLFPETYRRYMEKQLRTDAGFLGTPIRLLWR
SRRK
>D_car
IPDHLLPKVAIVGRPNVGKSALFNRLVGGNKAIVVDEPGVTRDRLYGRSFWGDYEFLVIDTGGVLTVSKLQTDVMKDLAI
STTIGMEGIPLASREAAVARMPSMIERQATVAVEESSVIIFVVDGQAGLTAADEEIGDWLRKNYSDKYVILAVNKCESPK
KGVMQASEFWSLGFTPLPISAVSGTGTGELLDLVCSGLIKTEDPESLA--EEENYVPAIAIVGRPNVGKSSILNALVGEN
RTIVSPVSGTTRDAIDTEFTGPDGQKFKLIDTAGIRRRAAVASSGSTTEALSVNRAFRAVRRSDVVALVIEALACITEQD
FKIAERIEREGKGCLIVVNKWDTVPNKNQETTKYYEQDVREKLRLLNWAPIVYSTAIVGRSVEKIIVAASAVEKERSRRL
TTAILNQVVQEALAFKSPPRTRGGRRGRVFYCTQAAIRPPTFVFFVNDAKLFPETYRRYMEKQLRTDAGFPGTPIRLLWR
SRKK
>G_max
IPDNLLPRVAIVGRPNVGKSALFNRLVGGNRAIVVDEPGVTRDRLYGRSYWGEHEFMVVDTGGVITVSKSQATVMEELAI
TTTIGMDGIPLAVREAAVARMPSMIERQATAAVEESSVIIFLVDGQAGLTAADEEIADWLRKNYSDKYVILAVNKCESPR
KRIMQASEFWSLGFEPLPISAISGTGTGELLDLVCSGLQKIEESNNLV---EEDYVPAISIVGRPNVGKSSILNALVGED
RTIVSPISGTTRDAIDTEFTGPDGQKFQLIDTAGIRKRTAIASAGSTTEALSVNRAFRAIRRSDVVALVIEAMACITEQD
YKIAERIEKEGKGCVIVVNKWDTIPNKNQQTASYYEQDVREKLRSLVWAPIVYSTAVAGHSVDKIIVAAIEVEKERSRRL
GTSILNQVVQEAVGFKPPPRTRGGKRGRVYYCTQAAIRPPTFVFFVNDAKLFPETYRRYMEKQLRTDAGFSGTPIRLLWR
SRRK
>L_ang
IPDKFLPKVAILGRPNVGKSALFNRLVGGNWAIVVDEPGVTRDRLYGRSHWGEHEFMVVDTGGVLTVSKSQDTVMKELDI
TTTIGMDGIPLATREAAVARMPSMIERQAMSAVEESSVIIFLVDGQTGLLAADVEIANWLRKHYSDKCIILAVNKCESPR
KGAMQAYEFWSLGFEPIPISAISGTGTGELLELICSGLQKVEGPKNLE--EGEDYVPAISIVGRPNVGKSSILNALVGED
RTIVSPISGTTRDAIDTEFTGADGQKFKLIDTAGIRKRSAIISGGSTTESLSVNRAFRAIRRSDVVALVIEAMACITEQD
YKIAERIEQEGKGCVIVVNKWDTIPNKNQQTAAYYEQDVREKLRKLNWAPIVYSTAIVGQSVEKIIVAASEVEKERSRRL
GTSILNQVVQEAVTFKPPPRTRGGRRGRVYYCTQAAIRPPTFVFFVNDAKLFPETYRRYMEKQLRTDAGFPGTPIRLLWR
SRRT
>M_gut
IPDHLLPRVAIVGRPNVGKSALFNRLVGGNKAIVVDEPGVTRDRLYGRGFWGEYEFMVVDTGGVLTVSKSKEDVVEELAV
STTIGMEGIPLASREAAIAKMPSMIERQATVAVEEASAIIFLVDGQAGLTSADVEIADWLRKNYSHKYVVLAVNKCESPR
KGIMQASEFWAFGFSPLPISAISGSGTGELLDSVCSHLEKIEETENHK---AGEYIPSIAIVGRPNVGKSSILNALVGED
RTIVSPVSGTTRDAIDTEFTGPDGQKFRLIDTAGIRKRAAVASSGNTTEGLSVNRAFRAIRRSDVVALVIEAMACITEQD
FKIAERIEEEGKGCLIVVNKWDTIPNKNQQTATHYEEDVRAKLRILSWAPIVYSTAIEGNSVERITVAATLVEKERSKRL
STATLNQVIREAVAFKSPAKTRGGKRGRLYYCTQAAIRPPTFVFFVNDAKLFSETYRRYMEKQLRTSVGYTGTPIRLLWR
SRRK
>M_acu
IPDHLLPRVTIVGRPNVGKSALFNRLVGGNRAIVVDEPGVTRDRLYGRSFWGDHEFMVVDTGGVMTFSRSQIDVMEELAI
TTT-----------------------RQATAAVEEAAVLIFLVDGQAGLVAADMEIADWLRKNYSDKCVILAVNKCESPH
KGLMQASEFWSLGFSPLPISAISGTGTGELLDLVCSELKAIEASDSNE--EEENYIPSIAIVGRPNVGKSSILNALVGED
RTIVSPISGTTRDAIDTEITGPDGQKYRLIDTAGIRKRAAVASAGSTTEVLSVNRALRAICRSDVVALVIEAMACITEQD
VRIAERIEKEGKGCVIVVNKWDTIPNKNQQTTTYYDQDVREKVRFLDWAPIVYSTAISGHSVDKIIADVGMVEKERSRRL
GTSILNQVVQEALAFKPPPRTRGGKRGRVYYSTQAAIRPPTFVFFVNDAKLFPETYRRYMEKQLRKDAGFPGTPIRLLWR
SRRR
>P_tri
IPDHLLPKVAIVGRPNVGKSALFNCLVGGNRAIVVDEPGVTRDRLYGRSFWGEHEFMVVDTGGVVTVSKSQANVMEDLAI
STTIGMDGIPLASREAAVARMPSMIEKQATAAVEESSVIIFLVDGQAGLTAADVEIADWLRRNYSNKCIILAVNKCESPR
KGIMQASEFWSLGFSPLPISAISGTGTGELLDLVCSRLGKVEAPENLN--EEETYIPAIAIVGRPNVGKSSILNALVGED
RTIVSPISGTTRDAIDTEFVGPDGQKFLLIDTAGIRRRAAVASSGSVTEALSVNRAFRGIRRSDVVALVIEAMACITEQD
YRIAERIEKEGKGCLIVVNKWDTIPNKNQQTATYYEQDVREKLRLLHWAPIVYSTAIAGHNVEKIIVAASTVEKERSRRL
GTSILNQVVREALAFKPPPRTRGGKRGRVYYCTQAAIRPPTFVFFVNDSNLFPETYRRYMEKQLRSDAGFSGTPIRLLWR
SRRK
>P_alb
VPDNLLPRVAIVGRPNVGKSALFNRLVGGNKAIVVDEPGVTRDRLYGRSFWGDHEFMVVDTGGVLTVSKSQDGVMEELAI
STTIGMDGIPLASREAAVARMPSMIERQAAAAVEESSVIIFLVDGQAGLMAADVEISDWLRKNYSHKSVILAVNKCESPR
KGIIQASEFWSLGFEPIPVSAISGTGTGVLLDLVCSGLEKIEESEKID---EEDYVPAISIVGRPNVGKSSILNALMGED
RTIVSPVSGTTRDAIDTEFTGADGQKFRLIDTAGIRRRATVASAGSVTEALSVNRAFRAIRRSDVVALVIEAMACITEQD
CKIAERIEREGKGCVIVVNKWDTIPDKNQQTATYYEQDVREKLRLLNWAPIVYSTAIAGHSVDKIIVAASTVEKERSRRL
GTSILNQVVQEAVVFKPPPRTRGGRRGRVYYCTQAAVRPPTFVFFVNDAKLFPETYRRYMEKQLRSDAGFSGTPIRLLWR
SRRK
>S_tor
VPDNLLPRVAILGRPNVGKSALFNRLVGGNKAIVVDEPGVTRDRLYGRSFWGDHEFMVVDTGGVLTISKSQASVMEELAI
STTIGMDGIPLASREAAVARMPSMIERQAIAAVEESSVIIFLVDGQVGLMAADVEIADWLRKHYSSKFVILAVNKCESPR
KGVMQASEFWSLGFEPIPVSAISGTGTGVLLDLVCSGLKKIEESENLD--EEEDYVPAMSIVGRPNVGKSSILNALIGED
RTIVSPISGTTRDAIDTEFTGADGQKFRLIDTAGIRKRAAIASAGSMTEALSVNRAFRAIRRSDVVALVIEAMACITEQD
YKIAERIEKEGKGCVIVVNKWDTIPNKNQQTATYYEQDVREKLRLLDWAPIVYSTALAGHSVDKVIVAASAVEKERSRRL
STAILNQVVQEAIAFKPPPRTRGGRRGRIYYCTQAAIRPPTFVFFVNDAKLFPETYRRYMEKQLRTDAGFSGTPIRLLWR
SRRK
>V_vin
IPDHLLPRVTIVGRPNVGKSALFNRLVGGNKAIVVDEPGVTRDRLYGRAFWGDYEFMVIDTGGVLTISKSQDN-------
--------------------------KQATAAIEESSVIIFLVDGQAGLSAADVEIADWLRKNYSNKCIVLAVNKCESPK
KGIMQALEFWSLGFTPLPISAVSGTGTGELLDLVCSGLKKIEDPENLD--GEENYVPAIAIVGRPNVGKSSILNALVGED
RTIVSPVSGTTRDAIDTEFTGPDGQKYRLIDTAGIRRRAAVASSGSTTEALSVNRAFRAIRRSDVVALVIEAMACITEQD
YRIAERIEREGKGCLIVVNKWDTIPNKNQQTATYYEQDVREKLRVLGWAPIVYSTAIAGHSVDKIIVAASTVEKERSRRL
STSILNQVVQEALAFKSPPRNRGGKRGRVYYCTQAAIRPPTFVFFVNDAKLFPETYRRYMEKQLRSDAGFSGTPIRLLWR
SRRK
