# Supplementary material for: A genome resource for Acacia, Australia’s largest plant genus
Source: PLoS One. 2022 Oct 14;17(10):e0274267. doi: 10.1371/journal.pone.0274267 (PMC9565413; doi:10.1371/journal.pone.0274267)
Supplement: S4 File — (ZIP) [file pone.0274267.s004.zip › Supplementary_File_S4/OG0012604.aligned.fasta]

>A_pyc
RCKAVGQNNGTTFDNSVVYQGLYGPWTVDESDNREVILYRSGLVTAASSFVLAASAAFL-PEDLFVSQIIKQNLDYLYVA
GSCGLGLSLLLIHIYVSEIKRTLQALWVLGILGSCATYITIAQPANQNLIRCVLDNPSTVWLVGPLFAALTGLVFKEGLC
YGKLEAGLLTFIIPTVLLGHLTGLMDNEVKLALLAAWMALFAIFAGRKFTQPIKDDIGDKSVFMFNSLPDDEKKALLEKL
EQQ
>P_alb
RCKAVGQNNRRSFDNSVVYQGLYGPWTVDKSDIREVILYRSGLVIAASSFVLAASAAFL-PDDSLLSSTIKQNHDYLYVA
GSCGLGLSLLLIHIYVSEIKRTLQALWVLGILGSCATYIAVAQPANQSLIHCILDNPSTVWLVGPLFAALTGLVFKEGLC
YGKLEAGLLTFVIPTVLLGHLTGLMDNEVKLALLAAWMVLFVIFAGRKFTQPVKDDIGDKSVFMFNSLPDDDKAALLEKL
EQQ
>C_fas
RCKAVGDNNRASFDDSIVYQGVYGPWTIESSDVREVILYRSGLVTAATSFVLAASAAFL-PDNSSLSDIIKQNLDYLYVA
GSCGLGLSLLLIHIYVTEIKRTLQALWLLGILGSCVTYTSLALPANEDLVQYVLDNPSAVWFVGPLFAALTGLVFKEGLC
YGKLEAGLLTFVIPIVLLGHLTGLMDDGVKLGLLATWMVLFVIFAGRKFTQPIKDDIGDKSVFKFNSLQDDEKKALIEKL
EQQ
>S_tor
RCKALGENNRGSFDDSIVYQGIYGPWTIDSSDVREVILYRSGLVTAAASFVLAASAAFL-PDNSFLSTTIKQNLDYFYVA
GSCGLGLSLLLIHIYVSEIKRTLQALWLLGILGSCATYVSLAQPANENLVQYVLDNPSAVWLVGPLFAALTGLVFKEGLC
YGKLEAGILTFVIPIVLLGHLSGLMDDGVKLVLLATWMALFVIFAGRKFTQPIKDDIGDKSVFMFNSLRDDEKKALIEKL
EQQ
>C_can
RCKALGESSQGSLDDGTVYEGIYGPWTVDSSDVREVILYRSGLVTSALSFVLAASAAFL-PDNSSLSAIIKQNFDVLYVV
GSGGLGLSLFLIHIYVSEIKRTLQALWVLGILGSFATYTTLARPANENLIQYVLDNPSAVWLVGPLFAALTGLVFKEGLC
YGKLEAGILTFIIPLVLLGHLTGLMDDGVKLTFLASWMALFVVFAGRKFTQPIKDDIGDKSVFVFNSLSDNEKKALIEKL
EQQ
>G_max
RCKAVGESRQGSLEETVVYEGIYGPWTIDDSDVREVILYRSGLVTAAASFVVAGSAAFF-PDT------LKQNVDLLYVL
GSGGLGLSLLLIHIYVSEIKRALQALWGLGVVGSATTYFCLAQPANKNLIQYVVDNPSAVWLVGPLFAALTGLVFKEGLC
YAKLEAGLLTFVIPILLLGHLTGLMDDGVKLTLLASWMTLFVIFAGRKFTQPIKDDIGDKSVFMFNSLPGDERKALLEKL
EQQ
>L_ang
VCKAVGENQRGSLADSVVYQGVYGPWTIDSDDVREVISYRSGLVTAAASFVIAASAAFL-PDNFPLSDTLKQNIDFFYVL
GSGGLGLSLLLIHIYVTEIKRTLQALWGLGVLGSVATYIALAQPAHRNLVQYVVDNPSTVWFVGPLFAALTGLVFKEGLC
YGKLEAGLLTFIIPIVLLGHLSGLMDDGAKLTLLASWMALFVIFAGRKFTQPIKDDIGDKSVFIFNALRDEEKKVLIDKL
EQQ
>A_coe
RCQALGDNNTS--LDSTVYQGIYGPWSVDQSDVREVILYRSGLVTAAASFVIAASTAFL-PEENPFREFLKQDLNFLYAL
GAGGLGLSLFLIHIYVTEIKRTLQALWALGVVGSLATYLSLAQAVGQSLPDYVVDNPAAVWLVGPLFAALTGLVFKEGLC
YGKLEAGILTFVIPTVLLGHLTGLMDDGVKLSLLGVWMALFVIFSARKFTQPIKDDIGDKSVFIFSALPENEKKALLEKL
EDQ
>P_tri
KCEAVGDSS------QTVYNGVYGPWTVESSDVREVVLYRSGLVTAASSFVFAASYAFL-PSDSLLSEIIKQNLDLLYTL
GAGGLGVSLFLIHIYVTEIKRTLQAFWALGVIGSLATCTNLAQPAGENLIQYVVNNPTAVWFVGPLFAALTGLVFKEGLC
YGKLEAGILTFIIPTVLLGHLTGLMDDGVKLTLLASWMALFVIFAGRKFTQPIKDDIGDKSVFMFNSLPDDEKKALIENL
EQQ
>V_vin
KCQALGESSV----DGVVNQGIYGPWTVDSSDVREVILYRSGLVTAAASFVVAASAAFL-PENSLPSNVINENLDLLYTL
GAGGLGLSLFLIHIYVTEIKRTLQALWALGVVGSLATYTSLAQPTGENLIQYVIDNPTAVWFIGPLFAALTGLVFKEGLC
YGKLEAGILTFIIPTVLLGHLTGIMDNGVKLTLLASWMALFVIFASRKFTQPIKDDIGDKSVFMFNALAEEEKMALIEKL
EQQ
>A_tha
NVKAVSNSSQGAV-DGTVYKGVYGPWTIDQADVKEVILYRSGLVTAAASFVAASSAAFL-PGDSWLSETIKQNHDLFYFV
GASGLGLSLFLIHIYVTEIKRTLQALWALGFVGSFATYAALARPAGDNLVHYVVDHPSAVWFVGPLFASLTGLVFKEGLC
YGKLEAGLLTFIIPSVLLGHLSGLMNDEVKLVLLGTWMALFLVFAGRKFTQPIKDDIGDKSVFTFMSLSDDEKKAIVEKL
EQE
>M_gut
RSQALGEPP----DSAAVYQGVYGPWKVDSADVQEVVLYRSGLVTAASSFVIASSTAFLYSTDSEVMDLIRRNLDLFYGV
GACGLGVSLFLIHIYVTEIKRTLQGLWLIGGLGSLAAYAALAQPAGKGLVEYVVLNPAAVWLVGPLFAALTGLVFKEGLC
YGKLEAGILTFIIPSVLLGHLSGLMDEGTKLSLLGVWMALFVVFAGRKFTQPIKDDIGDKSVFIFKALPEKEKAALIEKL
EQQ
>A_tri
KCEALRDDTQQT--GAQVYQGVYGPWTVDSSDIREVLLYRSGLVATAVSFVIAASPAFL-PDGTFLNDIVLQNADIIYAI
GAGGLGLSLILIHIYVTPIKRALQVFWALGILGSLGAYLSLSQPSGESLILYVINNPISVWFVGPLFVALTGLVFKEGLC
YGKLEAGILTFVIPTLLLGHLSGLMDENAELGLLGFWMVLFIVFATRKFTQPIKDDIGDKSVFMFNALPEEDKKVVLKKL
EEQ
>M_acu
RCRATGDGSQSTFDDRMIYQGVYGPWTVDPSDIREVILYRLGLITAAASFVISSSAAFI-PEGNILGDIIKQDVDFLYII
GAGGLGLSLLLIHIYVTPIKRFLQSLWVLGVIGSVGTYIMLAKPLNQSLIEYVISNPVGVWFIGPLFAALTGVVFKEGLC
YGKLEAGILTFIIPGLLLGHLTGFIDDGAKLSLLGTWMALFMVFAARKFQQPIKDDIGDKSVFMFNALPEKEKKALLQNL
DGQ
