# Supplementary material for: A genome resource for Acacia, Australia’s largest plant genus
Source: PLoS One. 2022 Oct 14;17(10):e0274267. doi: 10.1371/journal.pone.0274267 (PMC9565413; doi:10.1371/journal.pone.0274267)
Supplement: S4 File — (ZIP) [file pone.0274267.s004.zip › Supplementary_File_S4/OG0012949.aligned.fasta]

>A_pyc
QDDGIPVEDVTILARFKSRHNYIRVLEVSRKADHPFAGSRLLLLDGPGNIHSISFLFKLLTNTYFDVFATLPPILP--PG
PIGVLGFGAGSAARLMLELY-----PEVVIHGWELDPSVIDVGRKYFSLAKLEREQSQRLIIYIGNALNASCKNGFAGIL
VDLFSKGSLLPELQDPAFWEKMSRSLRKGGRIMVNVGGSCVEAENKMRD-GKIVMEESLKAMEQVFGN-KLHVLNLGNRK
DDSSLALTGDFPEPDAWKKAL-PRS-LRDYVDLWTP
>A_tri
--------------------------------------------------------------------------------
-----------------------------------------MAREFFSLYKLEKQHKHRLYINVGDALKADVKGGFTGLL
IDLFSEGRVIPELQERETWENLKLVLRNRGRIMINYGGKFVEPEDSSRD-GHSIMMETLKVMESVFLG-QVHILQLGYAK
EESCIALTGPLPDREA--------------------
>A_coe
QEDGISSDHAKVLAKFKSKYNHIRVIEVSRRADHPFAGSRLLLLDKPGNIHSISFLFKQFTNTYFDVFATFPPIIP--PG
PLGILGFGAGSAAHLILELY-----PQVSIHGWELDPSVISVGRKFFDLSKLEEENPNRLFVYIGDALEANVEDGFSGIL
VDMFCKGSLIPELQDRRTWEKLKSRLRKGGRIMVNVAGSCVESEDLERD-GKLVMEETLKAMHCVFAD-QVFVLSLGNRK
EDSSIALTGSLPDLDAWKQVL-PPA-LRCYVNMWTP
>A_tha
DDNGIPAEDVKTIAKFKSRHNYIRVIEVSRKTNHPLAGSRLLLLDNPGNIHSISFLLKTLTDSYFDVFATLPPIIP--PG
PIGILGFGAGSTARLILELYP----PEIAVHGWELDPSVIDVGREFFGLSKLERDHKDRIFINIGDALNASVKTGFSGIL
VDLFSKGSVIKELQDPQVWEDLKSRLRYRGRIMVNVGGKCVEAEDSDRD-GALVMEETLRVMSQVFGD-KLFVLTLGNG-
NDSSVALTGDLPDLDAWKKRL-PRSELRSYVDMWIP
>C_can
QDDGIPVEDVKILVKFKSRHNYIRVIEVSRKADHPFAGSRLLLLDGPGNIHSISFLFKSITNTYFDVFATLPPILP--PG
PLGILGFGAGSAARLILESY-----PEVVIHGWELDPSVIDVGRKYFSLTKLEKEYPDRLFIYIGNALKASLRDGFSGIL
VDLFSKGSLIPELQDPATWKMLTKCLRKGGRIMVNVGGSCVEAENKLRD-GKLVMEETLNAMQRIFGD-KLFVLNLGNRG
DDSSLALTGDLPEPDAWKKAL-PRS-LRYYVDLWTP
>C_fas
QDDGIPMEDVDILAKFKSRHNYIRVVQVSRKADHPFAGSRLLLLDSPGNIHSISFLFKSLTNTYFDVFATLPPILP--PG
PIGILGFGAGSAARLLLELF-----PETVVHGWELDPSVIEVGRKYFSLGKLEKEHPHRLFIYIGNALKASLKDGFAGIL
VDLFARGSLIPELQDPATWEMLERCLRKGGRVMVNVGGSCVEAENKQRDHGKAVMEESLKAMRMVFGE-KLYVLSLGNRK
DDSSIALTGDFPEPDAWKTEL-PRS-LRDYVDLWTP
>D_car
-QDGIPIEFVKTLASFKSRYNYIRVIEVSRRSDHPFAGSRLLLLDGPGNIHSISYLFKSLTSTYFDVFAILPPILP--PG
PLGILGFGAGSAARLILELY-----PHGVIHGFEIDPDVISVGREFFGLTKMEKKYDDRLFVYVGDALNASVEGGYSGFL
IDLFGEGCLIPELQDPGTWEMLKKRLRKGGKMMVNVGGSCVEPEDSRRD-GRVIMEETLKAMHKVFPG-EVYVMSLGNGK
DDSSIAFIGEMPNLESWRKAL-PKS-LKLYVDMWRP
>G_max
QEDGIPADEVKILAKFKSRHNYIRVLEVSRKAEHPFRGSRLLLLDTPGNIHSISFLFKSLTNTYFDVFATLPPIVP--PG
PLALLGFGAGTAARLLLLHH-----PSALLHCWELDPAVIQVAREYFNLARLERDNQDRLFIYVGDALNATVPNGFSGIV
VDLFSKGSLIPELQDPATWRMLRGRLRKGGRIMVNVGGSCVEAENRLRD-GKVVMEETLGAMKEVFGK-KVFVLSLGNRK
DDSSLALTGDLPHLEEWKNRL-PGP-FKCYADMWTP
>L_ang
EENGIPIEDVKILVKFKSRHNYIRVLEVSRKADHPFRGSRLLLLDGPGNIHSISFLLKTLTETYFDVFATLPPILP--PG
PLAILGFGAGSTARILLELY-----PDAVIHGWELDPSVIEVAREFFNLGKLERENKERLFIYVGNALNASLKDGFSGIM
VDLFSKGSLIPELQDPATWKKMKKCLRKGGRIMVNVGGNCVESENKYRD-GKVVMEETLKAMKVVFGE-KLFVLSLGNGK
DDSSLALTGDLPQLDAWKKVIKTGP-LRYYVDMWKP
>M_gut
GDPGIPFEHVKILAKFKSRHNYIRVIQVSRAADHPLAGSRLLLLDAPGNIHSISFLFKTLTNAYYDVFATLPPILP--PG
PVGILGFGAGSAAKIILELH-----PQTAVHGWELDPSVVAVAREYFGLEKLESKHPDRLFVHTGNALNATVKDGFAGIL
VDLFSKGCVIPELQDAATWERLKRSLKKGGRMMVNVGGSCVEPEDIRKD-GNLIMEDTLKAMNRVFPAGQLSVLSLDSRK
DDSAVALTGEFPDAGEWKKAL-KKP-LRFYVDMWQP
>M_acu
EDEGIPMEYVKILAKFKSRHNYIRVLDVSRRADHPLAGSRLLLLDRPGNIHSISFLLRTLTSTYFDVFATLPPLLPHGGG
PIAILGFGAGSAARLILSLYPDGAAPAPEIHGWEFDPSVIAVAREFFGLSKLERQHRGKLFVYVGDALDAKVEGGFAGIL
VDLFAKGSVIPELQDPKTWENLRSRLKTGGRMMVNCGGRCVEAEDPRRD-GDLVREETLRAMGKVFAD-ELFVINLGGRK
EDSWLALTGPAPDVDAWKRAL-PAAELRRYVDMWAP
>P_tri
QEDGIPIEDVKIIAKFKSRHNYIRVLEISRKADHPFAGSRLLLLDAPGNIHSISFLFKSLTNTYFDVFAALPPIIP--PG
PIAILGFGAGSAARLLLELY-----PGVVVHGWELDSSVIDVGREFFGLKKLEKQYPDRLFIYVGNALSAKVKDGFSGIL
VDLFCKGSLIPELQDPNTWEKLRKSLRKGGRIMVNVGGSCVEAEDKRRD-GKVVMEDTLKAMHQVFGD-RLFVLNLGNRK
DDSSLALTGKLPDLDAWKKVL-PRS-LSCYVDMWRP
>P_alb
QDDGIPIEDVTILARFKSRYNYIRVLEVSRKADHPFAGSRLLLLDGPGNIHSISFLFRLLTNTYFDVFATLPPILP--PG
PIGILGFGAGSAARLMLELY-----PEVVIHGWELDPSVIDVGRKYFSLAKLEREHPQRLFIYIGNALTASWKDGFAGIL
VDLFSKGSLLPELQDPASWEKMSKSLRKGGRIMVNVGGSCVEAENKLRD-GKIVMEESLKAMEQVFGK-KLHVLNLGNRK
DDSSLALTGDFPEPEAWR------------------
>S_tor
QDEGIPVEDVNILAKFKSRHNYIRVLEVSRKADHPFAGSRLLLLDAPGNIHSISFLFKSLTNTYFDVFATLPPILP--PG
PIAILGFGAGSAARLILELY-----PEAVVHGWELDPSVIEVGRKYFTLSKLERQYPHRLFIYIGNALKATLKDGFAGIL
VDLFAKGSLIPELQDCATWEMLRKCLRKDGRIMVNVGGRCVEAENRLRD-GKVVMEESLKAMEMVFGEKKLHVLKLGNGK
DDSSLALTGDFPEADAWKKAL-PGS-LRNYVHLWTP
>V_vin
QDDGIPVDLVKILVKFKSRHNYIRVLDVSRKADHPFAGSRLLLLDGPGNIHSISFLLKSFTDTYFDVLATLPAILP--PG
PLGILGFGAGSAARLILETY-----PQVVVHGWELDPSVIEVGREYFGLSKLEKEHPHRLFIYIGNALNASVRNGFSGIL
VDLFCKGSLIPELQDPGTWEKLR---------------------------------------------------------
------------------------------------
