# Supplementary material for: A genome resource for Acacia, Australia’s largest plant genus
Source: PLoS One. 2022 Oct 14;17(10):e0274267. doi: 10.1371/journal.pone.0274267 (PMC9565413; doi:10.1371/journal.pone.0274267)
Supplement: S4 File — (ZIP) [file pone.0274267.s004.zip › Supplementary_File_S4/OG0012899.aligned.fasta]

>A_pyc
PIYEQLLTLFPTAAKFWRQYVEAHMAVNNDDAIKQIFSRCLLICLQIPLWRCYIRFIRKANEKKGVEGQEETRKAFDFML
NYVGADIASGPVWMEYISFLKSLPALSPQEESLRMTAVRKAYQKAIVTPTHHIEQLWKEYENFENSVSRQLAKGLISEYQ
PKYTGARAVCRERKKYVDEIDWNMLAVPPTGSEEGQWMAWKRLLAFEK-GNP----QRIDTASSNKRIIFTYEQCLMYLY
HYPDIWHDYATWHAKSGSIDAAIKVFQRSLKALPDSEMLRYTYAELEESRGAIQ------AAKKIYESLLGDGVSTTALA
HIQFIRFLRRTEGVEAARKYFLDARKSQNCTYHVYIAYAMMTFCLDKDPKMAHNVFEAGLKRFMHDPIYILEYADFLTRL
NDDQNIRALFERALSSLPPDESVEVWKKFTQFEQTYGDLASMLK-VEQRRKEALSGTGEDGTSALESSLQDVVSRYSFME
LWPCSSKDLDHLAREEWLSKNINKKVEKDEILRATPPALIAFLSNLPAVEGPTPNVDVV
>A_tri
PIYEQLLSTFPTAAKFWKQYVEAVMAANNDDATKQIFSRCLLNCLQIALWRCYIRFIRKVNEKKGTEGQEETRKAFDFML
NYVGSDIASGPVWMEYITFLKSLPATTAQEESQRMTAVRKAYQIAIITPTHHVEQLWKDYENFENSVSRPLAKGLIFEYQ
PKYNSAKAVYRERKKYVDEIDWNMLAVPPSGSEEQQCLAWKRLLAFEK-GNP----QRIDSTSSNRRVIFTYEQCLMYLY
HYPDIWYDYATWHAKNEPRDAAIKVFQRALKALPDSEVLRYAYAELEESRGDVQ------AAKKVYESLLANSVNATALA
HIQFMRFLRRTESVDAARKYFLDARKSHNCTYHVFVAYALMAFCLDKDPKVAHSVFESGMKKFMHEPGYILEYADFLCRL
NDDRNVRALFERALSLLPLEESVEVWKRFTQFEQTYGDLASMLK-VEQRRKEALSGTGEDGSSTLEFSLQDVVNRYSFMD
LWPCSSKDLDYLTRQEWLAKNINKKVEREEASKLLSPALVAFMAQLPNVEGPSPDVDLV
>A_coe
PLYEQLLSNFPTAAKYWIQYVEAYINVNNDDAIKHIFSRSLLYCLQIPLWRCYIRFIRKVNENKGTEGQEETRKAFDFML
NYVGTDIASGPVWMEYITFLKSLPAMTAQEESQRMTLVRKAYQKAIVTPTHMVEQLWKDYENFENSVSRALAKGLLSEYQ
PKYNSARVVYRERKKYVDEIDWNMLAVPPTGSEEQQYMAWKKLITFEK-GNP----QRIDTASSNRRIAFTYEQCLMYLY
HYPDIWYDFATWQAKSGSIDAAIKIYQRALKALPESEVLWYAYAELEESRGEIQ------SAKKIYESLLGNGVSVTALA
HIQFIRFLRRSEGVEAARKYFLDTRKSPNCTYHVYVAYAMMAFCLDKDPKVAHNVFEAGLKRFMHEPGYILEYADFLCRL
NDDRNIRALFERALSSLPPEESVEVWKRFTQFEQTYGDLASMLK-VEQRRKEALSRSDEEGSSALDTSLHDVVSRYSFMD
LWPCSSKDLDHLARQEWLLKNINKKADKQEILKIMPPALVEFITHLPAVEGPSPNVDIV
>A_tha
PIYEQLLSLYPTSARFWKQYVEAQMAVNNDDATKQIFSRCLLTCLQVPLWQCYIRFIRKVYDKKGAEGQEETTKAFEFML
NYIGTDIASGPIWTEYIAFLKSLPALNLNEDLHRKTALRKVYHRAILTPTHHVEQLWKDYENFENTVNRQLAKGLVNEYQ
PKFNSARAVYRERKKYIEEIDWNMLAVPPTGTEETQWVAWKKFLSFEK-GNP----QRIDTASSTKRIIYAYEQCLMCLY
HYPDVWYDYAEWHVKSGSTDAAIKVFQRALKAIPDSEMLKYAFAEMEESRGAIQ------SAKKLYENILGASTN--SLA
HIQYLRFLRRAEGVEAARKYFLDARKSPSCTYHVYIAFATMAFCIDKEPKVAHNIFEEGLKLYMSEPVYILKYADFLTRL
NDDRNIRALFERALSTLPVEDSAEVWKRFIQFEQTYGDLASILK-VEQRMKEALSGKGEEGSSPPESSLQDVVSRYSYMD
LWPCTSNDLDHLARQELLVKNLNKKAGKDEIPKTTPPALVAFLANLPIVDGPTPNVDVV
>C_can
PIYEQLLTLFPTAAKYWKQYVEVHMAVNNDDAIKQIFSRCLLNCLQIPLWRCYIRFIRNANDKKGVEGQEETRKAFDFML
NYVGVDITSGPVWMEYISFLKSLPALNTQEESQRMTAVRKIYQKAIVTPTHHIEQLWKDYENFENSVSRQLAKGLISEYQ
PKYNSARAVYRERKKYVDEIDWNLLAVPPTGSEEMQWMAWKRLLAFEK-GNP----QRIDTASSNKRIIFTYEQCLMYLY
HYPDIWYDYATWHAKGSSIDAAIKVFQRSLKALPDSEMLRYAYAELEESRGAIQ------AAKKIYEGLLGDGVNATALA
HIQFIRFLRRTEGVEAARKYFLDARKSPNCSYHVYVAYAMMAFCLDKDPKMAHNVFEAGLKRFMHEPVYILEYADFLTRL
NDDQNIRALFERALSSLPPEESVEVWKKFAQFEQTYGDLGSMLK-VEQRRKEALSGAGEDGTSALDSSLEDVVSRYSFMD
LWPCSSKDLDHLARQQWLAKNINKKVDRDEILKATPPALLAFLANLPAVEGPTPNVDIV
>C_fas
PIYEQLLTLFPTSAKYWRQYVEAYMAVNNDDATKQIFSRCLLICLQIPLWRCYIRFIRKVNDKKGIEGYEETRKAFDFML
NYVGADIASGPVWMEYISFLKSFPAHTPQEESHRMTAVRKAYQKAIVTPTHHIEQLWREYENFENSVSRQLAKGLISEYQ
PKYTSARAVYRERKKYVDDIDWNMLAVPPTGS------------AIPT-GNP----QRIDTASSNKRIIFTYEQCLMCLY
HYPDIWYDYATWHAKGGSIDAAIKVFQRSLKALPESEMLRYAYAELEESRGAIQ------PAKKIYESLLGDGVSTTALA
HIQFIRFLRRTEGVEAARKYFLDARKSPNCSYHVYIAYAMMTFCLDKDPKMAHNVFEAGLKRFMHEPVYILEYADFLTRL
NDDQNIRALFERALSSLPPDGSVEVWKKFAQFEQTYGDLASMLKVVEQRRKEALSGAGEDGTSALESSLQDVVSRYSFME
LWPGSSKDLDHLAREEWIAKNINKKVEKDEILKATPSALVAFLANLPAVEGPTPNVDIV
>D_car
PIYEQLLLAYPTAAKFWKQYVEAHMGENNDDAVKQLFSRCLLDCLQISLWRCYIRFIRKANDKKGLEGQEETRKAYDFML
NCVGEDIAAGPVWIEYITFLKSLPAHTAQEESQRMIAVRKVYQKAIVTPTHHVEQLWRDYENFENTVSRQL---------
--------------------------------EELQWVAWKKLIAFEK-ENP----QRVDSTFANKRIVFTYDQCLMYLY
HYPDIWYDYATWHAKSGSVESAIKVFHRALKALPDSELLRYAYAELEESRGSIQ------PAKKTYESLLKDAANTTALS
HIQFIRFLRRTEGVEAARRYFLAVRNSPSCTYQVYVAYAMVAFCLDKDAKVAHNVFESGMKHYMQEPGYILE--------
-------ALFERALSSLPPEKSVEVWKRFSQFEQTYGDLASMLK-VEQRRKEALSGTGEESASALESSLQEVVSRYSFMD
LWPCSSNDLDNLVRQEWLSKNMKKKIEKNDILRAAPPALASFIASLPAVEGPSPDVDFV
>G_max
PIYEQLLLLFPTAAKFWRQYVEAHMAANNDDATKQIFSRCLLNCLQIPLWRCYIRFIRKVNDKKGMEGQEETRKAFDFML
NYVGADIASGPVWMEYIAFLKSLPAINAQEESHRMTTMRKVYQKAIVTPTHHIEQLWKDYENFENSVSRQLAKGLISEYQ
PKYNSARAVYRERKKYVDEIDWNMLAVPPTGSEEMQWMAWKRLLSFEK-GNP----QRIDTASSNKRIIFTYEQCLMHMY
HYPDIWYDYATWHAKGGLIDSAIKVFQRALKALPDSEMLRYAYAELEESRGAIQ------AAKKIYESVMGDGDSATTLS
HIQFIRFLRRTEGVEAARKYFLDARKSPSCTYHVYVAYATMAFCLDKDPKMAHNVFEAGLKRFMHEPVYILEYADFLIRL
NDDQNIRALFERALSSLPPEESVEVWKKFTKFEQTYGDLASMLK-VEQRRKEALSGA-EDGT-ALESSLQDIVSRYSFMD
LWPCSSNDLDHLARQQWLAKNINKKVEKDEILKATPPALVSFLANLPAVEGPMPNVDIV
>L_ang
------------------------------------------------------------------------------ML
NYVGADIASGPVWMEYISFLKSLPALNVQEETQRMTAVRKVYQRAIITPTHHIEQIWKDYENFENSVSRQLAKGLISEYQ
PKYTSARAVYRERKKYFDEIDWNMLAVPPTGVEEVQWMAWKRLLSFEK-GNP----QRIDAASSNKRIIFTYEQSLMYMY
HYPDIWYDYATWHAKGGSIDAAIKVFQRSLKALPDSEILRYAYAELEESRGAIQ------AAKKIYENLLGDGVNATTLA
HIQFIRFLRRTEGVEAARKYFLDARKSPSCTYHVYVAYATLAFCLDKDPKMAHNVFEAGLKRFMLEPVYILEYADFLTRL
NDDQNIRALFERSLSSLPPEKSVEVWKKFIHFEQTYGDLASMLK-VEQRRKEALSGSDEDGTSALGSSLQDLVSRYSFMD
LWPCSSNDLDHLTRQEWLAKNINKKVEKDEILKATPPALVAFLSNLPAVEGPTPNVDIV
>M_gut
PIYEQLLATYPTSAKYWKQYVEAHMAVNNDEAARQVFSRCLLNCLQVPLWRCYIRFIRKFNDKKGIEGQEETKKAFEFML
NYVGADIASGPVWMEYIAYLRSLPAQTTVEESQRMTAIRKTYQRAIVMPIHHVEQLWRDYENFENTVSRALAKGLVAEYQ
PKYNSARAVYRERKKYVDEIDWNMLAVPPSGSEEVQWMAWKKLLNFEK-GNP----QRTDNASAVKRIAFAYEQCLMYLY
HYPDMWYDYATWHAKNGSKDSAIKVFQRALKALPDSELLNYAYAELEESHGAAQ------AAKKVYENFLGDGVNATSLS
HIQFMRFLRRTEGVEAARKYFLDARKSPNCTYHVYVAYAMMAFCLDKDAKLAHNIFEAGLKRFMHEPSYILEYADFLCRL
NDDRNVRALFERALSSLPPNESVEVWNRFVKFEQTYGDLASMLK-VEQRRKEALSRTVDNGESTLENSLQEVVSRYNFMD
LWPCSSKELDHLSRQEWLSKNLDKKTENNDILKNLPPSLAMFVATLPPVEGPSPDVDVV
>M_acu
PIYEQLLCTFPTAAKYWKQYVEAYMAINNDEVTKQIFSRCLLNCLQISLWRCYISFIKKVNEKKGLEGVEETKKAFDFML
NYVGYDIASGPVWLEYIAFLKSLPAKTAQEESHHMTSVRKAYQRAIVTPTHNVEQLWKDYENFENSVSRTLAKGLLSEYQ
PKFNSAKAVYRERKKYVDEIDWNMLAVPPTGSEEQQCMAWKRLLIFEK-GNP----QRIDTASANRRITFTYEQSLMYLY
HYPDLWYDYATWHANSGSVDSAIKIFQRALKAVPDSELLKYAYAELEESRGAIQ------PAKKIYESLLASSSNSMSLA
HIQFIRFLRRTEGVEAARKYFLDARKSPSCTYHVFVAYAMMVFCVDKDPKAAHNIFEAGLKKFMNEPGYILEYADFLCRL
NDDRNVRALFERALSSLPPEKSVEIWIRFCQFEQTYGDLTSMIK-VEQRKKEALTRSVEEGSTVLENTLYDVISRYSFMD
LWPCSPKDLDHLARQEWLVKNINRKVDKDDILKVISPTLMAFITNMPAVEGPSPDIDVV
>P_tri
PIYEQILSLFPTASKFWKQYAEAHMAVNNDDAIKQIFSRCLLNCLHIPLWRCYIRFIRKVNEKKGADGQDEIRKAFDFML
GYVGADMASGPVWMEYITFLKSLPAQTAQEESIRMTAIRKTYQKAIITPTHHVEQLWREYENFENSVSRQLAKGLVSEYQ
PKYNSARAVYREQKKYVDEIDYNMLAVPPTGSEEQQWMAWKRFLTFEK-GNP----QRIDSVSSNKRIIFTYEQCLMYLY
HYQDVWYDYATWHAKSGSIDSAIKVFQRALKALPDSDTLKYAYAELEESRGAIQ------PARKIYESLLGDGVNATALA
HIQFIRFLRRNEGVEAARKYFLDARKSPDCSYHVYVAYALIAFCLDKDSKIAHNIFEAGLKRFMHEPVYILEYADFLSRL
NDERNIRALFERALSSLPPEESVEVWKRYIQFEQTYGDLASMLK-VEQRRKEALSRTGEDGASALESSLQDVVSRYSFMD
LWPCSSKDLDHLARQEWLAKNINKKAEKDEVLKATPPALISFLANLPVVEGPAPNVDIV
>P_alb
PIYEQLLTLFPTAAKFWKQYVEAHMAINNDDATKQIFSRCLLICLQIPLWRCYIRFIRKVNDKKGVEGQEETRKAFDFML
NYVGADIASGPVWMEYIAFLKSLPALNSQEESHRMTTVRKAYQKAIVTPTHHIEQLWKEYENFENSVSRQLAKGLISEYQ
PKYTSARAVYRERKKYVEEIDWNMLAVPPTGSEEGQWMAWKRLLAFEK-GNP----QRIDTVSSNKRIIFTYEQCLMYLY
HYPDIWYDYATWHAKGGSIDAAIKVFQRSLKALPDSEMLRYAYAELEESRGAIQ------AAKKIYESLLGDGVSTTALA
HIQFIRFLRRTEGVEAARKYFLDARKSPNCTYHVYIAYAMMTFCLDKDPKMAHNVFEAGLKRFMHEPVYILEYADFLTRL
NDDQNIRALFERALSSLPPDESVEVWKKFTQFEQTYGDLASMLK-VEQRRKEALSGTGEDGTSALESSLQDVISRYSFME
LWPCSSKDLDHLAREEWLSKNINKKVEKDEILKATPPALTAFLSNLPNVEGPTPNVDIV
>S_tor
PIYEQLLTLFPTAAKFWRQYVEAHMAVNNDDATKQIFSRCLLICLQIPLWRCYIRFIRKANDKKGVEGQEETRKAFDFML
NYVGSDIASGPVWMEYISFLKSLPAQNTQEESQRMTAVRKVYQKAIVTPMHHIEQLWKEYENFENSVSRQLAKGLISEYQ
PKYTSARAVYRERKKYVDEIDWNMLAVPPTGSEEIQWMAWKRLLAFENFGHACHLMDRIDTASSNKRVIFTYEQCLMYLY
HYPDIWYDYATWHAKGGSIDAAIKVFQRSLKALPESEMLRYAYAELEESRGAIQVLLVLHAAKKIYESLLGDGVSTTALA
HIQLLRMSRKAHCIQSARKYFLDALKSSNCTYHVYIAYAMMAFCLDKDPKMAHNVFEAGLKRFMHEPVYILEYADFLTRL
NDDQNIRALFERALSSLPPDESVEVWKKFAQFEQTYGDLASMLK-VEQRRKEALSGS-----------------------
--------------------------------------------------GPTPNVDIL
>V_vin
PIYEQLLTVFPTAAKYWRQYLEAQMAVNNDEATKQIFSRCLLNCFQIPLWRCYIRFIRKVNEKKGVEGQEETRKAFDFML
NFVGADIASGPVWMEYIAFLKSYPAQTTQEESQRMTAVRKAYQKAIVTPTHHVEQLWKDYENFENSVSRALAKGLLSEYQ
SKYNSAKAVYREQKKYVDEIDWNMLAVPPTGTEEMQWMAWKKFLAFEK-GNP----QRIDSNSSNKRILYTYEQCLMYLY
HYPDIWYDYATWHARNGSIDAAIKVFQRASKALPDSDMLRYAYAELEESRGAIQ------PAKKIYESLLGDGVNATALV
HIQFIRFLRRTEGVEAARKYFLDARKSPNCTYHVFVAYAMMAFCLDKDPKVAHNVFEAGLKRFMHEPGYILEYADFLSRL
NDDRNIRALFERALSSLPPDESVEVWKRFTQFEQTYGDLASMLK-VEQRRKEALSRTGEDGTTALESSLQDVVSRYSFMD
LWPCSSRDLDHLARQEWLAKNINKKVEKDEILKSTPPALVAFIANLPAVEGPSPDVDVV
