# Supplementary material for: A genome resource for Acacia, Australia’s largest plant genus
Source: PLoS One. 2022 Oct 14;17(10):e0274267. doi: 10.1371/journal.pone.0274267 (PMC9565413; doi:10.1371/journal.pone.0274267)
Supplement: S4 File — (ZIP) [file pone.0274267.s004.zip › Supplementary_File_S4/OG0012747.aligned.fasta]

>A_pyc
GGKMVMELVGAFNELTERMNVL---STSSSRLLFKSLKLSIPILQSLPLAPDGRSPLSKALSVAMVLADLQMDAEVISAG
ILREVWE-VGAVSINKIRNQIG-AGTAHLLHESLRVRNIPSSV---DVLDD-DNAAALRKFCLTYYDIRALILDLALKLD
IMRHLDYLPRHQQLIHSLEVMKIHAPLAHAVGTKYLSLELEDLSFRYLFPYSYLYVDAWLRSHEAGGGSLIDIYMDELLQ
TLEADALLAAMVDDISVKGRYKSRYSTMKKILKDGRRPEDVNDVIGLRVILNPKPGDDTLEVGDQACYRTRQIIQSMWKE
IPHRTKDYIAKPKENGYRSLHMAVDVSDNGRARPLMEIQIRTTQMDRLAVGGTASHSLYKGGVTDPEEAKRLKTIMLAAA
ELAALRLRDLP-SANL-K-GIEMEQRNRVFCLLDKNGDGRISIEELTEVMEELGAPGEDAREMMLLLDSNSDGSLSSDEF
DEFQKQVEIVRGLEVQDEEYKKMLDERL
>A_tri
GGKMVVELVGAFNDVTDRMPLL---SSGSSCLLFKTLKLSIPLLLVLPLGSDNRSPLSKALAVACILADLEMGAEVISAG
IMREVLE-GDAITMDEIKTLLG-RGIVHLLHEFFRVREIPSRA---KLLDDNEDAATLRKFCLTYYDVRALILELSRRLD
IMRHLDHLPRYQQQLLSLDILRIYSPLAHAIGTGTLSLELEDLAFRYLFPHSYSYLDAWLRSHEAGKK-LIDECKEMLLQ
TLKDDPILELMVDDISIHGRYKSRFSTMKKLLKDGRKPEEVHDILGLRVILNPRFGSEASERGVKACYRTCEVIRGLWKE
IPNRTKDYISKPKANGYESLHMAVDLSDDSKRRPPMEIQIRTREMDAMASGGIASHSLYKGGLTDPEEVKRLKALMMAAT
DLAALHLNNQP-TSQG-IGSLENEHRNQIFNLFDKNENGRISIEELREVMEELGAEQEDAIELMQLVDSNSDGSLSSDEF
DWFQRQVRLLRNLEDRDDKYRSLLGEKL
>A_coe
GGKMVVELVGVFNELTERMKIVSSSSSSSSHLLFKSLKLSIPILQALPLTPDGRSPLTKALSVALVLADLQMDAEVISAG
MLREVLE-AGVISVQEIKDQIG-TGTAYLLHEYMRVRNIPSQV---EILDD-DSASALRKFCLSYYDIRAVTLELVLKLD
TMRHLDYHPRYQQQMLSFEVMKIYAPLAHAIGTSAVSLELEDLSFRYLFPYSYLYVDTWLRSHETGSKPLIDMYREQVLQ
YLESDLALGDMVDQISIRGRYKSRFSTMKKLLKDGRKPEEVNDVLGLRVILHPKSGDNMLEIGDKACYRAREVIQSLWKE
IPHRTKDYIARPKANGYKSLHMAVDVSDNGRSRPPMEIQIRTTDMDTFASDGSASHSLYKGGLTDPDEAKRLKAIMMAAA
ELAALRLRDLP-SS-H-K-SLEIDQRDRVFRLLDKNGDGRISIEELKEVMEELGAAGQDAEEMMQLLDANSDGSLSSDEF
DIFQEQVEFMRNLEDRDSEYRAILGEKL
>A_tha
GGKMVVELVGAFNEVTERMNSV-WLSTSSSRLLFKALKLSIPILQSLPLASDGRSPLSKALSLSIILADLQMDAEVISAS
ILSEVVD-ANAISIYEVRDHIG-TGTAHLLHEIFRVKNIPFKV---DVLDD-ETAASLRKFYLTYYDIRAVIMDLVSKLD
EMRHLDHLPRYRQQILSLEVLKIYSPLAHAVGANHLSLELEDISFRYLFPCSYIYLDSWLRGHENGSKPLIDVYKEQLHR
SLKDDLVLAEMVNDVYIKGRYKSRYSMMKKLLRDGRKPEEVNDVLGLRVILMPNSVVNDVEVGEKACYRTSEIIRSLWKE
IPHRTKDYIARPKENGYRSLHMAVDVSDSDQIRPLMEIQIRTMDMDGSANAGTASHSLYKGGLTDPKEAKRLKAIMLAAA
DLAAIRLKDIS-SNKHQSFKTTTNQRDRVFCLLDKNGDGMISIEELMEVMEELGAPGEDAEEMMQLLDSNSDGSLSSDEF
DTFQKQVEFMRKWEDRDNEYKSLLDEKL
>C_can
GGKMVMELVGAFNELTERMNVL---STSSSHILFKTLKLSIPILQSLHLAPDGRPPLSKALSVALVLADLQMDAEVISAG
ILREVLE-AGAISINDIRNQIG-AGTAHLLHESLRVQNIPSRV---DVLDD-DNAAALRKFCLTYYDIRALILDLALKLD
IMRHLDYLPRYQQQILSLQVMKIHAPLAHAVGTNYLSLELEDLSFQYLFPYSYLYVDAWLRSHEIGGRSLVDVYKEELLQ
ALKADPLLAAMVDDISIQGRYKSRYSTMKKLLKDGRKPEDINDVLGLRVILNPRPGVDTLEVGERACYRTRQIIQSIWKE
IPNRTKDYIARPKANGYMSLHMAVDVSDNGRTRPLMEIQIRTTQMDMLAVGGTASHSLYKGGFTDPEEAKRLKTIMLAAA
ELAALRLRDLP-SSNH-K-GIEIDQRDRIFRLLDKNGDGRISIEELTEVMEELGAPGEDAREMMQLLDSNSDGSLTSDEF
DMFQKQVELVRSLEVRDDQYKKMLDEKL
>C_fas
GGKMVMELVGAFNELTERINVL---STSSSRLLFKSLKLSIPVLQTLPLAPDGRSPLSKALSVAMVLADLQMDAEVISAG
ILREVLE-AGAVSIRDIRNQIG-AGTAHLLHESLRLRNIPSRV---DVLDD-DNAAALRKFCLTYYDIRALIVDLALKID
MMRHLEYLPRYQQQILSLEVMKIYAPLAHAVGTEYLSLELEDLSFQYLFPHSYFYVDAWLRSHEGGGRSLIDIYKEELLQ
ALKADTLLAAMVDGISVKGRFKSRFSTMKKILKDGRKAEDVNDVLGLRVILKPRPGDDTLEVGERACYRARQIIQSMWKE
IPYRSKDYIAKPKANGYRSLHLAVDVSDNGRARPLMEIQIRTTQMDVLAVRGTASHSLYKGGLTDPDEAKRLKTIMLAAA
ELAALRLKDLP-GSNH-K-GIEMDQRDRVFRLLDKNGDGRISIEELTEVMEELGAPGEDAREMMLLLDSNSDGSLSSDEF
DKFQKQVEVVRSLEVRDDQFKKMLDEKL
>D_car
GGKMVVELVGAFNELTERMDMS-VLSTCSSRLLFKTLKLSIPILQALPMSPDGRSPLSRALSVALILADLQMDVEVISAG
ILREVFD-ARAISMQEVRKEIS-TGAAHLLHESLRVKNISSKV---EVLDD-DTASALRKFCLTYYDFRALILDLALKLD
MMRNLAYLPRYQQQVVSIEIMKIHAPLAHAIGTHVLSLQLEDLSFQYLFPNSYLYVTTWLRDHETEGKPLLDTYKEQLFQ
SLKSDPILAKMVEEISVAGRYKSRYSTMKKLLKDGRKPEEVNDVLGLRVILKPSSEFISTEGGERACFRAREVIQSLWKE
MPNRYKDYISRPKENGYKSLHMAVDLSDNGKIIPPMEIQIRTVEMDMLAAGGIASHALYKGGLTNPEEAKRLKAIMMAAA
EVAALRLKDFP-STNQ-K-ALEGDQRHRVFRLLDKNGDGKISIEELTEVMEELGAQGEDAGEMMQVLDANSDGSLSSDEF
DLFQKQVDLMRNLEDRDQQYKNLLNDKL
>G_max
GGKMVMELVGAFNELTERMNVL---STSSSRLLFKCLKLSIPILQSSPLAPDGRSPLSKALSVALLLADLQMDAEVISAG
IFRAVLE-AGELSIHEIRNQMG-LATAHLLHESLRVNNFPSRI---DVVDD-DNAAALRKFCLTYYDIRALILDLALKLD
MMRHLDYLPRYQQQIISMQVMKIHAPLAHAVGTTYLSLELEDLSFQYLFPYSYLYVDAWLRSHETGGVSLIDIYKEELLR
NLKADSLLAELVDDVSIKGRFKSRYSTMKKLLKDGRKPEDVNDVLGMRVILNPKAGENALEAGERACYRTHQIIQSMWKE
IPYRTKDYIARPKANGYKSLHMAVDVSENGKTRPLMEIQIRTTEMDRLAVGGTAAHSLYKAGLTDPEEAKRLKTIMLAAA
ELAALRLKDFPTSTNH-K-GIEIHQRDRVFRLLDKNGDGKISIEELTEVMEELGAPGEDAREMMQLLDSNSDGSLSSDEF
HMFQEQVELVRNLEVRDDQYKKLLDEKL
>L_ang
GGKMVIELVGAFNDLTERMNVL---STSSSRLLFKSLKLSIPILQSSPLSPDGRSPLSKALSVAMLLADLQMDAEVISAG
ILREVLE-AGEVTMHEIRNEIG-VGTAHLLHESLRVNNIPSTI---QVLDD-ENAAALRKFCLTYYDIRALILDLALKLD
MMRHLHYLPRYQQQIHSLQVMKIHAPLAHAVGTNYLSLELEDLSFQYLFPYSYLYVDTWLRSHETGGRSLIDVYKEQLLQ
TLKADALLTTLVDNISVKGRYKSRYSTMKKLLKDGRKPEDVNDVLGLRVILNPKPGDNALEDGDKACYRSQQIIQSLWKE
LPNRTKDYVARPKANGYKSLHMAVDVSENGRARPLMEIQIRTTQMDRLAVGGAASHSLYKAGLTDPEEAKRLKTIMLAAA
ELAALRLKDFP-SANH-K-GIEIDQRDRVFRLLDKNGDGKISIEELTEVMEELGAPGEDAREMMQLLDSNSDGSLSSDEF
EMFQKQVELVRNLEVRDDQYKKILDEKL
>M_gut
GGKMVVELVGAFNELTGRMSHS---SLVSSRLLFKVLKLSIPILHSLPLLPDGRSPLSKALSVAFILADLQMDAEVISAG
ILREVIEGGGGISIYQLRDRIGSTGTAHLIHESMRLKNISSKVVDDDALDD-ETASALRKYCLTYYDVRAIILELVLKLD
TIRHLHYLPRYKQQMISLHVIKIYAPLAHAVGINHLSLELEDLSFQYLFPHSYIYVDTWLRSHETGSKPLIEIFKDQLLR
CLRSDHYLTEMVQDISVEGRYKSRYSTMKKLLRDGRKPEEVNDVLGLRVILSPRPD---IEHVEKACYRAREIIQSIWKE
MPARSKDYIMHPKANGYKSLHMAVDISDNGGTRPLMEIQIRTAEMDMLAAGGTASHALFKAGLTDPQEAKRLKVIMMAAA
ELAAVRLKDFPSRTNHNKGHAEIDERNRVFLLLDKNGDGKISIEELMEVMEELGAQGEDAREMMQLLDSNTDGSLSSDEF
DLFQKQVDIMRNLELSDVQYKTMLNEKL
>M_acu
GGKMVVELVGAFNELTGRMGGV-LSTTSSSRLLFKTLKLSIPLLQALPLAPDGRPPLSRALSVACLLADLQMDAEVISAG
MLREALE-AGAITLHEVKSEIS-VSTAHLLHESMRMMHVPSKV---EILDD-ESASALRRYCLTYYDIRALSLELAVKLD
MMRHLDYLPRYRQQIKSLEVLKIYAPLAHAVGTGSLSLELEDLSFQYLFPYSYLYIDTWLRSYETEIRPLLEVYKEQLLQ
VLKADSELEMMVDSISIRGRYKSRFSTMKKLLRDGRKPEEVNDLLGLRVILNPRPGDDMPERGERACYRTHEIIQTLWKE
VPSRTKDYIARPKKNGYRSLHVAVDVSEEGRVRPLMEIQIRTKEMDSLASGGAASHSLYKGGLTDPSEAKRLKAIMMAAA
ELAALRLRDLP-SANH-RGGLDIDHRNRIFRLLDKNGDGRISIEELTEVMEELGAGSKDAQELMQLLDSNCDGSLSSEEF
DLFQRQVQFMRNMEETDDHYRTMLGEKL
>P_tri
GGKMVVELVGAFNELTERMNVL---STSSSRILFKALKLSIPILQNLPLSPDHRSPLNKALSLALLLADLQMDAEVISAG
ILMQVFE-TSAITIREVRDKIG-SGTAHLLHESWRMKNSPSRI---EVLDD-DSAYALRKFCLTYYDIRAVILELATKLD
IMRHLDYLPRYQQQMLSLQVMKIYAPLAHAVGTNWLSLELEDLSFRYLFPYSYLYVDTWLRSHVTGGRPLIDMYVEELRQ
SLKADPVLADMVEDVLVKGRYKSRYSMMKKLLKDGRKPEEVNDVLGLRVVLKPKSG----EIGEKACYRTCGIVRSLWNE
IPHRTKDYIARPKANGYRSLHMAVDVSDNGKTRPLMEIQIRTVEMDLLAVGGTASHSLYKGGLADPDEAKRLKAIMMAAA
ELAALRLKDLP-SA---K-GIAIDQRDRVFQLLDKNGDGRISIEELMEVMEELGAPGEDAREMMQLLDSNSDGSLSPDEF
DTFQKQVEFMHNLEDKDHQYRSMLNEKL
>P_alb
GGKMVMELVGAFNELTERMNVL---STSSSRLLFKSLKLSIPILQSLPLAPDGRSPLSKALSVAMVLADLQMDAEVISAG
ILREVWE-AGAVSIIEIRNQIG-AGTAHLLHESLRVRNIPSSV---DVLDD-DNAAALRKFCLTYYDIRALILDLALNLD
MMRHLDYLPRYQQQIHSLEVMKIHAPLAHAVGTKYLSLELEDLSFRYLFPYSYLYVDAWLRSHEAGGRSLIDIYRDELLQ
NLEADALLAAMVDDISVKGRYKSRYSTMKKILKDGRKPEDANDVLGLRVILNPRPGDDTLEVGEQACYRTRQIIQSLWKE
IPHRTKDYIAKPKENGYRSLHMAVDVSDNGRARPLMEIQIRTTQMDSLAVGGTASHSLYKGGVTDPEEAKRLKTIMLAAA
ELAALRLRDLP-SANL-K-GIEMDQRNRVFYLLDKNGDGRISIEELTEVMEELGAPGEDAREMMLLLDSNSDGSLSSDEF
DKFQQQVEIVRSLEVQDEEYKKMLGERL
>S_tor
-----------------------------------------------------------------------MDAEVISAG
ILREVLE-AGAVSLIEIRNQIG-ASTSHLLHESLRLRNIPSRV---DVLDD-DNAAALRKFCLTYYDIRALILDLALKLD
MMRHLDYLPRYQQQILSLEVMKIYAPLAHAVGTKYLSLELEDLSFQYLFPYSYLYVDAWLRSHEGGGRSLIDIYKEELLQ
TLEADPLLASMVDDISVKGRYKSRFSTMKKILKDGRKAEDVNDVLGLRVILNPRPGDDSLEVGEKACYRTRQIIQSRWKE
IPHRTKDYIAKPKANGYRSLHMAVDVSDNGRARPLMEIQIRTSQMDMLAVGGTASHSLYKGGFTDPEEAKRLKTIMLAAA
ELAALRLKDLP-NSNH-K-GIEMDQRDRVFRLLDKNGDGRISIEELTEVMEELGAPGEDAREMMLLLDSNSDGSLSSDEF
DKFQKQVEIVRNLEVRDDQFKKMLDEKL
>V_vin
GGKMVVELVGAFNELTERMKVV---SSSSSSILFKCLKLSIPLLQALPLCPDGRSPLSKALSVALILADLQMDAEVISAG
ILREVLE-AGAVTIYEVRDRIG-TGTAHLLHESLRVKQIPSKV---EVLDD-DSTAALRKFCLTYYDVRAVILDLAIRLD
MMKHLDYLPRYQQQMLSLEVMKIHVPLAHAVGTNFLSLELEDLSFRCLFPYSYLYVDTWLRSHETGSKPLIDVYREHLLQ
SLKADHLLAEMVDDISVKGRYKSRYSTMKKLLKDGRKPEEINDILGLRVILKPRSGVNTSKLGEKACYRTREIIQSLWKE
MPHRTKDYIAKPKANGYKSLHMAVDVSEGGRTKPLMEIQIRTTEMDMMASGGTASHSLYKGGVTDPEEAKQLKAIMMAAA
ELAALRLKDLP-STNP-K-GTEINQRDRAFCLLDKNGDGRISIEELMEVMEELGAQGEDAREMMQLLDSNSDGSLSSDEF
DLFQKQVEIMRNLEDRDDQYRTMLNEKL
