# Supplementary material for: A genome resource for Acacia, Australia’s largest plant genus
Source: PLoS One. 2022 Oct 14;17(10):e0274267. doi: 10.1371/journal.pone.0274267 (PMC9565413; doi:10.1371/journal.pone.0274267)
Supplement: S4 File — (ZIP) [file pone.0274267.s004.zip › Supplementary_File_S4/OG0013049.aligned.fasta]

>A_pyc
DVFKEEFEIGSRLITLETGKIARFANGAAVLGMGETKVLSTVTPAKG-N-TGHDFLPLTVDYQEKQFAQGLIPSTYMRRE
GAPKERELLCGRIIDRPIRPLFPAGFYHEVQVMASVLSSDGNQDPNVLAANAASAALMLSDIPWGGPIGVVRIGRIGGQF
VVNPTMDELNLSDLNLMYACTRDKTLMIDMQALEISEKDLEAGLRLAHPEAVKYIEPQIRLAAKAGKSKKEYRLSMLSDS
TLEKVRNMAEAPIEAVFTDPNYGKFERGEALDKITQDVRRVLEEECDEESLKVLPKAVDTVRKKVVRRRIIAEGFRVDGR
QLDEVRPLYCEARILPILHGSALFSRGDTQVLCTVTLGAPSDAQRLDSLVGPPTKRFMLHYSFPPFCTNEVGKRTGLNRR
EVGHGTLAEKALLAVLPPEDDFPYTVRVNSEVMASDGSTSMATVCGGSMALMDAGIPVREHVAGVSVGLVTELDPINGEI
TDYRILTDILGLEDHLGDIDFKIAGTRKGVTAIQLDMKPAGIPLGIVCECLEPARKARSQIIDHMNQEINAPHTQTDRNS
PRLATLKYSNDSLRNLIGPLGAVKSKIEEETGARMSVG-DGTLTIIAKNQSVMDKVLEKIDLLVGREIEVGGIYKGVVTS
VKEYGAFVEFNGGQQGLLHISELSHKPVSRVSDVVSIGQQLSLMCIGQDVRGNIKLSLKAMKLGTKVTANVDQIRAHGLV
LDLGGGLRGMYRFEKDG-QRDYEIGDKLRVVCSGFSSKGIPVMSSVDDE
>A_tri
DVYSEEVEVGSRLITFETGKLARFAAGAVVLGIKDTKVLSTVVSAEG-D-GARDFLPLTVDYREKQYAQGKIPNTFMRRE
GAPKERELLCGRVIDRSIRPLFPKGFVHDVQVMANVLSSDGEQDPDVMAANASSAALMISDIPWNGPIGVVRIGRIDGKF
VVNPDMDELSLSDLNLVYSSALDKTLMIEMQAREISNADLIDALHLAHAEAIKLIKPQRQLAAKVKNQKKSFKLFTIMDR
TLEKIKKLSETSIETVFSDPSYGKFERGKALSKIADDVKKILEEECDEESLKVLPKAIDTVRKMAVRRRIFEKGLRVDGR
SLDEVRPLFCESGSFPALHGSSIFSRGETQVLCTVTLGAPGDAQKLDSLVGPPTKRFMLHYSFPPFSINEVGKQSGLNRR
EVGHGTLAEKALLALLPPEDNFPYSVRINSEVMASDGSTSMATVCGGSLALMDAGVPLREHVAGVSVGLISEVDSSTGTI
KDYRILTDILGLEDHLGDMDFKIAGTRKGVTAIQLDIKPAGIPLNIICESLDPALKARTHIINHMERVTSEPRDRSAGNC
PCLVTMKFSRESLWRLIGPQGSQLKKIEQETGARIAVNTDGGITILAKNQVTLEKTQEKVDFIVGREIEVGGIYKGVVVS
IKEYGAFVEFNGGQQGLLHISELSHEPVVRVSDAVSVGQELSLMCIGQDVRGNIKLSLKALKLGDKCIATVQQIRVHGLV
LQLESGIRGMYRFE-----------------------------------
>A_coe
ETLTEEFEIGSRLISFETGKIARFANGAVVMGMGDTKVLSTVASSKG-D-GVKDFLPLTVDYQEKQFAQGIIPTTFMRRE
GAPKERELLCGRIIDRPIRPLFPSGFYHEVQVTASVLSSDGKQDPDVMAANATSAALMLSDIPWGGPIGVIRIGRIDGQF
VINPSMDELTLSDLNLVYACTREKTMMIDVQAREISERDLDSALRVAHLEAVKYLEPQIRLATKAGKRKKEYKLSMISET
TLEKVKDMAEASIEAVFTDPTYGKFERGEALDNITQDVKKVLVEENDEESLKVLPKAVDTVRKGVVRRRVIEKGLRVDGR
RLDEVRPIYCESRYLPILHGSSIFSRGDTQVLCTVTLGAPRDAQRLDSLVGPSTKRFMLHYSFPPFSINEVGKRGGLNRR
EVGHGTLAEKALLAVLPPEEEFPYTVRVNSEVMASDGSTSMATVCGGSMALMDAGIPVREHVAGVSVGLVTEVDPETGIV
KDYRILTDILGLEDHLGDMDFKIAGTRKGVTAIQLDIKPAGIPLDIICECLEPALKGRLQILEHMERQINAPRTQDDKNS
PRLATLKYSNESLRSLIGPQGVLMRKIEEETGVRMSVS-DGTLTMLAKNQNSMDKALEMVDSIIGREIEVGGIYKGVVSS
IKEYGAFVEFNGGQQGLLHISELSHDQVVRVSDVVSVGQQLSLMVIGQDVRGNIKLSLKALKLGDKLGAKVYQIRAHGIV
LDLGGGIRGMHRFEENG-KRDFEVGEEVRVECSSFSAKGIPVMSLLQDE
>A_tha
ESFKEEFEVGSRVVSFETGKIARFANGSVVLGMDETKVLSTVTCAKT-D-SPRDFLPLTVDYQEKQYAQGLIPNTYMRRE
GAPKERELLCGRLIDRPIRPLFPTGFYHEVQIMASVLSSDGKQDPDILAANASSAALMLSDVPWGGPIGVIRIGRICGQF
VVNPTMDELSSSDLNLIYACTRDKTMMIDVQSREISEKDLAAALRLAHPEAVKYLDPQIRLAEKAGKQKKEYKLSMLSDK
TLEKVADLAATRIESVFTDPSYGKFERGEALDNIGKDVRKVFEEEGDQESLSILPKAVDTVRKKVVRSRMISDGFRVDGR
HVDEVRPIYCESHYLPALHGSALFSRGDTQVLCTVTLGAPAEAQSLDSLVGPPKKRFMLHYSFPPYCTNEVGKRGGLNRR
EVGHGTLAEKALLAVLPPEEAFPYTIRINSEVMSSDGSTSMASVCGGSMALMDAGIPLRAHVAGVSVGLITDVDPSSGEI
KDYRIVTDILGLEDHLGDMDFKIAGTRDGVTAIQLDIKPAGIPLDIVCESLENAREARLQILDHMERNINSPRGQDGAYS
PRLATLKYSNDSLRTLIGPMGVLKRKIEVETGARLSID-NGTLTIVAKNQDVMEKAQEQVDFIIGRELVVGGVYKGTVSS
IKEYGAFVEFPGGQQGLLHMSELSHEPVSKVSDVLDIGQCITTMCIETDVRGNIKLSRKALKIGTEMTATVDHVRALGLV
LDLGGEIRGMYIFQGD--KDKFKKGDTLRVKCTSFNTKGVPVMALVDEE
>C_can
DTFNEEFEIGSRLITLETGKIARFANGAVVLGMEETKVLSTVASAKG-D-AVRDFLPLTVDYQEKQFAQGVIPNTFMRRE
GAPKERELLCGRLIDRPIRPLFPTGFYHEVQVMASVLSSDGKQDPDVMAANATSAALMLSDIPWGGPIGVIRIGRICGQF
IVNPTMDELSLSDLNLVYACTRDKTLMIDVQAREISEKDLEAGLRLAHPEAVKYIDPQIRLAAKAGKSKKEYKLSMMSDR
TLEKVCNLAEAPIEAIFTDPTYGKFERGEALDNISQDVKKALEEECDEESLKVFSKAVDTVRKNVVRKRILAEGFRVDGR
RLDEVRPLYCEAGNLPVLHGSALFSRGDTQVLCTVTLGVPADAQRLESLVGPPTKRFMLHYSFPPFSINEVGKRAGLNRR
EVGHGTLAEKALLAVLPPEDDFPYTVRVNSEVMASDGSTSMATVCGGSMALMDAGIPVREHVAGVSVGLVSEPDPCTGDI
RDYRILTDILGLEDHLGDMDFKIAGTQNGVTAIQLDIKPAGIPLDIICECLEPARKARLQILDHMKHEINAPRNQEKRNS
PQLATLKYSNDDIRRLIGPLGALKRKMEEKTGARISVG-DGTLTIVAKNQSAMEKVLEKIDFIVGREIEVGGVYKGVVTS
IKEYGAFVEFNGGQQGLLHISELSHEPVSRVSDVVSVGQQLSVVCIGQDVRGNIKLSLKALKLGTKVTAKVYQVRARGLV
LDLGGGLRGMYRFETDS-KRDLEVGDKIRVVCSSFSSKGIPVMSSVEDE
>C_fas
DTFKEEFEIGSRLVTLETGKIARFANGAVVLGMGETKVLSTITSAKG-D-GSRDFLPLTVDYQEKQFAQGVIPTTYMRRE
GAPKERELLCGRIIDRPIRPLFPAGFYHEVQVMASVLSSDGNQDPDVLAANATSAALMLSDIPWGGPIGVIRIGRICGKF
IVNPTMDELNLSDLNLVYACTRDKTLMIDVQAREISEKDLESGLRLAHPEAVKYIEPQIRLAAKAGKSKKEYKLSMLSDS
TLEKVSNLAEAPIEAVFTDPTYGKFERGEALDNIAQDVKRVFEEECDEEGLKVLSKAVDTVRKKVVRKRIITEGFRVDGR
RLDEVRPLYCEAGNLPSLHGSALFNRGDTQVLCTVTLGAPEDAQRLDSLVGPSTKRFMLHYSFPPFCINEVGKRTGLNRR
EVGHGTLAEKALLAVLPPEDGFPYTVRVNSEVMGSDGSTSMATVCGGSMALMDAGIPLREHVAGVSMGLVSEIDSCSGEI
TDYRILTDILGLEDHLGDMDFKIAGSRKGVTAIQLDIKPAGIPLDIICECLEPALKARVHILDHMDHEINAPRNQGQRNS
ARLATFKYSNDALRTLIGPLGAVKNKIEAETGARMSVG-DGTLTIVAKNQSVMDKVLEKIDFLVGREIEVGGIYKGVVSS
VKEYGAFVEFNGGQQGLLHISELSHEPVSRVSDVLSVGQQLSLMCISQDVRGNIKLSLKAMKPGVKVTAKVDQLRAHGLV
LDLGRGLRGMYKFEPDG-KRDFKIGDKIQVVCSSFSSKGIPVMSLMDGE
>D_car
ETFTEELEIGSRKIVLETGKIARFANGAVVIGMDETKVLSAVTSAKG-D-SVKDFLPLTVDYQEKQFAQGVIPNTFMRRE
GAPKERELLCGRLIDRPIRPLFPAGFFHEVQVSANVLSSDGKQDPDVMAANATSAALMLSDIPWNGPIGMIRMGRISGNL
VVNPSMDELTISDLNLVYACTKDKALMIDVQAREITERDLEAALKLAHVEAVKYIDPQVRLAGKAGKGKKEYKLSMVSKE
TYEKIRNLAEEPIKTIFTDPAYGKFERGEALENITQDIRKALEEDCDEESLKVLPKTVDKVRKEVIRKRIIDEGFRLDGR
RLDEVRPLYCEAGNLPVLHGSSLFSRGDTQVLCTVTLGAPGDAQRLESLVGPSTKRFMLHYSFPPFCINEVGKRGGLNRR
EVGHGTLAEKALLAVLPPEDDFPYAVRINSEVMASDGSTSMASVCGGSMALMDAGIPLREHVAGISVGLVTDVDPSTGSI
IDYRILTDILGLEDHLGDMDFKVSGTRHGITSIQLDIKPAGIPLDIICESLEPARKGRLQILDHMEREINAPRSQDDRNS
PRLVILKYNNDAIRRLIGPLGVLKRKIEEETGTRMSVS-DGTITMVAKNQSAMEKVQEKIDFIVGREIEIGGTYKGIVTS
IKEYGAFVEFNGGQQGLLHISELSHDPVSKISDVLSIGQQVTLRCIGQDVRGNIKLSLKALKLGNEVLAKVYQIRAHGLV
LDLGGGLRGMYKFEVGG-RKDFEVGEEVQVKCCSFSSKGIPVMSMLETD
>G_max
ETFTEQFEIGSSVITLETGKIARFANAAVVLAMENTNVLSTVTASKAND-AVRDFLPLTVDYQEKQFAQGVIPTSFMRRE
GAPRERELLCGRIIDRPIRPLFPPGFYHEVQVMASVLSSDGKQDTDVLAANATSAALMLSDIPWGGPIGMVRIGRICGQF
IVNPTMDELKLSDLNLVYACTKDKTLMIDVQAREISDKDLEAGLRLAHPEAVKYIEPQIRLAAKAGKSKKEYKLSMLSDN
TMEKVRNIAEAPIEAVFTNPSYGKFERGEALENIAQDVKRVLEEEGDEESLKVLSKAVDTVRKKVVRKRIIAEGYRLDGR
QLDEVRPLYCEAGYVSMLHGSALFSRGETQVLCTVTLGAPTDAQRLESVVGPPTKRFMLHYSFPPFCINEVGKRGGLNRR
EVGHGTLAEKALLAVLPPEDDFPYTVRVNSEVMASDGSTSMATVCGGSMALMDAGIPVREHVAGVSVGLVSELDPSTGEI
ADYRILTDILGLEDHLGDIDFKIAGTRKGVTAIQLDIKPAGIPLDIVCECLEPAHKARLQILDHMEQEINVPRNKNDSTS
PRLATLKYNNDALRRLIGPMGALKRKMEEETGARMSVG-DGTLTIVAKNQSVMDKILEKIDFIVGRQIEVGGIYTGIVTT
IKEYGAFVEFNGGQQGLLHISELSHEPVSQVSEVVSVGQKLSLMCIGQDVHGNIKLSLKALKLGTQVTAKVSQIRAHGLV
LDLGGGLRGMYRFEENN-KRDFKIGDEMRVVCSSFSSKGIPVLSFVNDQ
>L_ang
ETFNEQFEIGSRLITLETGKIARFANGAVVLGIDETKVLSTVCSAKG-D-AVRDFLPLTVDYQEKQFAQGLIPATYMRRE
GAPKERELLCGRIIDRPIRPLFPPGFYHEVQVLASVLSSDGKQDPDVLAANATSAALMLSDIPWGGPIGMIRIGRIHGQF
IVNPTMDELSLSDLNLIYACTRDKTLMIDVQAREITEKDLESALRLAHPEAIKYIEPQIRLAAKAGKSKKEYKLSMLSDK
TVEKVAKLAESSIEKVFTDPAYGKFERGEALENITQDVRKVFEEEGDEESLKVLPKAVDTVRKKVVRKRIIAEGFRLDGR
HLNEVRPLYCESGILPMLHGSALFNRGDTQVLCTVTLGAPTDAQHLDSLVGPPTKRFML--------------RGGLNRR
EVGHGTLAEKALLAVLPPEDDFPYTVRVNSEVMASDGSTSMATVCGGSMALMDAGIPVREHVAGVSVGLVTELDPSTGKI
TDYRILTDILGLEDHLGDIDFKIAGTRKGVTAIQLDMKPAGIPIDIVCECLEPARKARLHILDHMEQEVTVPRIKNDCTS
PRLVTLKYSNDALRRLVGPMGVLKRKLEEETGARLSVG-DGTLTIVAKNASVMERILEKIDFIVGREIEVGGTYKGVVTS
VKEYGVFVELNGGQQGLLHISELSHEPVSQISDLVSVGQQLDVMCIGQDIRGNIKLSHKALKLGTEVTATVYQVCAHGLV
LELGGGLRGMYRFKENN-KSDFNIGDELRVVCSSFNSKGVPVLSLVDNE
>M_gut
ETFTEEFEIGSRKMSLETGKIARFANGSVVLAMEETKVLSTVTSAKS-D-GSRDFLPLTVDYQEKQFAQGVIPNTFMRRE
GAPKERELLCGRIIDRPIRPLFPAGFYHDVQVMASVLSSDGKQDPDVLAANATSAALMLSDIPWGGPIGVVRIGRICGQF
IVNPSMDELSLSDLNLVYACTNDKTLMIDVHAREVSEKDLEAALRLAHPEAVKYIEPQIRLAAKAGKKKKEYTLSMVSKE
TYEKVRNLAESPIKDVFTDPTYGKFERGEALDNITKDIKKILEEESDEEGLKFLPKTVDTVRKKVVRGRIIGEGLRVDGR
RLDEVRPVHCEAGNLPVLHGSSLFSRGDTQVLCTVTLGAPGEAQRLDSLVGPSSKRFMLHYSFPPFSINEVGKKVGLNRR
EVGHGTLAEKALVAVLPPEEDFPYTVRVNSEVMASDGSTSMASVCAGSMALMDAGIPLREHVAGLSVGLVSETDPSTGEI
TDYRIITDILGLEDHLGDMDFKIAGTRNGVTAIQLDIKPAGIPLDIICESLEPAYKGRLQILDHMEREINVPRTQDGRNS
PRILNLKYSNDAIRRLIGPLGALKRKIEEETGGRISVN-DGSLTIVAKNQSVLDKVLEKIDFIVGREIEKGGVYKGVVSS
IKEYGAFVEFNGGQQGLLHISELSHEPVSRVSDVLSVGQVVNLMCIGLDVRGNINLSLKALKIGMELTGKVHQIRAHGLV
LDLGGDLRGMYRFENGS-KRDFEVGDEMRVKCCSFSTKGVPVMSLVQQ-
>M_acu
--------------------------------MGDTNVLSTVASARG-D-GARDFLPLTVDYQEKQYAQGVIPTTFMRRE
GAPKERELLCGRLIDRPIRPLFPSGFYHEVQVMVSVLSSDGKQDPDVMAANATSAALMLSDIPWNGPIGVIRVGRIDGKF
IFNPTMDELSLSDLNLVYACTMDRTLMIDVQAREISEKDLEAGLKLAHLEAVKYIEPQIRLAEKAGKKKKEYKLSMISDV
TLEKIRNLAEAPIQVVFTDSAYGKFERGEALDKITQTVKAKLEEECDEESLKVLPKTIDTVRKQIIRRRIIDEGLRVDGR
KLDEVRPLYCESGTYPILHGSSLFSRGDTQVLCTVTLGAPGDAQRLDSIVGPPTKRFMLHYSFPPFSINEVGKRGGLNRR
EVGHGTLAEKALLAVLPPEADFPYTVRVNSEVMASDGSTSMATVCGGSMALMDAGIPVRVHVAGVSVGLVSDVDPSTGRI
INYRILTDILGLEDHLGDMDFKIAGTRKGITAIQLDIKPAGIPLDIICECLEPAQKGRNQILDRMEEEISAPRTLGDGST
PRLATLKFAADSLRRSLGFLITQRKRIEQETGARVSVN-DGAVTIVAKNQSIMQKAQEKISFLIGGEIEVGGIYKGVVSS
IKEYGAFVEFNGGQQGLLHISELSHEIVSRVSDILSIGQELSLMCIGQDVRGNIKLSLKALKLGDTVTAKVYQIRAHGLV
LELNGGIRGMFKFEVNG-RRDFEVGKELVVRCSSFSSKGIPVFSLLKDE
>P_tri
ETFREEFEIGSRLITFETGKIARFANGSVVLGMEETKVLSTVTSSKG-D-SVRDFLPLTVDYQEKQFAQGVIPSTYLRRE
GAPKERELLCGRLIDRPIRPLFPAGFYHEVQVMASVLSSDGRRDPDVMAANATSAALMLSDIPWGGPIGVIRIGRICGQF
VVNPTMDELSLSDLNLVYACTKDKTLMIDVQAGGIAEKDLEAGLRLAHPEAVKYLEPQIRLAAKAGKHKKDYKLSLVSDR
TLEKVRNLTEAKIEAVFTDPSYGKFERGEALDNIAQEAKRTLEEECDTESLTVLSKVVDRVRKGVVRNRIIAEGFRVDGR
RLDEVRPLYCEAGYLPNLHGSSLFSRGDTQVLCTVTLGAPRDAQRLDSLVGPPTKRFMLHYSFPPFSINEVGKRVGLNRR
EVGHGTLAEKALLAVLPPEDDFPYTVRINSEVMASDGSTSMATVCGGSVAMMDAGIPLQEHVAGVSVGLVSEVDPSTGEI
KDYRIVTDILGLEDHLGDMDFKIAGTRKGVTAVQLDIKPAGIPLDIICECLEPALKGRLQILARMDQEISAPRTQDHRNS
PRLATLKFSNDALRRLIGPLGVLKRKIEEDTGARMSVS-DETLTILAKNQTVLERVQEKIDFIIGREIEVGGIYKGIVSS
IKEYGAFVEFNGGQQGLLHVSELSHEPVSKISDVISVGQQLSLMCIGQDVRGNIKLSLKALKLGMKIAAKVYQIRALGLV
LDLGNGVRGMYRFETNG-KRDFEIGDELLVKCTSFSSKGLPVMSLVDDE
>P_alb
DVFKEEFEIGSRLITLETGKIARFANGAAVLGMGETKVLSTVTSAKG-DSSGRDFLPLTVDYQEKQFAQGLIPSTYMRRE
GAPKERELLCGRIIDRPIRPLFPAGFYHEVQVMASVLSSDGNQDPDVLAANATSAALMLSDIPWGGPIGVVRIGRIGGQF
VVNPTVDELNLSDLNLVYACTRDKTLMIDVQAREISEKDLEAGLRLAHPEAVKYIDPQIRLAAKAGKSKKEYRLSMLSES
TLEKVSNLAAAPIEAVFTDPNYGKFERGEALDRITQDVRRALEEECDEESLKVLSKAVDTVRKKVVRKRIIAEGFRVDGR
QLDEVRPLYCEAGNLPVLHGSALFSRGDTQVLCTVTLGAPSDAQRLDSLVGPPTKRFMLHYSFPPFCTNEVGKRTGLNRR
EVGHGTLAEKALLAVLPPEDDFPYTVRVNSEVMASDGSTSMATVCGGSMALMDAGIPVREHVAGVSVGLVTELDPISGEI
ADYRILTDILGLEDHLGDIDFKIAGTQKGVTAIQLDIKPAGIPLDIVCECLEPARKARFQIIDHMNQEINAPHTQLDRSS
PRLATLKYSNDVLRNLIGPLGAVKSKIEEETGARMSVG-DGTLTIIAKNQSVMDKVLEKIDFLVGREIEVGGIYKGIVTS
IKEYGAFVEFNGGQQGLLHISELSHKPVSRVSDVVSVGQQLSLMCIGLDVRGNIKLSLKAMKLGTKVTATVDQIRAHGLV
LDLGGGLRGMYRFEKDD-KRDYEIGDELRVACSSFSSRGIPVMSLVDDE
>S_tor
DTFKEEFEIGSRLITLETGKIARFANGAVVLGMDETKVLSTVTSAKG-D-GSRDFLPLTVDYQEKLFAQGVIPNSYMRRE
GAPKERELLCGRIIDRPIRPLFPAGFYHEVQVMASVLSSDGNQDPDVLAANATSAALMLSDIPWGGPIGVIRIGRICGKF
VVNPTMDELNLSDLNLVYACTRDKTLMIDVQACEISEKDLEAGLRLAHPEAVKYIEPQIRLAAKAGKSKKEYKLSMLSDI
TLEKVGNLAEGPIEAVFTDPTYGKFERGEALDNITQDVKRVLEEEGDEESLKVLSKAVDTVRKKVVRKRIIAEGFRVDGR
QLDEVRPLYCEAGNLPSLHGSALFSRGDTQVLCTVTLGAPTDAQRLDSLVGPSTKRFMLHYSFPPFCINEVGKRGGLNRR
EVGHGTLAEKALLAVLPPEEDFPYAVRVNSEVMASDGSTSMATVCGGSMALLDAGIPVREHVAGVSVGLVSEIDPCNFEI
TAYRILTDILGLEDHLGDMDFKIAGTRKGVTAIQLDIKPAGIPLDIICESLEPARKARVQILDRMDQEINVPRNRSDKNS
PRLATLKYSNDVLRTLIGPLGAVMRKIEAETGARLSVD-DGTLTIMAKNQSVMDKVRDKIDFIAGREIEVGGIYKGVVTS
IKEFGAFVEFNGGQQGLLHISELSHEPVSRVSDVISVGQQLSLLCLSQDVHGNIKLSLKAMKIGVKVTAKVDQIRAHGLV
LDLGGGLRGMYRFEADG-RTDYKLGEEMQVVCSSFSRKGIPVLSLADDE
>V_vin
ETFKEEFEIGSRSITFETGKIARFANGAVVMSMDETKVLSTVASSKG-D-AARDFLPLTVDYQEKHFAQGVIPTTFMRRE
GAPRERELLCGRLIDRPIRPLFPAGFYHEVQVMASVLSSDGKQDPDVMAANATSAALMLSDIPWGGPIGVIRIGRICGQF
IVNPSMDELSLSDLNLVYACTRDKTLMIDVQAREISEKDLEAALRLAHPEAVRYLEPQIRLAARAGKSKKEYTLSMVSDI
TFEKVRNLAEAPIEAVFTDHTYGKFERGEALDLITQDVKRALEEECDEESLKVLPKVVDTVRKEVVRRRIIAEGLRVDGR
HLNEVRPLYCESGNLPILHGSSLFSRGDTQVLCTVTLGAPGDAQRLDSLVGPPTKRFMLHYSFPPFSINEVGKRVGLNRR
EVGHGTLAEKALLAVLPPEEEFPYTVRINSEVMASDGSTSMATVCGGSMALMDAGIPLREHVAGISVGLVTEVDPSTNTI
KDYRILTDILGLEDHLGDMDFKIAGTRKGITAIQLDIKPAGIPLDIICECLEPALRGRLQILDRMEQEINAPRTQHYRNS
PRLATLKFSNDSLRRLLGPMGALKRKIEEETGARISVS-DGTLTVVAKNQSVMDKVQEKVDFIVGREIEIGGIYKGVVTS
VKEYGAFVEFNGGQQGLLHISELSHEPVVRVSDVVSIGQQISLMCIGQDVRGNIKLSLKSLKLGMKLNAKVYQIRTHGLV
LDLGGGIRGMYRFEGDNDKRDFKVGDELHVMCSSFSTKGIPVMSLVEDE
