# Supplementary material for: A genome resource for Acacia, Australia’s largest plant genus
Source: PLoS One. 2022 Oct 14;17(10):e0274267. doi: 10.1371/journal.pone.0274267 (PMC9565413; doi:10.1371/journal.pone.0274267)
Supplement: S4 File — (ZIP) [file pone.0274267.s004.zip › Supplementary_File_S4/OG0012600.aligned.fasta]

>A_pyc
AVAVPV--PVSPADNAEHRNQLAESYGFRQIGEPLPKNVTLKDIIDSLPKKVFEIDDVKAWKSVMISVTSYALGLFMIAK
APWYLLPLAWAWTGTAITGFFVIGHDCAHKSFSKNKLVEDIVGTLAFLPLIYPYEPWRFKHDKHHAKTNMLHEDTAWHPV
WEEEFDSSPLLRKAIIYGYGPFRPWMSIAHWLMWHFDLKKFRSNEIKRVKISLACVFAFMAIGWPLIIYKAGIMGWIKFW
LMPWLGYHFWMSTFTMVHHTAPHIPFKYSDEWNAAQAQLNGTIHCDYPQWIEILCHDINVHIPHHISSRIPSYNLRAAHK
SLQENWGQYLNEATWNWRLMKTIMTLCHVYNKEENYVGFDKLSPE-ESYPITVLKKVMP
>A_tri
AVAVPV--PSPHRDIAEERKQIAKDYGFTQIGERLPENITLKDVTESLPKKVFEMDAVKAWKSVFISVSSYALGLWMIAK
APWYLLPLAWAWTGTAVTGFFVIGHDCAHKSFAKNKLVEDIVGTLTFLPLIYPYEPWRFKHDRHHAKTNMLSEDTAWHPV
WREEIESSEVLRKAIILGYGPFRTWMSIGHWLLLHFDPKKFKPAEIKRVKISLACVFVFVVIGWPLIIYKTGIFGWFKFW
LMPWLVYHFWMSTFTMVHHTAPHISFKHSDDWNAAHAQLGGTVHCDYPRWIEILCHDINVHIPHHVSPRIPSYNLRLAHR
SLQENWGKYLNEATWNWRLMKTIMTTCHVYSKEHNYVSFEEIAPK-ESKPIAFLRRVMP
>A_coe
AVAISV--SPSALENADHRKQLADLYGFTKIGEPLPDNITMKDVIETLPKKVFEIDDMKAWRSVATTITSYALGLFMIAK
APWYLLPLAWAWTGTAITGFFVIGHDCAHKSFSRNKLVEDIVGTLAFMPLIYPYEPWRIKHDRHHAKTNMLTGDTAWHPP
YKNEFQSSTPLRKAMIFGYGPLRTFMSIGHWLIWHFNLEKFRPSEIKRVKISLACVFAFMAIGWPLIVYYTGIWGWIKFW
LMPWLGYHFWMSTFTMVHHTAPHIPFKAPKEWNAAQAQLNGTVHCDYPRWIEILCHDINVHIPHHISPRIPSYNLRGAHQ
SLQENWGKYLNEASWNWRLMKTILTICHVYDEEQNYVSFEEIAPE-DSQPIAFLRKMMP
>A_tha
AVAAPV--APPSADSAEDREQLAESYGFRQIGEDLPENVTLKDIMDTLPKEVFEIDDLKALKSVLISVTSYTLGLFMIAK
SPWYLLPLAWAWTGTAITGFFVIGHDCAHKSFSKNKLVEDIVGTLAFLPLVYPYEPWRFKHDRHHAKTNMLVHDTAWQPV
PPEEFESSPVMRKAIIFGYGPIRPWLSIAHWVNWHFNLKKFRASEVNRVKISLACVFAFMAVGWPLIVYKVGILGWVKFW
LMPWLGYHFWMSTFTMVHHTAPHIPFKPADEWNAAQAQLNGTVHCDYPSWIEILCHDINVHIPHHISPRIPSYNLRAAHE
SIQENWGKYTNLATWNWRLMKTIMTVCHVYDKEENYIPFDRLAPE-ESQPITFLKKAMP
>C_can
AVAIPV--APSPADSAEYRKQLSESYGFRQIGESLPDNVTLKDVLDSLPKKVFEIDDVKAWKSVLISVTSYALGLFMISK
APWYLLPLAWAWTGTAVTGFFVIGHDCAHKSFSRNKLVEDIVGTLAFLPLIYPYEPWRFKHDKHHAKTNMLQEDTAWHPV
WKEEFDSSPILRKAIIYGYGPFRTWMSIAHWLMWHFDLKKFRPNEVKRVKISLACVFSFMAIGWPLIIFKTGIMGWIKFW
LMPWLGYHFWMSTFTMVHHTAPHIPFKYSDDWNAAQAQLNGTVHCDYPQWIEILCHDINVHIPHHISPRIPSYNLRAAHK
YLQENWGKYLNEASWNWRLMKTIMTVCHVYDKEQNYVGFDELAPE-ESQPITFLRKVMP
>C_fas
AVAVPV--APSPADNAEYRKQLAESYGFSQIGEPLPENVTLKDIIDSLPKKVFEIDEVKAWKSVLISVTSYALGLFMISK
APWYLLPLAWAWTGTAITGFFVIGHDCAHKSFSKNKLVEDIVGTLAFLPLIYPYEPWRFKHDRHHAKTNMLNEDTAWHPV
VKEEFDSSPLLRKAIIYGYGPFRPLMSIAHWLMWHFDLKKFRSNEVKRVKISLACVFAFMAIGWPLIIYKAGIMGWIKFW
LMPWLGYHFWMSTFTMVHHTAPHIPFKYSDEWNAAQAQLNGTIHCDYPQWIEILCHDINVHIPHHVSSRIPSYNLRAAHK
SLQENWGKYLNEATWNWRLMKTIMTVCHVYDKEENYIAFDKLAPE-DSYPITVLKKVMP
>D_car
AVAAPV--APSPADSADYRKQLCESYGFRQIAEPLPDNITLKNVTDSLPQEVFEIDDTKAWKSVLISVTSYTLGLFLISK
SPWYLLPLAWAYTGTAITGFFVIGHDCAHKSFSKNKLLEDIVGTLAFMPLIYPYEPWRIKHDRHHAKTNMLMADTAWHPA
KVEEFNGSPIFRKLIILAYGPLRPWMSIAHWVVWHFDLKKFRPNEIQRVKISLACVFAFMAVGWPLIVFKTGMVGWIKYW
LMPWLGYHFWMSTFTMVHHTAPHIPFKSAKEWNAAKAQLTGTVHCDYPRWIEILCHDINVHIPHHVSSRIPSYNLRAAHQ
SLQENWGKYMNEATWNWRLMKTILTVCHLYDEEKNYIGFDEIAPE-ESQPITFLKKVMP
>G_max
AVAIPV--QPAPVESAEYRKQLAEDYGFRQVGEPLPDDVTLKDVINSLPKEVFEIDDVKAWKSVLISVTSYALGLFMISK
APWYLLPLAWVWTGTAITGFFVIGHDCAHRSFSSNKLVEDIVGTLAFMPLIYPYEPWRFKHDRHHAKTNMLREDTAWHPV
WKDEFESTPLLRKAIIYGYGPFRCWMSIAHWLMWHFDLKKFRPSEVPRVKISLACVFAFIAIGWPLIIYKTGIMGWIKFW
LMPWLGYHFWMSTFTMVHHTAPHIPFKYSEEWNAAQAQLNGTVHCDYPKWIEILCHDINVHIPHHISPRIPSYNLRAAHK
SLQENWGQYLNEASWNWRLMKTIMTVCHVYDKEQNYVAFDELAPE-DSRPITFLKETMP
>L_ang
AVAIPV--EPSPLESAEYRKQLAQSYGFNQIGEQLPSNVTLKDVIDSLPKKVFEIDDAKAWKSVLVSATSYALGLFMISK
APWYLLPLAWAWTGTAVTGFFVIGHDCAHKSFSKNKLVEDIIGTLAFLPLIYPYEPWRFKHDRHHAKTNMLKGDTAWHPV
WKKEFDSSPLLRKALIFAYGPFRPWMSIAHWLVLHFDLKKFRPNEVNRVKISLACVFAFLAIGWPLIIYKTGITGWIKFW
LMPWLGYHFWMSTFTMVHHTAPHIPFKDSEEWNAAQAQLSGTVHCDYPKWIEVLCHDINVHIPHHISPRIPSYNLRAAHK
SIQENWGKYLNEASWNWRLMKTIMTVCHVYDKERNYVGFDELAPE-DSHPIEFLKELMP
>M_gut
AVSVSV--APSSSDNAEYRQQLCQDYGFRQIGEPLPDNVTLRDITETLPKKVFEIDDAKAFKSVLISATSYALGIFMIAK
APWYLLPLAWAWTGTAVTGFFVIGHDCAHKSFSKNKLVEDIIGTLAFLPLIYPYEPWRFKHDKHHAKTNMLDEDTAWLPI
GREEFDSSPVFRKAIIYAYGPFRPWMSIAHWLKCHFDLKTFRPNEVNRVKISLTAVFAFMAIGWPLIIYQTGILGWVKFW
LMPWLGYHFWMSTFTMVHHTAPHIPYKSSDEWNAAQAQLNGTVHCDYPSWIEILCHDINVHIPHHISPRIPSYNLRAAHQ
SLQENWGKYMNEATWNWRLMKTILTVCHVYNKEKNYIAFDEIAPE-DSQPITFLKKLMP
>M_acu
AMVLPA--SRPILDNEEERKQMSERYGFTQIGEPLPDNIMLKDIMDTLPKMLFEIDDMKAWRSILISVTSYALGILMIAK
APWYLLPLAWAWTGTAVTGFFVIGHDCAHKSFSRNKLVEDIVGTLAFLPLVYPFEPWRFKHDRHHAKTNMLSEDTAWHPV
WPEEFNSSPLLRKAIIFGYGPFRPWMSIAHWLIWHFDLKKFRPSEVGRVKISLACVFAFMAIGWPLIVYKAGIIGWIKFW
LMPWLGYHFWMSTFTMVHHTAPHIPFKTSEEWNAAQAQLNGTVHCNYPRWIEILCHDINVHIPHHISSRIPSYNLRAAHK
SLQENWGKYLTEANWNWRLMKTIMTTCHVYDKERYYVPFDDIAPENESYPIKFLQKAMP
>P_tri
AVAAPV--APSSADSAEYRKQLAESYGFRKIGEPLPDNITLKDVMDTLPKKVFEIDDMKAWKSVLVSVTSYAFGLFMISK
APWYLLPFAWAWTGTAVTGFFVIGHDCAHKSFSRNKVVEDIVGTLAFLPLIYPYEPWRFKHDKHHAKTNMLEEDTAWHPV
WKAEFDSSPNLRKAIIFGYGPFRPWMSIGHWLIWHFNLKKFRSNETQRVKISLACVFGFMAVGWPLIIYKAGIMGWIKFW
LMPWLGYHFWMSTFTMVHHTAPHIPFKSSDEWNAAQAQLNGTVHCDYPSWIEILCHDINVHIPHHVSSRIPHYNLRMAHK
SLQENWGKYLNEAKWNWRLMKTIMTLCHVYDKEENYVAFDQLAPE-ESQPVAFLKRVMP
>P_alb
AVAVPV--SASPADNAKHRNQLAENYGFRQVGEPLPENVTLKDIIDSLPKKVFEIDDVKAWKSVMISVTSYAMGLFMIAK
APWYLLPLAWAWTGTAITGFFVIGHDCAHKSFSKNKLVEDIVGTLAFLPLIYPYEPWRFKHDRHHAKTNMLHEDTAWHPV
WKEEFDSSSLLRKAIIYGYGPFRPWMSIAHWLMWHFDLKKFRSNEIKRVKISLACVFAFMAVGWPLIIYKAGIMGWIKFW
LMPWLGYHFWMSTFTMVHHTAPHIPFKYSDEWNAAQAQLNGTVHCDYPQWIEILCHDINVHIPHHISSRIPSYNLRAAHK
SLQENWGKYLNEASWNWRLMKTIMTVCHVYNKEENYIGFDKLSPE-ESYPITVLKKVMP
>S_tor
AVAVPVAPAPSPADSSEYRKQLCESYGFNQIGEPLPENVTIKDVIDSLPKKVFEIDDVKAWKSVLISVTSYALGLFMISK
APWYLLPLAWAWTGTAITGFFVIGHDCAHKSFSKNKLVEDIVGTLAFLPLIYPYEPWRFKHDRHHAKTNMLKEDTAWHPV
WKEEFDSSPLLRKAIIYGYGPFRSWMSIAHWLLWHFDLKKFRPTEINRVKISLACVFAFIAIGWPLIIYKTGIMGWIKFW
LMPWLGYHFWMSTFTMVHHTAPHIPFKYSDEWNAAQAQLNGTVHCDYPQWIEILCHDINVHIPHHISPRIPSYNLRAAHK
SLQENWGKYLNEASWNWRLMKTIMTVCHVYDKEENYVGFERLAPE-DSYPITVLKKVMP
>V_vin
AVAIPV--APSPIDSAEYRKQLAESYGFEQIGEPLPENVTLRDVIDTIPKKVFEIDDVKAWKSVLISATSYALGLFMISK
APWYLLPLAWAWTGTAVTGFFVIGHDCAHKSFSRNKLLEDIVGTLAFLPLIYPYEPWRFKHDRHHAKTNMLSEDTAWHPV
LKEEFDSSPTLRKAIIYGYGPIRPWMSIAHWLIWHFDLNKYRPNEIKRVKISLACVFAFMAIGWPLIIYKTGVMGWIKFW
LMPWLGYHFWMSTFTMVHHTAPHIPFKSSDEWNAAQAQLNGTVHCDYPRWIEILCHYINVHIPHHISPRIPSYNLRAAHQ
SLQENWGKYLNEARWNWRLMKTILTMCHVYNKEQNYVAFDNLAPE-ESQPIVFLRKVMP
