# Supplementary material for: A genome resource for Acacia, Australia’s largest plant genus
Source: PLoS One. 2022 Oct 14;17(10):e0274267. doi: 10.1371/journal.pone.0274267 (PMC9565413; doi:10.1371/journal.pone.0274267)
Supplement: S4 File — (ZIP) [file pone.0274267.s004.zip › Supplementary_File_S4/OG0012769.aligned.fasta]

>A_pyc
MPTLNLFTNVPVDAVVASDILRDATKAVAKIIGKPESYVMILLNGQVPIAFGGTEEPAAYGELISIGGLGPSVNGNLSST
IAEILETKLSIDSSRFYIKFYDAQRSFFGYNGSTF
>A_tri
MPVMNLVTNVPVDSVVISDILKDATKAVARIIGKPESYVMILLNGGVPISLGGIEEPAAYGELTSIGGLGPSVNGKLSAA
IADILETKLSISRSRFYIKFFDVERSFFGFNGSTF
>A_coe
MPTLNLFTNVPVDAVVASDILRDSTKAVAKIIGKPESYVMILLNQGVPIEFAGTEEPAAYGELISIGGLGTSVNGKLSAT
IAEILENKLSLDSSRFYIKFYDVERSFFGFNGSTF
>A_tha
MPTLNLFTNIPVDAVTCSDILKDATKAVAKIIGKPESYVMILLNSGVPIAFAGTEEPAAYGELISIGGLGPGVNGKLSET
ISEILQIKLSIDSSRFYIKFYDSPVSPLLLQIQSF
>C_can
MPTLNLFTNIPVDAVVASDILRDATKAVAKIIGKPESYVMILVNGGVPIAFGGTEEPAAYGELISIGGLGSSVNGKLSST
IAEILQTKLSIDSSRFYIKFYDVQRSFFGFNGSTF
>C_fas
MPTLNLFTNVPVDSVVASDILRDATKAVAKIIGKPESYVMIVLNRQVPIAFGGTEEPAAYGELISIGGLGPSVNGNLSST
IAEILETKLSIDSSRFYIKFYDVQRSFFGFNGSTF
>D_car
MPTLNLFTNIPVDSVIASDILKDATKVVAKIIGKPESYVMIVLNGGVPISFAGTEEPAAYGEVISIGGLGPSVNGKLSST
IAEILQLKLSIDASRFYIKFYDVQRSNFGFNGSTF
>G_max
MPTLNLFTNVPVDTVVASDILRDATKAVAKIIGKPESYVMILLNGGVPIAFAGTEEPAAYGELISIGGLGPSVNGKLSST
IAEILETKLYIDSSRFYIKFYDVQRSFFGFNGSTF
>L_ang
MPTLNLFTNVPVDSVIASDILRDATKAVAKIIGKPESYVMILLNGGVPIAFSGTEEPAAYGELISIGGLGPSVNGKLSST
IAEILQTKLYIDSSRFYIKFYDVQRSFFGFNGTTF
>M_gut
MPTLNLFTNVPVDAVVASDILKDATKAVAKILSKPESYVMILVNGGVPISFGGTEEPSAYGELISIGALGPSANAKLSAT
IAEILQTKLSIDSSRFYIKFYDVQRPFFGFNGSTF
>M_acu
MPTLNVSTNVPVDAVVASDILKDCTRIVAKIIGKPESYVMILINGGVPIAFAGSEEPAAYGEVISIGGLGPSVNAKLSSA
LAEILEAKLSVDSSRFYIKFYDVQRSFFGFNGSTF
>P_tri
MPTLNLFTNIPVDAVTTSDILKDATKALSKIIGKPESYVMVVMHGGVPIVFAGTEAPAAFAEVISIGGLGQSVNAKLSST
IADILQTKLSIDSSRFYIKFFDSPRPFFGFNGTTF
>P_alb
MPTLNLFTNVPVDPVVASDILRDATKAVAKIIGKPESYVMILLNGQVPIAFAGTEEPAAYGELISIGGLGPSVNGNLSST
IAEILETKLSIDSSRFYIKFYDAPRSFFGFNGSTF
>S_tor
MPTLNLFTNVPVDAVVASDILRDATKAVAKIIGKPESYVMILLNGQVPIAFGGTEEPAAYGELISIGGLGPSVNGNLSST
IAEILETKLSIDSSRFYIKFYDVQ-VFFCLVL---
>V_vin
MPTLNLFTNVPVDAVVASDILKDCTKAVAKIIGKPESYVMILLNGGVPIEFAGTEEPAAYGELISIGGLGPSVNGKLSST
IAEIIQTKLSIDSARFYVKFYDVERSFFGFNGSTF
