# Supplementary material for: A genome resource for Acacia, Australia’s largest plant genus
Source: PLoS One. 2022 Oct 14;17(10):e0274267. doi: 10.1371/journal.pone.0274267 (PMC9565413; doi:10.1371/journal.pone.0274267)
Supplement: S4 File — (ZIP) [file pone.0274267.s004.zip › Supplementary_File_S4/OG0012939.aligned.fasta]

>A_pyc
KKQGKRVDVSQLRSQLDMLGLRIIEVTADGNCFFRALADQLEGNEELHQKYRSMVVKHIMDNQEMFEPFIEDEVPFVEYC
QTMQNDGTWAGHMELQAASLVTHSNICIHRDMSPRWYIRNFN-DRGARMIHLSYHDGEHYNSVRLKTDPGDGPARPIVIK
ADADLSATSHQAKVTANK-SQRQAGRETFQSGSIKLVMAGSGCENAEKVEQILEQVNGDVDAAIEFLIAEQNKVCPCGSE
KKYKACCGDLGALCI
>A_tri
VKHGKHTDLTHFKSQLDALGLKIIQVTSDGNCLFRALADQLEGNEEEHHKYRVLVVDHITKHREEFEPFIEDDVPFDEYC
QSMKQDSTWAGHMELQVASLVTHCNICIHRVMSPRWYIRNFS-SSRTHMVHLSYHDGEHYNSVRLKDDGCHGPARPIVIE
VDADLSAKSLKEKTASAK-FKSSYNSKIIDPASVKLVSLGTGCENINKVEQILNEVGGDIDAAIEFLIAEQNKLCPCGSK
KKYKNCCGDLGALCI
>A_coe
KKHGKPKDMGEFRSQLDTLGLQIVQVTSDGNCFFRALADQLQGNEEEHQKYRNMVVQYILKQREDFEPFIEDGVPFDEYC
KSMAEDGTWAGNMELQAASLVTRSNICIHRIMQPRWYIRNFP-NH-ARIIHLSYHNEEHYNSVRLKEDPCNGPAKPIVIK
VDADL---SREVKGV-SK-SKGGLSECNTGSESIQLIMAGSGCKNVNKVEQVLQLVDGDVNEAIELLIAEQNKVCHCGSK
KKYKACCGDMGALCI
>A_tha
QKQGKDCDLSQFRAQLDALGLKIIQVTADGNCFFRAIADQLEGNEDEHNKYRNMIVLYIVKNREMFEPFIEDDVPFEDYC
KTMDDDGTWAGNMELQAASLVTRSNICIHRNMSPRWYIRNFE-DTRTRMIHLSYHDGEHYNSVRSKEDACGGPARPVVIE
ADAKVSAASKQAKATESK-SKNKADKCHVNAGAIKVVMSGSCCDNTEKAEQVLLQVNGDVDAAIEFLIADQNKTCPCGSK
KKYKSCCGDVGALCI
>C_can
KKQGKQADTSQFRTQLDALGLRIVEVTADGNCFFRALADQLEGNEEEHQKYRSMVVQHILDNRVTFEPFIEDDVPFDEYC
QSMEKEGTWAGHMELQAASLVTHCNICIHRNMSPRWYIRNFD-DRGAHMVHLSYHDGEHYNSVRLKDDPCDGPARSIVIK
ADADLSATSHEAKVTANK-SRGRAGTEIIQPGSINVVMAGSGCENAEKVEQTLVQVNGDVDAAIEFLIAEKNKVCPCGSK
KKYKACCGPTWSRSM
>C_fas
KKQGKQADTSQLRSQLDTLGLRIVEVTADGNCFFRALADQLEGNEEEHRKYRSMVVKHIMDNREMFEPFIEDEVPFDEYC
QSMENDGTWAGHMELQAASLVTHSNICIHRNMSPRWYIRNFN-DREARMIHLSYHDGEHYNSVRSKDDTCAGAARPIVIK
ADADLSAKSNQAKVMDNK-SHGQAGRETFQPGSIKLVMAGSGCENAEKVEQILLQVNRDVDAAIEFLIAEQNKVCPCGSK
KKYKACCGDMGALCI
>D_car
KKHGKQADISEFRAQLDALGLKIIQMTADGNCFFRALADQLEGDEDEHMKYRKMVVDFIRNNKETYEPFIEDQVPFDEYC
QSMENDGTWAGHMELQAASLVTHSNICIHQKMSPRWYIQNFD-NRDARMIHLSYHDEEHYNSVRVKDDTCSGAARPVTIK
ADADISMASHQAKVSVAK-SKGIADKNVIPADSIKMVMTGSGCENASKAEHVLLQVEGNIDAAIEFLVAEQNKACPCGSK
KKYKSCCG-------
>G_max
KKQGKQVGTSQFRTQLDGLGLRIVEVTADGNCFFRAVADQLEGNEEEHGKYRSMVVKHILDNREMFEPFIEDEVPFDEYC
QSMENDGTWAGHMELQAASLVTRSNICIHRNMSPRWYIRNFD-NRGVRMIHLSYHDGEHYNSVRLKDDPCDGAARPIVIE
ADADLSVPSHQTKVVGNK-FHGRAGWEAFQPGSIKLVMAGTGCENAEKVEQILEQVNGDVDAAIEFLIAEQNKVCPCGSQ
KKYKACCGDMGALCI
>L_ang
KKPGKQDDASQFWTQLDALGLRTVHVTADGNCFFRALADQLEGNEEEHRKYRSMVVKHILNNREMFEPFIEDEVPFDEYC
QSMKNDSTWAGHMELQAASLVTHSNICIHRSMTPRWYIRNFD-DRGARMIHLSYHDGEHYNSVRLKDDDCDGPAKSIVIK
ADADLSATSHQAKVTANK-SREQTDKGNFLPGSIKLVMAGSGCENTEKVEQILEQVNGNVDAAIEFLITEQ---------
---------------
>M_gut
RRGGKQNDVSELRGQLDVLGLKIIQVTADGNCFFRALADQLEGDEDEHEKYRSMVVRFIKNNREMFEPFVEDEVPFDEYC
RSMGEDGTWAGNMELQAASLVTRCNICIHRHMSPRWYIQNFN-KHEVTMIHLSYHDGEHYNSVRSKEDTCSGPARPIVIK
GDADLSTKSSQPKAAASK-SKEEGGRNAVHDDSLKLVKAGSGCEDVRKIEQALQQVGGDVDAAIEVLVAEQNKACPCGSK
KKHKSCCGDMGSLCI
>M_acu
--------------------------------------------------------------------------------
--------------------------------SPRWYICNFTGDHQANMIHLCYHDGEHYCSVRSKEDSCEGPAKPIMIK
ADAHISAKEHNNKVAIDKSSKGSSSRSTFNSGSVKLVMAGTGIEDIDKVEQVLREVDGDVDAAIEFLIAEKNKMCSCGSK
KKCKA-CGDMGALCI
>P_tri
KKQGKQANIVQFRAQLDALGLKIIEVTADGNCFFRGLADQLEGNEEEHGKYRSMVVQYIMNTREMFEPFIEDDVPFDEYC
QLMEKDGTWAGHMELQAASLVTHSNICVHRYMSPRWYIRNFD-QHGARMVHLSYHDEEHYNSVRSKDDPCNGPAQPIIIK
VDADLSATSVQAKAVSS--TKAGIAKDSFDAGSLKLVMAGSGCENAEKVKQVLLEVDGDVDAAIEFLIAEQNKDCSCGSK
KKHKAYCGDMGALCI
>P_alb
KKQGKQVDVSQLRSQLDMLGLRIIEVTADGNCFFRALADQLEGNEEEHQKYRSMVVKHIMDNRDIFEPFIEDEVPFEEYC
QSMQNDGTWAGHMELQAASLVTHSNICIHRNMSPRWYIRNFN-GCGARMIHLSYHDGEHYNSVRLKNDPGDGPARPIVIK
ADADLSATSHQAKVTANK-SHRQGGGETFQSGSIKLVMVGSGCESAAKVEQILKQVNGDVDAAIEFLIAERNKVCPCGSK
KKYKACCGDMGALCI
>S_tor
KKQGKQADTSQLRSQLDTLGLRIVEVTADGNCFFRALADQLDGNEEEHCKYRSMVVKHILDNREMFEPFIEDEVPFDEYC
QSMENDGTWAGHMELQAASLVTHSNICIHRNMSPRWYIRNFN-DRGARMIHLSYHDGEHYNSVRSKDDPCDGPARPIVIK
ADADLSATSHQAKVMANK-SHGHAGKETFQSGCIKLVMAGSGCENAEKVEQILVQVNGDVDAAIEFLIAEQNKVCPCGSK
KKYKACCGDMGALCI
>V_vin
KKQGKQADISEFRAQLDALGLKIIQVTADGNCFFRALADQLEGNEEGHEKYRSMVVRYILENRDMFEPFIEDDVPFDDYC
QSMEKDGTWAGHMELQAASLVTRSNICIHRHMSPRWYIQNFN-ASGARMIHLSYHDGEHYNSVRLKEDPCDGPARPIIIK
ADTDLSVASHQVKGASSK-SKSGAGRNIIDAGSIKLVMVGSGCENAEKVEQVLVELSGDVDAAIEYLIAERNQVCPCGSK
KKCKTCCGDVGALSI
