# Supplementary material for: A genome resource for Acacia, Australia’s largest plant genus
Source: PLoS One. 2022 Oct 14;17(10):e0274267. doi: 10.1371/journal.pone.0274267 (PMC9565413; doi:10.1371/journal.pone.0274267)
Supplement: S4 File — (ZIP) [file pone.0274267.s004.zip › Supplementary_File_S4/OG0012670.aligned.fasta]

>A_pyc
--------------------------------------------------------------------------------
------------------------MEVLKVRLQMNPDKRKGGPILELRRTISEEGVRGLWKGVGPAMVRAASLTASQLAS
YDETKQILIKWTPLEEGFNLHLISSTVAGILCTLITAPVDMIKTRLML-QRESKTAGGYKNGFHCAYEVLLTEGPRGLYK
G
>A_tri
HFSTSGISVTAATGVTHPLDVIKVRLQMQLVGQKGPLTGMEGPQALYLGLTPALTRSLLYGGLRVGLYEPCKYFCNLTLG
STNILVKIASGAFSGAIASALTNPTEVLKVRLQMNSNLGKTKVLREMQKIMSDEGIIALWKGVGPAMARAAALTASQLAT
YDESKQALMHWTSLKEGFNLHLISSAIAGTMGTLVTAPMDMVKTRLMM-QRESKKLGNYRNGFHCAYQVVVTEGPRALYK
G
>A_coe
HFGTSGIAVAAATAVTHPLDVLKVRLQMRLVGQKGPLTGMEGPRALYLGLLPALARSASYGGLRIGLYEPSKSVCEQAFG
SSNVLLKVASGAFSGAVATALTNPMEVIKVRLQMNPNSGR-GAIREMQKISSQEGMKALWKGVGAAMTRAAALTASQMAT
YDESKRALLRLTPLEEGFHLHLISSTIAGTMSTLVTAPMDMIKTRLMM-QKESKSTGSYRNGLHCAYKVILTEGPLALYK
G
>A_tha
HFGISGISVALATGVTHPLDVVKVRLQMQHVGQRGPLIGMEGRRSLYLGLTPALTRSVLYGGLRLGLYEPTKVSFDWAFG
STNVLVKIASGAFAGAFSTALTNPVEVVKVRLQMNPNA---VPIAEVREIVSKEGIGALWKGVGPAMVRAAALTASQLAT
YDEAKRILVKRTSLEEGFHLHLCSSVVAGLVSTLITAPMDMIKTRLML-QQGSESTKTYRNGFHCGYKVVRKEGPLALYK
G
>C_can
HFGTSGASVAVATTITHPMDVLKVRLQMQLAGQRGPLSGMEGPGSLYLGLTPALTRSLVYGGLRLGLYEPSKNACEMAFG
STNVFVKIASGVFAGAFSTALTNPMEVLKVRLQMNSDMRKGGPMLELRRALSEEGINALWKGVGPAMARAAALTASQLAT
YDESKRILVRLTSLEEGFHLHLISSTVAGVVCTLITAPMDMIKTRLML-QRESESARSYKNGFHCAYQVLLTEGPRALYK
G
>C_fas
HFGTSGLSVAVATTVTHPLDVLKVRLQMQLVGQRGPLSGMEGPRSLYLGLTPALTRSVVYGGLRLGLYEPTKHACDLAFG
STNVLVKVASGIFSGAIATALTNPMEVIKVRLQMNSDKRKGGMMLEFRRTLSEEGIRGLWKGVGPAMVRAAALTASQLAT
YDETKQILISSTSLEEGFHLHLISSTVAGIVSTLITAPMDMVKTRLML-QRESKSAGSYRSGFHCAYQVLRTEGPRALYK
G
>D_car
HFGTSGTAVAAATAITHPLDVLKVRLQMQLVGQRGPLTGMEGAKSLYRGLTPALMRSVLYGGLRLGLYEPSKYVCELAFE
SNNILMKIASGAFSGALATALTNPSEVLKVRLQMNQNSST-GPIEELRRISSTEGMTALWKGVGPAMARAAALTASQLAT
YDESKQALTRWTPLEEGFYLHLISSTIAGSISTVVTAPIDLVKTRLML-QRESKVVGTYQNGFHCAYQVLRTEGLRGLYK
G
>G_max
HFATSGLSVAVATAITHPLDVLKVRLQMQLVGQTGPLSGMEGPKSLYQGLTPALTRSFVYGGLRLGLYEPSKYACDLAFG
SSNVLVKIASGMFAGAISTALTNPMEVLKVRLQMNPDMRKSGPIIELRRTVSEEGIKALWKGVGPAMARAAALTASQLAT
YDETKQILVRWTSLKEGFPLHLISSTVAGILSTLVTAPIDMVKTRLML-QREAKEIRIYKGGFHCAYQVLLTEGPRGLYK
G
>L_ang
HFGTSGFSVAVATTITHPLDVLKVRLQMQLVGEKGPLSGMEGPKSLYLGLTPALTRSVIYGGLRLGLYEPCKHACDLAFG
SSNVLVKIASGMFAGAFATALTNPIEVLKVRLQMNRDTRRNGPIAELRRTVSEEGTKALWKGVGPAMARAAALTASQLAT
YDETKQLLVRWTSLEEGFHLQLISSTVAGILSTIITAPVDMVKTRLML-QRESKSARIYKSGFHCAYQVLLTEGPRALYK
G
>M_gut
HFGTSGMSVAAATAVTHPLDVLKVRLQMQRIGQRGPLIGMEGPRSLYLGLTPALMRSVLYGGLRLGLYEPSKYVCEMAFE
STNVLMKIASGAFSGAFATALTNPVEVLKVRLQMNTKVKS-GPVQEFRKIASEEGVAALWKGVGPAMTRAAALTASQLAT
YDESKLALMKCTSMREGFYLHLTASIIAGAVSTVITAPIDMVKTRLMM-QRESKRAGNYKSGFHCAYQVLLTEGPRGLYK
G
>M_acu
HFTTSGAAVAVATAVTHPLDVVKVRLQMQLAGQRGHLVGMEGAGSLYLGLGPALTRSLLYGGLRLGLYEPFKYVCEHVVG
STNIFVKIASGAFSGAIATGVTNPTEVLKVRLQMNSSSQT-GPFREMYKIVSDEGVRALWKGVGPAMARASCLTASQLAT
YDESKQVLLKWTPLEEGFHLHLISSCIAGTVGTLVTAPVDMIKTRLML-QQEARGVRNYRNAFHCAYQVVLTEGFGALYK
G
>P_tri
HFATSGLSVAVATAITHPLDVLKVRLQMQLVGRRGPLTGMEGPKALYLGLMPALIRSVLYGGLRLGLYEPSKYACNLAFG
STNILLKIASGAFSGAVATALTNPVEVLKVRLQMNSNQRQGGPMAEMRTIVSEEGIRALWKGVGPAMVRAAALTASQLAT
YDETKQVLIRWTPLDEGFHLHLLSSTVAGTVSTLVTAPMDMIKTRLML-QRESKTVGNYKNGFHCAYQVMLKEGPRALYK
G
>P_alb
HFATSGVSVAVATAITHPLDVLKVRLQMQLVGQRGPLSGMEGPRSLYLGLTPSLTRSVVYGGLRLGLYEPSKHACDLAFG
STNVLVKIASGAFSGAFATALTNPMEVLKVRLQMNPDKRKGGPILELRRTISQEGMKGLWKGMGPAMVRAASLTASQLAT
YDETKQILIKWTPLEEGFNLHLISSTVAGIMSTLITAPMDMIKTRLMFAQRESKTAGGYKNAFHCAYQVLLTEGPRGLIK
G
>S_tor
HFGTSGLSVAVATAVTHPLDVLKVRLQMQLVGQKGPLSGMEGPRSLYLGLTPALTRSVVYGGIRLGLYEPSKHACDLAFG
STNVLVKIASGVFSGAFATALTNPIEVLKVRLQMNPDKRKGGPILELQRTISEEGIRGLWKGVGPAMVRAAALTASQLAS
YDETKQILIRWTSLEEGFRLHLISSTVAGIVSTLITAPMDMVKTRLML-QRESKGAGSYKSGFHCAYQVLRTEGPRALYK
G
>V_vin
HFGASGISVATATAITHPLDVLKVRLQMQLVGGRGPLNGMEGPKSLYLGLMPALTRSVLYGGLRLGLYEPSKYVCKWAFG
STNLLLKIASGVFSGALATALTNPMEVLKVRLQMKSNLRR-GAIGEMCKIISEEGIKALWKGVGPAMVRAGALTASQLAT
YDETKQILMRWTPLEEGFHLHLISSTVAGGLSTLITAPMDMIKTRLML-QRESKVAGNYKNGFHCAYQVILTEGPRALYK
G
