# Supplementary material for: A genome resource for Acacia, Australia’s largest plant genus
Source: PLoS One. 2022 Oct 14;17(10):e0274267. doi: 10.1371/journal.pone.0274267 (PMC9565413; doi:10.1371/journal.pone.0274267)
Supplement: S4 File — (ZIP) [file pone.0274267.s004.zip › Supplementary_File_S4/OG0012667.aligned.fasta]

>A_pyc
QVKLDKESEFRIEVAYDSPLRLRLL-NGNAEIFGSELPPGIWLTFPPRLKFAVFSWYGATIEMDGTTETDYVADETPMIS
YVNVHAVLDGRRNRAKASS-NDSEASQGPRVIVVGPTDSGKSTLSRMLLSWAAKQGWKPTFVDLDIGQGSITNPGCIAAT
PIEMPIDPVEGIPLEIPLVYFFGHTTPSNNVELYKVLVKELAGMLDRQFAGNAESRASGMVINTMGWIEGVGYDLLLHAI
HTFKANVVLVLGQEKLWSMLKKEVSKREPAVDVVKLQKSGGVVNRNAKYRQRSRSYRIREYFYGLTNDLSPHSNVASFSD
LFVYRIGGGPQAPRSALPIGAEPAADPTRIVAVNI-NGDLLHSVLAVSFAKDPEEIISSNVAGFIYVTDVDIQRKKITYM
APSAGDLPGKYL
>A_tri
QFKLEKESELRIEVGSESPLRFRLLPGGTAEIFGTELPPEIWLTLPPRHKFAVFTWHGATIDVDGISEVEYVADETPMVS
YVNVHAVLEGRRARAKGAS-SNTSSSQGPRVIVVGPTDSGKSSLSRMLLSWAAKQRWKPTFVDLDIGQGSITIPGCIAAT
PIEMPIDPVEGIPLEMPIVYFFGHTTPSVNTELYKVLCKELARTLERQFSANADVRAAGMVINTMGWVEGVGYELLLHAI
DTFNANVVLVLGQEKLCSMLK-DVLKTKPNVDIVKLHKSGGVVPRNPKFRQKARSYRIREYFYGPSSDLSPHSSIASFND
VIIYRCGGGPQAPRSALPIGAEPTADPTRLVPATM-NQDMLHLILAVSYAKEPDQIITSNIAGFIYITDVDLQRRKFTYL
APCPGELPSRYQ
>A_coe
QVVLEKECELRIEVA-ETPLKLRLL-SGTAEIYGTELPPEIWLNIPPNLKFAVFTWYGATIEMDGATETDYTADETPMIS
YVNVHAVLEGRRNRAKANATQEPDSSQGPRVIVVGPTDSGKSTLSRMLLSWAAKQGWKPTFVDLDIGQGAITIPGCVAAT
PIEMPIDPVEGIPLEMPLVFYYGHTTPSVNADLYKMLVKELAGTLERQFSGNAEARAAGMVINTMGWIEGVGYELLLHAI
DTFNADVVLVIGQEKLCSMLKKDVLKTKPNVDVVKLQKSGGVVSRNPHARKKARNHRIREYFYGLTNDLSPHSNIASFSD
LFVYRIGGGPQAPRSALPIGAEPAADPMRLVPVTINNHDLLHSVLAVSFAKEPDQIISSNVAGFICITDIDLQRKKITYL
APSAGDLPSKYL
>A_tha
QVKLERESELRIEVS-EEPLRLRVV-NGTAEIFGSELPPEIWRTFPPRMKFAVFTWYGATIEMDGVTETDYTADETPMVS
YINVHAILDARRRFAKASTSNDPESSQGPRVIVVGPTDSGKSTLTKMLLSWAAKQGWRPTFVDLDVGQGSITIPGSIAAA
PIEMPLDPVEGFPLDMALVYYYGHASPNMNVELYKALVKELAQVLEKQFVGNPESRAAGMVINTMGWIEGIGYELLLHAI
DTFNASVVLVLGQEKLFSRLK-DVLRSKSNVDVVKLHKSGGVVARVKEVRKRSRNFKIQEYFYGLSKELSPYANTSSFSD
LQVFRIGGGPQAPKSALPAGSTSVSNPLRVTPVNIDDRDLLHSVLAVSYAEEPDQIISSNVSGFVYVTEVNVQKKKITYL
APSPGTLPSKLL
>C_can
QMKLDKESELRIEVANDTSLRLRLL-NGTAEIFGTELPPEIWLTFPPRLKFAVFTWHGATIEMDGTTETDYTADETPMIS
YVNVHAVLDGRRNRAKASSSDDSESSQGPRVIVVGPTDSGKSTLSRMLLSWAAKQGWKPTFVDLDIGQGSITIPGCIAAT
PIEMPIDPVEGIPLEMPLVYFYGHTTPSNNVELYKVLVKELAGMLERQFDGNAESRAAGMVINTMGWIEGVGYDLLLHAI
HTLKANVVLVLGQEKLCSMLK-DVLKSGPKVDVVKLQRSGGVVSRNAKVRQKSRSYRIREYFYGLVNDLSPHSNIANFSD
LFVYRVGGGPQAPRSALPIGAEPAADPTRIVPVII-NRDLLHLVLAVSFAKEPDEIISSNVAGFIYVTDIDIQRFKENNI
PCTICWRASKQV
>C_fas
QVKLDKESELRIEVGNDAPLRLRLL-NGNAEIFGTELPPEIWLTFPPRLKFAVFSWYGATIEMDGTTETDYVADETPMIS
YVNVHAVLEGRRNRAKASS-DDSESSQGPRVIVVGPTDCGKSTLSRMLLSWAAKQGWKPTFVDLDIGQGSITIPGCIAAT
PIEMPIDPVEGIPLEIPLVYFFGHTTPSNNVELYKVLVKELAGMLDRQFAGNAESRAAGMVINTMGWIEGVGYDLLLHAI
RTLKANVVLVLGQEKLWSMLKKEVSKSEPSVDVVKLQKSGGVVNRNAKYRQRARSYRIREYFYGLTNDLSPHSNIANFSD
LSVYRVGGGPQAPRSALPIGAEPAADPTRVVPVNI-NRDLLHLVLAVSFAKDPDEIISSNVAGFIYVTDVDIQRKKITYL
APSAGELPSKYL
>D_car
QVKLDKECELRVEIGPESPLRLRLL-TGTAEIFGTEIPPQIWLSFPPSVKFAVFTWYGATIEMDGPTETYYTADETPMVS
YVNVHAVLDARRNRAKASP-SDTESSQGPRVIVVGPTDSGKSTLSRMLLSWAAKQGWKPTFVDLDIGQGSITIPGCVAAT
PIEMPIDPVEGIPLEMPLVYFYGHPTPSANADLYKVLVKELSKILERQFAGNTESRAAGMVINTMGWVDGLGYELLLHAI
DTFSATVVLVLGQEKLCSMLK-DVLKSKPNVDVVKLQKSGGVVSRNAKVRQKARGHRIREYFYGLTNDLSPHSNVASFSD
LTVFRVGGGPQAPRSALPIGAEPAADPTRLVQVKI-DRDLLHLVLAVSYAKDPNEIISRNVAGFIYVTDVDTQRNKITYL
APSAGELPSRYL
>G_max
QVKLERESELRIEVGNDAPLRLRLL-NGTAEIFGTELPPEIWLNFPPRLKFAVFTWYGATIEMDGATETDYTADETPMVS
YVNVHAVLDGRRSRAKASSPDDSGSSQGPRVIVVGPTDSGKSTLSRMLLSWAAKQGWKPTFVDLDIGQGSITIPGCIAAT
PIEMPIDPVEGIPLEMPLVYYYGHATPSNNVELYKVLVKELAGMIERQFTGNAESRASGMVINTMGWIEGVGYDLLLHAI
RTFKANVVLVLGQEKLCSMLK-DVLKSEPKVDVVKLQRSGGVVSRNAKVRQKARSYRIREYFYGLSNDLSPHSNIANFSD
LFVYRVGGGPQAPRSALPIGAEPAADPTRVVPVNI-NRDLLHLVLAVSFAKEPDEIISSNVAGFIYVTDVDIQRKKITYL
APSAGELPSKYL
>L_ang
QVKLERESELRIEVGNDAPLRLRLL-NGTAEIFGTELPPQIWLNFPPTLKFAVFTWYGATVELDGSTETDYTADETPMVN
YVNVHAVLEGRRSRAKASSPDDPDSSQGPRVIVVGATDSGKSTLSRMLLSWAAKQGWKPTYVDLDIGQGSITIPGCISAT
PIEMPIDPVEGIPLEIPLVYYHGHTTPSNNVESYKVLVKELAGMLERQFAGNAESRASGMVINTMGWIEGVGYDLLLHAI
RTFKANVILVLGQEKLWSMLK-DALKTEPKVDVVKLQKSGGVVLRNTKVRQRARSLRIREYFYGLANDLSPHSNIANFSD
LCVYRVGGGPQAPRSALPIGAEPAADPTRVVPVNI-NRDLLHLVLAVSFATEPDEIISSNVAGFIFVTDVDIQRKKITYL
APSAGDLPSKYL
>M_gut
QVKLDKECELRVEVSPDSPLRLRVL-NGTAEIYGTEIPPEIWLNFPPRLKFAVFTWYGATIEIDGTTETDYTADETPMIS
YVNVHAVLDARRNRARASP-SDSDDSQGPRVIVVGPTDSGKSTLSRMLLSWAAKQGWKPTFVDLDIGQGSITIPGCISAT
PIELPIDPVEGIPLDMPLVYFHGHVTPSANVELYKVLVKELSQTLEKQFTGNVESRAAGMVINTMGWIEGVGYELLLHAI
DTLNATVVLVLGQEKLWSMLK-DVLKNKANVDVVKLQKSGGVVSRNAKVRQKSRAFRIREYFYGLANDLSPHSNIVSFSD
LYIYRVGGGPQAPRSALPVGAEPAADPTRLIPVTV-NQDLLHLVLAVSFAKEPDEIISSNVAGFIWITDINFESKKITYL
APSAGNLPGKYL
>M_acu
QFELAKESELRVEVGPDAPLRLRLL-SGAAEIFGTELPPGNWISAPPHSKIAVFTWNGATIELDGISEVEYVADETPMVS
YVNVHAILDARRARAKSSQASGMDSSQGPRVIVVGPTDSGKSSLCKMLLSWACKLGWKPTYVDLDIGQGSITIPGCIAAT
PVEMPIDVMEGIPLEMPIVYFYGHTTPSANGDLYKVLVKELAATLERQFSGNAEARAAGMVINTMGWVEGLGYELLLHAI
DTFKCDVVLVLGQEKLCSMLK-DVLKSKPNVDVVKLHKSGGVVLRNQRVRQKTRSLRIREYFYGLANDLSAHSNIVNFTD
ISVYRIGGGPQAPRSALPIGAEPVADPTRVVAVNI-NRDLLHLVLAVSYAKESDQIISSNVAGFIYVTDIDIQRKKITYL
APCPGELPSKIL
>P_tri
QVKLEKESELRIEVANDTPLRLRLL-NGTAEIFGTELPPQIWLTFPPHFKFAVFTWYGATIEMDGSTETDYTADETPMVS
YVNVHAVLDGRRNQAKASP----ESSQGPRVIVVGPTDSGKSTLSRMLLSWAAKQGWKPTFVDLDIGQGSITAPGCIAAT
PIELPIDPVEGISLEMPLVYFYGHTTPSQNVDLYKALVKELAQILERQFTGNAESRASGMVINTMGWIEGVGYELLLHAI
DTFNANVVLVLGQEKLFSMLR-DVLKSKPNVDVLKLQKSGGVVSRSSKFRQKSRSYRIREYFYGIANDLSPHSNIANFSD
LSVYRIGGGPQAPRSALPIGADPVANPLRVAPVNF-DRDLLHVVLAVSYAQEPDQIVSSNIAGFIYVTDIDLQRRKITYL
SPTAGELPSKYL
>P_alb
QVKLDKESELRIEVGNDTPLRLRLL-NGNAEIFGTELPPEIWRTFPPRLKFAVFSWYGATIEMDGATETDYVADETPMIS
YVNVHAVLDGRRNRAKASS-NDSESSQGPRVIVVGPTDSGKSTLSRMLLSWAAKQGWKPTFVDLDIGQGSITIPGCIAAT
PIEMPIDPVEGIPLEIPLVYFFGHTTPSNNVELYKVLVKELAGMLDRQFAGNPESRASGMVINTMGWIEGVGYDLLLHAI
RTFKAMFV-VLGQEKLWSMLKKEVSKSEPAVDVVKLQKSGGVVNRNAKYRQRARSYRIREYFYGLTNDLSPHSNIANFSD
LFVYRIGGGPQAPRSALPIGAEPAADPTRIVAVNI-NSDLLHSVLAVSFAKDPEEIISSNVAGFIYVTDVDIQRKKVTYL
APSAGELPGKYL
>S_tor
QVKLDKESELRIEVGNDTPLRLRLL-NGNAEIFGTELPPEIWLTFPPRLKFAVFSWYGATIEMDGATETDYVADETPMIS
YVNVHAVLEGRRSRAKASS-DDSESSQGPRVIVVGPTDSGKSTLSRMLLSWAAKQGWKPTFVDLDIGQGSITIPGCIAAT
PIEMPIDPVEGIPLEIPLVYFFGHTTPSNNVELYKVLVKELAGMLDRQFAGNAESRASGMVINTMGWIEGVGYDLLLHAI
RTFKANVVLVLGQEKLWSMLKREVSKSEPIVDVVKLQKSGGVVNRNAKYRQRARSYRIREYFYGLANDLSPHSNIANFSD
LFIYRVGGGPQAPRSALPIGAEPAADPTRVVAMNI-NRDLLHLVLAVSFAKDPDEIISSNVAGFIYVTDVDIQRKKITYL
APSAGELPSKFL
>V_vin
QVKLEKECELRVEVSENAPLRLRLL-NGTAEIFGTEIPPEIWLSFPPRLKFAVFTWYGATIEMDGITETDYTADETPMIS
YVNVHAVLEGRRNRAKASSSGDAEASQGPRVIVVGPVDSGKSTLSRMLLSWSAKQGWKPTFVDLDIGQGSITIPGCIAAT
PIEMPIDPVDGIPLEMPLVYFYGHTTPSVNVELYKVLVKELARTLERQFSGNAESRAAGMVINTMGWIEGVGYELILHAI
DTFNANVVLVSGQEKLCSMLK-DVLKNKPNVDVVKLQKSGGVVSRGAKFRQKARSYRIREYFYGLSNDLAPYSNVSNFTD
LFVYRIGGGPQAPRSALPIGAEPAADPLRLVRVNI-NRDMLHLVLAVSFAKEADQIVSSNVAGFIYVTDIDIQREKITYL
APSAGELPSRFL
