# Supplementary material for: A genome resource for Acacia, Australia’s largest plant genus
Source: PLoS One. 2022 Oct 14;17(10):e0274267. doi: 10.1371/journal.pone.0274267 (PMC9565413; doi:10.1371/journal.pone.0274267)
Supplement: S4 File — (ZIP) [file pone.0274267.s004.zip › Supplementary_File_S4/OG0012997.aligned.fasta]

>A_pyc
TPIVHGIDPVTPRFTA-PAKRLVLLVADGLRADKFYEPDAEGNYRAPFLRNIIKTQGRWGVSHARPPTESRPGHVSIIAG
FYEDPSAVTKGWKANPVEFDSFFNRSRHTISYGSPDIVPIFCGGLQHSTWNSYPPEFEDFATDASFLDMWSLDQFKSLLN
---------------------------------RPYSSIYLNNVKVVDHVAESVYNLVQDYFMDNRTAYIFTADHGMSDK
GSHGDGHPSNTDTPLVAWGAGVKYPRPISSSN--HTDCGFRFVDDHVHDTPTPAEWGLLELERVDVNQADIAALMSTLLG
QPCPVNSVGSLPLDYINMTKAEEVEAVLANTKAILNQFLRKSHIKQSHSFYFKPFKPLTHYSSIMDKIEGLITARDFEAA
MELSQNLRSLALKGLHYFQTYDWLMLMTVITLGYCGWMIYLVLHVLQSYTSLPGIH-FGMERAVR-KNELGKVHLIGCLL
L-----------------------------VFSQFLFLSS-WYTAS----------------------------------
-----LKGSSIL-------------------------------AEIPDNNQLVVASGAVIVVIGIAARWVDLNAAGNKYW
LSICNHEFKSPKYSALFYLQTILVCFSSLMVYISTSHRTEKQELHVLHQLINWSIAGFSLVLPLFSANSLLSRLTSIFLG
FAPTFLLLSIGYEAVFYAALALVLMAWILFENTILNLNILSRSSASTENIENN--LILGYDNRSLQLSDVRIPLFFMVLL
NVAFFGTGNFASIASFEISSVYRFITVFSPFLMAALLMVKIFIPFMLVICVFSAVTKMNQVPRMGCYFLVLLFSDVMTIH
FFFLVKNTGSWMEIGNSISHFGIMSAQVVFVLLLFALTNMFTKDI
>A_tri
TPIVHGMDPVEPRINP-PAKRLVLLIADGLRADKFFEPDAKGEYRALFLRNIMKTKGRWGISHARPPTESRPGHVAIIAG
FYEDPSAVTKGWKANPVEFDSVFNRSHHSFAFGSPDIVPIFCSALPHSSWRVYPHEFEDFATDASFLDVWSFDQFQSLVN
GSKDDPVINQLLHQDKVVIFLHLLGCDTNGHAHKPYSSIYLNNIKVVDDIAESTYKLVEDLFKDNATAYIFTADHGMSDK
GSHGDGHPSNTETPLVAWGAGIRGPRTSYIKH--RSSNNFRFVDEHTHDMPTPIEWGLRDVERVDVNQADIAPLMSTLLG
LPCPMNSVGNLPLEFVDMNEEDEAEAALANAKQVLHQFRRKSQIKQSHSLSFKPFKPLENSTSVVNEIEDLISQKDYEAA
VRLSQSLRTLSLAGLHYFQTYDWMMLMTTITLGYVGWMVYIVMHVLKWYTYLQEKYSLTKNLAILMDQRDTKVYIFGTLL
MGIFSILLLVERAPPLYHAYLAVTVFLWTQIFNDFQFIKAAWSTLISSESKCLLKLCGTCAVSILILEFLVASFSERRLY
TLFFLTAGPCGAFYIMKSFRAYIGAPIFIWASCWILSLFTMFPADIPENTTLVITSGAIVVFIALVSRWFNSSVVAQKYC
SSICTERKQSNGSKNLFIAQAFLVLLSSLMVSLSTSHRTQNRELLALHQVINWVLAGLGMVLPLFSVNTLLSRLSSVFLG
FAPAFLLLSIGYEAVFYGALGLVLMSWILVESAILSLS-SKAAPTHNDNIELKLNLYRRDDERYLQLSDMRVPLCFLVLF
NVAFFGTGNFASIASFEISSVYRFITIFSPFLMAGLLVFKLFIPFMLVICVFSAITKLMRLPRLGCYFLVIVFSDVMTIH
FFFLVRNTGSWMEIGNTISHFGIMSAQVVFVLLLFALTNVYTKNI
>A_coe
SPIVHGMDPIPPRFKQPPAKRLVLLVADGLRADKFFEPDSEGKFRAPFLRSVIKDKGRWGVSHARPPTESRPGHVAIIAG
FYEDPSAVTKGWKANPVEFDSVFNQSRHTFAFGSPDIIPIFCGALPHSTWNTYPHEFEDFATDASFLDEWSFDQFQSLLN
SSNDDPKLKQVLLQDNLVIFLHLLGCDSNGHAHRPYSSIYLNNVRVVDRIAEGVYNLVESFFKDNQTAYVFTADHGMSDK
GSHGDGHPANTDTPLVAWGAGVKYPKRVFHTS--HPDDGFRFVDEHMHDMPTPRDWGLSTTERVDVNQADIAPLMSALLG
LPCPVNSVGNLPLGYINLSEAEEVEAVVANTKQILSQFLRKSQLKQTNSLRFKTYKPLEKYYSFVEQIEDLLSGKDYKAA
MEISYTLRRLSLEGLHYFQTYDWFMLMTMVTLGYIGWMVYLVLHVLQSYTSFPGNV----------YRKTNQVYLCGFLL
MGVISVLMFLERSPPLYHVYSSMTVFLWTQIFSEYPFLKAMWKTLSGSKVDVIMKLLATCAVSIFILEFLVYSFTERKLY
TLYFLIAGVVASIYLLTSVRERSLAPVFVWVSCWFLSIFTLMPAEIPDNTLLVFASGAIIILIGVGARCFESSIQGHKNW
LGMLKYDQQNPSSPMLFYVQILLVGLSSGMVWLSTSHRTQNQELLILHQLVNWLIAGFSMVLPLFSPTGLVSRLTSIFLG
FAPPFLLLSIGYEAVFYSALALVLMAWILFECAVYSFRRTQADSNFLKNVKGK--IILGYDERCLQLSDMRVPLIFMVLF
NVAFFGTGNFASIASFEISSVYRFITVFSPFLMAALLIFKLFIPFMLVICAFSAVTKLIRVSRLGCYFLVILCSDVMTIH
FFFLVRNTGSWMEIGNSISHFGIVSAQVVFVLLLFALTNIYTKDI
>A_tha
TPIVHGMDPVPPRFSEPPAKRLVLLISDGLRADKFFEPDEEGKYRAPFLRNIIKNQGRWGVSHARPPTESRPGHVAIIAG
FYEDPSAVTKGWKANPVEFDSVFNQSRHTFAFGSPDIIPIFCSALPHSTWNSYPHEYEDFATDASFLDEWSFDQFEGLLN
RSHADPKLKELLHQDKLVVFLHLLGCDSNGHAHRPYSSIYLNNVKVVDKIAERVYHLLEDYYRDNRTSYIFTADHGMSDK
GSHGDGHPTNTDTPLVAWGAGIQYPKPASGNS--HSDSVTTFVDKHAHDMPTPYDWGLRRVERVDVNQADIAPLMSTLLG
LPCPVNSVGNLPLGYMKLNEAEEVEAVVANTKQILNQLLRKSYIKSSNSLFFKPFKPLVHHSFSLSQIDELISAKSYEAA
MKLAVDLRNLSLEGLHYFQTYDWLMLMTVITLGYTGWMIVLALHVLQCYSSLSGDL-S--------KKEHLSVYISGCLL
MAILSVLNLVEHSPPLYHAYIGMTVFLWTQIFSEYRLIRGLWKYLRERRADYFIKLLFAAAVAVVIVELLVHSFTERKLY
TWFFLIAGVVASILLHFSIPWRSGIPVFVCISCWFLSVFTLMPAEIPDNNNLVVTSGAIIIVISLAAKWLDTHAEGNKFW
QSITFHESRTQMCSMLYCIQIFLVGVSSVMVFLSTKHRTQNQELHSSHQFINWLVAGSSMVLPLFSANGILSRLSSIFLG
FAPPFLLLSIGYEAVFYSALAVVLMAWILFENASHHSSKVKESSLSENNTEEH--ITIGSDERYLQLSDVRIPLVFMVLF
NVAFFGTGNFASIASFEISSVYRFITIFSPFLMAALLIFKLFIPFMLVICAFSAITKLVRVPRLGCYFLVILFSDIMTIH
FFFLVKNTGSWMEIGNSISHFGIVSAQVVFVLLLFALTNLYTRSI
>C_can
SPIVHGMDPVAPRFTA-PAKRLVLLVADGLRADKFFEPDADGNYRAPFLRSIIERQGRWGVSHARPPTESRPGHVSIIAG
FYEDPSAVTKGWKANPVEFDSVFNKSRHTFAFGSPDIVPIFCGALQHSTWNTYPHEFEDFATDASFLDEWSLDQFQSLLN
RSSEDSKLKELLLQDKLVIFLHLLGCDSNGHAHRPYSSIYLNNVKVVDHVAESVYNLLQDYFKDNLTAYIFTADHGMSDK
GSHGDGHPTNTDTPLVAWGAGISYPKPISSSN--HSDCGFRFVDDHVHDSPTPTEWGLQGIERVDVNQADIAPLMSTLLG
QPCPVNSVGSLPLDYIYMTKAEEVEAVLANAKEILNQFLHKSHIKQSHSLYFKPFKPLSHYSSILDKIEDLILARDYEAA
MNLSQNLRSLALHGLHYFQTYDWLMLMTVITLGYIGWMIYLVLHVLQSYTSLAGNV-FGVEEAVQ-RNKHGKVYLYGCMV
TGILCFLLLLEHSPPLYHAYTIMTSFLWVQIFSEYQFLKALWKHLSGRRLNYIIKLLVIAAVSVFILEFLVNSFTQRKLY
TWCFLIAGAMTSLYLSKSTPWRSGIPIFVCIACWFLSLFTLMPAEIPDNNQLVIASGAIIIVIGITARWLDLHAGVSKYW
LSICNHEVKNPKFSGLFYLQALLVALSSVMVYLSTSHRTEKQELLALHQLINWSIAGFSIVLPLFSANSLLSRLTSIFLG
FAPSFLLLSIGYEAVFYAALALVLMAWILFENTLLNLNIVNKSSASVKNAGNH--LILGHANRSLQLSD-------MVLF
NVAFFGTGNFASIASFEISSVYRFITIFSPFLMAALLIFKLFIPFMLVICVFSAITKLNQVPRLGCYFLVILFSDVMTIH
FFFLVRNTGSWMEIGNSISHFGIMSAQVVFVLLLFALTNTYTKDI
>C_fas
TPIVHGVDLVTPRFAA-PANRLVLLVADGLRADKFFEPDAEGNYRAPFLRDIIKTQGRWGVSHARPPTESRPGHVSLIAG
FYEDPSAVTKGWKANPVEFDSVFNRSKHTVSYGSPDIVPIFCGGLQHSTWNTYPHEFEDFATDASFLDMWSLDQFRSLLN
RSREDSKLKEILLQDNLVIFLHLLGCDSNGHAHRPYSNIYLNNVKVVDHVAESVYNLVQDYFEDNRTAYIFTADHGMSDK
GSHGDGHPSNTDTPLVAWGAGVKYPKPISSSN--HTDCGYRFVDDHVHDTPTPIEWGLHGIERVDVNQADIAPLMSTLLG
QPCPVNSVGSLPLDYINMTKADEVEAVLANTKEILNQFLRKSYIKQSHSIYFKPFKPLNDYSSILDKIEGLILARDYESA
LNLSQDLRSLALQGLHYFQTYDWLMLMTVITLGYIGWMIYLILHVLQSYTSLPGII-FGTEQAVP-RNKLGKVHLFGCMV
MGILCFLLFLQHSPPLYYAYMIMTSFLWMKIFSEYQFLKALWKHLSGRRMNYFIKLLATAAVSIFILEFLVNSFTERKLY
TWCFLIAGAAASFYLLKSIPWRPGIPIFVCLSCWFLSLFTLMPAEIPDNNQLVIASGAIIIVIGIAARWLDVHAGGSMHW
LSICNHELKSPKSAALFYLQAILVGFSSVMVYLSTSHRTEKQELHVLHQLINWFIAGFSMVLPLFSANSLLSRLTSIFLG
FAPSFLLLSIGYEAVFYAALALVLMAWILMENTIINLNIMTKSSTSVENVENH--LILGYDNRSLQLSDVRIPLIFLVLF
NVAFFGTGNFASIASFEISSVYRFITIFSPFLMAALLIFKLFIPFMLVICVFSAITKLNRVPRLGCYFLVILFSDVMTIH
FFFLVKNKGSWMEIGNSISHFGIVSAQVVFVLLLFALTNMFTKDI
>D_car
TPIVHGMDLVYPSITP-PAKRLVLLVADGLRADKFYEPDTEGKYRAPFLRNVIKHQGRWGVSHARPPTESRPGHVSIIAG
FYEDPSAVTKGWKANPVEFDSVFNRSQHIISFGSPDIVPIFCGALPHSTWNTYPHEFEDFATDASFLDEWSFDQFQSLVN
KSNEDPKLKELLVQDNVVIFLHLLGCDSNGHAHRPFSPIYLNNVKVVDHIAERVYNLLEDYFRDNRTAYIFTADHGMSDK
GSHGDGHRSNTDTPLVAWGAGVKHPRPTFGEN--HNDYGT-FVDDHVHDMPTPKEWGLGNIERVDVNQADIAPLMSSLLG
LPCPVNSVGSLPLDYINLNKAEEVEAVLANAKQILNQFLRKAQLKQASSLRFKPFKPLAHYSSLLELINSRISAEDYESA
MTLSVDLRRLALEGLDYFQTYDWLMLMSVVTLGYIGWMFYLILHVLQSYTTLPGYI-LKMEQAVSRRNNNIKANLCGCFF
MAIVFIILFLEHSPPLYHAYSAMTVFLWTQIFSEYQFINALWRYLCGREHYHSLKLAATFLVSVFILEVLVNSFTERKLY
TWCFLTVGLIAPVYLSRLVAWKSGTPLFMWLSCWFLSVFTLMPAEIPDNTLLVVGSGGIIIFIGGAAMYLDRRGRDNKYW
FSLLNRDREN-KIPFLFQLQCLLVGLSSVMVLLSTSHRTKKQELLALHQMINWLIAGFSMALPLFSATGLLSRLTSIFLG
FAPAFLLLSIGYEAVFYSALALALMAWILFENALLHYSKTDASQSSIGGVEDN--FQLENGNRSLQLSDMRIPLVFVVFF
NVAFFGTGNFASIASFEISSVYRFITIFSPFLMAALLIFKLLIPFLLVICAFSAITKLVRVPRVGCYFLVILCSDVMTIH
FFYLVRNKGSWMEIGNSISHFGIVSAQVVFVLLLFAVTNIYTKDI
>G_max
TPIVHGVDPVTPRFAA-PAKRLVLLVADGLRADKFFELDAKGNQRAPFLRSIIETQGRWGVSHARPPTESRPGHVAIIAG
FYEDPSAVTKGWKANPVEFDSVFNRSRHTISFGSPDIVPIFCGALQHTTWDTYPHEFEDFATDASFLDMWSLDKFQSLLN
RSREDPKLKELLQQDNLVVFLHLLGCDSNGHAHRPFSSIYLNNVKVVDHVAESVYNLVQDYFKDNRTSYIFTADHGMSDK
GSHGDGHPSNTDTPLVAWGAGVKYPRPISSSN--HSDCGFRFVDDHVHDTPTPVEWGLNEIERVDVNQADIAPLMSTLLG
LPCPVNSVGSLPLDYINMTKADEVEAVLSNTKEILNQFLRKSYIKQSNSLYFKHFKPLSHYSSILDKIEGLISARDYDAA
MDLSQNLRSLALQGLHYFQTYDWLMLFSVITLGYVGWMIYLVLHVLQSYTSLPGNA-FGMEQAVQ-KNNRGKIYLYGSMV
TGMLCLLLLLEQSPPLYHAYIIMTSFLWVRIISEYQFIKTLWKHLSRRRMNYIIKLLAITAISVFILEFLVNSFTERKLY
TWCFLIAGATASFYLFKSIPWRSGIPIYVCLACWFLSLFTLMPAEIPDNNQLVVSSGVIIIIIGIVARWLDLHAGGRKYW
LSICNCKLKSSKFSSLFYLQALLVALSSVMVYLSTVHRTEKRELLASHQLINWSVAGFSMVLPLFSENSLLSRLTSIFLG
FAPPFLLLSIGYEAIFYAALALVLMAWILFENTILNLNIVNKSSDSTKSVTNH--LIHGSDNRSLQLSDVRIPLVFMVLF
NVAFFGTGNFASIASFEISSVYRFITIFSPFLMAALLIFKLFIPFLLVICVFSAITKLNQVPRLGCYFLVILFSDMMTIH
FFFLVRNTGSWMEIGNSISHFGIMSAQVVFVLLLFALTNTYTKDI
>L_ang
TPIVHGVDLVTPRFTA-PAKRLVLLVADGLRADKFYEPDSEGNYRAPFLRSIIKTQGRWGVSHARPPTESRPGHVAIIAG
FYEDPSAVTKGWKANPVEFDSVFNRSRHTISFGSPDIVPIFCGALQHSTWGSYPHDFEDFATDASFLDMWSLDQFRSLLN
RSNEDSKLKKLLQMDNLVVFLHLLGCDSNGHAHRPFSSIYLNNVKVVDHVAESVYNLVEDYFKDNRTAYIFTADHGMSDK
GSHGDGHPSNTDTPLVAWGAGVKYPRPVSSSN--HSDSGFRFVDDHVHDSPTPTEWGLHGIERVDVNQADIAPLMSTLLG
LPCPVNSVGSLPLDYINMSKAEEVEAVLANTKEILNQFLRKSYIKQSHSLYFKPFKPLSHYSSMLDKIEHLILSKEYDAA
MDLSQNLRSLALQGLHYFQTYDWLMLMSVITLGYVGWMLYLVLHVLQSYTSLPGNI-FGVEQAVQ-RNHHRKIYLYGCVV
TAMLSSLLLLEHSPPLYHMYMIMTSFSWVQIFSEYRFINVLWKHLSGRKVNIVIKLLATTALSVFILEFLVNSFTERKLY
TVCFLIAGVAASVYLLKSIPWKSGIPIYVWVACWFLSVFTLMPAEIPDNNQLVVGSGAVIIIIGIAARWLDLHAGGRKYW
LSICNREVKSPRVSSLFYTQVLLVALSSVMVYLSTSHRTEKQELLALHQLVNWSIAGFSMVLPLFSENSLLSRLTSIFLG
FAPPFLLLSIGYEAVFYAALALVLMAWILFENTLLNLNIVNKSSDPIRNVTNN-SIILGHGNRPLQLSDVRIPLVFMVLF
NIAFFGTGNFASIASFEISSVYRFITIFSPFLMAALLIFKLFIPFMLVICAFSAITKLNKVPRLGCYFLVILFSDVMTIH
FFFLVRNKGSWMEIGNSISHFGIVSAQVVFVLLLFALTNVYTKDL
>M_gut
TPIVHGMEPVQPRFSA-PAKRLVLLVADGLRADKFFEPDSDGNYRAPFFRSVIKERGRWGVSHARPPTESRPGHVAIIAG
FYEDPSAVTKGWKANPVEFDSVFNRSRHTFAFGSPDIIPIFCGALHHSTWNSYPHEYEDFATDASFLDEWSFDQFQSLLN
RSNEDAKLKHLLQQDNLVVFLHLLGCDSNGHAHRPYSPEYLNNVKVVDHIAERVYNLVQNYFKDNLTAYVFTADHGMSDK
GSHGDGHPTNTDTPLVAWGSGVRQPVPIFSENRHHHHNSVRFVDDHVHDSPTPSDWGLDDLERLDVNQADIAPLMSTLLG
LPGPVNSVGNLPLEYVHLSEVEEVEAVLANTKQILNQFLLKSHLKQSSSLNFKPFKPLGNYTLVLDQIDHLISIRDSVAA
KRLSENLRSLALEGLHYFQTYDWFMLMTVISLGYLGWMIYLILHVLQSYTALPESF-LRKDQSVYSRTNTWKVYLSGCLL
MGSMCIILLVEHSPPLYHAYFAMTIFLWAQICCEYQFLKAMWRYMLGKEISYFVKFLACFIISVVILEILVKSFMDRKIY
TWSFLLVGVTATVYLLRSIPWDSRIPVFVWLACWFLSVFTLMPAEIPDNTKLVIFSGFMIVIIGVAARYLDVYARESKYL
FCLTD-DIKNSKSNVLFLFQVLLVFFSSIMVSVSTSHRAEKQELLALHQLINWSIAGVSMVLPLFSPAAVLSRLTSIYLG
FAPAFLLLSIGYEAVFYGALALALMAWMLFENVHLSISRTNKSSTSIKPTEDN--LVLTSGDRYLQLSDMRIPLAFMVFF
NIAFFGTGNFASIASFEISSVYRFITVFSPFLMAALLIFKLLIPFLLVICTFTAITKLIRVPLLGCYFLVIICSDVMTVH
FFFLVQNTGSWMEIGNSISHFGIMSAQVVFVLLLFALTSIYTNDI
>M_acu
TPIVHGMDPVPQRFSP-PAKRLVLLVADGLRADKFFEPDSDGRFRAPFLRSVIKEKGRWGISHARPPTESRPGHVSIIAG
FYEDPSAVTKGWKANPVEFDSVFNRSRHTFAFGSPDIIPIFCRSVPHSTWATYPHEYEDFASDASFLDQWSFDQFHSLLN
RSRNDPKLRQMLLQDKLVIFLHLLGCDTNGHAHRPYSSIYLSNVKVVDKIAEDVYNLLENYFNDNQTAYIFTADHGMSDK
GSHGDGHPSNTDTPLVAWGAGIKNPGWLISDS--LSDDGFRFVDEHKHDMPTPTEWGLRGIERVDVNQADLAPLMATIVG
LPCPVNSVGNLPLGYLSLNKAEEVEAVFANTKQILNQFLQKSRLKQLSSLYFRPYKPLANFSSFLDQIEDLIAAREYKAA
LKTCHILRAMSLEGLHYFQTYDWLMLMATIILGYIGWMMNLTLHVLQSYTFLGNIF-LKKTQESSLRITKKNVYLGGCLL
MSLLSVILYLENSPLLYHAYISMTVFLWTQILSKLQLLNAIWKELSARNFISNMKLLSVLVMSFIILEFLVASFFNRKLY
TWFFLIAGILAALHLFFIASGRHIMALYLWSSCWFLSMFTLMPAEIPDNNPLVVASGGLIVLIGMASRWIQSSSRGDNFK
LYIVQMSEQTSQFHKLFLVQASLVVVSSLMVWLSTSHRALKKELLPMHQLINWSIAVVSMILPLFSPPSILSRLTSIFLG
FAPPFLLLSIGYEAVFYSALALVLMGWILLECVNLY-SAECQGPLHVRNLEDN-PTGGGYNARYLQLSDIRIPLFFMVLF
NIAFFGTGNFASIASFEISSVYRFITIFSPFLMAALLIFKLFIPFLLVICVFSAISKLIRVPRLGCYFIVIIFSDLMTIH
FFFLVRNTGSWMEIGNSISHFGLMSAQVVFVLLLLALTSIYTKDI
>P_tri
TPIVHGMHPVKPRFKAPPAKRLVLLVADGLRADKFFEPDSEGNHRAPFLRNIIKNRGRWGVSHARPPTESRPGHVSIIAG
FYEDPSAVTKGWKANPVEFDSVFNQSRHTFAYGSPDIVPIFCGALPHSTWKTYPHEFEDFATDASFLDEWSFDQFQSLLN
RSTQDPELKELLLQDNLVIFLHLLGCDSNGHAHRPFSSIYLNNVKVVDHIAERVYSLLEHYYKDNRTSYIFTADHGMSDK
GSHGDGHPSNTDTPLVVWGAGVKYPKPISTSN--NSDHGV-FVDEHAHDMPTPVDWGLNGIERVDVNQADIAPLMSTLLG
LPCPVNSVGNLPLGYVDMIEAEEVEAVLANTKQILNQFLCKSKIKQSNSLYFKPFKLLAHHSAALEHIEYLISIRDYGSA
MILAQNLRTLALKGLQYFQTYDWLMLMTVITLGYIGWIICLLLHILQSYTSLADVF-KNPHDAWQRNNKTKQVYLFGCLL
AGAISVLLFMEHSPPLYHAYFSMTVFLWTQIVGEYQFIKTLCRWLSWGKYNYIIKILAASAVSIFILEFLVNSFTERKLY
TWCFFIMGIIAAFYLFHAIPWRSGIPIYVCCACWFLSVFTLMPADIPDNNGLVIASGAIIVIIGAAARWLDQHSEGNKFW
LRICYHKMEKPRSPVLFFLQVLLVGLSSAMVSISTSHRKEKQELHAIHQLINWSIGGFSMVLPLFSEKSLLSRLTSIFLG
FAPTFLLLSIGYEAVFYGALALVLVAWILFENTILHLTKVAKLSASMKRTGEK--TMLENDVRYLQLSDVRIPLIFLILF
NVAFFGTGNFASIASFEISSVYRFITVFSPFLMATLLIFKLFIPFMLVICVFSAITKLLQVPRVGCYFLVILFSDVMTIH
FFFLVRNTGSWMEIGNSISHFGIVSAQVVFVLLLFALTNTYTKDI
>P_alb
TPIVHGIDPVTPRFTA-PAKRLVLLVADGLRADKFYEPDAQGNYRAPFLRSIIKTQGRWGVSHARPPTESRPGHVSIIAG
FYEDPSAVTKGWKANPVEFDSVFNRSRHTISYGSPDIVPIFCGGLRHSTWNSYPHDFEDFATDASFLDMWSLDQFRSLLN
RSREDSKLKELLLQDNLVIFLHLLGCDSNGHAHRPYSSIYLNNVKVVDHVAESVYNLVQDYFMDNRTAYIFTADHGMSDK
GSHGDGHPSNTDTPLVAWGAGVKYPKPISSSN--HSDCGFRFVDDHVHDTPTPTEWGLHGLERVDVNQADIAPLMSTLLG
QPCPVNSVGSLPLDYINMTKAEEVEAVLANTKEILNQFLRKSHIKQSHSFYFKPFKPLTHHSSLLDNVEGLITARDYEAA
MELSQNLRSLALQGLQYFQTYDWLMLMTVITLGYCGWMIYLVLHVLQSYTSLPGIN-FGMERAVQ-KSKIGKVHLTGCLV
MGIMSFLLFMEHSPPLYHAYVIMTSFLWMQIVSEYRFLKALWKHLSERRVNHIIKLLAITAFSVFILEFLVHSFTERKLY
TWCFLITGASAFFYLFKSMSWRPGIPIFVCLACWFLSLFTLMPAEIPDNNQLVVASGAVIIVIGIAARWLDLNAGGNKYW
LSICNHEFKSPKHSALFYLQTILVGFSSMMVYISTSHRTEKQELHGLHQLINWSIAGLSMVLPLFSANSLLSRLTSIFLG
FAPSFLLLSIGYEAVFYAALALVLMAWILFENTILNLNILSRSSASTENIENH--LILGSDNRSLRLSDVRIPMVFMVLF
NVAFFGTGNFASIASFEISSVYRFITVFSPFLMAALLIFKLFIPFMLVICVFSAVTKLNQVPRMGCYFLVILFSDVMTIH
FFFLVKNTGSWMEIGNSISHFGIVSAQVVFVLLLFALTNMFTKDI
>S_tor
SPIVHGVDPVTPRFAA-PARRLVLLVSDGLRADKFYEPDAEGNYRAPFLRNIIKTQGRWGVSHARPPTESRPGHVSLIAG
FYEDPSAVTKGWKANPVEFDSVFNRSRHTISYGSPDIVPIFCGGLQHSTWNTYPHEFEDFATDASFLDMWSLDQFQSLLN
RSREDSKLKEIVLQDHLVIFLHLLGCDSNGHAHRPYSDIYLNNVKVVDHVAESVYNLVEDYFRDNRTAYIFTADHGMSDK
GSHGDGHPSNTDTPLVAWGAGVKYPKPISSSN--HTDCGFRFVDDHVHDAPTPAEWGLHGIERVDVNQADIAPLMSTLLG
QPCPVNSVGSLPLDYINMTKADEVEAVLANTKEILNQFLRKSYIKQSHSFYFKPFKPLTHYSSLLDKIEGLIMAKDYEAA
MNLSQNLRSLALQGLHYFQTYDWLMLMTVITLGYIGWMIYLILHVLQSYTSLPGII-FGMEQAVQ-KNKLGKVMLV----
-----------------YTYLGV---------CEYQFLKALWKHLSGRRMNYVFKLLATTAFSIFILEFLVNSFTERKLY
TWCFLIAGAAASFYLLKSIPWRPGIPIFVCLACWFLSPFTLMPAEIPDNNQLVIVSGAIIIGIGIAARWLDLHAGGSKHW
LSICNHELQSLNSSVLFYLQAILIGFSSLMVYLSTSHRTEKRELLLTHQLINWFIAGFSMVLPLFSANSILSRLTSIFLG
FAPSFLLLSIGYEAVFYAALALVLMAWILFENTILNLNIVNKSSASIENVDNH--LILGDDNRSLQLSDLRIPLIFMVLF
NVAFFGTGNFASIASFEISSVYRFITVFSPFLMAALLIFKLFIPFMLVICAFSAVTKLNRVPRLGCYFLVIVLSDVMTIH
FFFLVKNTGSWMEIGNSISHFGIVSAQVVFVLLLFALTNTFTKDI
>V_vin
TPIIHGMDPVTPRFKA-PAKRLVLLVADGLRADKFFEPDSDGNYRAPFLRSIIKEQGRWGVSHARPPTESRPGHVAIIAG
FYEDPSAVTKGWKANPVEFDSVFNRSRHTFAFGSPDIVPIFCSALPHSTWNSYPHEFEDFATDASFLDEWSFDQFQSLLN
SSNKDPKLKQLLLQDNLVIFLHLLGCDSNGHAHRPYSSIYLNNVKVVDRIAENVYNLVEDFFKDNQTAFIFTADHGMSDK
GSHGDGHPSNTDTPLVVWGAGVKHPRPMSESN--HSDCGFRFVDEHMHDTPTPIEWGLNDLERVDVNQADIAPLMSTLLG
SPCPVNSVGNLPLGYINMTEADEVEAVLANTKQVLNQFLRKSKIKQSNSLNFKPFKPLAHYSSVLDQIEDLISVKDYDAA
MRVAQNLKSLALEGLHYFQTYDWLMLMTVVTLGYIGWMVYLVLHVLQNYTSLPENM-FRKEQAVHLRNYTGKVYLCGYLL
IGVLCLLLFLEHSPPLYHAYTAMTVFLWTQIFSEYWFLKGLWRHLRRSKYDYIIKLLATCAVSIFILEFLVNSFTERKLY
TWCFLVVGVVASVFLFKSIPWRSGIPIFVWVACWFLSVFTLMPAEIPDNNQLVIASGIMIIMIGIAARILDMHTERNKYW
LCILSHDRQKHRFPMLFHLQALLVGLSSLMVSLSTSHRTQKQELLPAHQLINWSIAGFSMVLPLFSASGLLSRLTSIFLG
FAPTFLLLSIGYEAVFYGALALVLMAWMLFENTLLYLSKVKMSSASMKNMEGK--VILDNDDRCLQLFDVRIPLIFMVLF
NVAFFGTGNFASIASFEISSVYRFITIFSPFLMAALLIFKLFIPFMLVICVFSAITKLIQIPRLGCYFLVILFSDVMTIH
FFFLVRNTGSWMEIGNSISHFGIVSAQVVFVLLLFALTNIYTRDI
