# Supplementary material for: A genome resource for Acacia, Australia’s largest plant genus
Source: PLoS One. 2022 Oct 14;17(10):e0274267. doi: 10.1371/journal.pone.0274267 (PMC9565413; doi:10.1371/journal.pone.0274267)
Supplement: S4 File — (ZIP) [file pone.0274267.s004.zip › Supplementary_File_S4/OG0012649.aligned.fasta]

>A_pyc
EENVYSLCNKLCADRIADADGSDLFVVFISNEKKQIALWHQKASKRADGIVLWDYHVICIQRRRGGESP-LVWDLDSSLP
FPSPLASYVLETIRPSFQLFPDYNRLFRIVHAPVFLRCFASDRRHMKDPDGKWIAEPPLHEPIVA
>A_tri
EENVYFLCKELWKAKVADSEGRDLFVVFISNADRQVPFWCQKSGKGADGLVVWDYHVICVQRSGEDSDSIQVWDLDSKLP
FPVTLSRYINEAIRPLFPLNPKFRRLFRVVHAPIYLRSFASDRRHMKDNQGNWISSPPLYQPIIA
>A_coe
EENVYLLCKRLSTIGVSNKDGSDLFVVFISNDYKQVPLWHQKASKRADGLIIWDYHAICIQMNKEGKVPFQVWDLDSTLP
FPSPLAEYVSQAIQPSFQVYPEYQRYLRVVHAPIFLRKFASDRRHMKDSAENWISHPPAYEPIVA
>A_tha
EENVYLLCKTLCENGVAEATCSDLFVVFISNEKKQVPLWHQKASTRADGVVLWDYHVICVQRKKESDSEPLVWDLDSTLP
FPSPLASYVTETIQPSFQLFAEYQRFFRIVHAPLFFKHFASDRRHMKEPDGSWTAQPPPYEPIVA
>C_can
EENVYLLCKKLCTSGIADAEGSDLFVVFISNEKKQIPLWHQKASNRADGVVLWDYHVVCIQRRRG-DHP-LVWDLDSTLP
FPSSLGSYVSETIRPSFQLFDDFHRLFRIVHAPVFLRSFASDRRHMKDSDGNWTQEPPLHEPIVA
>C_fas
EENAYLLCKKLCTDGIAEADGSDLLVVFISNEKKQIALWHQKASKRADGVVLWDYHVICIQIKRGGDPP-LVWDLDSSLP
FPSPLASYVSETIRPSFQLFPDYYRLFRIVHAPLFLQYFASDRRHMKDSDGNWTAEPPPHEPIVA
>D_car
-----------------------------------IPLWNQKASQRAEGLTLWDYHVICVEKKEG-DSPLLVWDLDSTLQ
FPCPLASYVSEAIKPSIQLFSEFQ---RIVHAPIFLRSFASDRRHMKDSEGNWMYEPPEHDPIVA
>G_max
EENVYLLCKKLCNDGIANADGSDLFVAFISNEKKQIPLWNQKASKRADGVILWDYHVICIQIKQGAVPP-LVWDLDSTLP
FPSPLPSYVSETIRPSFQLFSDYNRLFRVVHAPLFLRCFASDRRHMKDSGGNWIEEPPQHEPIVA
>L_ang
EENVYLLCKKLCSDGIANPEGSDLFVVFISNEKKQIPLWHQKASKRADGIVLWDYHVICIKINQGGDTP-IVLDLDSSLP
FPSPLASYVSETIRPSFQLFSDYNRLFRVVHAPVFLRCFASDRRHMKDSDGNWNEEPPLHEPIVA
>M_gut
EENVYLLCKKLRENGIAKSDGSDLFAVFISNEKKQIPLWNQKASHRADGVVIWDYHVICVQKRKEKSLPHLVWDLDSTLP
FPSPLATYVAETIRPSFQLFSEFNRVFRIVHAPIFQKYFASDRRHMKDSEGNWNSPPPSYEVIVA
>M_acu
EENVYLLCKKLCEVGAADPMGADLFVVFISNEEKMVPLWHQKASIRNDGLVLWDYHVICIQSRRGKVFD-LVWDLDSSLP
FPSPINVYFSEAIQPMYSPNLVNSRLFRVVHAPLFLRCFASDRSHMKDDLGNWLALPPKYEPITS
>P_tri
EENVYFLLKKLCKDGVADADGSDLFVVFISNDKKQIPLWHQKASTRADGIILWDYHVICIQRKRDGNSH-LVWDLDSSLS
FPSPLASYVSETIRPSFQLFSEYQRSFRIVHAPIFLRFFASDRRHMKDSVGNWTAQPPAYEPIVA
>P_alb
EENVYLLCKKLCADGIADADGSDLFVVFISNEKRQIALWHQKASKRADGIVLWDYHVICIQRSRGGDSP-LVWDLDSSLL
FPSPLASYVLETIRPSFQLFPDYHRLFRVVHAPVFLRCFASDRRHMKDPDGKWIAEPPLHEPIVA
>S_tor
-----------------------------------IALWHQKASKRADGIVLWDYHVICIQ-KSGGDPP-LVWDLDSSLP
FPSPLASYVSETIRPSFQLFPDYLRLFRIVHAPIFLQCFASDRRHMRDSDGNWSAEPPQHEPIVA
>V_vin
EENVYMLCKKLGMIGMADAEGSDLFAVFISNEKKQVPLWHQKASKRADGIILWDYHVICIQIKKEGSSPPQVWDLDSSLP
FPSHLDHYMSDSFRPSFQLFSDYQRFFRIVHAPLFLHSFASDRRHMKNSDGNWISPPPAQDPIVA
