# Supplementary material for: A genome resource for Acacia, Australia’s largest plant genus
Source: PLoS One. 2022 Oct 14;17(10):e0274267. doi: 10.1371/journal.pone.0274267 (PMC9565413; doi:10.1371/journal.pone.0274267)
Supplement: S4 File — (ZIP) [file pone.0274267.s004.zip › Supplementary_File_S4/OG0012903.aligned.fasta]

>A_pyc
EKVDCLVIGAGVVGLAVARALALK-GREVLVVDSASTFGTATSSRNSEVIHAGIYYPRNSFKARFCVRGREMLYGYCSKH
DIPHKQTGKLIVASRSSEISKLNDIMNRGIQNGVDGLRMMDGSEAMRMEPELQCIKAILSPLSGIVDSHSFMLSLVGEAE
NNKATFSYNSTVIGGHLE--GDQICLHISETKSVEEWDGRSILNQDLVLLPKFVVNSAGLGAPILAKRFTALQSSGVVPS
AYFARGCYFTLSNTNIPPFKHLIYPIPEDGGLGVHVTLDLNGQVKFGPDVEWIDAPDDISSFLNKFDYSVPAKRAERFYP
EIRKYYPNLKDGSLEPGYSGIRPKLSGPHQPPIDFVIQGEEIHGVPGLVNLFGIESPGLTSSMAIADYISTRF
>A_tri
EKADCVVIGAGIVGIAVARALAQK-GRQVLVIEAASTFGTGTSSRNSEVIHAGIYYPTKSFKALFCVQGRELLYKYCSYH
EIPHKRIGKLIVATRDSEVPKLEALLKIGIENGVEGLKMIDGEEAMQMERELQCIKALWSPCTGIVDSHSLMLSMVGEAE
SYGTSFSYNTAVIGGHSD--NNGFHLHVVESKELEKFGGDHVLQPQLILSTNLVVNSAGLSALSLSRRFHGLR-HEITPA
SYYARGCYFTLSGIGKPPFNHLIYPLPEDGGIGVHVTLDMNGQVRFGPDVEWLKDVDDLSSFLNKFDYSVDANRAKRFYP
EIKKYYPNLKDGSLEPGYAGIRPKLCGPGKPPTDFLVQGEDVHGVPGLVNLFGIESPGLTSSMAIAEYVVSRF
>A_coe
EIVDCVVIGAGVVGIAVARELALR-GRDVLVIESAPTFGTGTSSRNSEVIHAGLYYPPNSLKAVFCVRGRRLLYNYCSSR
GVPHKQIGKLIVATGSADIQKLNVLLERGTENGVEGLRIMEGFEAMRMEPELQCLKALLSPSSGIVDTHSLMLSLLGEAE
NHGATFSYNTTVISGHLE--GDDIHIHVSETKNIEKCIGGCQPQPELTLIPNLVVNCAGLSAPYIAKRFNGID-NGVIPT
SYYARGSYFTLSNTMSYPFRHLIYPIPEDGGLGVHVTLELDGHVKFGPDVEWVGELDYISTFLNKFDYSVCANRAEKFYP
EIRRYYPNLKDGSLEPGYAGIRPKLSGPGKSPVDFVIQGEDIHGVRGLVNLFGIESPGLTSSMAIAEDIAFKF
>A_tha
ERVDTVVIGAGVVGLAVARELSLR-GREVLILDAASSFGTVTSSRNSEVVHAGIYYPPNSLKAKFCVRGRELLYKYCSEY
EIPHKKIGKLIVATGSSEIPKLDLLMHLGTQNRVSGLRMLEGFEAMRMEPQLRCVKALLSPESGILDTHSFMLSLVGEAQ
NNHATFSYNTVVLNGRVE--EKKMHLYVADTRFSES---RCEAEAQLELIPNLVVNSAGLGAQALAKRLHGLD-HRFVPS
SHYARGCYFTLSGIKAPPFNKLVYPIPEEGGLGVHVTVDLNGLVKFGPDVEWIECTDDTSSFLNKFDYRVNPQRSEKFYP
EIRKYYPDLKDGSLEPGYSGIRPKLSGPKQSPADFVIQGEETHGVPGLVNLFGIESPGLTSSLAIAEHIANKF
>C_can
EKVDCVVIGAGVVGIAVARALAIK-GREVLVIESAPTLGTGTSSRNSEVIHAGIYYPRNSFKAIFCVRGRNMLYEYCYRH
DIPHKQIGKLIVATQSSEIPKLNDIMNYGVQNGVNGLRMMDSLEAMRMEPELQCVKAILSPLTGIIDSHSLMMSLVGEAE
NHRTTFSYNSTVIGGHLE--GDQICLQISETKGLQEWNGSSILHPELVLIPNLLVNSAGLSAPALAKRFSGLH-RGVIPP
AYYSRGCYFTLSNTKVSPFKHLIYPIPEDGGIGVHVTLDLNGQVKFGPDVEWIDSIDDISSFQNKFDYSVSANRAERFYS
EIRKYYPNLKDGSLEPGYSGIRPKLSGPRQPPVDFVIQGEDIHGVPGLINLFGIESPGLTSSMAIAEYISTRF
>C_fas
EKVDCVVIGAGVVGIAVARALALN-GRHVFVIESAPTFGTVTSSRNSEVIHAGIYYPRHSFKAKFCVRGRDMLYEYCSEH
DIPHKQIGKLIVASRSSEIPKLNDIMNRGIQNGVDGLRMMDGSEAMRMEPELQCVKAILSPLSGIVDSHSFMLSLVGEAE
NNRATFSYNSTVIGGHLE--GNQICVHISETKSVEEWDGRSNLHPDLVLMPKIVVNSAGLSAPALAKRFSVLQSSGVVPS
AYYARGCYFTLSNTKVPPFRHLIYPVPEDGGLGVHVTLDLNGQVKFGPDVEWIDGIDDIANFLNKFDYSVSAKRGEKFYP
EIRKYYPNLKEGSLEPGYSGIRPKLSGPHQPPVDFVIQGEDIHGVPGLVNLFGIESPGLTSSMAIADYISTRF
>D_car
EKVDCVVIGAGVVGLAIAQQLSVNHGRDVLVVEAASTFGTGTSSRNSEVVHAGIYYPTNSLKARFCVSGRKMLYDYCKER
EIPYKKIGKLIVATRSSEIPKLNVLMDQGLQNGVDGLKMMEGNEAKRMEPELQCVKAILSSASGIVDTHSLMLSLLGEAE
SHGTTFSFNTTVTGGHLE--GNHIHLHISGTKDLENCDGRSSLHPDLMLIPRLVVNAAGLSAPLLAKRFSGIN-CGAIPG
SYYARGSYFTLTNIKAPPFKRLIYPIPEDGGLGVHVTLDLNGQVKFGPDVEWIDGIDDISSFLNKFNYSVCADRANQFYS
EIWKYYPDLKDGSLEPSYAGIRPKLSGPGHGSVDFVIQGEEIHGIPGLVNLFGIESPGITSSMAIAEHVAARF
>G_max
ERVECVVIGAGVVGIAVARALALK-GREVLVVESAPTFGTGTSSRNSEVIHAGIYYPLNSFKAIFCVRGREMLYEYCSKH
DIPHKQIGKLIVATRSSEIPKLNDILNCGIQNGVDGLKIVDGVEAMKMEPELQCVKAILSPLTGIVDSHSLMLSLVGEAE
NQGTTFTYNSTVIGGHLE--GSEICLHVTETDRLTEWKGTSILQPELLLIPKLVVNSTGLSSPVLAKRFNGPK-SGVVPP
AYYARGCYFTLSNTKNSPFRRLIYPIPEDGGIGVHVTIDLNGQVKFGPNVEWIDSVDDISSFQNKYDYSVNANRAERFYP
EIRKYYPNLKDGSLEPGYSGIRPKLSGPLQPPSDFVIQGEDIHGVPGLINLFGIESPGLTSSMAIAEFISTRF
>L_ang
EKVDCIVIGAGVVGIAVARALALK-GRDVLVIESAPTFGTCTSSRNSEVIHAGIYYPHNSFKALFCVRGREMLYEYCSEH
GIPHKQIGKLIVATRSSEIPKLNDIINRGIQNGVDSLRMMDGAEAMKMEPELQCVKAILSPLSGIVDSHSLMLSLVGEAE
NHRATFTYNSTVTGGHLE--GNHICLHISETKSIKEWNGTSILRPELVLMPKLVVNSAGLSAPILAKRFTGLQ-SRVVPP
AYYARGCYFTLSNTKATPFRHLIYPIPEDGGLGVHVTIDLNGQVKFGPDVEWIDGVDDSSSFLNKFDYSVRANRVERFYP
EIRKYYPNLKDESLEPGYSGIRPKLSGPGQPSVDFVIQGEDIHGVPGLINLYGIESPGLTSSMAIADFISTRF
>M_gut
EAADAVVIGAGVVGIAVARELAVKLGREVLVLDSGPTFGTGSSSRNSEVIHAGIYYPPNSLKALLCVKGRDLLYKYCKQH
EIPHKQIGKLIVATRSSEIPMLDSLMNRAMENGVGDLRMIDGREATKIEPELQCTRALLSPSSGIIDSHSFMLSLLGEAE
NNGATFSYNTTVIGGSYEEKDDTIQLYVSESESLGNWDKESPLKPDLILTPKLVVNSAGLGALALSRSFHGLN-SGNIPK
PYFARGSYFTLSNVKSPPFRHLIYPIPEDGGLGVHVTLDLDGRVRFGPDVEWIDGIDDVSSFLNLFEYSVPGDGANRFYP
EIRKYYPGLKNGSLDPGYSGIRAKISGPMQASADFMIQGEEIHGITGLINLFGIESPGLTSSMAIAEYVAANL
>M_acu
ETADVVVIGAGVVGIAVARELALR-GREVLVVEAASTFGTGTSSRNSEVIHAGIYYPPKSLKASLCVKGRKLLYKYCCER
GIPHRQTGKIIVATSFAEIPKLEHLLRSGKENGIEDLRLMEGFQSMQMEPELQCVKALLSPSSGIVDSHSFMLSLVGEAE
NSRTTFSYNTTVIGGHIE--DNFLHLHIYESK-------------------------------------------GILPT
AYYARGCYFTLSKTKT-PFSHLIYPLPEDGGLGVHVTLDLIGIVKFGPDVEWIDGVDDISCFTNRFNYCVSSDRSEKFYP
EIRKYFPNLKDGCLEPGYSGIRPKLSGPGKPPKDFVIQDEDIHGVPGLVNLLGIESPGLTSSLAIAQCIASKY
>P_tri
EKLDCVVIGAGVVGIAIARELASK-GREVLVLDSASTFGTGTSSRNSEVIHAGIYYPPDSLKALFCVRGRELLYRYCYEH
GVPCKQIGKLIVATGPLEISKLNELMNRGTQNGVDNLKMLEGFEAMKMEPELQCKKALLSPVSGIVDSHSLMLSLVGEAE
NNGTTFSYNSTVISGHLE--GNCLHLYIVESKDLENWNGDYPLHPELVLVPKLVVNSAGLSSLALAKRFHGLD-NGIIPP
GFFARGCYFTLSSTKVPPFEHLIYPIPEDGGLGVHVTLDLDGHLKFGPDVEWIDGIDDVSSFLNKYDYSVSASRAERFYP
EIRKYYPNLKDGSLQPGYSGIRPKISGPRQSPIDFVIQGEDIHGVPGLVNLFGIESPGLTASMAIAEHIASRF
>P_alb
EKVDCLVIGAGVVGLAVARALALK-GREVLVVESASTFGTATSSRNSEVIHAGIYYPRNSFKARFCVRGREMLYEYCSKN
DIPHKQTGKLIVASRSSEISKLNDIMNRGIQNGVDGLRMMDGSEAVRMEPELQCVKAILSPLSGIVDSHSFMLSLVGEAE
SNKATFSYNSTVIGGHLE--GDQICLHISETKSVEEWDGRSILEPNLVLIPTFIVNSAGLGAPALAKRFTALQSSGVVPT
AYYARGCYFTLSHTKAPPFKHLIYPIPEDGGLGVHVTLDLSGQVKFGPDVEWIDGVDDISSFLNKFDYSVPAKRAEKFYP
EIRKYYPNLKDGSLEPGYSGIRPKLSGPHQPPIDFVIQGR---------------------------------
>S_tor
EKLDCLVIGAGVVGIAIARALALN-GREVFVVESAPTFGTVTSSRNSEVIHAGIYYPPNSFKAKFCVRGREMLYEYCSKH
DIPHKQVGKLIVASRSSEIPKLNDIMNRGIQNGVDGLRMMDASEAMRMEPELQCVKAILSPLSGIVDSHSFMLSLVGEAE
NNRATFSYNSTVIGGHLE--GNQIFVHISETKNVEEWDGRSNLHPDLVLTPKLLVNSAGLSAPALAKRFTALQSSGVVPS
AYYARGCYFTLSNTKVPPFRHLIYPIPEDGGLGVHVTLDLNGQVKFGPDVEWIDGVDDISNFLNKFDYSVSAKRGEKFYP
EIRKYYPNLKDGSLDPGYSGIRPKLSGPHQPPVDFVIQGEEIHGVPGLVNLFGIESPGLTSSMAIAEYISTRF
>V_vin
ESVDCVVIGAGVVGIAVARELALK-GREVVVIEFASTFGTGTSSRNSEVIHAGIYYPRNSLKAIFCARGRELLYKYCSEH
EVPHKQIGKLIVATRSSEVPKLNDLMIRGNENGVDGLRMLEGFEAMEMEPELQCVRALLSPASGIVDTHSLMLSLVGEAE
NHRTTFCYNTAVIGGHLE--GDHICLHISESKDLENWDRRFPLHPEVILMAKLVVNSAGLSAPALAKRFDGLN-STVIPA
SHYARGCYFVLSKMKTPPFKHLIYPIPEDGGLGVHVTLDLDGQIKFGPDVEWINGADDISSFLNKFDYSVCAKRVERFYP
EIRKYYPNLKDDSLEPGYAGIRPKLSGAQQSAVDFVIQGEDIHGVPGLVNLFGIESPGLTSSMAIAEHIVARY
