# Supplementary material for: A genome resource for Acacia, Australia’s largest plant genus
Source: PLoS One. 2022 Oct 14;17(10):e0274267. doi: 10.1371/journal.pone.0274267 (PMC9565413; doi:10.1371/journal.pone.0274267)
Supplement: S4 File — (ZIP) [file pone.0274267.s004.zip › Supplementary_File_S4/OG0012853.aligned.fasta]

>A_pyc
NEKRERVVKASRDVTMNSKKVIFQVHRMSKYNKEEVLEKAEKDLAAVTNQHVSRLVKELQGTDFWKLRRAYSPGIQEYIE
AATFYNFCKTGSLLKLDEINSTLLPLSDPSFEPLQINVLDYLLGLADLTGELMRLAIGRISDGELEFAEKICRFVRDIYR
DLTLVVPIMDDSSDMKTKMDTMLQSVMKIEN-ACFGVHVRGSEYIPLLGSNDPNSFLVGLPDIEL
>A_tri
NEKRERVVKASRDVTMNSKKVIFQVHRISKHNKDEVLEKAAKDLEAVTDEYMLRLVRELHGSDFWKLRRAYSPAVQEYVE
AATLCEFCKTGNLLKLAEINRSLLRLSDPSLEPLQINILDYLLGVGDLTGELMRLAIGRISDGELAYAERICTFVRDIYR
KLTLVAPLMDDNSEMKKKMETMLQSVMKIEN-ACFSVHVRGSEFIPILGSSDPNFSFLGVSDMDL
>A_coe
NDKRERLVKASRDITINSKKVIFQVHRINKHNKDEVLEKAEKDLANVTNQYIARLLKELQGTDFWKLRRAYSPGVQEYIE
AATLCKFCTTGTLLTLVEINTNLLPLSDPSHEPFQINVLDYLLGVADLTGELMRLAIGRISDGELEYAEKICQFVRDIYR
ELTLVVPHMDDNFEMKKKMETMLQSVVKIEN-ACFSVHVRGSEYMPLLGSSEPNFSFLGVTDFEL
>A_tha
NEKRERVVKVSRDITMNSKKVIFQVHRLSKDNKEEVLEKAGKDLEAVRDQHFARLMKELQGTDFWKLRRAYSPGVQEYVE
AATFYKFCLSGTLCTLDEINTTLVPLSDPSLEPLQINILDYILGLADLTGELMRMAIGRISDGEIEFAQRICQFVRQIHR
ELMLVVPKMDDSYDMKSKMEVMLQSVIKIEN-ACFSVHVRGLEYIPLLGDNAPTSYLLGAADVE-
>C_can
NDKRERVVKASRDVTMNSKKVIFQVHRMSKYNKEEIVEKAEKDLTAVTDQYMSRLVKELQGTDFWKLRRAYSPGVQEYVE
AATFCNFCKTGTLLKLDEINATLLPLSDPSLEPLKINILDYLLGLADLTGELMRLAIGRISDGELEFAEKICRFVRDIYR
ELTLLVPDMDDSSDMKQKMDTMLQSVMKIENGTCFSVHVRGSEYIPLLGSNDPSSFLVGVPDFEL
>C_fas
NDKRERLVKASRDVTMNSKKVIFQVHRMSKYNKEEVLEKAEKDLAAVTDQHMSRLVKELQGTDFWKLRRAYSPGVQEYIE
AATFCNFCKTGDLLKLDEINSTLLPLSDPSVEPLQINILDYLLGLADLTGELMRMAIGRISDGELEFAQRICRFVRDIYR
ELTLVVPYMDDSSDMKIKMDTMLQSVMKIEN-ACFSVHVRGSEYIPLLGSDDPSSFLVGVPDIEL
>D_car
NDKRERVVKASRDITINSKKVIFEVHRISKHNKEKVLEKANKNLAAVVDQHISRLVKELNGTDFWKLRRAYSPGIQEYVE
AATFYNFCRTGSLLTLDEMNAALLPLSDPFSKPLKINVLDYLLGLADLTGELMRLAIVRLSDGELEFAGKICRFAQEIHR
HMTVLAPNMDGDTDMTFKMDTMLQSVMKIEN-ACYTVHVRGSENIPLLGSMDPSYPMM-LPDLE-
>G_max
NDKRERVVKASRDVTMNSKKVIFQVHRMSKYNKVEILEKAEKDLAAVTDQYMSRLVKELQGTDFWKLRRAYSPGIQEYVE
AATFYGFCKSGTLLKLDEINKTLLPLSDPSLDPLQINILDYILGVADLTGELMRLAIGRISDGELEFAEKICRFARDIYR
ELTLVVPHMDDSSDMKTKMDVMLQSVMKIEN-ACFGVHVRGSEYIPLLGSNDPSSFLVGVPDIEL
>L_ang
NDKRERVVKASRDITMNSKKVIFQVHRLSKYNKDEVLEKAEKDLAAVTDQYISRLVRELQGTDFWKLRRAYSPGIQEYVE
AATFCSFCKNGTLLKLDEINNTLLPLSDPSIQPLQINILDYLLGIADLTGELMRLAIGRISDGELEFAEKICRFARDIYR
ELTLVVPHMDASSDMKTKMDTMLQSVMKIEN-ACFSVRVRGSEYIPLLGSNDPSSFLVGVPDIEL
>M_gut
NDKRERVVKASRDITMNSKKVIFQVHRISKHNKDEVLEKAEKDLAAVMDQYISRLVKELQGTDFWKLRRAYSPGVQEYVE
AATLCNFCKTGALLNLDEINASLQTLSDPSVEPLQINVLDYLLGLADLTGELMRLAIGRISDGELEYAQKICTFVREIYR
ELLLIAPKMEDSSDMKSKMDTMLQSVMKIEN-ACFSVRVRGSEYIPFLGSEDTSFSWLGASNAE-
>M_acu
NDKRERVVKASRDVTMNSKKVIFQVHRMSKGNREDVLAKAENDLAAVTDQYMSKLVKELDGTDFWKLRRAYTFAVQEYVE
AATLCRFCKAGTLLNLAEINASLLSLSDESLEPLQINVLDYLLGLADLTGELMRLAIGRISDGEVEYAEKICRFVRDIYR
ELTLLVPLMDDNFEMKKKMDTMLQSLVKIEN-ACFSVHVRGSEYIPLLGSSDPNYSFLGLPDLES
>P_tri
NEKRERVVKASRDITMNSKKVIFQVHRISKDNRDEVLDKAEKDLAAVTEQYILKLVKELQGTDFWKLRRAYSPGVQEYVE
AATFCKFCRTGTLLNLDEINATLLPLSEPSVEPLQINVLDYLLGLADLTGELMRLAIGRISDGELEYAKKICQFVHDIYR
ELTLIVPYMDDSSDMKTKMDTMLQSVVKIEN-ACYGVHVRGSEYTPLLGASEPSSFLLGVSDVEL
>P_alb
NDKRERVVKASRDVTMNSKKVIFQVHRMSKYNKEEVLEKAEKDLAAVTDHHVSRLVKELQGTDFWKLRRAYSPGIQEYVE
AATFCNFCKNGSLLKLDEINSTLLPLSDPSLEPLQINILDYLLGLADLTGELMRLAIGRISDGELEFAEKICRFVRDIYR
DLTLVVPIMDDSYDMKTKMDTMLQSVMKIEN-ACFSVHVRGSEYIPLLGSNDPSSFLVGLPDIEL
>S_tor
---------------MNSKKVIFQVHRMSKYNKEEVLEKAEKDLAAVTDQHMSRLVKELQGTDFWKLRRAYSPGVQEYIE
AATFCNFCKTGSLLKLDEINSTLLPLSDSSLEPLQINILDYLLGLADLTGELMRLAIGRISDGELEFAEKICRFVRDIYR
ELTLVVPVMDDSSDMKTKMDTMLQSVMKIEN-ACFSVHVRGSEYIPLLGSNDPSSFLVGVPDIEL
>V_vin
NEKRERVVKASRDITINSKKVIFQVHRISKNNKDEVLDKAVKDLASVTEQHVSRLVKELQGTDFWKLRRAYSPGVQEYVE
AATLCNFCKNGTLLILDEINATLLPLSDPSHQPLQINILDYLLGLADLTGELMRLAIGRISDGELEYAEKICGFVRDIYR
ELTLLAPHMDDNTDMKTKMDTMLQSVMKIEN-ACFSVHVRGSEYVQLPGSSDPSYLLLGMPDHEI
