# Supplementary material for: A genome resource for Acacia, Australia’s largest plant genus
Source: PLoS One. 2022 Oct 14;17(10):e0274267. doi: 10.1371/journal.pone.0274267 (PMC9565413; doi:10.1371/journal.pone.0274267)
Supplement: S4 File — (ZIP) [file pone.0274267.s004.zip › Supplementary_File_S4/OG0012568.aligned.fasta]

>A_pyc
RKSKNIDALVRGNLVVKTQSLLPRVLSVTKGAVVCRKPFKPPLTRRLCARKRF-VPWGSTR-PVLVLPPGIEPLVLWQPE
GFEEEGRNLTPIAVDPLLVRFLRPHQREGVQFMFECVSGLLSTANIHGCILADDMGLGKTLQSITLLYTLLCQGFDGNPM
VRKVIIVTPTSLVSNWEAEIKKWVGERVRLVAMCESTRDDVISGIDNFTSPRSSLQVLIVSYETFRMHSSKFGQSDSCDL
LICDEAHRLKNDQTITNRALATLSCKRRVLLSGTPLQNDLAEFFAMVNFTNPGILGDITHFRRYFEGPIIRGREPTASSD
EKKLGADRSAELSAKVNQFILRRTNALLSNHLPPKIVEVVCCKLTQLQSDLYKYFIQSKNVKRAIIEDVKRSRILAYITV
LKKLCNHPKLIYDTIRSGSPGTSGFEDCIRFFPPGMLSGRSGSWTGGDGGWIELSGKMHVLARLLAQIRQRTNDRIVLVS
NYTQTLDLFAQLCRERRYPFLRLDGATSISKRQKLVNHFNDQSKDEFAFLLSSKAGGCGLNLIGGNRLVLFDPDWNPAND
KQAAARVWRDGQKKRVYIYRFLSAGTIEEKVFQRQMSKEGLQKVIQQEQTDNLETLGNF-STEVLRDLFSFHESVKSEIH
ERMHCTRCDIGGFAKLVGCIHKLKKSEKQVGTPLEEDLGSWGHHFFPTTVPDAILQASAGDEVTFVFTNQVDGKLTPIDS
>P_alb
RKSKNIDALVRGNLVVKTQSLLPRVLSVTQGAAVCRKPFKPPLTRRLCARKRF-VPWGSTR-PVLVLPPGIEPLVLWQPE
GYEDEGRNLTPIAVDPLLVRFLRPHQREGVQFMFECVSGLLSTANIHGCILADDMGLGKTLQSITLLYTLLCQGFDGKPM
VRKAIIVTPTSLVSNWEAEIRKWIGERVRLVALCESTRDDVISGIDNFTSPHSSLQVLIASYETFRMHSSKFGHSDSCDL
LICDEAHRLKNDQTITNRALAALSCKRRVLLSGTPLQNDLEEFFAMVNFTNPGILGDITHFRRYFEGPIICGREPTASAD
EKKLGADRSAELSGKVNQFILRRTNALLSNHLPPKIVEVVCCRLTPLQSDLYKYFIQSKNVKRAIVEDVKQSKILAYITA
LKKLCNHPKLIYDTIRSGSPGTSGFEDCIRFFPPEMLSGRSGSWTGGDGAWIELSGKMHVLARLLAQIRQRTNDRIVLVS
NYTQTLDLFAQLCRERRYPHLRLDGATSISKRQKLVNRFNDQSKDEFVFLLSSKAGGCGLNLIGGNRLVLFDPDWNPAND
KQAAARVWRDGQKKRVYIYRFLSAGTIEEKVYQRQMSKEGLQKVIQQEQTDNLETPGNF-STEVLRDLFSFHECVKSEIH
ERMHCSRCDIGGFAKFAGCMHKLKKSEKQVGIPLEEDLGSWGHHFFSTTVPDTILQASAGDEVTFVFTNQVDGKLTPIDS
>C_fas
RKSQNVDALVRGNLVVKTQSLLPRVLSVTEGAAICRKPFKPPLTRRLGARKRF-VPWGSNR-PVLVLPTGIDPLVLWQPE
DCEDGACNLTPIEVDSLLVRFLRPHQREGVQFMFECVSGLSSAANIHGCILADDMGLGKTLQSITLLYTLLCQGFDGKPM
VRKAIIVTPTSLVSNWEAEIKKWIGERVKLVALCESTREDVISGIDNFTSPCSSLQVLIVSYETFRMHSSKFSRSDSCDL
LICDEAHRLKNDQTITNRALAALSCKRRILLSGTPLQNDLEEFFAMVNFTNPGILGDIAHFRRYFEAPIICGREPTATTE
EKKLGAERSAELSANVNRFILRRTNALLSNHLPPQIVEVVCCKLTPLQSDLYKHFIQSKNVKRAIIEEAKRSKILAYITA
LKKLCNHPKLIYDTIRSGSPGTSGFEDCIRFFPPEMLSGRSGSWSGGHGAWVELSGKMHVLARLLAQLRQRTNDRIVLVS
NYTQTLDLFGQLCRERRYPHLRLDGATSISKRQKLVNRFNDQSKDEFVFLLSSKAGGCGLNLIGGNRLVLFDPDWNPAND
KQAAARVWRDGQKKRVYIYRFLSAGTIEEKVYQRQMSKEGLQKVIQQEQTDNLEAQGNLLSTEELRDLFTYHESTKSEIH
EKMQCTRCDIGGFAETAGCLQKLRRSEKQVGTPLEEDLGSWGHHFFPESVPDAILQASAGDEVSFVFTNQVDGKLAPIDS
>S_tor
RKSKNVDALVRGNLVVKTQSLLPRVLSVTAGAAICRKPFKPPLTRRLWARKKF-VPWGSNR-PVLVLPPGIDPLVLWQPE
DYEDGGHNLTPIEVDPLLVHFLRPHQREGVQFMFECVSGLCTTADIHGCILADDMGLGKTLQSITLLYTLLCQGFDGKPM
VKKAIIVTPTSLVSNWEAEIKKWVGERIQLVALCESTRDDVICGIDNFTSPHSSVRVLIVSYETFRMHSSKFSHSDSCDL
LICDEAHRLKNDQTITNRALAALSCKRRVLLSGTPLQNDLEEFFAMVNFTNPGILGDIAHFRRYFEAPIIGGREPTATAQ
EKKLGAERSAELSAKVN-----------------QIVEVVCCKLTPLQSDLYKHFIQSKNVKRAIVEEVKQSKILAYITA
LKKLCNHPKLIYDTIRSGSPGTSGFEDCIRFFPSEMLSGRSGSWNGGGGAWVELSGKMHVLARLLAQLRQKTNDRIVLVS
NYTQTLDLFAQLCRERRYPHLRLDGNTSINKRQKLVNHFNDQSKDQFVFLLSSKAGGCGLNLIGGNRLVLFDPDWNPAND
KQAAARVWRDGQKKRVYIYRFLSAGTIEEKVYQRQMSKEGLQKVIQQEQTDNIVAQGNFLSTEELRDLFTYHESVNSEIH
EKMQCARCDIGGFAEISGCLQKLKRSEKQVGTPLEEDLRSWGHHFFPTSVPDAILQASAGDEVTFVFTNQVNGKLVPIDS
>C_can
RKSQNVDALTSGNLIVKRQSLLPRVLSVTERAAVCRKPFKPPLARRLWARKKF-VPWGSSK-PVLVLPPGIDPLVLWQPE
DCEDGAPNLAPIAVDPLLVHFLRPHQREGVQFMFECVSGLCSTANIHGCILADDMGLGKTLQSITLLYTLLCQGFDGKPM
VKKAVIVTPTSLVSNWEAEIMKWVGERIQLIALCESTRDDVVSGIDNFSSPHSSIQVLIVSYETFRMHSSKFSHSESCDL
LICDEAHRLKNDQTITNRALAALSCKRRILLSGTPLQNDLEEFFAMVNFTNPGILGDVAHFRRYYQAPIICGREPTVTAE
EKKLGAERSAELSGKVNQFILRRTNALLSNHLPPKIVEVVCCKLTPLQSDLYKHFIQSKNVKQVISEEVKQSKILAYITA
LKKLCNHPKLIYDTIRSGSPGTTGFENCIRFFPPEILSGRSGSWTGGNGAWVELSGKMHVLARLLAHLRQRTNDRIVLVS
NYTQTLDLFAQLCRERRYPHLRLDGATSISKRQKLVNRFNDPSKDEFVFLLSSKAGGCGLNLIGGNRLVLFDPDWNPAND
KQAAARVWRDGQKKRVYIYRFLSAGTIEEKVYQRQMSKEGLQKVIQKEQTDSLVTQGNFLSTEDLRDLFTFHENLKSDIH
EKMRCTRCDIGGFAEIAGCLRKLKISEMQVGTPLEEDLGSWGHHFFPSSVPDAILQASAGDEVTFVFTNQVNGKLVPVES
>G_max
RKSQNVDALLRGNLVVKRQSLLPRLLSVSQGAAVCRKPFKPPLTRKLSARKRF-VPWGSSS-PIPILPPGIDPLVLWHPQ
DSEDANANFTTITVDPLLVRYLRPHQREGVQFMFDCVSGLSTTPNIHGCILADDMGLGKTLQSITLLYTLLSQGFDGKPM
VRKAIIVTPTSLVSNWEAEIKKWVGERVPLVALCESTREDVISGIDNFTSPKSNLQVLIVSYETFRMHSSKFSSTDSCDL
LICDEAHRLKNDQTITNRALAALPCKRRILLSGTPLQNDLEEFFAMVNFTNPGILGDIAHFRRYYEAPIICGREPAATAE
EKKLGAEQSAELSVNVNRFILRRTNALLSNHLPPKIVEVVCCKLTPLQSELYKHFIQSKNVKRAITEELKQSKILAYITA
LKKLCNHPKLIYDTIRSGSPGTSGFEDCIRFFPPEMLSGRSGSWTGGHGAWVELSGKMHVLARLLAHLRQRTNDRIVLVS
NYTQTLDLFAQLCRERRYPHLRLDGSTSISKRQKLVNCFNDPSKDEFVFLLSSKAGGCGLNLIGGNRLVLFDPDWNPAND
KQAAARVWRDGQKKRVYIYRFLSAGTIEEKVYQRQMSKEGLQKVIQQEQTDSLVAQGNLLSTENLRDLFTFHENIKSEIH
ENMQCSRCDIGGFAEIAGCLQNLKRSEKQVGSPLEEDLGSWGHHFFPTSVPDAILQASAGDEVTFVFTNQVNGRLVPVES
>L_ang
RKSQNVDALLSGKLIVKRQSLVPQVLSVP----LCRKPFKPPLSRRLSLRKRF-VPWRQQQDSVLLLPPGIDPLILWDPP
----QGHDHQPISVHPLLVRFLRPHQREGVQFMFDCVSGLHSSANIHGCILADDMGLGKTLQSITLLYTLLSQGFDGNPM
VRRAIIVTPTSLVTNWEAEINKWLGSRIHLVALCESTREDVISGIQNFTSTRTILQVLIVSYETFRMHSSMFSSTDSCDL
LICDEAHRLKNDQTITNRALAALPCKRRILLSGTPLQNDLAEFFAMVNFSNPGILGDIAHFRRYYEAPIICGREPTATAE
EKKLGVGRSTELSIKVNQFILRRTNALLSNHLPPKIIEVVCCKLSPLQSELYKHFIQSKNVKRAITEEVKQSKILAYITA
LKKLCNHPKLIYDTIRSGSPGTSGFEDCIRFFPPEMLSGRSGSWTGGNGAWVELSGKMHVLGRLLAHLRQRTNDRIVLVS
NYTQTLDLFAQLCREQRYPHLRLDGTTSISKRQKLVNCFNDPSKDEFVFLLSSKAGGCGLNLIGGNRLVLFDPDWNPAND
KQAAARVWRDGQKKRVYVYRFLTAGTIEEKVYQRQMSKEGLQKVIQQQQTDSIAAQGNLLSTEDLRDLFTFHESIKSEIH
EKMRCTRCDIGGFAGIAGCLEKLKRSEKQVGCPLEEDLGSWGHHFVPTSVPDAILQASAGDEVTFIFTNQINGKLVPIES
>P_tri
RKSKNVDDLLRGNLVVRRQSLLPRVLSVTEGAAICRKPFKPPLARRLWARKRF-VPWGSSR-PVLVLPPGIDPLVLWQPE
ESEDGVGNLMPIVVDPLLVRFLRPHQREGVQFMFECVSGFYSTANINGCILADDMGLGKTLQSITLLYTLLGQGFDGKPM
VKKIIIATPTSLVSNWEAEIKKWVGERVKLIALCESTREDVISGIDSFTNPSSPFQVLIVSYETFRMHSSKFSNSESCDL
LICDEAHRLKNDQTITNRALASLSCKRRILLSGTPMQNDLEEFFAMVNFTNPGVLGDAAYFRRYYETPIICGREPTATEE
EKKLGAERSGELSVKVNQFILRRTNALLSNHLPPKIVEVVCCKLTPLQAELYNHFIHSKNVKRAITEEAKKSKILAYITA
LKKLCNHPKLIFDTIKNGSPGISGFEDCMRFFPPGMFSGRSGSWTGGDGTWVELSGKMHVLARLLAHLRLRTDDRIVLVS
NYTQTLDLFAQLCRERRYPHIRLDGTTSISKRQKLVNRFNDPSKEEFVFLLSSKAGGCGLNLIGGNRLVLFDPDWNPAND
KQAAARVWRDGQKKRVYIYRFLSTGTIEEKVYQRQMSKEGLQKIIQHEQNDSLAAQENCLSTEDLRDLFTFQENVRSEIH
VKMNCARCDIGGFAAIAGCLDKLKSSEKQVGTPLEEDLGSWGHHFHSTSVPDTILQASAGDEVSFVFTNQVDGKLVPIES
>A_coe
RKSQNVNALIRGNIEVKRQPLIHRVLTVAEGAAVARKPFKPPLIRRL-SRKRFVVPWGSNR-PALILPPGIEPLVLWQPD
ELGDECGNSTPIVVDPLLVRFLRPHQREGVQFMFDCVSGLVSSSGISGCILADDMGLGKTLQSITLLYTLLREGFDGEPM
VKKAIIVTPTSLVSNWESEIKKWVGDRVQLVALCESTRDDVISGIDSFIRPRSPYKVLIVSYETFRLHSSKFDKSGSCDL
LICDEAHRLKNDQTLTNRALAALSCKRRILLSGTPMQNDLEEFFAMVNFTNPGILGDAAYFRRYYETPIIIGREPTATKE
ERKLGSERSGELSGKVNQFILRRTNALLSNHLPPKIVEVVCCKLTPLQAQLYNHFIHSKNVKKVIAEEIKQSKILAYITA
LKKLCNHPKLIYDTIKSGSPGTSGFEDCIRFFPPEMFSGRSGAWTGGDGFWVELSGKMHVLARLLAQLRHKTDDRIVLVS
NYTQTLDLFAQLCRERRYPFLRLDGTTSISKRQKLVNSFNDPSKDEFVFLLSSKAGGCGLNLIGGNRLVLFDPDWNPAND
KQAAARVWRDGQKKRVYIYRFLSTGTIEEKVYQRQMSKEGLQKVIQQEQKENNNAQGNLLSTEDLRDLFTFHENSRSEIH
ENMNCNRCDIGGFAATCGCLHKLKSSEKQLGSPLEEDLGSWGHHFSSTSVPDAILQASAGDEVTFVFTNQVDGKLVPVES
>V_vin
RKSQNVDALLRGNLVLRRQSLLPRVLSVTDGAAVARKPFKPPLVHRLWARKRF-VPWGSSR-PALVLPAGIDPLVLWHPE
ESEEQADNLMPIVVDPLLVRFLRPHQREGVQFMFDCVSGLSSTANISGCILADDMGLGKTLQSITLLYTLLRQGFDGKAM
VKKAIIVTPTSLVSNWEAEIKKWVGERVQLVALCESTRDDVVFGIDSFTSPHSPLQVLIVSYETFRMHSSKFSHSGSCDL
LICDEAHRLKNDQTLTNRALAALACKRRVLLSGTPMQNDLEEFFAMVNFTNPGILGDATYFRRYYETPIICGREPTAAEE
EKKLGAERSAELSSTVNQFILRRTNALLSNHLPPKIVEVVCCRLSPLQSELYNHFIHSKNVKKVINEEMKQSKILAYITA
LKKLCNHPKLIYDTVKSGNQGTSGFEDCMRFFPPEMFSGRSGAWTGGEGIWVELSGKMHVLARLLAHLRQKTDDRIVLVS
NYTQTLDLFAQLCRERRYPYLRLDGTTSINKRQKLVNRFSDPLKDEFVFLLSSKAGGCGLNLIGGNRLVLFDPDWNPAND
KQAAARVWRDGQKKRVYIYRFLSTGTIEEKVFQRQMSKEGLQKVIQQEQKDSLKTQGNFLSTEDLRDLFSFHENVRSEIH
EKMNCNRCDIGGFAGITGCLHKLKRSEKQVGTALEEDLGSWGHHFFSTSVPDAIFQASAGDEVTFVFTNQVDGKLVPVES
>M_acu
RKSQNVAALVRGNILVRRQPLIPRILCVSDGAAVARKPFKPPLTRRLWVRKRF-VPWCSSR-TPLVLPPGIEPLVLWLPE
GADEANDCVSRIEVDPLLVRYLRPHQREGVQFMFECVSGLSGSDGISGCILADDMGLGKTLQSITLLYTLLRQGFDGQPM
VKRAMIVTPTSLVSNWEAEINKWIGGKVQLLSLCESTRADVLSGIENFLRPCSPFQVLIISYETFRMHSSKFEKGGSCDL
LICDEAHRLKNDQTLTNRALASLPCKRRILLSGTPMQNDLEEFFAMVDFTNPGVLGDATYFRKYYEIPVVSGREPTATLE
ERKLGIERSAELSVKVNQFILRRTNTLLSNHLPPKIIEVVCCKLTPLQLELYNHFVQSKNVKHVIAEEMKQSKILAYITA
LKKLCNHPKLIYDSIKSGSSGTSGFDDCIRFFPTELFSGRSGSWTGGGGIWVELSGKMHVLARLLGQLRKNTDDRVVLVS
NYTQTLDLFAQLCRERRYPFLRLDGTTSIGKRQKLVNRFNDPSKDEFLFLLSSKAGGCGLNLIGGNRLVLFDPDWNPAND
KQAAARVWRDGQKKRVYIYRFLTTGTIEEKVYQRQMSKEGLQKVIQKEQANSQMPQGSHLSKEDLRDLFTFHENVRSEIH
ENMNCARCDIGGFAEIAGCLQNLTSSQRQLGTPSEEDLGSWGHHSNPATVPDLILQSAAGDEVTFVFTNQVDGKLVPVES
>A_tha
RKSKNVKDLLRGNLVVQRQPLLPRVLSVSDGAAVCRKPFKPPLSRRLSARKRF-VPWGSST-PVVVLPPDIEPLVLWQSE
--EDGMSNVTTIMVHSVLVKFLRPHQREGVQFMFDCVSGLHGSANINGCILADDMGLGKTLQSITLLYTLLCQGFDGTPM
VKKAIIVTPTSLVSNWEAEIKKWVGDRIQLIALCESTRDDVLSGIDSFTRPRSALQVLIISYETFRMHSSKFCQSESCDL
LICDEAHRLKNDQTLTNRALASLTCKRRVLLSGTPMQNDLEEFFAMVNFTNPGSLGDAAHFRHYYEAPIICGREPTATEE
EKNLAADRSAELSSKVNQFILRRTNALLSNHLPPKIIEVVCCKMTTLQSTLYNHFISSKNLKRALADNAKQTKVLAYITA
LKKLCNHPKLIYDTIKSGNPGTVGFENCLEFFPAEMFSGRSGAWTGGDGAWVELSGKMHVLSRLLANLRRKTDDRIVLVS
NYTQTLDLFAQLCRERRYPFLRLDGSTTISKRQKLVNRLNDPTKDEFAFLLSSKAGGCGLNLIGANRLVLFDPDWNPAND
KQAAARVWRDGQKKRVYVYRFLSTGTIEEKVYQRQMSKEGLQKVIQHEQTDNSTRQGNLLSTEDLRDLFSFHGDVRSEIH
EKMSCSRCDIGGFAKDAGCFNLLKNSERQVGTPLEEDLGSWGHHFTSKSVPDAILQASAGDEVTFVFTNQVDGKLVPIES
>D_car
RKSQNVDALVRGNLVVKRQSLLPRVLSVTDRAAAGRQPFQPPLAQRLWARKRF-VPWGSSR-PVLVLPPGIEPLVLWQPE
ECE-GGDNDSKITVDSLLVKFLRPHQREGVQFMFECVSGLYSAANIHGCILADDMGLGKTLQSITLLYTLLRQGFDKKPM
VKKAVIVTPTSLVSNWEAEIMKWVGERVRLVALCESTRDDVVSSINSFTSPRSNLQVLIVSYETFRMHSSKFDGSGSCDL
LICDEAHRLKNGQTLTNRALAAVPCKRRILLSGTPMQNDLEEFYAMVNFTNPGILGDASYFRRYYQTPIICGREPSATED
DKTLGIERSAELSAKVNQFILRRTNALLSNHLPPKIVEVVCCRLTPLQVELYNHFIHSKNVKQVLNEEPKQAKILACITA
LKKLCNHPKLIYDTIRSGSPGTSGFEDCMRFFPPELFSGRSGTWSAGDGIWVELSGKMHVLARLLAQLRQETDDRIVLVS
NYTQ----------------------------------------DEFAFLLSSKAGGCGLNLIGGNRLVLFDPDWNPAND
KQAAARVWRDGQKKRVYIYRFLSTGTIEEKVYQRQMSKEGLQKVIQKEQAE-IKNQGNFLSTEDLRDL--------SEIH
EKMNCVRCDIGGFAGITGCLHKLKSSERQIGTPLEEDLGSWGHHFNPTSVPDAILQASAGNEVTFVFTNQVSGKLVPVEP
>M_gut
RKSQNVAALVRGNLEVKRQSLFPRVYSVIDGDATSRKPFKPPLVRRLCARKRF-VPWGSNK-PVLVLPPGIEPLVLWQVE
ESKEGDNDFASVIVDPLLVKFLRPHQREGVQFMFDCVSGALSAANINGCILADDMGLGKTLQSITLLYTLLRQGFDGKPM
VKKAIIVTPTSLVSNWEAEINKWVGERVKLVALCESTREDVVSGIDSFISSRSRVQVLIVSYETFRMHSSKFSGSGSCDL
LICDEAHRLKNDQTLTNRALAALSCKRRILLSGTPMQNDLEEFYAMVNFTNPGILGDATYFRRYYEMPIVCGREPTASEE
EKRLGSERSMELSAKVNQFILRRTNALLSNHLPPKIVEVVCCKLTPLQSELYNYFIHSKNVKRAISEEAKQAKILAYITA
LKKLCNHPKLIYDTIKSGSPGISGFEDCLRFFPQEMFSGRSGSWTGGDGVWVELSGKMHVLARLLAQLRQKTDDRIVLVS
NYTQTLDLFAQLCRERRYPFLRLDGTTSISKRQKLVNQFNDPSKDEFAFLLSSKAGGCGLNLIGGNRLVLFDPDWNPAND
KQAAARVWRDGQKKRVYIYRFLSTGTIEEKVYQRQMSKEGLQQVIQREHVDS--EKGNHLSTEDLRDLFSFDESMSSEIH
EKMCCNRCDIGGFAGLAGCFNNLKSHEKQVGTPKEEDLASWGHHHSPSSVPDCILQASAGDEVSFVFTNQIGGKLVPIES
>A_tri
RKMQNIDALLRGNLIVRRQSLLPS-LSISDGAATARKPFKPPLFRRLWARKRF-VPWGSSR-PALVLPPGIEPLVLWQPG
ESEMDRDNLTPIVVDPLLVRFLRPHQREGVQFMFECVLGLSKAAGISGCILADDMGLGKTLQSITLLYTLLRQGFDGKAI
AKRAMIVTPTSLVSNWESEIVKWLEGRVPLIALCETARADVVSGIDSFLSPHSPSQVLIISYETFRMHSSKFCKTGCCDL
LICDEAHRLKNENTLTNRALASLPCSRRILLSGTPMQNDLEEFFSMVNFTNPGILGDATTFRRYYEAPIVCGREPNATDE
ERKLGFERSSELSAKVNQFILRRTNTLLSNHLPPKMVEVVCCKLTPLQTDLYRHFIQSKNVKQAIAEEMRQSKILAYITA
LKKLCNHPKLIYDTIRSGNSGTSGFENCLQFFPSELFSSRSGSWTGGDGIWVELSGKMHVLARLLAHLRKLTDDRIVLVS
NYTQTLDLFAQLCRERKYPFLRLDGTTSVSKRQKLVNKFNDSSQDEFVFLLSSKAGGCGLNLIGGNRLVLFDPDWNPAND
KQAAARVWRDGQKKRVFIYRFLTTGTIEEKVYQRQMSKEGLQKVIQQDQNDNVKAEVNFLSMEDLRDLFTLHDDVRSEIH
ERMNCNRCDIGCFAEIAGCLHKLRSWEKQLGSPNEEDLLSWGHHCLPTTVPDPILQASAGEEVTFVFTNQVNGKLVPVES
