# Supplementary material for: A genome resource for Acacia, Australia’s largest plant genus
Source: PLoS One. 2022 Oct 14;17(10):e0274267. doi: 10.1371/journal.pone.0274267 (PMC9565413; doi:10.1371/journal.pone.0274267)
Supplement: S4 File — (ZIP) [file pone.0274267.s004.zip › Supplementary_File_S4/OG0012734.aligned.fasta]

>A_pyc
SWGRGASGQLGGGS---EEIRLYPSPVANLLVP-KTSFFLSQ-TPGKLVGISCGLFHSSLIVDGTLWIWGKGDGGRLGLG
HETSMFVPTLNPHID--SLRCIALGGLHSVALISSGDVFTWGYGGFGALGHSVYHRELLPRLVKGSWEGTIQHIATSGTH
TAAVTESGELYMWGRDEGDGRLGLGPGRGPDHAGGLSIPSKVKELPFPIAAVCCGGFFTMALTEEGRLWNWGANSNYELG
RGDTIGGWKPKPIPSLENVKIVQTASGGYHSLALTDDGKVLSWGHGRHGQLGHGSLQNEKIPTVVESLAHEHIIHISCGG
SSSAAVTDEGKLYMWGNASDSQLGVPGLPDVQPFPVEVNFLMEDDGLGPHKVLSVSIGASHAM
>A_tri
SWGRGSAGQLGGGI---EEIRYYPTPVAFLNLP--TDFSLAP-VSGRLAGVSCGLFHSGLLVEGKLWVWGKGDGGRLGLG
SEMSAYVPMLNPHLE--SLRMVALGGLHSTALTMEGRVFTWGYGGFGALGHSVYHRELSPRQVENAWSGKICHLATSGTH
TAAISDAGELYTWGRDEGEGRLGLGTGGGPDE-GALGTPSRVDALPVPVAAVTCGGFFTMALTTDGQLWSWGGNSNFELG
RGNNINDWRPQPVPSLDGVRIIQIASGGFHSMALTDDGKVLTWGHGRHGQLGHGSIQNQKVPVVVEALADEKLIYVACGG
SSSAAITESGKLYMWGNSKDCQLGVPGLPEVQTLPVEVKFVVDDEKLGPPHVLLVAIGASHAM
>A_coe
SWGRGASGQLGGGI---EENRLYPTSVASLLLP--SSFRLSP-TPGVLTSISCGLFHSSLLVNGKFWIWGKGDGGRLGFG
HENPAFFPTLNPHLI--SVRSIALGGIHSVALTDDGEVFSWGYGGFGALGHSVYTRELLPRKVKEAWNGKICQIATSGTH
TAAVTDSGEIYMWGRDEGDGRLGLGPGRGPNEGGGLSIPSKVKSLPVPVAAVSCGGFFTMALSREGQLWNWGANSNYELG
RGDKVGGWKPQPIPSLQDVRISQVASGGFHSLALTDEGKILSWGHGGHGQLGHSSIQNLKVPSVIEALAEECIVYIACGG
SSSAAISDKGKLYMWGNAKDFQLGVPGLPEVQPLPVEVKFLNEDDGLASHHVLSIAIGASHAM
>A_tha
SWGRGASGQLGGGI---EEIRMYPSPVANLLFRSDQSFSLAQ-TPGRIIGISCGLFHSGLTIDGDLWIWGKGDGGRLGFG
QENSVFVPNLNPLFEEHSIRCIALGGLHSVALTHQGDVFTWGYGGFGALGHKVYTRELVPRRVDDSWDCKISAIATSGTH
TAAITESGELYMWGREEGDGRLGLGPGRGPNEGGGLSVPSKVKALTVPVASVSCGGFFTMALTKEGQLWNWGANSNYELG
RGDNLGGWEPMPVPSLEGVRITQIACGGYHSLALTEEGKVLSWGHGGHGQLGSSSLRNQKVPTEIEALADKKIVFIASGG
SSSAAITDGGELWMWGNAKDFQLGVPGLPEIQTTPVEVNFLTEEDECQPHKVISISIGASHAL
>C_can
SWGRGASGQLGGGI---EEIRLYPSPVANLLVH-KTSFSLSP-IPGQLVGISCGLFHSSLLVNGSLWIWGKGDGGRLGLG
HENPVFVPTLNPHLG--SVRCVALGGLHSVALTSTGEVFTWGYGGFGALGHSVYHRELFPRLVRGSWDGNIRHIATSGTH
TAAVTESGELYIWGRDEGDGRLGLGPGRGPDHAGGLSVPSKVKELPVPVASVSCGGFFTMALTEDGQVWNWGANSNYELG
RGDRNGGWKPKPIPSLEDVRIIQIASGGYHSLALTDDGKVLSWGHGGHGQLGHASIQNQKIPAVIEALAHEHIIYVSCGG
SSSAAVTDKGTLYMWGNSKDSQLGVPGLPEVQPCPVEVNFLMEDDGLGPHRVLSIAIGGSHAV
>C_fas
SWGRGASGQLGGGI---EEIRLYPSPVANLLLP-KHSFTLSQ-TPGQILGISCGLFHSSLIVDGTLWIWGKGDGGRLGLG
HENPMFVPTLNHHID--HVRCVALGGLHSVSLTSA---VCRGYGGFGALGHSVYHRELLPRLVRGSWEGTIRHIATSGTH
TAAVTGLGELYMWGREEGDGRLGLGPGRGPDHAGGLSIPSKVKALPFPIAAVSCGGFFTMALTEDGQLWNWGANSNYELG
RGDRVGGWKPKPIPSLEDVRIIQIASGGYHSLALTDDGKVLSWGHGGHGQLGHGSIQNQSIPTVIETLSHEHIIHISCGG
SSSAAVTEEGKLYMWGNSQDSQLGVPGLPEVQPCPVEVKFLTEDDGLGPYKVLSVSIGASHAM
>D_car
SWGRGSSGQLGCGTSTSDQIKLYPSPIPTLSLP--PSSRLSSSISGRLVGISCGLFHSAVTVEGQCWIWGKGDGGRLGLG
HEDCVYVPTLNPHLC--DVKCVALGGLHSVCLDSSGQLFTWGYGGFGALGHSVYTRELYPRLVEGPWDKPICHVSTSGTH
TAAVTESGELYTWGRDEGEGRLGLGPNRGPDQAGGLPIPSKVKALPVPLAAVSCGGFFTMGLTEEGEIWNWGANRNYELG
RGDSIGGWKPQPIASLKDIRIIQIASGGYHSLALSDEGKVFSWGHGGHGQLGHSSKQNQKIPLAIELIADQRVVYIACGG
SSSAAVTDTGKLYMWGNSKDQQLGVPGLRDVQTSPVEVKFLSEDDELGNYKVLAVAIGASHAM
>G_max
SWGKGASGQLGGGV---EETRLYPSPVANLAVP-KSSFALSQ-TPGRRVGLSCGLFHSSLIVDGALWIWGKGDGGRLGFG
HENPLFVPTLNPHLD--NLLSVALGGLHSVALTSDGEVFTWGYGGFGALGHSVYHRELFPRLVKGSWEGTIKHIATSGTH
TAAITESGELYIWGRDEGDGRLGLGPGRGPDHAGGLSIPSKVKELPYPIAAVSCGGFFTMALTVDGQLWNWGANSNYELG
RGDKIGGWKPRPVPSLENVKIIQLASGGYHSLALTDDGKVLSWGHGGQGQLGHGSIQNQKIPAVVEALAHENIIYISCGG
SSSAAVTDNGKLYMWGNANDSQLGIPGLPPVQSCPVEVNFLMEDDGLGPHKVLSVAIGASHAM
>L_ang
SWGRGASGQLGGGI---EEIRMYPSPVANLIVP-KSSFSLSE-TPGKLIGISCGLFHSSVIVDGLLWIWGKGDGGRLGFG
HEDSLFVPTFNPHFE--DVRSVALGGLHSVVLTSAGEVFTWGYGGFGALGHSVYHRELFPRLVKGSWEGIIKHIATSGAH
TAAVTESGELYIWGRDEGDGRLGLGPGRGPDHAGGLSIPCKVKELPLPVAAVSCGGFFTMALTKDGQLWNWGANSNYELG
RGDKIGGWKPKPIPSLENVRIIQVASGGYHSLALTDDGKVLSWGHGGQGQLGHGSINNQKIPKVVEALAHEHIVYISCGG
SSSTALTDTGKLYVWGNATDSQLGVPGLPAAQSSPVEVNFLMEDDGLGPHKVLAVANGASHGM
>M_gut
SWGRGASGQLGGGI---EEIRIYPAPVASISVP--PNFSLSKATPGRLIGISCGLFHSGLVVDGNLWIWGKGDGGRLGFG
HENPIFVPTLNPNLE-LDVTSIALGGLHSVALDVLGRVFTWGYGGFGALGHSVYHRELLPKLVEGSWDEEICHVATSGTH
TAAITRSGKLYIWGRDEGDGRLGLGPGRGPDFAGGNSTPSLVKALPEPVAAVSCGGFFTMALTEAGQLWNWGANSNYELG
RGDKIGGWKPQPVPTLKDVRVVQIASGGYHSLALTDKGEVLSWGHGGHGQLGHSSLHSRKVPEPVEALANERVTFIACGG
SSSAAITDKGKLYMWGHAADNQLGVPGLPEMQSSPVEVNFLMEDDGLGFHNVLSVSVGASHAM
>M_acu
-------------------------------------------------------------------MWGKGDGGRLGFG
DENTVFVPTLNPNLE--GVRSIALGGIHSTSLTRSGEVFTWGYGGFGALGHSVYHRELLPRAVKGSWEENITHLATSGAH
TAAITETGQLFTWGRDQGDGRLGLGSGGGPGEAGSFSIPSKVNALPVPVTAVSCGGFFTMALTSDGQIWSWGANSNYELG
RGNNVSDWRPQTIPSLKDTRIIQIASGGYHSLALTDTGKVLSWGHGGHGQLGHPSVQNQKVPLGIEALAQEHVVHIASGG
STSAAVTDKGKLYMWGNARDCQLGVPGLPEFQKLPVEVKFLMEDEDLGPHHVISVAVGASHAM
>P_tri
SWGRGASGQLGGGI---EEIRLYPAPVANLQLP-PSSFTLSP-TPGQLVGISCGLFHSAILADGHFWMWGKGDGGRLGFG
HENPAFLPTLNPFLD--SVRSIALGGVHSAAITSLGHIFTWGYGGFGALGHSVYHRELFPRLVEGSWDGKIRCISTSGTH
TAAVTESGEVYTWGREEGDGRLGLGPGRGPNEGGGLSIPCKVKTLPVPVATVYCGGFFTMVLTEEGQIWNWGANSNYELG
RGDKVGGWRPKPIPSLEDARIIQIAGGGYHCLALTDEGKVLSWGFGGHGQLGHSSIQSQKIPAVIDALADQCVIYIACGG
SSSAAITDKGKLYMWGNAKDSQLGIPGLPEVQSCPVEVKFLMEDDGLGQHSVLSVSVGASHAM
>P_alb
SWGRGASGQLGGGS---EEIRLYPSPVANLIVP-KTSFILSQ-TPGRIVGVSCGLFHSSLIVDRTLWIWGKGDGGRLGLG
HENSMFVPTLNPHID--SLRCIALGGLHSVALTSAGDVFTWGYGGFGALGHSVYHRELLPRLVKGSWEGSIRHIATSGTH
TAAVTESGELYMWGRDEGDGRLGLGPGRGPDHAGGLSTPSKVKELPFPIAAVSCGGFFTMALTEDGQLWNWGANSNYELG
RGDKIGGWKPKPIPTLENVQIIQIASGGYHSLALTDDGKVLSWGHGGHGQLGHGSLQNQKIPTVIEALAHEHVIYISCGG
SSSAAVTDEGKLYMWGNANDSQLGVPGLPDVQPAPVEVNFLMEDDGFGPHKVLSVSIGASHGL
>S_tor
SWGRGASGQLGGGI---EEIRLYPSPVANLRVP-KTSFTLSQ-TPGRIVGISCGLFHSSLIVDGTLWIWGKGDGGRLGLG
HENSMFVPTLNPHID--SLRCVALGGLHTVALTSSGEVFTWGYGGFGALGHSVYHRELSPRLVKGSWEGTVQHIATSGTH
TAAVTGLGELYMWGREEGDGRLGLGPGRGPDQAGGLSIPCKVKAMPCPVAAVSCGGFFTMALTEDGQLWNWGANSNNELG
RGDKIGGWKPKPIPSLEDVKINQIASGGYHSLALTDDGKVLSWGHGGRGQLGHGSLQNQKIPTVIEALAHEHVIDISCGG
SSSAAVTDKGKLYMWGNAQDSQLGVPGLPEIQSSPVEVNFLMEDDGLGPHKVLSVSIGASHAM
>V_vin
--------------------------------------------------------------------------------
-----------------------------------------GYGGFGALGHSVYHRELLPRMVEGSWNAKIRHIATAGTH
TAAITESGELYTWGRDQGDGRLGLGPNCGPNEGGGLSIPSKVKALPVPVAAVSCGGFFTMVLTQEGQLWNWGANSNYELG
RGDKVGGWKPQPIPSLQDVRIIQIASGGYHSLALTDDGKVLSWGYGQHGQLGHSSIENQKIPTVIEALADEHVIYIACGG
SSSAAITDNGKLYMWGNAKDSQLGVPGLPETQPLPVEVKFLMEDDRLGPHNVLSVAVGASHAM
