# Supplementary material for: A genome resource for Acacia, Australia’s largest plant genus
Source: PLoS One. 2022 Oct 14;17(10):e0274267. doi: 10.1371/journal.pone.0274267 (PMC9565413; doi:10.1371/journal.pone.0274267)
Supplement: S4 File — (ZIP) [file pone.0274267.s004.zip › Supplementary_File_S4/OG0012929.aligned.fasta]

>A_pyc
INPVMNHGVVKQLDFEDLLQLPSDLDPLPCHDIIFTCWQAQLSNNGSNPSLLRAVCSAYGWPYLRLGLLKVVNDCLGFAG
PLLLNKLIQFLQQGSEGLDGYLLAISLGLTSVIKSFLDTQYTFHLGKLKLKLRSSIMTLIYQKCLCVNLAERSKFSNGEI
QTFMSVDADRTVNMCNSFHDVWSLPLQIGVALYLLYTQVKFAFVSGLAITILLIPVNKWISKLIANATEKMMKQKDERIR
RTGELLTYIRTLKMHAWELLFSGWLMETRSSEVKHLATRKYLDAWCVFFWATTPTLFSLFTFGLYALMGNQLDAAMVFTC
LALFNTLISPLNSFPWVINGLIDAFISSRWLSRFLVSFQDACCTWSSSDDEALNLVLNHVSLILRRGSFVVVIGEVGSGK
SSLLYSILGETRVAHGSIHSDGSVAYVPQVPWILSGTIRDNIIFGKSYDP-KRYAETVQACALDVDISLMVGGDMAYIGE
KGLNLSGGQRTRLALARALYHGSDVIMLDDVLSTVDAQVARWILHNAILGPLVQGKTRLLCTHNIQAISSAEMVVIMDKG
QIKWVGELRKEGKVELGVYKNYAMFTGWFITVVICLSALLMQASRNGNDLWLSFWVD-TTESSQTRYSLSFYLAILGLFC
IINSFLTLVRAFSFAFGGLQAAIKVHNRILGNLINAPVQFFDQTPGGRILNRFSSDLYTIDDSLPFIMNILLANFVGLLG
IAVVLLYVQVFLILLLPFWYIYSRLQFFYRSTSRELRRLDSVSRSPIYTSFTETLDGSSTIRAFKSEDLFFAKFTEHVTM
YQKTSYTEIAASLWLSLRLQLLAAFVISFIALMAVVGDHGNLPINFGTPGLVGLALSYAAPIVSLLGSFLTSFTETEKEM
VSVERVLEYMDIPQEEIAERLCMNPDWPCQGVIEFQNVTLKYKPSLPPALCNLSFTIAGGTQIGIIGRTGAGKSSVLNAL
FRLTPICTGSIFIDGININNIPVRELRSRLAVVPQSPFLFEGSLRDNLDPFQMHDDLKIWIALEKCHVKEEVEAAGGLHI
LVKESGMSFSVGQRQLLCLARALLKSSKVLCLDECTANVDTQTASLLQNTISNEFKGITVITIAHRISTVLNMDSILILD
HGKLEQGNPQVLLKHD-SLFSSFAQASSM
>A_tri
VNPIMKQGAIKQLDFEDLMHLPNELDPLLCHTMLRKCWSLEQRKHLNQASLFRAICYAYGWPYLLLGLLKVVNDCLGFAG
PLLLNKLIGFLQKGSEQWDGYSLSLCLGLTSILKSFLDTQYTYHLSKLKLKLRASIMTLVYQKCLLTSLAERSIFSVGEI
QTFMSIDTDRTVNLCNSFHDMWSLPMQIGVALYLLYTQVKFAFASGIAITILLIPVNRWISGLIAAATELMMKHKDERIR
KSGELLMHIRTLKMYSWELLFSNRLMETREMEVKHLSTRKYLDAWCVFFWATTPTLFSLFTFGLFALLGNQLTAATVFTC
VALFNTLISPLNSFPWVINGLIDAMISTRRLSKFLIVFQDANCVWSSSKMEEQGKNLKLTSFEIPRGFFVVVIGEVGSGK
SSLLNAILGETRFTRGAVRSCGSIAYAPQVPWILSGTVRDNILFGKGHEA-KRYNEVVTACAMDVDIGLMPGGDQAFIGE
RGLNLSGGQRARLMLARAIYHGSDIYLLDDVLSAVDAHVASWILKNAILGPLMEQKTRIMCTHNIQAISSADVIIVMENG
QMKWMGEQRKEGRVEYSIYKNYAVFASWWLVAIICLSAFLMQSTRNGNDFWLSHWVDTSSKSPNLNTSVHYYLAVLCIFA
VMNSLLTLIRAFSFAYGGLRAALQVHNNLLSKLLTAPVYFFDQNPSGRILNRFSSDQYTIDDSLPFILNILLANFFSLVG
IATVLSFVQIFLLLLVPLWYIYKKLQFYYRCTSRELRRLDSVSRSPIYTSFNEALDGSSSIRAFKAEKMFMATFTKHVML
NQRTSYSELSASCWLSLRLQLLAACVVSFIAIIAVLGKGGGLPVSFGTPGLVGLALSYAAPLVSLLSNFLTSFTETEKEM
VSVERVLEYMDIAPEDLQGCQSVNSDWPSQGEVEFHHVSLRYMPSLPLALQDVSFCISAGTQVGVVGRTGAGKSSVLNAL
FRLTPICEGHILIDRINVANVGVRELRARLAVVPQNPFLFEGTLRDNLDPFKVANDSSIWEVLQKCHIREEVQAAGGLGI
HVKEAGVSFSVGQRQLLCLARALLKSSKVLCLDECTANIDAQTGSIIHETISSECNGTTVITIAHRIPIVLNMDNVLVLD
HGILESEWTQLKLNKETHRF--FYEMAAL
>A_coe
VNPVMACGSRKQLNVDDLIQLPIELNPSSSYSALLSCWVVEQSKNSSPPSLFGAIYYAYRWPYFCLGLLKVFNDCIGFAG
PLLLNKLIWFLQKGSGNLDGYILALALGLSSVIKSFLDTQYTFRLSKLKLKLRASIMSIIYRKCLFVSLAERSIFSEGEI
QTFMSIDAERTVNMCNSLHDVWSLPLQIGVALYLLYTQVKFAFLSGITITILLIPVNRWLAILIARATQEMMKQKDERIQ
RSGELLTYIRTLKMYGWELLFAGRLRDTRVMEVKFLSTRKYLDAWCVFFWATTPTLFSLFTFGLFTLTGNTLNAATVFTC
LALFNTLISPLNSFPWVINGLVDAIVSTRRLSNFLVVMRNVSSVWSSSKEEQSS-VLHNITLDLPKGFLITVIGEVGSGK
SSLLNSVLGEMRLIQGSMHSHGSIAYVPQVSWIMSGTIRDNILFGKNYDA-KRYTEVLEACALDVDVALMAGGDLSYVGE
KGVTLSGGQKVRVALARAVYHGANIFLLDDVLSAVDAQVACWILHKAIQGPLMNQQTRILCTHNPQAIYLANMIVIMDKG
HVKWTGETRKEGTVDLSVYKNYAKFCSWPITVVVCLSAVLMQASRNGNDLWLSFWVDTTAETHKTKYSTSFYLVILCIFC
VINSFLTLARAFSFAFGGLRAAVQVHNRLLNKLISAPVQFFDQTPTGRILNRLSSDLYTIDDSLPFILNILLANFIGLVG
LLIILSYVQVFLILLLPFWYVYSNLQFYYRSTSRELRRLDSVARSPIYASFTETLDGSSTIRAFGAKEHFLARFIEHIAL
YQQTSYSEVMASLWLSLRLQLLAAFVIFFIAVMAVIGSRGGFPINFSSPGLVGLALSYAAPFVSLLSSYLASFTETEKEM
VSVERVLQYMDVPQEDLQGRISVHPNWPFQGQIDFQHVTLRYMPSLPAALNDITFTIAGGTQVGIIGRTGAGKSSVLNAL
FRLSPICGGSIFVDKVNVVDVPIRDLRSQFAVVPQSPFLFQGSLRDNLDPYQMIDDSMIWETLEKCHVKDEVEAAGGLMI
HIKEGGISFSVGQRQLLCLARALLRSSKLLCLDECTANVDTQTASILQNAICGHCEWMTVITIAHRISTVMNMDNILILD
QGVLEQGNPRALLQDGSSIFSSFAKASTL
>A_tha
IGSIMKHGSVKQLELENLLTLPPEMDPFTCCENLLRCWQLQECNNYSTPSLIWSIYGVYGWPYFRLGLLKVFNDCIGFAG
PLLLNRL-------------------------IKSFLDTQYTFRLSKLKLKLRSSIMSVIYRKCLWVNTANRSGFSEGEI
QTFMSVDADRIVNLCNSLHDLWSLPLQIGIALYLLYTQVKFAFLSGLAITILLIPVNKWISVLIASATEKMMKLKDERIR
KTGELLTNIRTLKMYGWDNWFADWLKETRATEVTHLATRKYLDAWCVFFWATTPTLFSLCTFGLFALMGHQLDAATVFTC
LALFNSLISPLNSFPWVINGLIDAFISTRRVSKFLVCVEDASCTWSSNVEEDYNLTIKQVSLRVPKGSFVAVIGEVGSGK
TSLLNSLLGEMRCVHGSILLNGSVAYVPQVPWLLSGTVRENILFGKPFDS-KRYFETLSACALDVDISLMVGGDMACIGD
KGLNLSGGQRARFALARAVYHGSDMYLLDDVLSAVDSQVGCWILQRALLGPLLNKKTRVMCTHNIQAISCADMIVVMDKG
KVNWSGEERKEGRVEMMVYRNYAVFSGWFITIVILVSAVLMQGSRNGNDLWLSYWVD-KTGKGVSHYSTSFYLMVLCIFC
IINSILTLVRAFSFAFGGLKAAVHVHNALISKLINAPTQFFDQTPSGRILNRFSSDLYTIDDSLPFILNILLANFVGLLG
IIVVLSYVQVFLLLLLPFWYIYSKLQVFYRSTSRELRRLDSVSRSPIYASFTETLDGSSTIRAFKSEEHFVGRFIEHLTL
YQRTSYSEIIASLWLSLRLQLLGSMIVLFVAVMAVLGSGGNFPISFGTPGLVGLALSYAAPLVSLLGSLLTSFTETEKEM
VSVERVLQYMDVPQEEVSGPQSLSDKWPVHGLVEFHNVTMRYISTLPPALTQISFTIQGGMHVGVIGRTGAGKSSILNAL
FRLTPVCSGEILVDGKNISHLPIRELRSCLAVVPQSPFLFQGSLRDNLDPLGLSEDWRIWEILDKCKVKAAVESVGGLDS
YVKESGCSFSVGQRQLLCLARALLKSSKILCLDECTANIDVHTASLLHNTISSECKGVTVITIAHRISTVVDLDSILILD
RGILEQGKPQHLLQDDSSTFSSFVRASQ-
>C_can
ITSVMNHGILKQLNPEDMLPLPADLDPSSCHKIILVCWQAQLNNYSLNPSLFRALCCAYGWPYLRLGLLKVVNDCIGFVG
PLLLNKLIRFLQQGSENFDGYLLAISLGLTSIIKSILDTQYSFHLSKLKLKLRSSIMTLIYQKCLCLNLAERSKFSNGEI
QTFMSVDADRTVNLCNSFHDMWSLPLQIGVALYLLYTQVKFAFVSGLAITILLIPVNKWISKLIASATEKMMKQKDERIR
RTGELLTYIRTLKMYGWELLFSGWLMETRSSEVKHLATRKYLDAWCVFFWATTPTLFSLFTFGLYALMGHQLDAATVFTC
LALFNTLISPLNSFPWVINGLIDAIISSRRLSRFLIIVQDACCTWSSSGEKELNMVLNHVTLNLSKGSFVAVIGEIGSGK
SSLIYSIVGEMRLAHGSIYSNGLVAYVPQVPWILSGTIRDNILFGKNYDP-KRYADTVQACALDVDISLMVGGDMAYIGE
KGVNLSGGQRARLALARAVYHGSDIVMLDDVLSAVDAQVARWILNNAILGPLMQGKTRLLCTHNVQAVSSADIIVLMDKG
HVKWVGEQRKEGKVELRVYKNYAVFTGWFITVVICLSAILMQASRNGNDLWLSYWVD-TTGSSQTRYSVSFYLAVLCFFC
IINSFLTLVRAFSFAFGGLQAATKLHNKLLSNLINAPVRFFDQTPGGRILNRFSSDLYTIDDSLPFILNILLANFVGLLG
IAVVLSYVQVFLVLLLPFWYIYSRLQFFYRSTSRELRRLDSVSRSPIYTSFTETLDGSSTIRAFKSEDVFFAKFTDHIIL
YQKTSYTETAASLWLSLRLQLLAAFIISFVALMAVIGSHGGLPFDFGTPGLVGLALSYAAPIVSLLGSFLTSFTETEKEM
VSVERALQYMDIPQEELVGCLSLNPDCPNQGIVEFQNVTLKYMPSLPAALCNLTFTIAGGTQVGIIGRTGAGKSSVLNAL
FRLAPICTGSIMVDGIDIKNIPVRELRAHFAVVPQSPFLFEGSLRDNLDPFQMNDDLKIWNALDKCHVKEEVEAAGGLDI
LIKESGMSFSVGQRQLLCLARALLKFSKVLCLDECTANVDTQTASLLQSTISSECRGITVVTIAHRISTVSNMDNILILD
HGNLEQGNPQVLLKDDSSIFSSFAKASSM
>C_fas
--------------------------------------------------------------------------------
--------------------------------------------------------------------------------
--------------------------------------------------------------------------------
--------------------------------------------------------------------------------
--------------------------------------------------------------------------------
--------------------------------------------------------------------------------
--------------------------------------------------------------------------------
--------------------------------------------------------------------------------
--------------------------------------------------------------------------------
--------------------------------------------------------------------------------
--------------------------------------------------------------------------------
-------------------------------------------------------------QIGIIGRTGAGKSSVLNAL
FRLTPICAGSIFIDGTNIYNIPVRELRSHLAVVPQSPFLFEGSLRHNLDPFQMHDDLKIWNALEKCHVKEEVEAAGGLDI
LIKESGLSFSVGQRQLLCLARALLKSSKVLCLDECTANVDTHTASLLQSTISSECRGITVITIAHRISTVLNMDNILILD
HGKLEQGNPQVLLKDDSSMFSSFAKASSM
>D_car
--------------------------------------------------------------------------------
--------------------------------------------------------------------------------
---MSVDADRSVNLCNSLHDMWSLPLQIGVALYLLYTQVKFAFVSGIAITILLIPVNKWIAEAIADATRSMMKQKDERIR
RTGELLTYIRTLKMYGWELLFSSWLIKTRSSEVSYLS---------------------------------------VFTC
LALFNNLISPLNSFPWVINGLIDATISTGRLSRFLVVINEACCLWCSNDQEQ--LVMDHVTLSVPKGHLIAVVGEVGSGK
SSLLNSILRETKIINGFVHTSGSIAYVPQVPWILSGSIRDNVILGDEYDPRRRLSDVLEACALDIDVFRMTGGDLAFIGE
KGLNLSGGQRARLALARAVYHDPDIYLLDDVLSAVDAEVAQWIISNAILGPLMSQKTRILCTHNAQAISSADTVVLIDKG
RVRLVGEQRKEGRVEVVTYKNYAVFCGWSVTILTCLSAIFMQASRNGNDLWLSYWVD-TTGVDKQKDRTSFYLVVLCIFC
VMNSSFTLVRAFSFAFGGLRAAVQVHDRLLKNLVDAPVHFFDQTPTGRILNRLSSDLYTIDDSLPFILNILLANFVGLLG
IAIVLSYTQVFLLLLLPFW-----------STSRELRRLDSVARSPIYASFTEILNGSSTIRAFKTEDFFFARFTENVIL
YQRTSYSEIIANLWLSLRLQILAAVIVCFVAVMAVVGSRGHLLISFGSPGKVGLALSYAAPAVSLLGNFLTSFTETEKEL
VSVERVLQYMDVATEELHECQLLDTEWPLHGNIEFQNVTLKYRPSLPAALCDLTCTFAGGTQTGIVGRTGAGKSSILNVL
FRLNPLSGGCILVDGINIAKTSLRDLRTRFSVVPQTPFLFEGSLRDNLDPFRVNDDLKIWDALAKCQIEDEVRAMGGLDM
HVKESGASFSVGQRQLLCLARAFLKSSKVLCLDECTANVDTSTALKLQNAITSKCRGITVITIAHRISTVLNMDTIFILD
QGSLEQGNPHVLLQDKMSRFSSFVEASTT
>G_max
ITPVMNHGVIKQLDPEDLLPLPTDIGPSSCHDVILSCWQAQLSNNDSNPSLFRALCSAYGWPYLCLGLLKVINDCIGFAG
PLLLNKLIQFLQQGSVNLDGYLLALSLGLTSIIKSFLDTQYTFHLSKLKLKLRSSIMTLIYEKCLRVNLAERSKFTNGEI
QTFMSVDADRTVNLCNSFHDMWSLPLQIGVALYLLYTQVKFAFVSGLAITILLIPVNKWISQLIARATEQMMKEKDERIR
RTGELLTYIRTLKMYGWELLFSSWLMDTRSLEVKHLATRKYLDAWCVFFWATTPTLFSLFTFGLFALMGHELDAAMVFTC
LALFNTLISPLNSFPWVINGLIDAIISSRRLSRFLVFIQDACCTWSSSEEQALNLVLNHVTLSVSQGSFVAVIGEVGSGK
SSLLYSILGEMQLARGSVYSNESIAYVPQVPWILSGTVRDNILFGKSYDP-ERYTDTLQACALDVDVSMMVRGDMAYIGE
KGVNLSGGQRARLALARAMYHDSDVVMLDDVLSAVDVQVAQRILHNAILGPLMQRKTRLLCTHNIQAISSADMIVVMDKG
RIKWMGELRKEGKVELGVYKSYAVFTGWFMTVIICLSAILMQASRNGNDLWLSFWVDTTTESSQTRYSVSFYLAILCLFC
IMNSLFTLVRAFSFAFGGLQAATKVHNKLLNKLVNAPVQFFDQTPGGRILNRLSSDLYTIDDSLPFIMNILLANFVGLLG
ITIILCYVQVFLLLLLPFWYIYSRLQFFYRSTSRELRRLDSVSRSPIYTSFTETLDGSSTIRAFKAEDFFFAKFIEHITL
YQKTSYTEIVASLWLSLRLQLLGAFIVSFIAVMAVVGSHGSLPINFGTPGLVGLALSYAAPIVSLLGSFLSSFTETEKEM
VSVERALQYMDIPQEEQTGCLYLSPDWPNQGVIEFQSVTLKYMPSLPAALCNLSFRIVGGTQVGIIGRTGAGKSSVLNAL
FRLTPICTGSITIDGVDIKNIPVRELRTHLAIVPQSPFLFEGSLRDNLDPLKMNDDLKIWNVLEKCHVKEEVEAAGGLDV
LVKEAGMSFSVGQRQLLCLARALLKSSKVLCLDECTANVDIQTASLLQNTISSECKGMTVITIAHRISTVINMDSILILD
HGKLEQGNPQILLKDGTSIFSSFVRASAM
>L_ang
ISPVMNQGVVKQIDSEDLLQLPTDMGPSSCHDLISSCWKAQLSNNLSNPSLFRALCSAYGWPYLRLGLLKMINDCIGFAG
PLLLNKLIKSLQQGSVSVDGYLLAMSMGLTSIIKSFLDTQYTFHLSKLKLKLRSSIMTLIYEKCLCVNLAERSKFTNGEI
QTFMSVDADRTVNLCNSFHDLWSLPLQIGVVLYLLYTQVKFAFVAGLAITILLIPVNKWISKLIARATEQMMKEKDERVR
RTGELLTYIRTLKMYGWELLFSSWLMETRSLEVKHLSTRKYLDAWCVFFWATTPTLFSLCTFGLFALMGHQLDAAMVFTC
LALFNTLISPLNSFPWVINGLIDAIISSRRLSRFLVSFEDACCTWSSGDEQTLNLVLNHVTLSLSKGSFVAVIGEVGSGK
SSLLYSVLGEMRLAHGSVYSNGSIAYVPQVPWILSGTIRDNILFGKGYDP-ERYADTLQACALDVDISLMVGGDMAYIGE
KGVNLSGGQRARLALARAMYHGSDVIMLDDVLSAVDVQVAQWILRNAILGPLMRGKTRLLCTHNTQTISSADMVVVMDKG
HVKWMGESRKEGKVELGVYKNYAVFTGWFTTVIICLSAILMQAIRNGNDLWLSYWVDSTTESRQTKYSLSFYLGILCLLC
IMNSFFTMVRAFSFAFGGIQAATKVHNRLLRKLINAPVQFFDQTPGGRILNRLSSDLYTIDDSLPFMLNILLANFVGLLG
IAIILSYVQVFLVLLLPFWYIYSKLQFFYRSTSRELRRLDSVSRSPIYTSFTETLDGSSTIRAFKSEDFFFAKFTEHITL
YQKTSYTETVTSLWLSLRLQLLAAFIVSFIALMAVVGSHGSLPINFGTPGLVGLALSYAAPIVSLLGSFLTSFTETEKEM
VSVERALQYMDIPQEEQAGCLKLNPYWPNEGVIEFYNVTLKYMPSLPASLSNLSFTIARGMQVGIIGRTGAGKSSVLNAL
FRLTPVCTGSITIDGMDIKNIPVRDLRAHLAIVPQSPFLFEGSLRDNLDPFKMNDDSKIWNALEKCHVKEEVEMAGGLDI
LIKEAGMSFSVGQRQLLCLARALLKCSKVLCLDECTANVDILTASLLQSTISSECKGMTVITIAHRISTVLNMDNVLILD
HGSLEQGNPQVLLKDNSSIFSSFVKASSM
>M_gut
IDPVMQNGVKKQLDFEDLLQLPLDMDPSSCHNLLLQKWDSQKIDNFSHPSLFKAIFSAYGWPYFRIGLLKVLNDCLGFAG
PLLLNKLIRFLQKGSTDVDGYVLAISLGLVSVLKSFLDTQYSFRLAQLRLKLRSSIMTIIYRKCLCVSLAERSKFSEGEI
QTFMSVDADRIVNLCNSAHDMWSLPFQIGVALYLLYRQVQFAFISGVAITILLIPVNKWIANLIANATKNMMEQKDERIR
KTAELLTYIRTLKMYGWELIFSSWLMKTRSSEVKYLSTRKYLDAWCVFFWATTPTLFSLSTFGLYSLTGHHLDAATVFTC
LALFNNLISPLNSFPWVINGLIDAAISSRRLNKYLVFIRDASCTWSSYDEKEFDLVLEHVNLCVPKGSMIVIIGEVGSGK
SSLLNMVLGETRLVGGSVCMTGTKAYVPEVSFRYSENIRSRYF---SNDW-RRY---VSYC------------------E
KGINLSGGQRARLALARALYHGSDTYLLDDVLSAVDAHVAREILQNAIIAPLMNRNTRILCTHNIQAIYKADMVVVMDKG
HVKWIGEIRNEGRVESTVYKNYAAFSGWSIAIVTCVSAILMQASRNGNDLWLSFWVDTSGSNIESKYSTTFYLVVLCMFC
MVNSSLTLVRAFAFAFGGLRAAIRVHDQLLRE----PYR------CTRLVSSINTERKNIK-------------------
--------QVFLLVLIPFWFMYSKLQFYYRSTSRELRRLDSVSRSPIYASFTETLDGSSTIRAFDSVDYFLFRFMQHVQI
YQRTSYTEIVASLWLSLRLQLLAAFIVSFVAVMAIIGAHGYIPVNMGTPGLT----------------------------
--------------------------------------------------------------------------------
-----------------------------------------------------SDDEKIWNILEKCCIKEEIEASGGLDV
RVKEAGTTFSVGQRQLLCLARALLKSSKVLCLDECTANVDTQTAYKLQKAISSECQSRTIITIAHRISTVMTMDKIFIFD
QGVLEEGNPQLLVHDESSRFSSFARASTM
>M_acu
--------------------------------------------------------------------------------
-----------------MDGYILAVSLGFTSIIKSFLDTQYSFRLMKLKLMMRSSIMTLIYHKCLHISLAECSTFSEGEV
QTFMSVDADRTVNLSNSIHDAWSLPLQIGVALFLLYTQVSFAFISGLTITVLLIPVNKWISTLIASATEKMMKQKDERIR
SAGELLTYIRTLKMYSWELLFTQRLMERRKMEVKHLSTRKYLDAWCVFFWATTPTLFSLFTFGVFVLMGHPLDAATVFTC
VALFNTLISPLNSFPWVINGLIDAIISTRRLSRFLILFKDASSVWSSSSKVEKSTVLNNISVEIPNGLFVAVIGEVGSGK
SSLLCSVLGEMRLIQGFILSHGSIAYVPQVPWILSGSVRDNILLGDNFDT-IRYRKVLQACALDVDISLMTGGDLAYIGE
KGVNLSGGQRSRLALARAVYSDSDVYLLDDILSAVDSQVASWILHRTILGPLMNRKTRILCTHNPQAISAADMILIMDKG
HIKWVGEIMKEGRVELAVYKSYAKFASWPVVILICISASFMQASRNGNDLWLSHWVDATAGTEHTR----FYLLVLSIFG
FMNSLFTLARAFSFSYGGLRAAVEVHAELLSKLVNAPVYFFDQNPSGRILNRLSSDLYAIDDSLPFILNILLANFFSLLG
IAVVLSYSQVFLLLLVPLSYIYRKLQFYYRCTSRELRRLDSVSRSPIYSSFTETLDGSCTIRAFKKEEIFMARFLEHVRL
YQQTSYSEQTASLWLSLRLQLLAASIILFIGVMAVIGSRHDFPLSLGTPGLVGLALSYAAPIVSLLSSFLTSFTETEKEM
VSVERVVEYMDIPQERLQASQALLPDWPMQGQIEFEHVTLRYKPSLPAALHDLSFSIASGMQVGIVGRTGAGKSSILNAL
FRLTPICNGCILVDGLDIADIAARELRGRFAVVPQSPFLFEGSLRENLDPSCMTPDFKIWEVLEKCHIKEEVETAGGLDI
IVKENGTSFSVGQRQLICLARAIIKSSKVLCLDECTANVDTQTALILQSTISNECKGTTVVTIAHRISTVLNMDLILVLD
HGILEQGNPRDLVKDECSRFSSFVKASTM
>P_tri
ITSVMNHGVIKQLGFDDLLSLPNDMEPSTCHDKLSSCWRVQLSS--PNPFFFKAIFCAYGWPYLCLGLLKVFNDFIGFAG
PLLLNKLIRFLQQDSMRWDGYLLALSLGLTSILKSFFDTQYSFHLGKLKLKLRSSIMTVIYQKVLCVTQSERSKFSEGEI
QTFMSIDADRTVNLCNSFHDMWSLPLQIGVALYLLYTQVKFAFLSGLAITILLIPVNKWISELIASATEKMMKQKDERIR
RTGEILTHIRTLKMYGWEHLFSSWLMETRSSEVKHLATRKYLDAWCVFFWATTPTLFSVFTFGLFTLMGHQLDAATVFTC
LALFNNLISPLNSFPWVINGLIDAFISTRRLSRFLVIVDDASCTWSSSEEKQPNLVLNHVNLCLSKGSLVAIIGEVGSGK
SSLLSAMLGEMTLIHGSVHSSGSVAYVPQVPWIMSGTIRDNILFGKNYDS-RRYSDTIRVCALDVDISLMAGGDMAHIGS
KGINLSGGQRARLALARAIYQGLDTYMLDDVLSAVDAQVARWILHNAILGPFMDQKTRILCTHNVQAISSADMVVVMDKG
QVTWVGESRKEGRVELAVYKNYAAFSGWFITVVIFLSAILMQASRNGNDLWLSFWVD-TAGSSQIEYSISFYLVVLCIFC
IINSALTLVRAFSFAFGGLRAAVQVHNTLLNKLIDAPVQFFDQTPGGRILNRFSSDLYTIDDSLPFILNILLANFVGLLG
IAVILSYVQVFLLLLLPFWFIYSKLQFFYRSTSRELRRLDSVSRSPIYATFTETLDGASTIRAFKSEDFFMEKFIEHVTL
YQRTSYSEIIASLWLSLRLQLLAAVIISFVAMMAVIGSHDYLPISFGTPGLVGLALSYAAPIVSLLGSFLTSFTETEKEM
VSVERALQYMDIPQEELRGSQSLNLDWPFQGTIEFQNVTMRYMPSLPPALRGISFTVPGGMKVGVVGRTGAGKSSILNAL
FRLTPICSGCIVVDGLDITDVPVRDLRPRFAVVPQSPFLFEGSLRDNLDPFQMNNDLKIWDILEKCHVKEEVESAGGLDI
HVKESGSSFSVGQRQLLCLARALLKLSKVLCLDECTANVDTKTASILQSTIFSECRAMTVITIAHRISTVLNMDNILVLD
RGNLEQGNPKALLQDESSIFSSFAKASTM
>P_alb
INPVMNHGVVKQLDFEDLLELPPDLDPSSCHDILFTCWEAQLSNNGSNPSLLRAVCCAYGWPYLRLGLLKVVNDCIGFAG
PLLLNKLIRFLQQGSESLDGYLLAISLGLTSVIKSFLDTQYSFHLGKLKLRLRSSIMTLIYQKCLCVNLAERSKFSNGEI
QTFMSVDADRTVNMCNSFHDVWSLPLQIGVALYLLYTQVKFAFVSGLAITILLIPVNKWISKLIASATEKMMKQKDERIR
RTGELLTYIRTLKMNAWELLFSGWLMETRSSEVKHLATRKYLDAWCVFFWATTPTLFSLFTFGLYALLGHQLDAAMVFTC
LALFNTLISPLNSFPWVINGLIDAIVSSRRLSRFLVFVQDACCTWSSSDEETLNLVLNHVNLSLSRGSFVAVVGEVGSGK
SSLLYSILGETRAVHGSIHSDGSVAYVPQVPWILSGTIRDNIIFGKNYDP-KRYAETVQACALAVDISLMVGGDMTYIGE
KGVNLSGGQRTRLALARALYHGSDVIMLDDVLSTVDAQVAQWILHNAILGPLVQGKTRLLCTHNIQAISSAEMVVIMDKG
RIKWVGESRKEGKVEPGVYKNYAMYTGWFITVVICLSAVLMQASRNGNDLWLSFWVD-TTHSSQTRYSLPFYLAILGLFC
IINSFFTLVRAFSFAFGGLQAAIKVHNKMLGNLINAPVQFFDQTPGGRILNRFSSDLYTIDDSLPFIMNILLANFVGLLG
IAVVLSYVQVFLILLLPFWFIYSRLQFFYRSTSRELRRLDSVSRSPIYTSFTETLDGSSTIRAFKLEDLFFSKFTEHVTL
YQKTSFTEIAASLWLSLRLQLLAASIISFIALMAVVGGHGSLPISFGTPGLVGLALSYAAPIVSLLGSFLTSFTETEKEM
VSVERVLEYMDIPQEEIAGRLFMNPDWPNQGVIEFQNVTLKYKPSLPPALCNLSFTIAGGSQIGIIGRTGAGKSSVLNAL
FRLTPICTGSIFIDGINISNIPVRELRSRLAVVPQSPFLFEGSLRDNLDPFQVHDDLIIWNALEKCHVKEEVEAAGGLHI
LVKESGMSFSVGQRQLLCLARALLKSSKVLCLDECTANVDTQTASLLQSTIAEECKGITVITIAHRISTVLNMDNILILD
HGNLEQGNPQVLLKHE-SLFSSFAKASSM
>S_tor
INCVLNHGVVKQLDSEDLLQLPPDMDPSSCHDIIITCWQEQLSNNASNASLLRAVCHAYGWPYLRLGLLKVVNDCIGFAG
PLLLNRLIRFLQQGSENLDGYLLAISLGLTSIIKSFLDTQYTFHLSKLKLKLRSSIMTLIYQKCLGVNLVERSKFSNGEI
QTFMSVDADRTVNMCNSFHDVWSLPLQIGVALYLLYTQVKFAFVSGLAITILLIPVNKWISKLIASATEKMMKQKDERIR
RTGELLTYIRTLKMHGWELLFSGWLMETRSSEVKHLATRKYLDAWCVFFWATTPTLFSLFTFGLFALMGHQLDAAMVFTC
LALFNTLISPLNSFPWVINGLIDAIISSRRLSRFLVLVQDACCTWSSSDEEASNLVLNHVNLSLSRGSFVAVIGEVGSGK
SSLIYSILGEMRIAHGSIHSDGSVAYVPQVPWILSGTIRDNILFGKNYDP-KRYADTVQACALDVDISLMVGGDMAYIGE
KGLNLSGGQRTRLALARALYHGSDVIMLDDVLSAVDAQVARWILQNAILGPLTQGRTRLLCTHNTQAISSADMVVIMEKG
HVKWVGELRKEGKVELGVYKNYAMFTGWFITVVICLSAILMQASRNGNDLWLSFWVD-TTESRQTGYSVSFYLAVLCLFC
IINSFLTLVRAFSFAFGGLQAAIKVHNRMLGQLINAPVQFFDQTPGGRILNRFSSDLYTIDDSLPFIMNILLANFVGLLG
IAVVLSYVQVFLLLLLPFWYIYSRLQFFYRSTSRELRRLDSVSRSPIYTSFTETLDGSSTIRAFKSEDFFFTKFIEHVTL
YQKTSYTEIAASLWLSLRLQLLAAFIISFIALMAVIGAHDSLPINFGTPGLVGLALSYAAPIVSLLGSFLTSFTETEKEM
VSVERVLEYMDTPQEELDGCIVLNPDWPNQGVIEFHNVTLKYMPSLPPALCNLSFTISGGTQIGIIGRTGAGKSSVLNAL
FHLTPICTGSILMDGININNIPVRELRAHLAVVPQSPFLFEGSLRDNLDPFRMHDDLKIWNALEKCHVKQEVEAAGGLSI
LIKESGMSFSVGQRQLLCLARALLKSSKVLCLDECTANVDTQTASLLQSTICSECKGMTVITIAHRISTVLNMDNILILD
HGNLEQGNPQVLLRDESSMFSSFAKASSM
>V_vin
--------------------------------------------------------------------------------
---------------------------------------------------------------CLCVNLAERSKFSEGEI
QTFMSVDADRIVNLCNSFHDMWSLPLQIGLALYLLYTQVKFAFVSGIAITILLIPVNKWISKFIARATEKMMKKKDERIS
KTAEILAYIRTLKMYGWELLFMSWLMEIRSSEVKHLSTRKYLDAWCVFFWATTPTLFSLFTFGLFTLMGYQLDAAMVFTC
LALFNTLISPLNSFPWVINGLIDAIISTRRLSRFLVAMYDASCAWSSSEEVEKDLVLHHVTLGLPRGSLVAIIGEVGSGK
SSLLNSILKEMRLIHGSIYSDGSITYVPQVPWILSGTIRENILFGKAYDP-TRYSDVLEACALDIDISLMVGGDMAYIGD
KGVNLSGGQRARLALARAIYHGSDIFMLDDVLSAVDTQVARCILHNAILGPLMNQHTRVLCTHNIQAMSSADMIVVMDKG
HVKWVGELRKEGRVELTVYKSYATYSGWFITVVICLSAILMQASRNGNDLWLSYWVDTTTGSSHTEYSTSFYLVVLCIFC
VINSFLTLVRAFSFAFGGLRAAVQVHNTLLSKLINAPVHFFDKTPGGRILNRMSSDLYTIDDSLPFILNILLANIVGLLG
IAIVLSYVQVFLLLLLPFWYVYSKIQFYYRSTSRELRRLDSVSRSPIFASFTETLDGSSTIRAFKCEDLFFTRFSEHVAL
YQQTSYSELIASLWLSLRLQLLAALVISFVAMMAVIGSRDSLPISLGTPGLVGLALSYAAPIVSLLGSFLTSFTETEKEM
VSVERVLQYMDIPQEELNGCQSLSPNWPSEGYIMFQNVSLRYLPSLPDALHDITFTISGGTQVGIIGRTGAGKSSILNAL
FRLTPICKGCILVDGLDIADVPVRDLRSHFAVVPQSPFLFEGSLRDNLDPFRVSDDLKIWKTLERCHVKEEVEVAGGLDI
HVKESGTSFSVGQRQLLCLARALLKSSKVLCLDECTANIDAQTSSVLQNAILTECRGMTVITIAHRISTVLSMDNILILD
RGILEQGNPQVLLQDHSSRFSGFAKASTM
