# Supplementary material for: A genome resource for Acacia, Australia’s largest plant genus
Source: PLoS One. 2022 Oct 14;17(10):e0274267. doi: 10.1371/journal.pone.0274267 (PMC9565413; doi:10.1371/journal.pone.0274267)
Supplement: S4 File — (ZIP) [file pone.0274267.s004.zip › Supplementary_File_S4/OG0012598.aligned.fasta]

>A_pyc
LVQIARIIHLNEVELYFYSPRNELEALNSIIPLVDTLLSSCKHPRTNILQELRTTILALISDLGEKNSLGSIVEKELRCE
REEYLLEWGKSNGVRTQLQIAAGRGAIAEKDLKVGDIALEIPVSIIINEELVRQTDMYRVLEKGEGISSETILLLWSMKE
KHNQDSRFRIYFDSLPEEFNTGLSFGIDALATSVGTLLFEEITVAKKHLLDQYDQLFPTLSNTFPEIFPPEMYTWKQFLW
ACELWYSNGMTIKFSDGTLRTCLIPIAGFLNHSLCPHILHYGKIDPATNSLKFPLSRPCKSGEECCLSYGSFSNSHLITF
YGFLPQGDNPYNVLPLDHMVRGTWLSNNHNMWYYGLPSPLLDH
>A_tri
MIRAARILSLNETELYFFSPMNELESLNLVYSVINDLLHSVTGNEKEVLVALRNAIVDNIASYGTEATNGGKIKQ-CAPK
PEMQLLEWGRSLGVKTKLQIAMGRGAIAVENMDIGDAALEIPVSIIICEDIVYDSDMFMVLKEIDGVTSETMLLLWSMRE
KHDASSRFKLYFESLPKTFNTGLSFGVDALSALQGTLLFEEILQAKEHIREQYDALCPALCSSHPNIFQPEFYTWDQFLW
ACELWYSNSMKVIFPDGKLRTCLIPVAGFLNHSLYPHILHYGKVDAEINTLRFCLSRPCNKGDQCHLSYGRFASSHLVTF
YGFCPRGNNPYDVIPLDHMVRGTWLCKN-KLLNYGLPSPLLVH
>A_coe
LVEAARIIHLNEDELYFYSPRNELEALNSILSLINISLNNATHKKIDILEVLRDATLYMIREFGERNGEELLIEK-RACL
VGDFLLQWAKDRGLKTKLQIAAGRGALAVDDLNVGDTALEIPVSIIISEEVVYGSDMFHILKELDGLSPETMLLLWSMME
RYNSESKFKIFFETLPETFNTGLSFGIEALAALEGTLLFEEIIQAKEHLRMQYDVLCPLLCNKHPDIFQPDLYTWDRFLW
ACELWYSNSMKVVFPDEKLKTCLVPVAGLLNHSLCPHIIRYGRVDSASKALKFSLSRPCREGEQCYLSYGNFSSSHLITF
YGFMPKGENLYDVIPLDHMVRGTWFSSNHELFNYGLPPPLLNY
>A_tha
LLHFGRIVNLDKVEVYFYSVRNEISALSWILSLIPVSCKM--QTQVDTFEALRAALKGRINEVVGAEKEKARVVDSYRCE
KESKLVEWGQDNGVKTKLQIAYGRGAIASEDLKFGDVALEIPVSSIISEEYVYNSDMYPILETFDGITSETMLLLWTMRE
KHNLDSKFKPYFDSLQENFCTGLSFGVDAIMELDGTLLLDEIMQAKELLRERYDELIPLLSNHR-EVFPPELYTWEHYLW
ACELYYSNSMQIKFPDGKLKTCLIPVAGFLNHSIYPHIVKYGKVDIETSSLKFPVSRPCNKGEQCFLSYGNYSSSHLLTF
YGFLPKGDNPYDVIPLDHMLRGTWLSSNHNIFHYGLPTPLLNY
>C_can
LLQIARIIQLNELELYFYSPRNELEALNSIVSLIHISLSSCTPIHANLLQELQKTILGLISDFEDKNSVKAVVERDRSCD
QEERLLEWGEINGVRTQLQISAGRGAIARKDLKVGDIALEIPVSIVISEELVYETDMYHVLKEVAGISTETILLLWSMRE
KHNRDSKFKAYFDTLPEKFNTGLSFGIDAITTLDGTLLLEEIMQAREHLHAQYDELVPVLCNEFPEIFPPELYTWELFLW
ACELWYSNSMKIRFSNGMLRTCLIPIAGFLNHSLCPHVMHYGKVDNATNLLKFCLSRPCRSGEECYLSYGNFSSSHLITF
YGFLPEGDNRYDVIPLDHMVRGTWLSNNHSIFHYGLPSPLLDH
>C_fas
LVQIARIIHLNELELYFYSPRNELEALNFIVSLIDTLLSTCKHLLTNVLQELKTTILGLISDFGDKNGIKAVVERDHICN
QEVHLLEWGKSNGVRTQLQIAAGRGAIAEKDLNAGDIALEIPVSIIINEELLHETDMYHVLKEVDGMSSETMLLLWSMRE
KHNCNSKFKIYFDSLPEKFNTGLSFGVEAITMLDGTLLLEEIMQARQHLHAQYDELLPTLCNSFPEIFPPKLYTWEQFLW
ACELWYSNSMKIMFSDGTLRTCLIPIAGFLNHSLCPHILHYGKVDTATNSLKFRLSRPCRSGEECCLSYGNFSSSHFVTF
YGFLPQGDNPYDIIPLDHMVRGTWLSNNHNMYYYGLPSPLMEH
>D_car
LLQKARVIYFTEVDLYFQNPRNELEALQSIMFLIDNSILNSKHLRVDILQDLRNMTLEKINALGNTIKDDTKIVGNFRCE
RESRLVHWGEGEGVKTKLEIAAGRGAIAKENLKVGDIAL------------------FPVLEKIEGITSETMLLLWSMKE
KHNHESKFKFYFDTLPEVFNTGLSFGVDALLELDGTLLLEEIVQAKEHLRTQYDELFPALYHARPDIFPPDLYTWENFLW
ACELWYSNSMKVMFPNGRFQTCLVPIAGFLNHSINPHIMQYGKVDSATNCLKFPLSRPCNAGEQCFLSYGKLSSSHLITF
YGFSTQADNPYDVIPIDHMVRGTWLSENHEIFHYGLPSPLLEH
>G_max
LLQIARIVQLNELELYFYSPRNELEALNSIVLLTDISLSTCTHLHTNILQGLRQTILDLISDFGDKNSVKGVVEKNHSCD
QEERLLEWGESNGLMTQLKIAASRGAIARKDLKVGDIALEIPVSIIISEELVHETDMYGVLKEIDGISSETILLLWSMKE
KYNCDSKFKIYFDTLPEKFNTGLSFSIQAITMLDGTLLLEEIMQARQHLHAQYDELFPALCNNFPDIFPPELYTWEKFLW
ACELWYSNSMKIMYSDGKLRTCLIPLAGFLNHSLCPHVMHYGKVDPATNSLKFCLSRPCRSGEECCLSYGNFSSSHLITF
YGFLPQGDNSYDVIPLDHMVRGTWLSKDHRIFNYGLPSPLLDH
>L_ang
LLQIARIIQLNELELYFYSPRNELEALNSIVVLTDTSLSSCTHLHTNILKELRKIVIDLISDFGVKNSVKGVVERDYTCD
QVERLVEWGESNGVRTQLKISAGRGAIARKDLKFGDVALEIPLSIIISEELVYETDMHHVLKEVDGISSETILLLWSMKE
KYNCDSKFKFYFDSLPEKFNTGLSFGIEAIMMLDGTLLLEEIMQAREHLRAQYDELFPALCDAFPDIFPLELYTWEKFLW
ACELWYSNSMKIMYSDGKLRTCLIPIAGFLNHSLCPHITHYGKVSAKMNSLKFCLSRPCRSGEECCLSYGNFSSSHLITF
YGFLPQGDNPYDVIPLDHMVRDTYLSNNHSIFHYGLPSPLLDH
>M_gut
LVRRARLVNFNEIELYFNSPRNEMEALHSILEAIDKSPSAENYATKNIQQCLREEIVLRLDNVGEKIEEETVIIGDFGCD
KEKGLLEWGVENGVKTKLDIAAGRGAIAKEDLQVGDIAMEIPVSIIISEELLYESEMFPILEKVDGISEETMLLLWSMKE
KYNKDSKFKLYFDTLPDDFQTGLSFGISAVMALDGSLLLEEIMQAKEHLRTQYDELFPALSNYNPNIFPPELYTWEKFLW
ACELWYSNSMKVIFTDGKLRTCLIPIAGFLNHSICPHIMNYGRIDAKTNSLKFPLSRKCGLGEQCFLSYGNLSSSHLLTF
YGFLPKGENPFDVIPLDHMVRGTWLSKNHEIFYYGLPPPLLDH
>M_acu
MVQTARISCMNEKELYFFSPRNEIESLNLMLAIVSSSISNVKDKAVEVLQLLRDSTIAMVKSVGDSNIHKMTATK-FGTD
SEELLLKWGKDHGVRTKLKIAAGRGAVASEDMSIGDIALEIPVSLIISEDLVYNSDMFDVLKNLDAITSDTMLLLWSMRE
RFNPNSKFKIYFDTLPENFNTGLSFGVDSLTLLEGTLLLEELLQSKEHVRKQFDALFPALCDNYPVIFQQELYSWDKFLW
ACELWYSNSMKVVFADGKLRTCLVPVAGFLNHSLCPHILHYGRVDPASKSLKFPVSRPCEAGDQCYLSYGSFPASHLIIF
YGFLPKGDNPYDVIPLDHLVRGTWLSKVDEAHAYGLAPKLLAH
>P_tri
VLQIARIIHLDEVELYFWSPRNEVEALNSVLSLINSYSSYERQKEVNFLQTLQDEVLKRIQEFTDKNKVESRIDRSCSCD
KEKCLEKWGESNGVKTSLKIAAGRGAIATKDLKVGDIALEIPVSIIISEEHVHKSDMYHILEKIDGITSETMLLLWSMKE
RHNCSSKFKIYFDTLPEEFKTGLSFGVDAIMALDGTLLLEEIMQAKEHLRVQYDELVPPLCKNYPDVFLPELYTWEQFLW
ACELWYSNSMKVMFVDGKLRTCLIPIAGFLNHSLYPHIVHYGKVDSATNTLKFPLTRPCCFGEQCCLSYGNFSSSHLITF
YGFMPQGDNPCDVIPLDHMVRGTWLSNNHNIFYYGLPSPLLDY
>P_alb
LVQIARIIHLNEVELYFYSPRNELEALNSIISLIDTLLSSYKHPHTIILQELRTAILALISDFGDKNSLGATVEKELRCE
QEEHLLEWGKNNGVRTQLQIASRRGAVAEKDLKVGDIALEIPVSIIINEDLVRETDMYCVLNE-KGISSETMLLLWSMKE
KQNQDSRFRIYFDSLPEKFNTGLSFGIDGITTSEGTLLLEEIMEARQYLHTQYDELFPALCNAFPDIFPPKLYTWEQFLW
ACELWYSNSMKIMFSDGTLRTCLIPIAGFLNHSLCPHILHYGKVDPATNSLKFPLSRPCRSGEECCLSYGNFSNSHFLTF
YGFLPQGDNPYNVIPLDHMVRGTWLSNNHNLYYYGLPSPLLDH
>S_tor
LVQIARIIHLNELELYFYSPRNELEALNFIVSLIDTLLSSCKHWHTNVLQELQTTILGLISDFGDKNGMKAIVEKDHFCD
QEELLLEWGKSNGVRTQLQIAAGRGAIAEKDLKVGDIALEIPVSIIISEELVLETDMYNVLKEVDGISSETILLLWSMKE
KHNSNSKFKIYFDTLPEKFNTGLSFGIDAITALDGTLLLEEIMQARQHLHDQYDELFPALCTAFPDIFPPKLYTWEHFLW
ACELWYSNGMKIMFSDGTLKTCLIPIAGFLNHSLCPHIMHYGKVDTAANSLKFRLSRPCRSGEECCLSYGNFSSSYFLTF
YGFLPQGDNPYDVIPLDHMVRGTWLSNNHNMYYYGLPSPLLDH
>V_vin
MLKRARIIHLDEVELYFYSHRNELEALNSILSLIDISCSSCQHTRMDVLQELCNATLDRIQEVGDKNRLETRIVEDLSIE
KEECILQWGERNDVRTKLKIAAGRGAIATEDLKVGDVALEIPMSIVISEELVHESDMFPILEKIDGISSETMLLLWSMKE
KHNSNSKFNTYFNALPEAFNTGLSFEFDAIMVLAGTLLLEEIIEAKKHLNAQYEELVPALCKDHPDIFPPEFYTQEQFLW
ACELWYSNGMQVMFTDGKLRTCLIPIAGFLNHSLYPHIMHYGKVDSKTNSLKFCVSKPCNMGEQCYLSYGNFSSSHLVTF
YGFIPQGDNLYDTIPLEHMVRGTWLSNNHEIFHYGLPPPLLDH
