# Supplementary material for: A genome resource for Acacia, Australia’s largest plant genus
Source: PLoS One. 2022 Oct 14;17(10):e0274267. doi: 10.1371/journal.pone.0274267 (PMC9565413; doi:10.1371/journal.pone.0274267)
Supplement: S4 File — (ZIP) [file pone.0274267.s004.zip › Supplementary_File_S4/OG0013060.aligned.fasta]

>A_pyc
LSLPDAFLAFLEANGLDPSIY--TSFDSTPRYVRLKPNC---EAYLEEFEAEMNCKLQRVDWLPGFYSLHSNTQIANSKA
YLEGKIYGIDASSGAAVMALNVSTGDHVLDLCAAPGAKLCMVLDLLGDSGSVTGVDVAKHRLAACRTMLQKYNLGDRCRL
FVADGATFSLIPDVFNEWTSKRTWKERKRARKPDLIYYGRHSGVVGLTKDDLYKNAYDRKILSHGYDKVLVDAECTHDGS
VKHIQKFEHWGWKTLERRVLDADRTD-NLFALQLSLLTNGFRLLKVGGSLVYSTCSLTTAQNEDVVEQFLKENISAELQD
IEAARSWPCKGGRILKTYRFDPSTCQTSGLFVAKFTKL
>A_tri
LPLPDAYLDFLKRNGLDPSIY--DDLESLPRYVRLKPGV---ESQLGEIEAEIGRRLEKVVWLPGFFALPPHIHIASSNP
YRQGKLYGMDAASGAAVAALNIVPGDHVLDLCAAPGAKLCMILDLLSSSGSLTGVDIARHRLAACRTMLQKYGLGDHCRL
FVADGTSFCLLPDVYMEWKPRRHQKVSKNANKPELIYYGKNSGLIGLKKSELFRSYCEDKAFEFGYDKVLVDAECTHDGS
LKHIHKFEQWGWETLQRRVLDAQRTTSSITLLQLQLLTNGYRLLKVGGVLVYSTCSLTIAQNEDVVEQFLSENPSAELQE
IHDSKHWPCSSGGIMKTLRFNPRTSRTSGLFVAKIMKK
>A_coe
LPLPEAFIEFLNQNGLDPSIYNSTIAQSTPRYIRLKPGYSDSETFVSEIEIELNCKLDKVEWLPGFYSIPPHIQIASTES
YKQGKMYGMDAASGAAVFALNVSSGDHVLDLCAAPGAKLCMLLDLLGSSGSLTGVDIAKHRLAACRTMLQKYALGDRCRL
FVANGTSFSLLPETFKEWTPKRPWKERK-ASKPELIFYGRHSGVVGLTKSELFRISCSSDSLDTGYDKVLVDAECTHDGS
IKHIQKFEDWGWDTLERRILDAQRTD-ILTNLQLQLLRNGFRLLKIGGSLVYSTCSLTVAQNEDVVEQFLSENPHAGLQE
IDAAKNWPCQSGRIPKTLRFDPLTSQTSGLFIAKFTKY
>A_tha
LQLPESFLSFLEANGLDPSIY--THGDSIPRYVRLKPGF---EDAFEEIESEINCKLEKVNWLPGFYSIPPDVHIARTKA
YQQGMMYGIDAASGAAVSALGISPGDHVLDLCAAPGAKLCMMLDLLGQKGTATGVDVARHRLAACRTMLLKYGLAERSRL
FLADGTTFSVPPDTFKQWTSRRPYKERKQEAKAEIIFYGQGSGVIGLKKNELYRSLDQNDYASYGYDKVLVDAECTHDGS
IKHIQKFEQWGWKTLERRVLDAERTDTNLKALQLNLLRNGFRLLKEAGTLVYSTCSLTHAQNEDVVDQFLSENFSAELQE
IEMAKDWPCRSGRTPKTLRFDPSTSATSGLFVAKIRKL
>C_can
LPLPDAFLDFLEENGLDPSIY--TAIDSTPRYIRLKPGC---EAYLEEVDAEMRCKLQKVDWLAGFYSIPPDIQIASSKA
YQEGKIYGIDASSGAAVMALNISAGDHVLDLCAAPGAKLCMILDLLGNSGSVTGVDVAKHRLAACRTMLQKYTLGDRCRL
FVADGTTFSLVPDVFKEWTSRRPWKERKKANKPELIYYGQHSGVVGLTKGELYKTLSENEIGSCGYDKVLVDAECTHDGS
VKHIQKFEHWGWKTLQRRVLDAERTD-SLH---LNLLTNGFRLLKVGGSLVYSTCSLTVAQNEDVVEQFLKENTSAELQE
IETATNWPCKDGRIPKTLRFDPLTSQTSGLFVAKFTKL
>C_fas
LPLPDAFLHFLEENGLDPSIY--TAVDSTPRYIRLKPGS---EACLEEVEAEINCKLDKVDWLPGFYSIPSDIQIASSKA
YQEGKIYGIDASSGAAVMALNVSSGDHVLDLCAAPGAKLCMILDLLGDSGSVTGVDVARHRLAACRTMLQKYRLGDRCRL
FVADGTTFSLIPDVFKEWTSKRPWKERKKASKPELIYYGRHSGVVGIIKGELYKTVPDSVIASNGYDKVLVDAECTHDGS
LKHIQKFENWGWKTLERRVLDAERTD-NLHILQLNLLINGFRLLKVGGSLVYSTCSLTVAQNEDVVEHFLRDNISAELVE
IEASKNWPGKGGRIPKTWRFDPLTSHTSGLFVAKFTKL
>D_car
VELPQAFIDFLKKNGLDPSIY--TAADSTPRYIRLKPGC---EAYIEDIEAEINCKLQKVEWLPSFYSLPPHVQIANSKA
YQEGKLYGIDAASGAAVTALDITPGDHILDLCAAPGAKLCMISELLGSSGTVTGVDVARHRLAACRTMLQKYALGDRCRL
FVADGTTFSLLPDTYKEWTSRRPWKERKKANKPELIFYGLHSGVVGLSKSKLY----GSGLSHHGYDKVLVDAECTHDGS
IKHIQKFENWGWTTLQRRVLNAERID-NLNVLQLLLLTNGFKLLKVGGYLVYSTCSLTVAQNEDVVEQFLLQNSSAELLD
IEAAKHWPCKSGKIQKTLRFDPLTSQTSGLFVAKFTKL
>G_max
APLPDAFLQFLETNGLDPSIY--TAIDSTPRYIRLKPGF---ESCIEEVEAEVKCKLEKLEWLPGFYSLPPHVQIAGSRA
YREGKIYGIDAASGAAVMALNISPGDHVLDLCAAPGAKLCMILDLLGDSGSVAGVDVARHRLAACRTMLQKYMIGGRCRL
FVADGTAFSVIPDVFKEWTSRRPWKERKKANKPELIYYGQHSGVVGLTKGELYRTLSDNEIANHGYDKVLVDAECTHDGS
VKHIQKFEDWGWGTLQRRVLDAERTD-DLHTLQLNLLTNGFRLLKVGGSLVYSTCSLTIAQNEDVVEQFLKENETAELTE
IDAASDWPCKGGRIPKTWRFDPLTSQTSGLFVAKFTKV
>L_ang
LPLPEAFLNFLHSNGIDPSIY--TAIHSTPRFIRLKPGF---EDYIEEFEAEMKCKVEKLEWLEGFYSLSHDIQIAGSRA
YQEGKIYGIDASSGAAVTALHISPGDHVLDLCAAPGAKLCMILDLVGDSGSVTGVDVARHRLAACRTMVQKYALGDRCRL
FVADGTTFSVIPDVFKEWTSRRPWKERKRASRPELIYYGRHSGVVGLPKGELFKTASDDEIASLGYDKVLVDAECTHDGS
VKHIQKFEHWGWRTLERRVLDAERTD-HLHALQLNLLTNGFRLLKVGGSLVYSTCSLTVAQNEDVLEQFLKENKTAELVE
IDAARNWPCKGGRIPKTWRFDPLASQTSGLFVARFTKV
>M_gut
LQLPEAFLDFLNQNGLDPSIY--IASHSTPRYIRLKPGC-ESETQVAEIEAEIEFKLKELCWLPHFYYLPPDVRIASTQA
YRDGKIYGIDAASGAAVSALNISPGDHVLDLCTAPGAKLCMILDLLGSSGSATGVDIARHRLAASRTLVQKYSLGDRCRL
FVADGTTFSLMPEIYNEWTPRRPWKERKRMAKPELIFYGRHSGVVGLSKDDVYGHFEDIDVLQFGYDKVLVDAECTHDGS
IKHIQKFEQWGWTTLSRRVLDAYRTD-DLTVLQLKLLTNGFRLLKAGGCLVYSTCSLTVAQNEDVVEKFLSQQPTAELVE
IEGAEKWPCRQARIPMTLRFDPQTSSTSGLFVAKFTKL
>M_acu
LSLPRSFLHFLEENGLDPSIY--AMIETIPRYIRVKPGC---ESQLVEIENELKCRLEKVSWLSGFFAIPSQIQIAGSKA
YQQGKIYGMDAASGAAVSALNVSPADHVLDLCCAPGAKLCMLADLLGNSGSLTGVDIARARLAACRTMLQKYSLGDHCRL
FVADGTSFSLLPDIFAEWTAKRSWRERKKAAKPELIFYGRYSGVVGLCKNELFRAVDEPSF--SGYDRVLVDAECTHDGS
LKHIQKFEDWGWETLERRVLDAKRTD-SLLHLQLQLLTNGFRLLRVGGTLVYSTCSLTVAQNEDVVKQFLSRNSLAELRH
VEASAIWPCRSGGIPNTLRFDPKTSQTSGLFIAKFTRL
>P_tri
LPLPDAFLDFLQTNGIDPLIY--TAIESTPRYIRLKPGS---EAYLEEIEAEIKCRLQKLNWLPGFYSLPPHIQIANSKP
YKEGKIYGIDAASGAAVLALDISVGDHVLDLCCAPGAKLCMISDLLGDSGSVTGVDVARHRLAACRTMLQKYVLGDACRL
FVADGTTFSLMPDTFREWTSRRPWKERKRAARPELIFYGKASGVVGLSKDELYQTVSSSEVSSSGYDKVLVDAECTHDGS
IRHIQKFEHWGWETLNGRVLNAERSD-NLTTLQLKLLINGFRLLRVGGSLVYSTCSLTVSQNENVVEWFLKENSSAALQE
IEAAKDWPCKSGRIPKTLRFDPVTSKTSGLFVAKFTKL
>P_alb
LPLPDAFLAFLGANGLDPSIY--TTLESTPRYIRLKPNC---EAYLEEFEVEMNCKLQRVDWLPGFYSLHSNLQIANSKA
YQEGKIYGIDASSGAAVAALNVSAGDHVLDLCAAPGAKLCMILDLLGDSGSVTGVDVARHRLAACRKMLQKYNLGDRCRL
FVADGATFSLIPEVFKEWTSRRTWKERKKARKPELIYYGRHSGVFGLTKEDLFKNASDRKIVNHGYDKVLVDAECTHDGS
VKHIQKFEHWGWKTLERRVLDADRTD-DLFALQLSLLTNGFRLLKVGGSLVYSTCSLTTAQNEDVIEQFLKENISAELQD
IEAARSWPCKGGRIQKTYRFDPSTSQTSGLFVAKFAKL
>S_tor
--------------------------------------------------------------------------------
-----------------MALNISAGDHVLDLCAAPGAKLCMILDLLGDSGSVTGVDVARHRLAACRTMLQKYSLGDRCRL
FVADGVTFSLIPDIFKEWTSRRTWKERKKARKPELIYYGRHSGVVGLTKEDLYKIVSDREIMSSGYNKVLVDAECTHDGS
VKHIQKFEHWGWKTLQRRVLDAERTD-NLHVLQLSLLTNGFRLLKVGGSLVYSTCSLTVAQNEDVIEQFLKENASAELQE
IDAARSWPCKGGRVEKTWRFDPLTSQTSGLFVAKFTKL
>V_vin
IGLPEAFLDFLKENGVDPSIY--TTADSTPRYIRLKPGSI-SEAQIQQLEAEFKSKLEKVGWLPNFYSLPPQIHIANSMA
YKEGKIYGIDAASGAAVSALNVSEGDHVLDLCAAPGAKLCMTLDLIGNSGSVTGVDVARHRLAACRTMIQKYALGDRCRL
FVADGTTFSLIPDVFKEWTSKRPWKERKNAKK-------REGIVIGLSRTELYKIACDSEVLKCGYDKVLVDAECTHDGS
IRHIQKFDHWGWETLERRVLDAERTD-SLTVLQFRLLSNGFRLLKVGGSLVYSTCSLTAAQNEDVVEQFLRENASAELQE
IDAATNWPCKSGGIPKTLRFDPLTSQTSGLFVAKFTKL
