# Supplementary material for: A genome resource for Acacia, Australia’s largest plant genus
Source: PLoS One. 2022 Oct 14;17(10):e0274267. doi: 10.1371/journal.pone.0274267 (PMC9565413; doi:10.1371/journal.pone.0274267)
Supplement: S4 File — (ZIP) [file pone.0274267.s004.zip › Supplementary_File_S4/OG0012753.aligned.fasta]

>A_pyc
ILHTILFHRALGLVRPKDVDLELFDITYAQCGEDELEKKVDDKIEQFMSWVEKHPNKKSQICLSFYEVKNKHASWFSNKI
ERLYWEQWYINLNVTQHPKAHSNKSHHSK--VADPGEGALEDRNARSAVLESSLREVLFQIIKFVDEKKDHVPPIPSLER
VITFPFEITLPS-PSDSAFG--MDMIKRMLQTGHPTMLS
>A_tri
ILHTIVFHRALGLVRPRDIDSELFDITYVQCGDPDVEKKLEEKIDQFIAWVEKHPNKKSQMCISFYEIKNKQAAWFTNKT
ERLCWEQWFINLSVVS-SKSPTGKSHHLKPLAVDPSETAVEEMSAHRASLEKSLREVLFKIITLVNEKKDHIPPVQN-QD
VVSFPYEITIPS-SSDSSFG--MDMIKRMLQTGHPTMLS
>A_coe
ILHTIVFHRALGLVRPKDVDSELFEITYVQTGDAELEKKIEEKIDQFIGWVEKHPNKKSQICLSFYEVKNKQATWFSNKI
ERLYWEQWHVNLNVAQHPKTHSSKSHHSKV-VVDPGESAFEERSVRRAALETSLREVLFQIIKFVNEKKDHIPPVPNLEG
-VSFPYEITIPS-SSDSSFG--MDMFKRMLQTGHPTMLS
>A_tha
ILHTIVFHRALGLIRPKDIDLELFEITYVQCGEIEVEKKIDEKIEQFINWIEKHPNKKSQICLSFYEVKSKQPSWFT-KI
ERLYWEQWYINLNVLQPTKPPVGKSHHSKL-VMDPGE-ASEERSSRRTLLEQSLQEVLFQIIKFVNEKKDHVPPIN--DG
VIYYPFEITIPS-SSDSAFG--MDMFKRILHSGHPSMLG
>C_can
ILHTIVFHRALGLVRPRDIDLELFDITYVQCGDMELEKKIDDKIEQFIGWVEKHPNKKSQICLSFYEVKNKQVSWFSNKI
ERLYWEQWYINLNVAQHPKAHSSKSVHSK--VVDTGEGALEDRNARSAALEASLREVLFQIIKFVNEKKDHVPPIPNLEG
AVSFPYEI-------------------------------
>C_fas
ILHTIVFHRALGLVRPKDVDLELFDITYVQCGDLEIEKKIDEKIEQFINWVEKHPNKKSQICLSFYEVKNKQPSWFSNKI
ERLYWEQWYIILNVAQHSKAQSSKSSHSK--VVDPGEGALDDRNARSIALEASLREVLFQIIKFVNEKKDHVPPIPNLEG
AVSFPCEITIPS-SSDSAFG--MDMIKRMLQTGHPTMLS
>D_car
ILHTILFHRALGLVRPKDVDLQLFEITYVQCADAELEKKIDEKIGQFIDRVDKHPNKKTQICLSFYEVKSKQATWFTNKV
ERLHWEQWYINLNVAQLPKAHSGKSQHSKL-VVDPGEVALEERDVRRAALEASLREVLFQIIKFVNEKRDHVPPIPNVEG
-VSFPYEITI-----------------------------
>G_max
ILHTIVFHRALGLVRPKDVDLELFDVTYVQCGEAELEKKIDEKIEQFVCWVEKHPNKKSQICLSFYEVKNKQASWFSNKI
ERLYWEQWYINLNVAQHPKAHSSKYHHSK--VVDPGEGALEDRNARSAALEASLREVLFQIIKFVNEKKDHVPPIPNLEG
AVSFPYEITIPS-SSDSAFG--MDMIKRMLQTGHPTMLS
>L_ang
ILHTIVFHRALGLVRPKDVDMELFDITYVQCGEVELEKKIDEKIEQFVCWVEKHPNKKSQICLSFYEVKNKQASWFSNKV
ERLYWEQWYINLNVSQHPKAHSVKSHHSK--VVNPREGALEDRNVRSAALEASLRDVLFQIIKFVNEKKDHVPPIPNIEG
PVSFPYEITIPS-SSDSAFG--MDMLKRMLQTGHPTMLS
>M_gut
ILHTVLFHRALGLVRPKDIDLELFEITYVQCGDVELERKIDEKIDQFIDRVEKHPNKKNQICLSFYEVKNKQATWFTNKV
ERLYWEQWYINLNVAQHPKGISGKSYSSKV-VVDPGA---ESRSARRAALETSLRDVLFQIIRFVNEKKDHIPPIPNLEG
-VSFPYEITISS-SSDSAFG--MDMLKRMLQTGHPTMLS
>M_acu
ILHTILFHRALGLVRPKDVECELFDITYVQCEDHELEKKIDEKINQFIGWVEKHPNRKSQVCISFYEVKNKHATWFGNKI
ERFYWEQWYINLHIIS-PKPH-GKSHNTKA-HVVTGENAFEESNSRCAALESSLREVLFQIIKFVNEKKDHIPPLQN-SE
IVSYPYEISTPS-SSDSSFGWHADVLKRMLQTGHPSMLS
>P_tri
ILHTIVFHRALGLVRPKDIDLELFDITYVQCGEVELEKKIEEKIDQFISWVEKHPNKKSQICLSFYETKNKHPSWF-NKT
ERLFWEQWYVNLHVTQHTKAHSGKSHHSKP-MVDLGETVSEDRGVRREALEASLHEVLFQIIKFVNEKKDHVPPIN--ED
IICFPCEITIPS-SSDSPFG--MDVFKRMLQTGHPTMLS
>P_alb
ILHTILFHRALGLVRPKDVDLELFDITYVQCGEDELEKKVDDKIEQFISWVEKHPNKKSQVCLSFYEEKNKHASWFS-KS
ERLYWEQWYINLNVAQHPKVHSSKSHHSK--VADPGEGALEDRNARSAALESSLREVLFQIIKFVNEKKDHVPPIPNLEG
VISFPFEITIPS-SSDSAFG--MDMIKRMLQSGHPTMLS
>S_tor
ILHTILFHRALGLVRPKDIDLELFDITYVQCGDFELEKKIDDKIEQFISWVEKHPNKKSQICLSFYEVKNKQVSWFSNKT
ERLYWEQWYINLNVVQHTKAHSNKSHHSK--VADPGEGALEDRNARSAALEVSLREVLFQIIKFVNEKKDHLPPIPNLEG
AVSFPYEITIPS-SSDSAFG--MDMIKRMLQTGHPTMLS
>V_vin
ILHTIVFHRALGLVRPKDIDLELFEITYVQCGDAEVERKINEKIDQFISWVEKHPNKKSQICLSFYEVKNKQASWFTNKI
ERRSWEYWYINLNVAQHPKAHSSKSHHSKA-VVDPGESASEDRSLRRAALEASLREVLFQIIKFVNEKKDHIPSIPSAEG
-VSFPYEITIPS-SSDSAFG--MDMFKRMLQSGHPTMLS
