# Supplementary material for: A genome resource for Acacia, Australia’s largest plant genus
Source: PLoS One. 2022 Oct 14;17(10):e0274267. doi: 10.1371/journal.pone.0274267 (PMC9565413; doi:10.1371/journal.pone.0274267)
Supplement: S4 File — (ZIP) [file pone.0274267.s004.zip › Supplementary_File_S4/OG0012687.aligned.fasta]

>A_pyc
MSCSHDHSCEDHNCSSDWSLYKHIDLSRVSALNEATPGSVNSVFKAWEQRLDSSGDYLESNEGDPELLVFIPFTSDVKIK
SICIIGGVDGTSPSKMRAFINREGIDFSDASRMKVVQEWDLVENTQGVLEYQTRYSKFQGVANITLHFPDNFGGDTSKIQ
YIGFKGEATQLKRDVVATIVYELRPNPSDH
>A_tri
MACLHDHSCEDHDCGSQWSLYKHIDIPKVSALNEATAGSVKSIFKAWELRLDTSKGFLESNEGDPELLIFIPFTCDVKIK
SISVVGGADGKSPSKMRAFINRDNIDFSDAQDMTPLQEWELAENLQGMLEYQTRYSRFQSVGSLTLHFPDNFGGDSTQIY
YIGLRGEATQLKRDVVATIVYEVMPNPSDH
>A_coe
MACVHDHSCEDHECSSDFSLYKHIDIPRVSALNEATPGSVKSVFKAWEQRLNTSGGHLESNDGDPELLVFIPFTSDVKIK
SISVVGGADGTSPAKMRAFINRDGIDFSDAQSMQAVQEWDLVENLEGVLEFQTRYSKFQGVGNLTLHFPDNFGADTTQIQ
YIGLKGEATQLKRDVVATIVYEVTPNPSDH
>A_tha
MSCTHDHNCEDHECSSDWSLYKHIDLSKVSALNESVSGSAKSVFKAWEQRLHSSGEHLESNEGDPELLVFVPFTSDVKIK
SISIVGGPEGTSPSKLRVFINREGIDFSDAESMQAVQEWELAENLQGVLEYQTRYSKFQSVGNITLHFPESFGGDTTQIR
YIGFKGEATQLKRDVVATIVYEIRPNPSDH
>C_can
MACLHDHSCEDHDCSSDWSLYKHIDLSKVSALNEATPGSVKSVFKAWEQRLNYSGDHLESNEGDPELLVFIPFTSDVKIK
SISIVGGADGTSPSKMRAFINRDGIDFSDAQSMQAIQEWDLVENMQGVLEYQTRYSKFQSVANITLHFPDNFGGDTTKIH
YIGFKGEATQLKRDVVATIVYELMPNPSDH
>C_fas
MACLHDHSCEDHDCSADWSLYKHIDLSKVSALNEATPGSVKSVFKAWEHRLNSSGDCLESIEGDPELLVFIPFTSDVKIK
SISIVGGADGTSPSKMRVFINRDGIDFSDAQSMQAVQEWDLAENLQGVLEYQTRYSKFQSVANITLHFPENFGGDTTKIE
YIGLKGEATQLKRDVVATIVYELMPNPSDH
>D_car
AACTHDHSCEEHDCSSDWSLYKHIDLPKVSALNEAVPGSVKSVFKAWEQRLSISEGHLESNEGDPELIVFIPFTSDVKIK
SISIIGGSDGTSPSKMRAFINRDGIDFSDAQTMQPVQEWELAENTEGLLEYQTRYSRFQGVGSLTLHFPDNYGGDTSEIH
YIGLKGEATQLRRDVVATIVYELMPNPSDH
>G_max
MACLHDHSCEDHDCSSNWSLYKHIDLSKVTALNEANPGSVKSVFKAWEERLDSSGVHLESNEGDPELLVFIPFTSDVKIK
SISIVGGADGTSPSKMRVFINREGIDFSDAQSMQAIQEWDLVENMQGVLEYQTRYSKFQSVANITLHFPENFGGDTTKIH
YIGFKGEATQLKRDVVATIVYELMPNPSDH
>L_ang
MACVHDHSCEDHDCSSNWSLYKHIDLSKVSALNEATPGSVKYVFKAWEDRLNSSGDHLESNEGDPELLVFIPFTSDVKIK
GISIVGGADGTSPSKMRAFINRDGIDFSDVQSMQAVQEWDLVENMQGELEYQTRYSKFQGVANITLHFPDNFGGDTTKIH
YIGFKGEATQLKRDAVVNIVYEIMPNPSDH
>M_gut
MACLHDHSCDEHDCSTDWSLYKHIDLSKVSALNEAVPGSVKTVFRAWEQRLNSSEGILESNEGDPELIVFIPFTSDVKIK
SISVVGGADGTSPAKIRAFVNREGIDFSDAQGMQPVQEWELVENLQGVLEYQTRYSRFQSVGNITLHFPDNFGGDTTQIH
YIGFKGEATQLKRDVVATIVYELMPNPSDH
>M_acu
MSCLHDHSCEDHNCSADWSLHTHIDLSKVSALNEAVAGSVKSVFKPWNRRLDTSEGFLESNDGDPELLVFIPFTSDVKIK
SISVVGGSGGTSPSKMRAFINRDGIDFSDAQNMQPVQEWDLNENLQGLLEYQTRYSRFQGVGNLTLHFPDNFGGDTTQIY
YIGLKGEATQLKRDVVATIVYEITPNPSDH
>P_tri
MACVHDHSCEDHDCSSNWSLYKHIDLPKVSALNEAVPGSAKSVFKAWEHRLDSSAGHLESNEGDPELLVYIPFTSDVKIK
SISIVGGADGTSPSKMRAFINRDGIDFSDAQSMQAVQEWDLVENLNGVLEFQTRYAKFQSVASITLHFPDNFGGDTSQIH
YIGFKGEATQLKRDVVATIVYELMPNPSDH
>P_alb
MACLHDHSCEDHNCSSDWSLYKHIDLSKVSALNEATPGSVKSVFKAWEQRLDSSGDHLKSNEGDPELLVFIPFTSDVKIK
SICIIGGPDGTGPSKMRAFINREGIDFSDAQSMQVVQEWDLVENTQGVLEYQTRYSKFQSVANITLHFPGNFGGDTTEIQ
YIGFKGEATQLKRDVVATIVYELRPNPSDH
>S_tor
MACLHDHSCEDHDCSSDWSLYKHIDLSKVSALNEAIPGSVKSVFKAWEHRLNSSEDYLESNEGDPELLVFIPFTSDVKIK
SISIVGGADGTSPSKMRAFINRDGIDFSDAQSMQAVQEWDLAENMQGVLEYQTRYSKFQSVGNITLHFPENFGGDTTKIQ
YIGFKGEATQLKRDVVATIVYEITPNPSDH
>V_vin
MACLHDHSCEDHDCAADWSLYKHIDLSKVSALNEAVPGSVKSVFKAWEQRLNSSEGHLESNDGDPELLVFIPFTSDVKIK
SISVVGGADGTSPCKMRAFINRDGIDFSDAQSMQSIQEWDLAENLQGMLEYQTRYSRFQGVASLTLHFPENFGGETTQIR
YIGLKGEATQLKRDVVATIVYEITPNPSDH
