# Supplementary material for: A genome resource for Acacia, Australia’s largest plant genus
Source: PLoS One. 2022 Oct 14;17(10):e0274267. doi: 10.1371/journal.pone.0274267 (PMC9565413; doi:10.1371/journal.pone.0274267)
Supplement: S4 File — (ZIP) [file pone.0274267.s004.zip › Supplementary_File_S4/OG0013073.aligned.fasta]

>A_pyc
EWQILTKQNFSSQIRLHPHILLLVTLPW-SGESRSLMKDVLKLRYMHRNTEKMLADSIGATLIYFHYSISYKYRGRLKAK
NILSSLHPYIMSAPEEVPLKALKDPKELRMFLDSTDKALVLVDFCGWTTKLLA--KQNGTCTLQEFEHFHYFYSKFMGYV
REFFLPPERHRFGLVSERSILSSLGVRESGSWFAVLYVDGCPSCLKVLKEEDDLKHALHVDNYFVKELEGKGQDQETILP
ANKPSVLLFVDRSSDTSETRGKSKEALSAFRELAKEKMSTIMVINEGKHVSLDKVTSDIQVTSLNEILGYLLQKNKDGRL
SSLAKDLGFQLLSDDIDIKFNGSFFYSEGNYQLLKALTGNFRIPTLVIVDPVRQQHYVFPEDQNFNFSSLNGFLSGFVND
TLLPYQRSEHVFRGPREATRPPFVNLDFHEVDSLPRITAYTFSELAIGDVLVLFSHSWCGYCQRMEMVVREVHRAFKKLP
AIYLLDCTLNDCDLILKSVNQRELYPTLVLFPAENK-KALLYEGDIAVIDVIKFVAENASGSVLIATEKLLGIQPFDGSK
ILIVAADQISGFQGVIINKHIEWSSLPELGGGFEILKEAPLSFGGPVVKSGMPFLCLTREILPGVYFLDHLATMSKVEEM
KDHWFFLGYSSWDWNQLFNEMAQGAWNLSEDGKKHLVWP
>A_tri
QWQVLTRSNFSSQIRAHPYLLLLVTVPW-SGESRSLMREVLRLMVVYNNTEKMLADVLGATFFCYRHSVAYKYRGRLRAQ
NILSSVHHLMMLPSEELPMKSLNTEMELQNFIHSTDKAVILFEFCGWSPILLAKSHGEGNCTPDEFERYKSFLTKFTKAL
REYILPPERQRFGLITRRSLISSLGVENPGSWALMVQFVGCPNCSEVFVEGNDFENALVMCYPFVKELEGEAYNTKSKLP
AKEPSMILFLDRSSESSEIREKSEAALSEFKQLAKERMT-VKIVGGVGNIELDNIATVGSGTSAHDILANLLQHKKVGKI
SLLAKEAGFQLLSNDIEIKFEGSFFFSDGGYQLLRAFTGDSIIPSVVILDPIRQQHYVFPRENVVEFSSLSHFLDAFTNG
SFPPYQRSQSQPPNLRETPWPPFVNQDFHEADAIPRVTTDTFSGLVLGDVLVLFSNSWCGFCQRMELVVREVYRAFKDLP
SVYSMDCTLNDCSTLLKALGQRDLYPSLILFPAEKK-DAIYYEGDMSVANVIDFIAAHGSGSILVATEKLLNAPPFESSM
ILIVKADQTEGFQGLIVNKHIKWEFLPELDDGFRSLKSAPLSFGGPLIVQGLPLMSLAREILPGFYFGGQWATSNIIQQI
HDFWFFLGYASWGWQQLFNEIAEGSWRVESHATASLEWP
>A_coe
EWQVLTKRNFSSQINLHHNILLIVTVPW-SGESRSLMREVLRLMVLYKDKEKMLAHALGATIFFYYHSVSYKYQGRLRAQ
NILSSADYLISSKPEDLPLKLLNTPEDLNTFIQSTDKAVLFFDFCGWAPRLLGQGRNNGTCIFDEFQQFESFFSKFMTFS
REAFLPPERQRFGLITDRSLVSSLGVKDPDSWLVIIQFAGCSNCSKILKEGDDLKTAFLVNQLLVTELESEGHDVESALP
GKMASVVLFVDRSSESLMTRSKSKAALEAFRKLAKKKMSYMIIKGDG------NIDANVQGRSIQDILEQLLRQRNEAKL
SFVAKEVGFQLLSDDIELKFIG-FFFCDGGYHLLNSLTSRSEVPSLIIIDPLSEKHFIYPQEEAFSYLPLQGFLDEYLNG
SLIPYQRSESVIGSPREATKPPFINVDFREVDPIPHVTAHTFSELVLGDVLVLFSNHWCGFCQKMELVVREVFRTFKELP
LIFLMDCTLNDCAALLKSMGQRDVYPSLLLFPAQKK-TAVSYQGDISVNNVIKFLISHGSGSVLIATDKLLKAPPFDKSM
VLIVQANQSIGFQGLIVNKQISWESFEDITKGLELMKQAPLSLGGPLIANGMPLVSLAREVLPSIYFLDHLTTAQEIGLF
KDYWFFLGYSSWGWEQLFAEIAEGAWQISDDPMAEFGWP
>A_tha
EWEILTEQNFSSQIRLHPHVLLFVTTPW-CGESRSLKYEILKLMVVYRNSEKVLAQAIGATILYYHNSVPYNYLGKLRAS
NILSSIHPYLTSTPEELPLKHLKSPKSLKDFLQSSDKALLLFEFCGWTTTLMSELKKNVTCNHEEFKRFSSFLLKLIATT
KEFSLPPERQKFGLITEESLASSFNFGKSDSWAAVLQLAGCPHCSKIFKAGDDIQRFLKMENPIVTELEDDWQDHESSLP
ASKPSVILFVDRSSGSLEEMRRSIKALDTFRQVAENKVS-FMIMDGGKHVALDTIAPGMEGSSLQEILKNLLHRRKESKL
SSIAKDVGFRLLSDDVHIKFTGSFFFSDANYVLLRALTGDVKIPSAVIIDPALQQHYVLQDK--FSYSSLVDFLDGYLNG
SLSPYAQSESSIQTPKRAAVPPFVNLDFHEVDSIPRVTVSTFSHMVHADVLVFFSNTWCGFCQRMELVLHEVYRSLKKSP
LIYLMDCTLNDCSLILKSINQREVYPSLILFPAERN-KVTPYEGESSVTDITEFLARHANGTVLVATEKLAASLTFAKSK
ILIIKAGPEIGFLGLIFNKRIRWKSFPDLGETAELLKETPLSFGGPVVDPGIPLLALTREISPGVYFLDHQSVARRIQEL
KEYWFFLGYSSWSYEQLFDEIGLGVWDVDNSDI-DFAWP
>C_can
EWQIITKQNFSSQIRLHPHMLLLVTLPW-SGESRSLMKDVLKL----TNTEKMLADSIGATVFYFHYSIPYKYRGRLQAK
KILSSFYPYISVSPEEVPLKALKTPEELRVFLDSTDKALVLIDFCGWTPKLLAESKKNGTCNFEEFQRFHSFYQKFMTVV
REFFLPLERHRFGLVLERSMLSSLGVNDSGSWLAVSYLAGCPSCSKILK-EDDLNYVLQMDDNFVKELEGRGHDQEPILQ
ANKPSIILFVDRSSDSLEIREKSNEALDVFRELAKEKMSTVMIVNEGKHVSLDKVASDLQVSSLHEILGYLLQQKKDGKL
SSLAKDLGFQLLSDDIDIKFNSSFFYSDGNYQLLQTLTGGCQIPSLVIVDPFQQQHYVFPEVKNLDSSSLNGFLSGFLNG
SLHPYQRSKHILQGPREATHPPFINLDFHEVDSIPQITAHTFSELVIGDVLVLFSNSWCGFCQRMELVVREVYRAIKKVP
MIYLLDCTLNDCDLILKSVNQREVYPALILFPALKK-KPLLYEGDMTVVDVIKFVAEHGNGSVLIATRNLLGLQPFDGSK
ILIVAVDQITGIQGLITNKHMAWSSLGELQEGLDILKRAPLSFGGPVMQSGMPLVALAREILPGVYFLDQLATVHKIEEL
KDHWFFLGYSSWGWNQLFGEVARGDWNLSEDGMEHLTWP
>C_fas
DWQILTKQNFSSQIRLHPHILLLVTLPWGSGESRSLMKDVLKLRYIHRNTEKMLADSVGATLVYFHYSISYKYRGRLRAK
NILSSLYHYIVLAPEEVPLKSLKNSEELRTFLDSTDKALILVDFCGWTPKLLAKGKENRTCTFKEFEHFHSFYLKFMTTV
REFFLPPERHRFGLVSERSILSSLGVGDSGSWFAVHYLAGCLGCLKILKAENDLKHVLQMDNYFVTELEGNGNYQETVLP
ANKPSVLLFVDRSSDTAETRGKSKEALDAFRELAKEKMSTIMIINEGKHVSLDKMPSDQQMTSLNEIINYLLQQDKDGKL
SSLAKNLGFQLLSDDIDIKFNGSFFYSEGNYQLLKTLTGNYRIPSLVIIDPIQQQHYVFPEDKTFNFSSLYGFLSAFLNE
TLVPYLRSEHVLQGTREATHPPFVNLDFHEVDSIPRITAHTFSELVIGDILVLFRYSWCGYCQRMEMVVREVYRAFR---
---------------------REVYPALVLFPAEKK-KPLLYDGDVAVLDVIKFVAEHASGSVLVATEMLLGTQPFDRSK
ILIVAADQINGFQGLIINKHIEWSSLPELEEVYKILKEAPLSFGGPVVKSGMPLLSLTREILPGVYFLDHQETIRKIEEL
KGYWFFLGYSSWDWSQLFNEMADGAWNLSEDGMKHLIWP
>D_car
QWQILTKFNFSSQIRTHPHILLLITVPW-FGESRSLMRDLLKLMFVHRNSDKVLAEALGAKFLYFRQSLSYKYQGPLRVQ
NILSSVYHLMSLPPKDIPLKFLTTAEDLKSFTESTDKVLLVMEFCGWTSRLLTKAKNSVTCSSEEFHKYETFLVELSVIA
KEFFLPPERIRFGLVQERALLSFLGIKYSGPWLAMLHFAGCPSCSKVLGEGDDIRHAIKMQASPVLELEGDANGLDPPIP
ANKPSIVLFIDRSSESLDVRKKSSEALGVFRELAKDKMS-VMLLDKGKHITINKAVTDLQGGSLQEILTYLIQHKKEIKI
SSLAKNAGFQLLSDDFTVKSVGSFFFSDGGFRLLKALAPSSSIPIVVIIDPLSHKHYLFPEEEVFGYSSLSNFLERFNNG
SLVPYKHSETFTRASRESPRPPFVNSNFHAVNSVPRLTTNTFLELVVGDVLVLFSNTWCGFCQRMELVVREVYSAFKKLP
LIYLMDCTLNDCSLILNSSLQRDLYPSLLLFPAERK-EAVPYGGDITVTQIINFIAEYGSGSILVASEKLVNVHPFDGSK
ILIVKVNQSTGFQGVIINKHISWDTLGKLDEGLELLKRAPLSLGGPVIIRGMPLVSLSRTAEPEIHFLDQWETLDVIKAL
QDYWFFMGYSSWEWKQLFDEIAEGSWKIS-NGMEHLEWP
>G_max
QWQILTKHNFSSQIRLHPHLLLLVTLPW-SGESRSLINQLLKLMLMHRNTEKLLADSIGATLFYFHYSVSYKYRGRLRAR
NILSSLYPYISLAPEEVPLAALNTPLDFRLFVDSTERALVLVDFCGWTPKLLASDN-NGTCSSEEFERFHSFYLKFMTVV
REYFLPPEKNRFGLVSSRSMLSSLGVGDYGPWFAVHYLAGCSSCSNILKDEDDLKYVLQMNNYFVKELEGNGHDQEPVLP
ANKPSVLLFVDRSSDSSETRGKSKEALKAFRVLAKEKISSIMIMNEGKQVSLDNIPLDLQGSSLNDILAYLLQQKKDGKL
SSLAKDLGFQLLSDDIDVRFNGFFFYSDGNYQLLERLTGGRGIPSLVIVDPFWQQHYVYPDEKSFNFSSLCDFLSEFLNG
TLLPYQQSEHVLQGQREATHPPFVNLDFHEVDSIPRIMAHTFSELVIGDVLVLFSNSWCSFCQRMEMVVREVYRAIKKLP
EIYLLDCTLNDCDLILKSVDQREVYPALILFPAEKK-QPLLYEGDMAVIDVMKFVAEHGSGSVLIATEKLLGVHPFDGSK
ILIVAANQVTGFQGLILNKHIQWSFLPKLEEGLENLKEAPLSLGGPVMKTGMPLLSLTREIIPGIYFLDQVTTIRKIEEL
KDYWFFLGYSSWGWNQLYDEMAEGAWNLSEDATRNLNWP
>L_ang
EWEILTKHNFSSQIRLHPHILLLLTLPW-SGESRSLMKDLLKLMLLHRNTDKILADSIDATVVYFHHSISYKYRGRLKAE
NILSSLFPYISLSPEEVPLKSLNTHQDLSRFLDSTDKAIVLVDFCGWTPKLLRKTNINGTCTSEEFERFHSFYLKFMTSV
KEFFLPPERHRFGLVSDRSMLSSLGIGDSGLWFAVHYIAGCSSCSTILKEENDLNYVMKMDNYYVKELEGNGRDQEPILP
VNKPSVLLFVDRSSDSSETRGKSKDALGAFRVLAKEKMSSIMIINGDKQVSLDSVASDLQASSLNEILGYLIQKKKDKKL
SSLAKDLGFQLLSDDIDIRFNGSFFYSDGNYQLLKRLTGGCRLPSLVIVDPLWQQHYVYPEESFFDFSSLDDFISKFVNR
VLLPYQRSDHIILSQREATHPPFVNLDFHEVDSIPRITAHTFSELVIGDVLVLFSNSWCAFCQRMEMVVREVYRSFKKLP
LIYLLDCTLNECDLILKSVGQGEVYPALVLFPAGKK-QPLLYEGDMAVVDVMKFVAEHGSGSVLIATEKLVGSRPFDGSK
IVIVAADHITGFQGLIINKNIEWSFLPKLEEGFEKLKKAPLSFGGPVAKSGMPLLSLTREILPGIYFLDQVLTIQKIEEL
KDYWFFAGYSSWGWKQLYDEIAEGAWNLSEDGARLLKWP
>M_gut
QWQILTKLNYSSQILLHPRLLLFVTQPW-SGESRSIMKELLKLMVLYRNAERMLADALGATIFYYHNSLSYKYRGRLRVQ
NILSSVDYVSSLSSDELPLKSLNTQEELRDFVYSTDKAVLLMEFCGWIPRLMA--MDNSTCTLYEFQQFEAFLPKLIRVA
REFFLPPEGRRFAVVRDRSLLPLLNIEEAGSWFMTVHFAGCPSCSQILKEVDDLKTVLQAQASPVLELENHSQGFEAALP
AKKSTMLLFVDRSSNSKQIRKESQEALRTFREFAKDKMS-IMIVKDGQQVTVENMVSDLQGKSVHEILTYAMEGKKELKL
SSLAKDAGFQLISKDFDIDFTGSFFFLDGQYRLLETLTGGSKIPAVVIIDPIAQKHYVLAERSVLNYSSLSVFVKEFLAG
KLLPYIQSAAAVPSSRNAQRPPFVNLDFHETDSIPLVTSLTFAELVLGNVLVLFSNNWCGFCQRMELVVREVYRAVKKLP
LIYMMDCTQNDCSSIIKPILQREVYPLLLLFPAERKNNTVPYEGDVAVSDIIKFLAAHGSGCVLSATEQLIDVHPFDESK
IVIVKVDQSTGFQGLIFNKHISWDS---VEEGFELLKEAPLSFGGPVMMRGMPLVALTHEILPNIYFIDQVAAQRLIEEI
RDYWFFFGYSSWGWEQLLHEIAQGAWSVSKGDAGQLDWP
>M_acu
EWQILTKRNFSSQIRLHPQILLMVTVPW-SGESRSLMKEVLKLMVIYRSSEKMLADILGATLFYYHNSMSYKYHGRLRAE
NILSSVNHFQSLEPEELPLKLLQTPEDVENFFLSTDKAVLLLEFCGWSAKLLRR-KNNGNCTDEEFKQFETFFMKFTAIA
REFFLPPERQRFGLISEGALLSFLGISSPDKWLVMLHFSGCSNCTMIVQQGDDLRNILQTHHSLIMEFDVDGRNLEPAFP
ANRPSIILFIDRSSNSSKVREGSKLSLEVLRKFSKDNMA-FMIVNEGEHISLKNTALESQGNPVYDILTRLLQREKETKI
SEVAKKAGFELLSDDFEVQFLGSFFFIDGGYRLLRTLTAESRIPSLVILDPVMQQHFVFSEATDINYPSVVSFVDRFLNG
SLTPYQHSVSSLKTSRDMPKPPLVNLDFHEIDSIPQVTSSTFCELVIGDVLVLFSTPWCGFCQRMELIVREVHRAFK---
--------------------------------------------------------------------------------
---------------------------------------------PTNIKGTP---------------------------
--------------------------------------P
>P_tri
QWRILTKQNFSSQIRLHPHILLVVSVPW-SGVSRSLMKEILKLMYMHKNNEKMLADAIGATLLYYHHSLYYKYKGKYRAR
NILSSIFPYFSLLPEEMPLKRLSGEGDLKMFIESADKAVLLLEFCGWTEKLIAREKNNGSCSLEEFQKFDSFFSSFMTDV
REFFLPPEKHRFGLVSEKSMLSPLGVGDSGSWSVMLYYNGCPSCSSILKEGDDMKRVLQMEKSIVTELEGDGQDLDSAIP
SNKPSVLLFVDRSSDLSETRIKSKEGLDVFRELAKDKMS-IMIVNDGKPVLLNSMASGLEGSSLHEILTYLLQKKEEAKL
SSVAKEAGFQLLSDDFNIKFKGSFFFCDGNYRLLTALTGETRIPSLVIIDPLSQQHYVFTKHTNLSYSSLEDFLHGFLNG
NLVPYQRSESEPESPREETRPPFVNMDFHEADSISQVTAHTFSEQVLGDVLVLFSNSWCGFCQRMELIVREVHRAIKKLP
KIFLMDCTMNDCSLILKSMNQREVYPTLLLFPAESK-NTVCYEGDMAVADVITFLADRGSGSILVATEK-LNTQPFDKSR
ILIVKSDQNTGFQGLIYNKHLRWDTLQELEEESKLLKEAPLSFGGPLVTRGMPLVALTREVAPGTYFLGQSATLHEIEEI
SDYWFFLGFSSWGWEQLFDEIAQGAWNLSEHKKEPLDWP
>P_alb
--------------------------------------------------------------------------------
------------------------------------------------------------CTLQEFEHFHSFYSKFMTYV
REFFLPPERNKFGLVSERSILSSLGVGYSGSWFAIHYVDGCPSCLKVLREEDDLKNLLHIDDYFVKELEGKGQDQETILP
ANKPSVLLFVDRSSDTSETRGKSKEALNAFRELAKEKMSTIMVINEGKHVSLDKVTSDVQVTSLNEILGYLLQKNQDGRL
SSLAKDLGFQLLSDDIDIKFNGSFFYSEGNYQLLKALTGNFRIPTLVIVDPVRQQHYVFPDDQNFNFSSLNGFLSGFVND
TLLPYQQSEHVLRGPREAARPPFVNLDFHEVDSLPRITAHTFSELAIGDVLVLFSYSWCGYCQRMEMVVREVHRAFKKLP
VIYLLDCTLNDCDLILKSANQREVYPTLVLFPAEEK-KPLLYEGDIAVINVIKFVAEHASGSVLIATEKLLGIQPFDGSK
ILIVAADQISGFQGVIINKHIEWSSLPELGGGFEILKEAPLSFGGPVVKSGMPFLSLTREILPGVYFLDHLATISKIEEM
KDHWFFLGYASWNWNQLFNEMAQGAWNLSEDGMKHLVWP
>S_tor
EWQILTKQNFSSQIRLHPHILLLITVPW-SGESRSLMKDVLKLRYIHRNTESMLADSVGATLVYFRYSISYKYRGRLRAK
NILSSLYFYITHATEEVPLKALRNGEELRTFLDSTDKALVLVDFCGWTPKLLAKGKENGTCTLEEFEHFYSFYLEFMTAV
REFSLPPERHRFGLVLERSILSSLGVGDSGSWFAVQCVAGCPSCLKILNKEDDLKYVLQMDNHFVKELEGKEYVQETILP
ANRPSILLFVDRSSDSSETRGKSKEALDAFRELAKKKMSTIMILNEGKHISLDKLASDLQVTSLNEIFSHLLQQNKYGKL
SSLAKDLGFQLLSDDIDIKFNGSFFYTDSNYQLLRTLTGNSRIPTLVIIDPIQQQHFVFPEDKIFDFSSLYGFLSGFLNE
TLLPYQRSEVVIKGPREATHPPFVNLDFHEVDSIPRITAHTFSELVIGDVLVLFSYNWCGYCQRMEMVVREVHRSFKKLP
VIYLLDCTSNDCDLILESVDQREVYPALFLFPAEKK-KPILYEGDMTVVDLIKFVGEHASGSVLIATEKLMGIQPFDASK
ILIVAADQMNGFQGLIINKHIGWSSLPELQEGYEILKGAPLSLGGPIVKSGMPLLSLTTEVLPGVFFLDHLATIGKIYEL
KDHWFFLGYSSWNWDQLFNEMAKGAWNVSEDGMKHLIWP
>V_vin
QWQILTKANFSSQIRLHPHLLLLITVPW-SGEAQSLMKELIKLMLIYRNSEKVLADALGATILNYHHSVPYKYQGRLRPQ
NILSSAYSLMSFFPEELPLKPLKTHEELKLFLESTDKALLLLEFCGWTPRLLAKGKNNGTCTIEEFKQFDFFLSKFMTVA
GEFFLPLERQRFGLVSNRSLLSSLDIGDSGSWFAMVYFAGCPSCSKILKEGDDLRSVLQTQNSLVAEMEDDGHDTEPTLP
SSEPSVVLFVDRSSDSSRIRRKSKAALNAFRELAKDKIS-VMVINKGK--RLDSITSDLQGSSLNEILGYLLQHKKKAKL
SSLAKEVGFQLLSDDFDVQFKGSFFFSDGGYRLLRALTSGSKIPSAVIIDPILQQHYVFPENTVFSYSSLATFLDGFCNG
SLLPYQHSDSVVLSPREAPRPPFVNLDFHEVDFIPRVTTHTFSELVLGDVLVLFTNNWCGFCLRMELVVREIYQAIKKLP
LIYLMDCTLNECSLILKSNDQREIYPALVLFPAETK-NALSYEGDMAVTDVIKFIAGHGSGSILVATDKLLDAHPFDKST
ILIVKADQATGFHGLIINKHINWESLNELAEGVDHLKEAPLSFGGPVVKRGKPLVALTREVLPGVYFLDQSATVSEIEGL
KEYWFFVGFSNWGWDQLFDEIAEGAWNITDDNMGQLDWP
