# Supplementary material for: A genome resource for Acacia, Australia’s largest plant genus
Source: PLoS One. 2022 Oct 14;17(10):e0274267. doi: 10.1371/journal.pone.0274267 (PMC9565413; doi:10.1371/journal.pone.0274267)
Supplement: S4 File — (ZIP) [file pone.0274267.s004.zip › Supplementary_File_S4/OG0012911.aligned.fasta]

>A_pyc
KRLSDQSSWEAKDAEGRDYLYRLGQEADNMNIAVGQRAGVIDDLFAGNFLGKDSDIVFDYRQKVTRSFEYLQGDYYIAPF
FMVCHIVKNYLAHILNTKVPLILGIWGGKGQGKSFQTELIFQAMGVEPVIMSAGELESERAGEPGRLIRDRYRTASQVVQ
NQGKMSCLMINDIDAGLGRFGNTQMTVNNQIVVGTLMNLADNPTRVSVGQNWRETDITNRIPIIVTGNDLSTIYAPLVRD
GRMDKFYWQPNREDIVNIVHRMYEKDGISKDEVTRVVDTFPNQALDFYGALRSRTYDRSILKWIDDIGGIENFGKKIFSK
RKDNGLPVFTPPEQTVEALLESGYSLIKEQKLIMETKLSKEYMKNID
>A_tri
KKNPSQSSWDAKDALGRDYLYRLGQEADNMNIAVGARKGIIDDLFVGNFLGKDADIVFDYRQKVTRSFEYLQGDYYIAPE
FMVCHIVKNYIAHLLKTKVPLILGIWGGKGQGKSFQTELIFQAMGIEPVIMSAGELESERAGEPGKLIRERYRAASQVVQ
NQGKMSCLMINDIDAGLGRFGNTQVTVNNQIVVGTLMNLSDNPTRVSIGQDWRESDITHRIPVIVTGNDFSTLYAPLIRD
GRMEKFYWQPTREDIVNIVHRMYEKDGISKNEVASIVDTFPSQALDFYGALKSRTYDRSILKWVSENGGYEKLGEILLKR
KRVDKLPTFTPPKRTMDALLESGYSLIKEQKLITATKLSKEYLKNMD
>A_coe
RKLSEQSSWEAKDSEGKDYLYKLGKEADNMNIAVGARAGIIDDLFVGKFLGTDADIVFDYRQKATRSFEYLQGDYYIAPT
FMVCHIVKNFIAHLLNVKVPLILGIWGGKGQGKTFQTELIFQAMGVEPVIMSAGELESDRAGEPGKLIRERYRTASQVVQ
NQGKMSCLMVNDIDAGLGRFGFTQMTVNNQIVVGTLMNLCDNPKRVSVGQDWRDSDITHRIPIIVTGNDFSTIYAPLIRD
GRMDKFYWQPTREDITNIVCRMYEKDGISRDEVVSIVDTFPNQALDFYGALRSRTYDRSISKWVDDIGGVENLGKTLLKR
KKDDPLASFVPPKQTVEALLESGYSLFREQQLIMESKLSKEYMKNMD
>A_tha
KKLSEQSSWEVKDSEGKDYLYRLGAESDNVNIAVGARSGMIDDVFIGDFLGKDSDIVFDYRQKATRSFEHLQGDYYIAPS
FLAVHIVKNYLAPSLNIKIPLILGIWGGKGQGKTFQTELIFKTMGVEPVIMSAGELESDRAGEPGRLIRDRYRTASQVIQ
NQGKMSVLMINDIDAGLGRFGETQMTVNNQIVVGTLMNLADNPTRVSVGQEWREADMVNRVPLIVTGNDFSTLYAPLIRE
GRMEKFYWQPTREDIVNIVSRMYEKDGISRKDVISIVDKFPNQALDFYGALRSRTYDRSILKWVDEAGGMETLGKVLLRR
KKTQEVPQFTAPEQTVEALLESGYSLINEQKLIMETKLSKEYMKNMD
>C_can
KRLSDQSSWEAKDAEGRDYLYRLGKEADNMNIAVGQRAGIIDDLFAGNFLGKDSDIVFDYRQKVTRSFEYLQGDYYIAPL
FMVCHIVKNYIAHLINVKVPLILGIWGGKGQGKSFQTELIFQAMGIEPVIMSAGELESERAGEPGRLIRERYRTASQVVQ
NQGEMSCLMINDIDAGLGRFGNTQMTVNNQIVVGTLMNLSDNPTRVSVGQNWRESDVTNRIPIIVTGNDFSTIYAPLIRD
GRMEKFYWQPNHEDIVNIVNRMYEKDGISREEVMKIVDTFPNQALDFYGALRSRTYDRSILKWIEDIGGMENLGNKLVKR
RKDESLPVFTPPEQTLEALLESGYSLLKEQKLIMETKLSKEYMKNID
>C_fas
KRLSDQSSWETKDSEGRDYLYRLGKEADNMNIAVGQRAGVIDDLFAGNFLGKDSDIVFDYRQKVTRSFEYLQGDYYIAPV
FMVCHIVKNYLAHLLNTKVPLILGIWGGKGQGKSFQTELIFQTMGVEPVIMSAGELESERAGEPGKLIRERYRTASQVVQ
NQGKMSCLMINDIDAGLGRFGNTQMTVNNQIVVGTLMNLSDNPTRVSVGQEWRDTDVTNRIPVIVTGNDFSTIYAPLIRD
GRMDKFYWQPTREDIVNIVHRMYEKDGISKNEVLKIVDTFPNQALDFYGALRSRTYDTSILKWIDDIGGIEGFGKKFLKR
RKDDSLPLFTPPEQTAEALLESGFSLIKEQKLIMETKLSKEYMKNID
>D_car
KKLSEQSSWEAKDSEGNDYLYRDGKESDNMNIAVGARAGVIDDLFTGQFLGRDSDIVFDYRQTVTRSFEYLQGDYYIAPA
FMVCHIVKNYIAHLLNAKVPLILGIWGGKGQGKSFQTELIFQAM--------------------GRLIRDRYRTASQVVT
NKGKMSCLMINDIDAGLGRFGNTQMTVNNQIVQGTLMNLSDNPTRVSIGQDWRATDVTHRIPIIFTGNDFSTLYAPLIRD
GRMEKFLWQPNQEDIINIVNRMYEKDGISRAEVEHIVNTFPNQALDFYGALRSRTYDRSILKWVEDTGGFETLGNRLLGR
KKDENLSTFIPPQQTIETLLESGYSLIEEQKLVMETKLSKEYMKNMD
>G_max
KRLSQQSSWEAQDAEGRDYLYRLGKEADNMNIAVGQRAGVIDSLFAGNFLGKDSDIVFDYRQKVTRSFQYLQGDYYIAPL
FMVCHIVKNYLARVLNTKVPLILGIWGGKGQGKSFQTELIFQAMGIEPVIMSAGELESERAGEPGKLIRERYRTASQVVQ
NQGKMSCLMINDIDAGLGRFGNTQMTVNNQIVVGTLMNLSDNPTRVSVGQDWRESDVTNRIPIIVTGNDFSTLYAPLIRD
GRMDKFYWQPNQEDILNIVHRMYEKDSISRDEVERVVNTFPNQALDFYGALRSRTYDRSILKWIDDIGGVENFGNKLLKR
RKDQSLPVFIPPEQTVDALLESGYSLIKEQRLIMETKLSKEYMKNID
>L_ang
KKLSSQSSWEAEDAEGKDYLYRLGQEADNMNISVGQRHGFIDQLFVGNFLGQDSDIVFDYRQKVTRSFQYLQGDYYIAPL
FLVCHIVKNYIAHLLNVKVPLILGIWGGKGQGKSFQTELIFQAMGVEPVIMSAGELESDRAGEPGKLIRERYRTASQVVQ
NQGKMSCLMVNDLDAGLGRFGNTQMTVNNQIVVGTLMNLSDNPTRVSVGQDWREADITNRVPIIVTGNDFSTIYAPLIRD
GRMDKFYWQPNREDILNIVNRMYEKDGIARDEVVKIVDTFPNQALDFYGALRSRTYDKSILKWVDEIGGVENLGNKLIRR
RKDESLPVFIPPEQTVEALLESGYSLLKEQKLVMETKLSKEYMKNIE
>M_gut
KKISEQSSWESKDSEGKDYLYRLGAEADNMNIAVGARAGVIDDLFTGNFLGKDADIVFDYRQKATRTFEYLQGDYYIAPL
FLVCHIVKNYIAHHLNVKVPLILGVWGGKGQGKTFQTELIFQAMGVEPIIMSAGELESERAGEPGKLIRERYRTASQVVQ
NQGKMSCLVVNDIDAGLGRFGNTQMTVNNQIVVGTLMNLADNPTRVSTGQVWRETDITNRIPIIVTGNDFTTIYAPLVRD
GRMDKFYWQPTQEDIVNIVQRMYEKDGITKDEVVTIVRKFPNQALDFYGALRSRTYDRSILKWVNDAGGADNLGGRLLKQ
QKDGKLPVFTPPTQTVDALLEAGYDLIREQNLIMENKLSKEYMKNME
>M_acu
KRISEQSSWESKDSEGKDYLYRLGQEADNMNIAVGARQGVIDDLFVGNFLGKDSDIVFDYRQKATRSFEYLQGDYYIAPA
FLACHIVKNYIAHLLNVKVPLILGIWGGKGQGKTFQTELIFRAMGIEPVIMSAGELESERAGEPGRLIRDRYRTASQVIQ
NQGKMSCLMINDIDAGLGRFGNTQMTVNNQIVVGTLMNLSDNPTRVSIGQKWRESDVVHRVPIIVTGNDFSTLYAPLIRD
GRMEKFYWQPDHEDIINIVHQMYAKDGITRDEVIRVVDTFPNQALDFYGALRSKTYDQSILQWVNDTGGYEKLGEKLLKG
KKDGQLSTFVPPKQSVEALLESGHSLVKEQHLITNSRLSKEYMKNID
>P_tri
RRLSQQSSWEAKDSEGKDYLYRLGKEADNMNIAVGARAGVVDSLFAGNFLGKDSDIVFDYRQKVTRSFEYLQGDYYIAPL
FLVCHIVKNYLAHRLNVKVPLILGIWGGKGQGKSFQTELIFQTLGVEPVIMSAGELESERAGEPGRLIRERYRTASQVVQ
NQGKMSCLMINDLDAGLGRFGNTQMTVNNQIVVGTLMNLSDNPTRVSIGQDWRESDITNRVPIIVTGNDFSTIYAPLIRD
GRMEKFYWQPNREDIVNIVHRMYEKDGISRDEVVSIVNKFPNQALDFYGALRSRTYDRSISKWVDDIGGIENLGKQLLRR
KKDEKLPEFTPPEQTMEALLESGHSLIREQQLIMETKLSKEYMKNVD
>P_alb
KRLSNQSSWEAQDAEGRDYLYRLGQEADNMNIAVGQRAGVIDDLFAGNFLGKDSDIVFDYRQKVTRSFEYIQGDYYIAPV
FMVCHIVKNYLAHILNTKVPLILGIWGGKGQGKSFQTELIFQAMGVEPVIMSAGELESERAGEPGRLIRDRYRTASQVIQ
NQGKMSCLMINDIDAGLGRFGNTQMTVNNQIVVGTLMNLADNPTRVSVGQNWRETDITNRIPIIVTGNDFSTIYAPLIRE
GRMEKFYWQPNREDIVNIVHRMYEKDGISKEEVMRVVDTFPNQALDFYGALRSRTYDRSILKWIDDIGGFENFGKKLLSR
RKDNSLPVFTPPEQTVEALLDSGYSLIKEQKLILETKLSKEYMKNID
>S_tor
KRLSNQSSWEAKDAEGRDYLYRLGKEADNMNIAVGQRAGIIDDLFAGNFLGKDSDIVFDYRQKVTRSFEYLQGDYYIAPL
FLVCHIVKNYITHLLNTKVPLILGIWGGKGQGKSFQTELIFQAMGIEPVIMSAGELESERAGEPGKLIRERYRTASQVVQ
NQGKMSCLMINDLDAGIGRFGNTQVTVNNQIVVGTLMNLSDNPTRVSIGQNWRETDVTNRIPIIVTGNDFSTIYAPLIRD
GRMDKFYWQPNREDIVNIVHRMYEKDGISKDEVIKIVDTFPNQALDFYGALRSRTYDRSILQWIDDIGGVENFGKKILSR
KKDNNLPVYTPPEQTVEALVESGYSLVKEQQLIMENKLSKEYMKNMD
>V_vin
RRISEQSSWEAKDSEGRDYLYRLGKEADNMNIAVGARAGIIDDLFVGNFLGRDSDIVFDYRQKVTRSFEYLQGDYYIAPV
FMMCHIVKNYIAHLLNTNVPLILGIWGGKGQGKSFQTELIFQAMGIEPVIMSAGELESERAGEPGKLIRERYRTASQVVQ
NQGKMSCLMINDIDAGIGRFGNTQVTVNNQIAVGTLMNLSDNPTRVSIGQDWRETDITNRVPIIVTGNDFSTIYAPLIRD
GRMDKFYWQPTHEDIINIVDRMYEKDGISRDAVVRIVDTFPNQALDFYGALRSRTYDRSISKWVDDIGGVENLGNKLLRR
RKDEKLPVFVPPKQTIDALLESGYSLIKEQQLIMETKLSKEYMKNID
