# Supplementary material for: A genome resource for Acacia, Australia’s largest plant genus
Source: PLoS One. 2022 Oct 14;17(10):e0274267. doi: 10.1371/journal.pone.0274267 (PMC9565413; doi:10.1371/journal.pone.0274267)
Supplement: S4 File — (ZIP) [file pone.0274267.s004.zip › Supplementary_File_S4/OG0012708.aligned.fasta]

>A_pyc
PAKKFPFTLDPFQSEAISCLEKGESVMVSAHTSAGKTVVALYAIAMSIRNGQRVIYTSPIKALSNQKYREFKEEFSDVGL
MTGDVTIDPNASCLVMTTEIWRSMQYKGSEVTREVAWIIFDEVHYMRDRERGVVWEESIVMSPKNSCFVFLSATVPNAKE
FADWVAKVHQQPCHIVYTDYRPTPLQHYIFPSGGDGLYLVVDDKGKFREDSFQKALNALVPNNEG-KNNKENGK-LKGLA
LARVGEESDIFKIVKMIIQRQYDPVILFCFSKRECELLAMQMAKMDLNRDDEKENIERIFWSAMDMLSDDDKKLPQVSNM
LPLLKRGIGVHHSGLLPILKEVIEILFQEGLIKCLFATETFSIGLNMPAKTVVFTNVRKFDGDKFRWISGGEYIQMSGRA
GRRGIDERGICILMVDEKMEPSTAKMMVKGAADSLNSAFRLSYNTVLNQMRCEDGDPENLLRNSFFQFQADRAIPDLEKQ
VKSLEEEKESIVIEEEDKLKDYYNLLEQYRLLNKEVRDIVLSPRYCLPFLQPGRLVSLQCSTSDEDLAPPFIEDQVTWGL
VINFESIKPEDANYTVDVLTRCMVRKEKFGKKIVKIVPIKEPGEPVVFSVPISQINTMSSLRLY-IPKDLLSLEARENML
KKVSETLSRFSDK-GLPLLDPEEDMKVHSNSYKKASRRLEALERLFKKHEIAKSPCLKQKLKALHKKQELAAKIKSIKRK
LRNSTALAFKDELKAKKRVLRRLGYITSENVVELKGKVAGEISSADELTLTELMFNGVLKDIKVEEMVSLLSCFVWQEKV
NDAAKPREELALLFAQLQETARRVAQLQLECKVQVDVEGFVSSFRPDIMEAVYAWAKGSKFYDIMESTQVFEGSLIRAIR
RLEELLQQLIQAAKSIGETQLEAKLEEAVSKIKRDIVFAASLYL
>A_tri
PAKEFPFELDPFQLESIKCLDNGESVMVSAHTSAGKTVVALYAIAMALQDKQRVIYTSPIKALSNQKFREFKEEFSDVGL
MTGDVTIEPNASCLVMTTEIWRSMQYKGSEIIREVSWIIFDEVHYMRDRERGVVWEESIVMAPKNSRFVFLSATVPNAKE
FADWVAKVHQQPCHIVYTDYRPTPLQHYIFPSGGTGLYLVVDENGKFREDSFQKALNALVPAREGGERKKENGKWQKGFL
TRKAGEESDIFKMVKMIMQRQYDPVILFSFSKRECELLAMQMAKMDLCDENEKQLTENIFWSAMDLLSDDDKKLPQVSNI
LPLLKRGIGVHHSGLLPILKEVIEILFQEGLIKCLFATETFSIGLNMPAKTVVFTNVRKFDGDKFRWLSSGEYIQMSGRA
GRRGLDERGICILMVDEKLEPSTAKTMVKGSADCLNSAFHLSYNMLLNQMRCEDGNPENLLRNSFYQFQSDRALPDLEKQ
VKVLEEERDSIVIEEEEKLKGYYSLIQQYKSLKKDIRDITLSPKYSLPFMQPGRLVRIQCARSDTRVSYFSVEDQVTWGV
IVNFERVKPEDDQYTIDVLTRCVANKEGSGKKTVKIVPLKEPGEPLVVSIPITQLDSFSCACIANMPKDLLPLEAREHTL
KKISEILARFPD--GVPLLDPKEDMNVHSSSYDKAVRRVETLEGLIEKHELTTSPLLRQKLAVLHEKQELTAKIKLTRKA
LRSSTALAFKDELKARKRVLRRLGYATSDDVVELKGKVACEISSAEELTLTELMFSGVLKDVSVEQLVALLSCFVWTEKL
KDMPKPREELEMLYSQLQDTARRVAKVQLECKIQIDVEDFVNSFRPDIMEVVYAWAKGSKFYEIMEITQVFEGSLIRAIR
RLEEVLQQLIEATKSIGETELEAKFEDAVSKIKRDIVFAASLYL
>A_coe
PAKEYPFELDPFQSEAIKCLNNGESVMVSAHTSAGKTVVASYAIAMSLRDKQRVIYTSPIKALSNQKYREFKEEFSDVGL
MTGDVTIEPNASCLVMTTEIWRSMQYKGSEILREVAWVIFDEVHYMRDRERGVVWEESIVMAPKNSNFVFLSATVPNAKE
FADWVAKVHKKPCHIVYTDYRPTPLQHYIFPSGGKGLYLVVDEKGKFREDSFQKSLNALVPANES-EKKKENGKWQKGLV
GGRPGEESDIFKLVKMIIQRQYDPVIIFSFSKRECELLAMQMAKMDLNEDDEKVNIETIFWSAMDILSDDDKKLPQVSNM
LPLLKRGIGVHHSGLLPILKEVIEILFQEGLIKCLFATETFSIGLNMPAKTVVFTNVRKFDGDKFRWISSGEYIQMSGRA
GRRGIDQRGICILMVDEKLEPSTAKMMLKGSADSLNSAFHLSYNMLLNQMRSEDGNPENLLRNSFYQFQSDRAIPDLEKQ
AKALEEERNSIVIEEEDSLDDYYHLLREYQKLKKKIRDIVFSPRYCLPFLQPGRLVCIQCTGSDE-TPAFNTKDQVTWGV
IINFERLKPEDSNYIVDVLTRCIVSKDAVNKKSIKIIPLKEVGEPAVVSVPITQIDSLSSVRII-IAKDLLSYEARENTL
KKVSEVLSRFSKE-GIPPLDPEEDMKVQSNDYKKKARRVEALEGLFDKHEVAKSPLIEQKLKVLHNKKELKLKIKAIRET
MRTSTALAFKDELKARKRVLRRLGYTTSDDVVELKGKVACEISSADELTLTELMFNGVLKDVNVEEMVSLLSCFVWQEKL
QDAQKPRDELELLFTQLQDTARRVAKVQLESNVPIDVEKFVSSFRPDIMEAVYAWAKGSKFYEIMEITKVFEGSLIRAIR
RLEEVLQQLILAAKSIGETELESKFEAAVSKIKRDIVFAASLYL
>A_tha
PAKDFPFTLDSFQSEAIKCLDNGESVMVSAHTSAGKTVVASYAIAMSLKENQRVIYTSPIKALSNQKYRDFKEEFSDVGL
MTGDVTIDPNASCLVMTTEILRSMQYKGSEIMREVAWIIFDEVHYMRDSERGVVWEESIVMAPKNSRFVFLSATVPNAKE
FADWVAKVHQQPCHIVYTDYRPTPLQHYVFPAGGNGLYLVVDEKSKFHEDSFQKSLNALVPTNES-DKKRDNGKFQKGLV
IGKLGEESDIFKLVKMIIQRQYDPVILFSFSKKECEALAMQMSKMVLNSDDEKDAVETIFASAIDMLSDDDKKLPQVSNI
LPILKRGIGVHHSGLLPILKEVIEILFQEGLIKCLFATETFSIGLNMPAKTVVFTNVRKFDGDKFRWLSSGEYIQMSGRA
GRRGIDKRGICILMVDEKMEPAVAKSMLKGSADSLNSAFHLSYNMLLNQLRCEEGDPENLLRNSFFQFQADRAIPDLEKQ
IKSLEEERDSLVIEEEESLKNYYNLILQYKSLKKDIREIVFTPKYCLPFLLPNRAVCLDCTNDDEEPQSFSIEDQDTWGV
IMKFNKVRPEDANYTVDVLTRCMVSKDGVGKKKVKAVPIKERGEPVVVTVPLSQIKSLSSAIMN-IPKDLVPLEARENAL
KKVSELLSRHPD--GIP-LDPEVDMKIKSSSYKKTVRRLEALENLFEKHKIAKSPLITEKLKVLQMKEELIAKIKSLKKT
VRSSTALAFKDELKARKRVLRRLGYITSDNVVELKGKVACEISSAEELTLTELMFSGIFKDAKVEELVSLLSCFVWRERL
PDAAKPREELDLLFIQLQDTARRVAEVQLDCKVEIDVESFVQSFRPDIMEAVYAWAKGSKFYEVMEIARVFEGSLIRAIR
RMEEVLQQLIVAAKSIGETQLEAKLEEAVSKIKRDIVFAASLYL
>C_can
PAKKFPFNLDPFQSEAINCLENGESVMVSAHTSAGKTVVALYAIAMSLRNGQRVIYTSPIKALSNQKYREFKEEFSDVGL
MTGDVTIDPNASCLVMTTEIWRSMQYRGSEITREVAWIIFDEVHYMRDRERGVVWEESIVMSPKNSRFVFLSATVPNAKE
FSDWVAKVHQQPCHIVYTDYRPTPLQHYIFPSGGDGLYLVVDEKGKFREDSFQKALNALVPAGES-EKKKENGKWQKGLV
LGRVSEESDIFKMVKMIIQRQYDPVILFSFSKRECEFLAMQMAKMDLNGDDEKENIEKIFWSAMDMISDDDKKLPQVSNM
LPLLKRGIGVHHSGLLPILKEVIEILFQEGLIKCLFATETFSIGLNMPAKTVVFTNVRKFDGDKFRWISSGEYIQMSGRA
GRRGIDQRGICILMVDEKMEPSTAKMMVKGAADSLNSAFHLSYNMLLNQMRCEDGDPENLLRNSFYQFQADRAIPDLKTQ
AKALEEERESIVIEEEDSLKNYYNLLEQYRSLNKEVRDIVLSPRYCLPYLQPGRLVSLQCTTSDEDLPPLFIEDQVTWGL
VINFERMKPEDANYTVDVLTRCVVRKDKLGKKSFKIVPLKELGEPLVVSVPISQINSISSLRLY-IPKDLLPLEARENTL
KKVSETLSRFSEK-GLPLLDPEEDMKIHSSLYKKASRRIEALESLFENHEIAKSPLIKQKLKVLQRKQELTAKIKAIKRT
LRSSSALAFKDELKARKRVLRRLGYATSDNVVELKGKVACEISSADELTLTELMFNGVLKDIKVEEMVSLLSCFVWREKL
HDAAKPREELDLLHAQLLDTARRVAQLQLECKVQIDVENFVSSFRPDIMEAVYAWAKGSKFYEIMEITQVFEGSLIRAIR
RLEEVLQQLIQAAKSIGETQLEAKFEEAVLKIKRDIVFAASLYL
>C_fas
PAKKFPFTLDPFQSEAISCLEKGESVMVSAHTSAGKTVVALYAIAMSIRNGQRVIYTSPIKALSNQKYREFKEEFSDVGL
MTGDVTIDPNASCLVMTTEIWRSMQYKGSEVTREVAWIIFDEVHYMRDRERGVVWEESIVMSPKNSRFVFLSATVPNSKE
FADWVAKVHQQPCHVVYTDYRPTPLQHYIFPSGGDGLYLVVDDKGRFREDSFQKALNAIVPDREG-DKKKENSK-LKGLT
LGRIGEESDIFKMVKMIIQRQYDPVILFSFSKRECELLAMQMAKMDLNGDDEKGNVESIFWSAMDILSDDDKKLPQAS--
---------FKHAALAETWNRSTPLWLAPN-----FEGKTFSIGLNMPAKTVVFTNVRKFDGDKFRWISSGEYIQMSGRA
GRRGIDDRGICILMINEKMEPSTAKMMLKGSADSLNSAFRLSYNMLLNQMRCEDGDPENLLRNSFYQFQTDLALPNLEKQ
VKSLEEEKESIIIEEEESLKAYYNLMEQHRILNKEIRDIVLSPKYCLPFLQPGRLVSLQCMSSDEDVAPLFIEDQVTWGL
VINFERVKPEDANYTVDVLTRCVVRKDRIGKKSIKIVPLKELGEPVVVTIPISQINTISSLRLY-IPKDLLPLEARENTL
KKVSEALSRFSEK-GLPLLDPEEDMKVQNSSYKKASRRLEALESLFEKHEIAKSPCLKQKLIALHKKQELGAKIKSIKRT
LRSSTALAFKDELKARKRVLRRLGYATSENVVELKGKVAGEISSADELTLAELMFNGVLKDIKVEEMVSLLSCFVWQEKL
HDAPKPREELGLLFAQLQETARRVAQVQLEYKVQIDVEGFVNSFRPDIMEAVYAWAKGLKFYEIMEITQVFEGSLIRAIR
RLEEVLQQLIQAAKSIGETQLEEKFEDAVSKIKRDIVFAASLYL
>D_car
PAKEFPFTLDPFQSEAIKCLNIGESVMVSAHTSAGKTVVALYAIAMSLKNKQRVIYTSPIKALSNQKYREFKEEFSDVGL
MTGDVTIEPNASCLVMTTEVWRSMQYNASDLVKEVAWIIFDEVHYMRDRERGVVWEESIVLAPKKSRFVFLSATVPNAKE
FADWVAKVHQQPCHIVYTDYRPTPLQHYIFPSGGDGLYLVVDEKGKFREDSFQKGLNALVPSSEG-AKKNEAGKWQKGVV
AGRAGEESDIFKMVKMIIQRQYDPVIVFSFSKRECELLAMQMAKLDMNGDDEKVNIETIFWSAMDMLSDDDKKLPQVSNM
LPILKRGIGVHHSGLLPILKEVIEILFQEGLIKCLFATETFSIGLNMPAKTVVFSNVRKFDGEKFRWITGGEYIQMSGRA
GRRGIDERGICILMVDEKLEPSTAKMMLKGSADCLNSAFHLSYNMLLNQIRHKDSEPENLLRNSFYQFQADRAIPDLEKQ
AKHLKEEKDSMIIEEEDSLDNYYSLLQQYKSLKKDVRDIICSPRYCLPFLQPGRLVCINCS-GDENSPAFSTDDLTTWGV
VINFERVKPEDADYTVDILTRCAVTRDEVSKKTMKIIPLKESGEPVVVSLPLSQIYSLSSVRLV-IAKDLIPLQNRENTL
KKVSEVLSRFSKE-GMPLLDPEEDMKVQSSSYRKSVRRIEALENLFDKHEIAKSPLIEQKLKVLHKKKELTARIKQLKRA
VRNSSVLAFKDELKARKRVLRRLGYVTDDDVVNVKGQVACNISSADELTLTELMFNGVLKDLKVEEMISLLSCFVWQEKL
KDAPKPRDELQLLFTQLQDTAQRVAKVQFECKVQIDVENFANSFRPDIMEAVYAWAKGSKFYEIMEISQVFEGSLIRAIR
RLEEVLQQLILAAKSVGETEFEQKLEDAVSKIKRDIVFAASLYL
>G_max
PAKNFPFPLDPFQSKSISCLENGESVMVSAHTSAGKTVVALYAIAMSLRNGQRVVYTSPIKALSNQKYREFKEEFSDVGL
MTGDVTIDPNASCLVMTTEIWRSMQYKGSELTREVAWIVFDEVHYMRDRERGVVWEESIVLSPKNSRFVFLSATVPNAKE
FADWVAKVHQQPCHVVYTDYRPTPLQHYLFPSGGDGLYLVVDEKGKFREDSFQKSLNALIPATEG-DKKKENGKWQKGLV
LGRSGEESDIFKMVKMIIQRQYDPVILFSFSKRECEFLAMQMAKMDLNGDNEKDNIEQIFCSAMDMLSDDDKKLPQVSNM
LPLLKRGIGVHHSGLLPILKEVIEILFQEGLIKCLFATETFSIGLNMPAKTVVFTNVRKFDGDKFRWISSGEYIQMSGRA
GRRGIDERGICILMVDEKMEPSTAKNMVKGAADSLNSAFHLSYNMILNQMRCEDGDPENLLRNSFFQFQADRAIPDLEKQ
IKSLEEERESIVIEEESSLKDYFNLLEQHRALNKEIRDIVLSPRHCLPFLQPGRLVSLECTSSDEDLPLIFIEDQLTWGL
VINFERVKPEDASYIVDVLTRCVVRKDKIGKKSIKIVPLKEVGEPLVVSVPISQINTISSLRLY-IPKDLLPLEARENTL
KKVLETLTRFGEK-GLPLLDPEEDMKIQSSSYKKASRRIEALESLFEKHEIAKSPLIKQKLKVFQRKQELTAKIKSIKKA
LRSSSALAFKDELKARKRVLRRLGYATSDNVVELKGRVACEISSADELTLTELMFNGVLKDIKVEEMVSLLSCFVWQEKI
HDAAKPREELDFLFMQLQDTARRVAQLQLECKVEIDVESFVKSFRPDIMEAVYAWAKGSKFYEIMEITQVFEGSLIRAIR
RLEEVLQQLIEAAKSIGETQLEAKFEEAVSKIKRDIVFAASLYL
>L_ang
PAKTFPFSLDPFQSQAISCLEKGESVMVSAHTSAGKTVVASYAIAMSIRNAQRVIYTSPIKALSNQKYRDFKEQFSDVGL
MTGDVTIDPNASCLVMTTEIWRSMQYNASPVTREVAWIIFDEVHYMRDRERGVVWEESIVMSPKNSRFVFLSATVPNAKE
FADWVAKVHQQPCHIVYTDYRPTPLQHYLFPSGGDGLYLVVDEKGKFREDSFQKALNSLVPAGEG-DRKRESAKWQKGLM
LGRGGEETDIFKMVKMIIQRQYDPVILFSFSKRECEFLAMQMAKMDLNGDEEKDNIEKIFWSAMDMLSDDDKKLPQVSNM
LPLLKRGIGVHHSGLLPILKEVIEILFQEGLIKCLFATETFSIGLNMPAKTVVFTNVRKFDGDKFRWISGGEYIQMSGRA
GRRGIDERGICILMVDEKMEPSTAKMMVKGAADSLNSAFHLTYNMILNQMRSEDGNPENLLRNSFYQFQADRAIPDLEKQ
IKTLEKERESIVIEEEDSLKDYHDLLEQHRSLNKEVHDIVMSPMHSLIYLQPGRLVSLQCTSSDVDVPTIFTEDQLTWGL
VISFEKVKPEDAKYNVDVLTRCVVRKDKLGKKSVKIVPLKDVGEPRVVTVPLLQINTISSLRVY-IPKDLLPLEARENTL
KKVLQTLSRSNEKGGVPLLDPEEDMKIKSSVYKKASRRIEALESLFERHEIAKSPLIKQKLKALQMKQELTAKIKSIKRT
LKTSTALAFKDELKARKRVLRRLGYATSDNVVELKGKVACEISSADELTLTELMFNGVFKDIKVEELISLLSCFVWQEKI
HDAAKPREELDLLFVQLQDTARRVAQLQLECKVQIDVESFVKSFRPDIMEAVYAWAKGSKFYEIMEITQVFEGSLIRAIR
RLEEVLQQLILAAKSIGETQLEAKFEEAVSKIKRDIVFAASLYL
>M_gut
PAKEFPFTLDPFQLEAIKCLDNGESVMVSAHTSAGKTVVALYAIAMSLRNKQRVIYTSPIKALSNQKYREFKEEFSDVGL
MTGDVTIDPNASCLVMTTEIWRSMQYKGSEVIREVAWIIFDEVHYMRDRERGVVWEESIVMAPKNSRFVFLSATVPNAKE
FADWVAKVHQQPCHIVYTDYRPTPLQHYIFPSGGDGLYLVVDENGKFREDSFQKGLNALIPNNDD-RKK-ENGKWQKGLV
VGKSGEDSDIFKMVKMIILRQYDPVICFSFSKRECELLAMQMAKLDLNDDDEKLNTETIFWSAMDMLSDDDKKLPQVSNM
LPLLKRGIGVHHSGLLPILKEVIEILFQEGFIKCLFATETFSIGLNMPAKTVVFSNVRKFDGDKFRWLSSGEYIQMSGRA
GRRGIDERGICILMVDEKLEPSTAKMMLKGSADPLNSAFHLSYNMLLNQIRSEDGDAENLLRNSFFQFQADRAIPELEKQ
AKVLEEERESITIEEEDSLENYYSLLQQYKALKKDICEIVFSPKHCLPFLQPGRLVSIQCTKNDEDSSSFSMKDEITWGV
IINFERVKPEDASYTVDVLTRCRVHKDEIAKKTIKILPLKDPGEPAVISIPISQIDSLSSIRLI-IPKDLLPVEARENTL
KKISEVLTRFAKE-GMPRLDPEDDMKVQSSSYRKASRRIEALESLFEKHEIAKSPLIEQKLKVLHSKKELTTKIKSIKKT
LKSSSVLAFKDELKARKRVLRRLGYISSDDVVELKGKVACEISSADELTLTELMFNGVLKDVKVEEMISLLSCFVWQEKL
QEAQKPRDELDLLFKQLQDTAGKVAKVQFECKVQIDVENFVSSFRPDVMEAVYAWAKGSKFYEIMEMTPVFEGSLIRAIR
RLEEVLQQLIQAAKSIGETDLEVKFEEAVTKIKRDIVFAASLYL
>M_acu
PAREFPFELDPFQLEAIKCLDSGESVMVSAHTSAGKTVVALYAIAMSLRDQQRVIYTSPIKALSNQKYREFKEEFSDVGL
MTGDVTIEPNASCLVMTTEIWRSMQYKGSEIMREVAWVIFDEVHYMRDRERGVVWEESIVMAPKNSRFVFLSATVPNAKE
FADWVAKVHRKPCHIVYTDYRPTPLQHYIFPSGGNGLYLVVDEKGKFREDSFQKALNALVPAEE---NKRDNGKWQKALL
AGKPREESDIFKMVKMIIQRQYDPVILFSFSKRECEFLAMQMAKLDLNEEDEKVNIETIFWSAMDILSDDDKNLEAVSNM
LPLLKRGIGVHHSGLLPILKEVIEILFQEGLIKCLFATETFSIGLNMPAKTVVFTNVRKFDGDKFRWISSGEYIQMSGRA
GRRGIDQRGICILMVDEKMEPSTAKLMVKGSADSLNSAFHLSYNMLLNQIRCEDGDPEKLLRNSFYQFQSDQSLPDLEKQ
LKELKMERDSMVIEEEESLKDYYNLLQQYRSLKNDVRDIVFSPKYCLPFLQPGRLARIRIV-GDDKMPSFSGEEQVTWGV
IISFERVRPEDANYTCDVLTRCVVNKEGM-KKTTKIVPLNERGEPVVVSLPLSQVDSLSSIRLF-IPKDLLPLEARENTL
KKVSEVLLRFAKD-GIPLLDPEEDMKVQSNSYRKAIRRIEAIESLFRKHEIRNSPLIEQKLKVFHSKQDLTARIKSIRKA
LQTSTALAFKDELKARKRVLRRLGYITSEDVVELKGKVACEISSADELTLTELMFSGILKDANLEEMVALLSCFVWQEKL
QDAPKPREGLDLLYSQLQEIARRVANVQLECKIQIDVENFVNAFRPDIMEAVYSWAKGSKFYQIMEVAQVFEGSLIRAIK
RLEEVLQQLILAAKSIGEIELESKFEEAVTKIKRDIVFAASLYL
>P_tri
PAKEFPFTLDPFQSEAISCLDSGQSVMVSAHTSAGKTVVALYAIAMSLKNQQRVVYTSPIKALSNQKFREFKEEFSDVGL
MTGDVTIDPNASCLVMTTEIWRSMQYKGSETTREVAWIIFDEVHYMRDRERGVVWEESILMAPKNARFVFLSATVPNAKE
FADWVAKVHQQPCHIVYTDYRPTPLQHYIFPSGGEGLYLVVDEKAKFREDSFQKAVNALVPKAEG-EKKRENGKWQKGLN
VSRLGEESDIFKMVKMIIRRQYDPVILFSFSKRECEFLAMQMAKMDLNQDDEKANIETIFWSAMDMLSDDDKKLPQVSNM
LPLLKRGIGVHHSGLLPILKEVIEILFQEGLIKCLFATETFSIGLNMPAKTVVFTNVRKFDGDKFRWLSSGEYIQMSGRA
GRRGIDDRGVCILMVDEKLEPSTAKMMLKGSADSLNSAFHLSYNMLLNQMRCEDGDLENLLRNSFFQFQADRALPDLEKQ
AKVLEEERNSMVIEEEENLKNYYDLIQQYKSLKKDVRDIVFSPKHCLSYLQSGRLVCIQCTESDDKSPSFLIEDLVTWGV
IVNFDRVKPENANYTVDVLTRCVVTKDGVAKKKIKVVPLKEPGEPLIVSIPIDQINILSSARLY-MSKDLLPLEVRENTL
KQVSEFLSRKPS--GLP-LDPEGDMNIQSSSYKKAVRRIEALEHLFEKHEIAKSPLIKEKLKVLHTKQELTARIKLIRKS
MRSSTSLAFKDELKARKRVLRRLGYITSDDVVELKGKVACEISSADELTLTELMFNGVLKDIKVEEMVSLLSCFVWQEKL
QDAAKPREELDLLFTQLQDTARRVAKLQLECKVQIDVENFVSSFRPDIMEAVYAWAKGSKFYEIMEITKVFEGSLIRAIR
RLEEVLQQLIEAAKSIGETELEAKFEEAVSKIKRDIVFAASLYL
>P_alb
PAKKFPFTLDPFQSEAISCLEKGESVMVSAHTSAGKTVVALYAIAMSIRNGQRVIYTSPIKALSNQKYREFKEEFSDVGL
MTGDVTIDPNASCLVMTTEIWRSMQYKGSEVTREVAWIIFDEVHYMRDRERGVVWEESIVMSPKNSRFVFLSATVPNAKE
FADWVAKVHLQPCHIVYTDYRPTPLQHYIFPSGGDGLYLVVDDKGKFREDSFQRALNALVPNNEG-NNRKENGK-LKGLA
LARVGEESDIFKMVKMIIQRQYDPVILFSFSKRECELLAMQMAKMDLNGDDEKENTERIFWSAMDMLSDDDKKLPQVSNM
LPLLKRGIGVHHSGLLPILKEVIEILFQEGLIKCLFATETFSIGLNMPAKTVVFTNVRKFDGDKFRWLSSGEYIQMSGRA
GRRGIDERGICILMVDEKMEPSTAKMMLKGAADSLNSAFRLSYNTVLNQMRCEDGDPENLLRNSFYQFQADRALPDLEKQ
VKGLEEEKESIMIEEEDKLKDYYNLLEQHRLLNREVRDIVLSPRYCLPFLQPGRLVSLQCSSSEEDVAPPFVEDQVTWGL
VINFESIKPEDANYTVDVLTRCMARKEKFGKKIVKIVPIKELGEPVVVSVPISQINTVSSLRLY-IPKDLVSLEARENML
KKVSETLSRFADK-GLPLLDPEEDMKIHSSSYKKASRRLEALERLFEKHEIVKSPCLKQKLKALHKKQELAAKIKSIKRT
LRNSTALAFKDELKARKRVLRRLGYVTSENVVELKGKVAGEISSADELTLTELMFNGVLKDIKVEEMVSLLSCFVWQEKV
HDAAKPREELGLLFAQLQETARRVAQLQLECKVQIDVEGFVSSFRPDIMEAVYAWAKGSKFYDIMEITQVFEGSLIRAIR
RLEELLQQLIQAAKSIGETQLEAEFEEAVSKIKRDIVFAASLYL
>S_tor
--------------------------------------------------------------------------------
---------------MTTEIWRSMQYKGSEVTREVAWIIFDEVHYMRDRERGVVWEESIVMSPKNSRFVFLSATVPNAKE
FANWVAKVHQQPCHVVYTDYRPTPLQHYIFPSGGDGLYLVVDDKGKFREDSFQKALNALVPITDG-DKKKENGK-RKGLT
LGRVGEESDIFKVVKMIIQRQYDPVIIFSFSKRECELLAMQMAKMDLNGDDEKGNIEKIFWSAMDILSDDDKKLPQVSNM
LPLLKRGIGVHHSGLLPILKEVIEILFQEGLIKCLFATETFSIGLNMPAKTVVFTNVRKFDGDKFRWISSGEYIQMSGRA
GRRGIDERGICILMVDEKMEPSIAKMMLKGAADSLNSAFHLSYNMLLNQMCCEDGDPENLLRNSFYQFQADHAIPKLEEQ
VKILEEEKESIVIEEEDILKDYYNLLEQYRSLNKEVHDIVLSPRYCLPFLQPGRLVSLQCTSSDEDLAPLFIEDQVTWGL
VVNFERVKPEDANYTVDVLTRCVVSKDKVGKKSVKIVPVKELGEPIVVTVPVSQINTISSLRLY-IPKDLLPLEARENTL
KKVSEALSRFSEK-GLPLLDPEEDMKVHNSSYKKASRRLEALESLFEKHEIAKSPCLKQKLKALHKKQELAAKIKSIKRT
LRSSTALAFKDELKARKRVLRRLGYATSENVVELKGKVAGEISSADELTLTELMFNGVLKDIKVEEMVSLLSCFVWQEKI
HDAAKPREELGLLFAQLQETARRVAQLQLECKVQIDVESFVSSFRPDIMEAVYAWAKGSKFYEIMEITQVFEGSLIRAIR
RLEEVLQQLIQAAKSIGETHLEAKFEEAVSKIKRDIVFAASLYL
>V_vin
PAKEFPFTLDPFQSEAIKCLDAEESVMVSAHTSAGKTVVALYAIAMSLQNNQRVIYTSPIKALSNQKYREFKEEFSDVGL
MTGDVTIEPNASCLVMTTEIWRSMQYKGSEIIREVAWVIFDEVHYMRDRERGVVWEESIVMAPRNSRFVFLSATVPNAKE
FADWVAKVHQQPCHIVYTDYRPTPLQHYIFPSGGDGLYLVVDEKGKFREDSFQKALNALVPAGEG-DKKRENGKRQKGLV
VGRAGEESDIFKMVKMIIQRQYDPVILFSFSKRDCEFLAMQMARMDLNDDNEKVNIETIFWSAMDMLSDDDKKLPQVSNM
LPLLKRGIGVHHSGLLPILKEVIEILFQEGLIKCLFATETFSIGLNMPAKTVVFTNVRKFDGDKFRWISSGEFIQMSGRA
GRRGIDERGICILMVDEKLEPSTAKMMLKGSADCLNSAFHLSYNMLLNQMRSEDGDPEKLLRNSFYQFQADRAIPDLEKQ
AKNLEEERDSIIIEEEDSLENYYNLIQQYKSLKKDVRDIVFSPRYCLPFLQPGRLVCIQCTKTEENSPSFCIKDQTTWAV
IINFERVKPEDADYMVDVLTRCTVSRDGVLKKTIKIVSLKEPGEPVVVTVPISQIDGLSSVRLI-ISKDLLPLEARENTL
KKVSEVLSRFAKE-GMPLLDPEEDMKVQSSQYRKAVRRIEALESLFDKHEVAKSPLIEQKLKVLHMKKELTAKIKSIKRT
MRSSTALAFKDELKARKRVLRKLGYVTSDNVVELKG------------------------------------------KL
QDAQKPKDELELLFTQLQDTARRVAKVQLESKVQIDVESFVNSFRPDIMEAVHAWAKGSKFYQIMEITQVFEGSLIRAIR
RLEEVLQQLIQAAKSIGETELEAKFEEAVSKIKRDIVFAASLYL
