# Supplementary material for: A genome resource for Acacia, Australia’s largest plant genus
Source: PLoS One. 2022 Oct 14;17(10):e0274267. doi: 10.1371/journal.pone.0274267 (PMC9565413; doi:10.1371/journal.pone.0274267)
Supplement: S4 File — (ZIP) [file pone.0274267.s004.zip › Supplementary_File_S4/OG0012658.aligned.fasta]

>A_pyc
ALGDPSV-TLEQVTPPVFSSGPLFPSEDRIVQLFEGNTYSVVNIFDVTLRPQLNVTGVVEIPEGNGSGVVWDEEGHIVTN
YHVIGNALSRNPSPGQVVARVNILASEGVQKNFEGKLIGADRAKDLAVLKVEASKDLLRPVKVGESSSLKVGQQCLAIGN
PFGFDHTLTVGVISGLNRDIFSQAGVTIGGGIQTDAAINPGNSGGPLLDSKGRLIGINTAIFTQTGTSAGVGFAIPSSTV
LKIAPQLIRFGNVVRAGLNVDIAPDLIANQLNVRNGALILKVPENSLAAKAGLNPTTRGFAGNIVLGDIIVAVNNKPVKS
KAELLKTLDDYNVGEKVILGIQRGSEKLELPLVLEE
>A_tri
ALGDPSV-TIEEVTPPILPSGKLFPSEERIVKVFEKNTYSVVNIFDVTLRPQLNITGIVEVPEGNGSGVVWDGQGHIVTN
YHVVSNALSRNPSLGQVVARVNILASEGLQKDYEGKLVGADRAKDLAVLKVDAPTDLLKPINVGKSSGLRVGQQCLAIGN
PFGFDHTLTVGVISGLNREILSQTGVTIGGGIQTDAAINPGNSGGPLLDSRGNMVGINTAIFTQTGTSAGVGFAIPSSTV
LKIIPQLIQSGKVVRAGFNIEIAPDPIANQLNVRNGALVLQVLENSVAARAGLLPTKRGFAGNIILGDIIISIDNRPIKS
KAELSKVLDDYSVGDTVMVKIKRMNEEIVLPLVLEE
>A_coe
ALGDPSL-TIEEVTPPVYPSQGLFSYEERIVKLFEKNTYSVVNIFDVTLRPQFNVTGVVEIPEGNGSGVVWDGEGHIVTN
YHVVGNALSRNPKPGEVVARVNILASEGVQKNFEGKLVGADRDKDLAVLKVEASEDLLRPINVGESSVLRVGQQCLAIGN
PFGFDHTLTVGVISGLNREIFSKTGVTIGGGIQTDAAINPGNSGGPLIDSKGKLVGINTAIFTQTGTSAGVGFAIPSSTV
LKIVPQLIQFGKVVRAGLNVDFAPDLVANQLNVRNGALVLQVPGNSVAAKAGLRPTTRGFAGKIVLGDIIVAVDKKSVRN
KAELSKVLDDYKVGDKVLLGIQRGDENLELPLTLEE
>A_tha
ALGDPSVATVEDVSPTVFPAGPLFPTEGRIVQLFEKNTYSVVNIFDVTLRPQLKMTGVVEIPEGNGSGVVWDGQGYIVTN
YHVIGNALSRNPSPGDVVGRVNILASDGVQKNFEGKLVGADRAKDLAVLKVDAPETLLKPIKVGQSNSLKVGQQCLAIGN
PFGFDHTLTVGVISGLNRDIFSQTGVTIGGGIQTDAAINPGNSGGPLLDSKGNLIGINTAIFTQTGTSAGVGFAIPSSTV
LKIVPQLIQFSKVLRAGINIELAPDPVANQLNVRNGALVLQVPGKSLAEKAGLHPTSRGFAGNIVLGDIIVAVDDKPVKN
KAELMKILDEYSVGDKVTLKIKRGNEDLELKISLEE
>C_can
ALGDPSV-KIEEVTPPVFPSGPLFPTEDRIVQLFEKNTYSVVNIFDVTLRPQLNVTGVVEIPEGNGSGVVWDEEGHIVTN
YHVIGNALSRNPSPGQVVARVNILASEGVQKNFEGKLIGADRAKDLAVLKVEASQDLLRPIKVGQSSSVKVGQQSLAIGN
PFGFDHTLTVGVISGLNRDIFSQAGVTIGGGIQTDAAINPGNSGGPLLDSKGSLIGINTAIFTQTGTSAGVGFAIPSSTV
LKIVPQLIQFGKVVRAGINVDIAPDLVANQLNVRNGALVLQIPGNSLAAKAGLNPTTRGFAGNIILGDIIVAVDNKPVKN
KAELLKALDDYRVGDKVILLIQRGSEKLELPVELEE
>C_fas
ALGDPSV-TLEEVTPRVFSSGPLFPTEDRIVQLFESNTYSVVNIFDVTLRPQLNVTGVVEIPEGNGSGVVWDEEGHIVTN
YHVIGNALSRNPSLGQVVARVNILASEGVQKNFEGKLVGADRAKDLAVLKVEASEDLLRPIKVGESSSLKVGQQCLAIGN
PFGFDHTLTVGVISGLNRDIFSQAGVTIGGGIQTDAAINPGNS------------FVISEIPTQIRTSAGVGFAIPSSTV
LRIAPQLIQFGKVVRAGLNVDIAPDLIANQLNVRNGALILQVPGNSVAAEAGLNPTTRGFAGNIVLGDIIVGVDNKPVKS
KAELLKTLDDYNVGDKVILVVQRGSEKLELPVVLEE
>D_car
ALGDPSV-TIEQVTPPVFPSGTLFPPEQRIVQLFEKNTYSVVNIFDVTLRPQLNVTGVVEIPEGNGSGVVWDEQGHIVTN
YHVIANSLSRNPSSGQVVARVNILAADGVLKNFEGKLIGADRAKDLAVLKVDASEDLLRPIKVGGSSSLKVGQQCLAIGN
PFGFDHTLTVGVISGLNRDIFSQTGVTIGGGIQTDAAINPGNSGGPLLDSKGNLIGINTAIYTQTGTSAGVGFAIPSSTV
TRIVPQLIQYGKAVRAGLDVDFAPDLVANQLNVRNGALVLQVPENSLAAKAGLLPTTRGFAGNIVLGDIITAVDDKPVRS
KAELYKVLDDYSVGNIITLKIQRGSENLEVPIVLEE
>G_max
ALGDPSV-KLEEVTPPVFSSGPLFPIEDRIVQLFERNTYSVVNIFDVTLRPQLNVTGVVEIPEGNGSGVVWDEEGHIVTN
YHVIGNALSRNPNSGEVVARVNILASEGLQKNFEGRLIGADRLKDLAVLKVEAPKDILRPIKVGQSSSLKVGQQCLAIGN
PFGFDHTLTVGVISGLNRDISSQTGVTIGGGVQTDAAINPGNSGGPLLDSKGSLIGINTAIFTRTGTSAGVGFAIPSSTV
LRIVPQLIQFGKVVRAGLNVDIAPDLIANQLNVRNGALVLLVPANSLAAKAGLNPTTRGFAGNIVLGDIIVAVDNKPVKS
KADLLKALDDYNVGDKVVLMIQRGSEKLELPVALEE
>L_ang
ALGDPTV-TLEEVTPPAFSSGPLFPAEDRIVQLFERNTYSVVNIFDVTLRPQLNVTGVVEIPEGNGSGVVWDEEGHIVTN
YHVIGNALSRNPSSGDVVARVNILTAEGVQKNFEGTLVGADRLKDLAVLKVDAPEELLRPIKAGQSSSLKVGQQCLAIGN
PFGFDHTLTVGVISGLNRDIFSQTGVTIGGGIQTDASINPGNSGGPLLDSKGSLIGINTAIFTQTGTSAGVGFAIPSSTV
LRIVPQLIQFGKVVRAGLNVDIAPDLIANQLNVRNGALVLQVPVNSIAAKAGLNPTTRGFAGNIVLGDIIVAVNNKPVNS
KAELLKTLDDYNVGDKVIFQIQRGSEKLEVNVELEE
>M_gut
ALGDPSV-TVEQVTPSVFSAGPLFPTEERIVKLFEKNTYSVVNIFDVTLRPQLNVTGAVEIPEGNGSGVVWDEQGHIVTN
YHVIGNSLSRNPSIGQVVARVNILAAEG----------------------------------------------------
--------------------------------------------------------------------------------
--------------------------------------------------------------------------------
------------------------------------
>M_acu
ALEEPSI-TTEDVTPRVFLSGPLFPSEERTVEIFEKNTYSVVNIFDVTLRPRLNATGVVEVPEGNGSGVVWDKFGHIVTN
YHVVGNALSKNPNPDQVVARVNILVAEGVQKTFEGRLIGANRAKDLAVLKVDASADLLKPINVGQSSVLRVGQQCLAIGN
PFGFDHTLTVGVISGLNRDIVSKTGVTIGGGIQTDAAINPGNSGGPLLDSKGNMIGINTAIFTNTGASAGVGFAIPSSTV
LRIVPQLIQFGKVVRAGLNMEIAPDLVANQLNVRNGALVLQIPENSVAAKAGLLPTTRGLAGNIVLGDVIVAVDNKPVRS
KADLLKILDEYNVGNTVLLKIQRGSENLDLPVVLEE
>P_tri
ALGDPSV-TIEQVTPPVLTSGALFPVEERIVQLFEKNTYSVVNIFDVTLRPQLNVTGMVEIPEGNGSGVVWDEQGHIVTN
YHVIGNALSRNPSPGQVVARVNILASEGLQKNFEGKLVGADRAKDLAVLKVEASEDLLKPIKVGQSSSLRVGQQCLAIGN
PFGFDHTLTVGVISGLNRDISSQTGVTIGGGIQTDAAINPGNSGGPLLDSKGNLIGINTAIFTRTGTSAGVGFAIPSSTV
LKIALQLIQFSKVVRAGLNVDIAPDLIANQLNVRNGALILQVPGNSLAAKAGLVPTTRGFAGNIVLGDVIVGVDNKTVKN
KAGLDKVLDDYNVGDRVLLIIQRGSEDLEVPIILEE
>P_alb
ALGDPSV-TLEQVTPPVFSSGPLFPSEDRIVQLFEKNTYTVVNIFDVTLRPQLNVTGVVEIPEGNGSGVVWDEEGHIVTN
YHVIGNALSRNPGPGQVVARVNILASEGVQKNFEGKLIGADRAKDLAVLKVEASKDLLRPVKVGESSLLKVGQQCLAIGN
PFGFDHTLTVGVISGLNRDIFSQAGVTIGGGIQTDAAINPGNSGGPLLDSKGRLIGINTAIFTQTGTSAGVGFAIPSSTV
LRIAPQLIQFGKVVRAGLNVDIAPDLIASQLNVRNGALILQVPGNSLAAKAGLNPTTRGFAGNIVLGDIIVAIDNKPVKN
KAELLKTLDDYNVGDKVILRIQRGSEKLEMPVVLEE
>S_tor
ALGDSSV-TLEEVTPPVFSSGPLFPTEDRIVQLFERNTYSVVNIFDVTLRPQLNVTGVVEIPEGNGSGVVWDEEGHIVTN
YHVIGNALSRNPSPGQVVARVNILASEGLQKNFEGKLIGADRAKDLAVLKVEASEDLLRPIKVGESSSLKVGQQCLAIGN
PFGFDHTLTVGVISGLNRDIFSQTGVTIGGGIQTDAAINPGNSGGPLLDSKGRLIGINTAIFTQTG--------------
--------------------------------------------------------------------------------
------------------------------------
>V_vin
ALGDPSV-TIEEVTPPVSPSGPLFPTEERIVQLFERNTYSVVNIFDVTLRPQLNVTGAVEVPEGNGSGVVWDEQGHIVTN
YHVIGNALSRNSKPGQVVARVNILASDGVQKNFEGKLIGADRTKDLAVLKIEASEDLLRPMKVGQSSYLRVGQQCLAIGN
PFGFDHTLTVGVISGLNRDIFSQTGVTIGGGIQTDAAINPGNSGGPLLDSKGNLIGINTAIFTQTGTSAGVGFAIPSSTV
LKIVPQLIQYGKVVRAGLNADIAPDLVANQLNVRNGALVLLVPGDSLAAKAGLLPTTRGFAGNIMLGDIIVAVDNKPVRS
KAELYKALDDYNVGDKVLFKIQRGADILELPIVLEE
