# Supplementary material for: A genome resource for Acacia, Australia’s largest plant genus
Source: PLoS One. 2022 Oct 14;17(10):e0274267. doi: 10.1371/journal.pone.0274267 (PMC9565413; doi:10.1371/journal.pone.0274267)
Supplement: S4 File — (ZIP) [file pone.0274267.s004.zip › Supplementary_File_S4/OG0012808.aligned.fasta]

>A_pyc
LPAALLFDCDGVLVDTEKDGHRISFNETFQERELGVTWDVDLYGELLKIGGGKERMTAYFNQTGWPAKAPSSEEERKQFI
ASLHKRKTELFMALIEKRLLPLRPGVAKLIDQALGQGVNVAVCSTSNEKAVSAIVSNLLGPERAEKIKIFAGDVVPRKKP
DPAIYLLAASTLGVEPSRCVVVEDSAIGLAAAKAAGMKCIVTKSGYTADEDFLNADAVFDFIGDPPEERFDLAFCGSLLE
KQYVS
>A_tri
LPEALLFDCDGVLVDTEKDGHRISFNETFQERGLGVSWDVELYGELLKIGGGKERMTAYFNKNGWPENAPKSEEERKEFI
ASLHKRKTKLFMALIEKKLLPLRPGVARLIDEALEKGVKVAVCSTSNEKAVSAIVSCLLGPKRAEVISIFAGDVVPRKKP
DPAIYLLAASTLGVQPSRCVVVEDSAIGLAAAKAAGMKCIVTKSGYTAEEDFLSADAVFDCIGDPPEKRFDIGFCAELLE
KQFVS
>A_coe
LPSALLFDCDGVLVDTEKDGHRISFNDTFAEKELGVTWDVDLYGELLKIGGGKERMTAYFNKTGWPEKAPKSEEERKDFI
AQLHKRKTALFMVLIEKKLLPLRPGVAKLIDQALAKEVKVAVCSTSNEKAVSAIVSFLLGPERAEKIDIFAGDVVPRKKP
DPAIYLLAASTLGVEPSSCVVVEDSAIGLAAAKAAGMKCIVTKSGYTADEDFLNADAVFDCIGDPPEECFDLAFCASLLE
KQYVS
>A_tha
LPSALLFDCDGVLVDTEKDGHRISFNDTFKERDLNVTWDVDLYGELLKIGGGKERMTAYFNKVGWPEKAPKDEAERKEFI
AGLHKQKTELFMVLIEKKLLPLRPGVAKLVDQALTNGVKVAVCSTSNEKAVSAIVSCLLGPERAEKIKIFAGDVVPKKKP
DPAIYNLAAETLGVDPSKCVVVEDSAIGLAAAKAAGMTCIVTKSGYTADEDFENADAVFDCIGDPPEERFDLAFCGSLLR
KQFVS
>C_can
LPSALLFDCDGVLVDTEKDGHRISFNETFKERELGVTWDVDLYGELLKIGGGKERMTAYFNKTGWPEKAPDSEEERKEFI
ASLHKRKTALFMALIEKKLLPLRPGVAKLIDQALAQGVKVAVCSTSNEKAVSAIVSFLLGPQRAEKIKIFAGDVVPRKKP
DPAIYQLAATTLDVDPSRCVVVEDSAIGLAAAKGAGMKCIITKSGYTADEDFLNADAVFDFIGDPPEERFDLAFCGSLLE
KQFVS
>C_fas
LPSALLFDCDGVLVDTEKDGHRISFNDTFQERELGVTWDVELYGELLKIGGGKERMTAYFNKVGWPANAPSGEEERKKFV
ASLHKRKTELFMALIEKKLLPLRPGVAKLIDQALTQGVNVAVCSTSNEKAVSAIVSFLLGPERAEKILIFAGDVVPRKKP
DPAIYLLAASTLNVEPSRCVVVEDSAIGLAAAKAAGMKCIVTKSGYTADEDFLNADAVFDCIGDPPEERFDLAFCGSLLE
KQYVS
>D_car
LPSALLFDCDGVLVDTEKDGHRISFNDTFAEKELGVTWDVDLYGELLKIGGGKERMTAYFNKTKWPEKAPKSEEERKDFI
ASLHKRKTELFMVLIEKKLLPLRPGVAKLIDQAFAKGVKVAVCSTSNEKAVSAIVSFLLGPERAEKIQIFAGDVVPRKKP
DPAIYNLAASTLEVDPSSCVVVEDSAIGLAAAKAAGMKCIVTKSGYTADEDFLNADAVFDCIGDPPEERFDLAFCESLLQ
KQFVN
>G_max
LPSALLFDCDGVLVDTEKDGHRISFNQTFQERELGVTWDVDLYGELLKIGGGKERMTAYFNKVGWPANAPTGEQERKEFI
ASLHKQKTELFMALIEKKLLPLRPGVAKIIDQAFAQGVQVAVCSTSNEKAVSAIVSFLLGPERAEKIKIFAGDVVPRKKP
DPAIYLLAASTLNVEPSRCVVVEDSAIGLAAAKAAGMTCIVTKSGYTADEDFLNADAVFDCIGDPPEERFDLAFCGSLLE
KQYVS
>L_ang
LPSALLFDCDGVLVDTEKDGHRISFNETFHEKELGVTWDVDLYGELLKIGGGKERMTAYFTKTGWPANAPAGEQERKDFV
ASLHKRKTELFMALIEKKLLPLRPGVAKLIDQALSQGINVAVCSTSNEKAVSAIVSFLLGPERAEKIKIFAGDVVPRKKP
DPAIYLLAASTLGVEPSRCVVVEDSAIGLAAAKGAGMKCIITKSGYTADEDFVNADAIFDFIGDPPEESFDLAFCGSLLE
KQYVS
>M_gut
LPKALLFDCDGVLVDTEKDGHRISFNDTFAEKELGVTWDVDLYGELLKIGGGKERMTAYFNNVGWPENAPKSEDERKQFI
ASLHKRKTELFMVLIEKKLLPLRPGVAKLVDQALGSGVKVAVCSTSNEKAVSAVVSFLLGPERAEKIQIFAGDVVPRKKP
DPAIYLLAAETLGVEPSSCVVVEDSAIGLAAAKSAGMTCIVTKSGYTGDEDFVNADAIFDCIGDPPEERFDLAFCGTLLQ
KQYDD
>M_acu
LPAALLFDCDGVLVDTEKDGHRISFNETFAERELGVSWDVQLYGELLKIGGGKERMTAYFDKTGWPVKAPKTEEERKEFI
ASLHKRKTELFMALIEKKLLPLRPGVERLIDEALAKGVKVAVCSTSNEKAVAAIVSFLLGPDKADKITIFAGDVVPRKKP
DPAIYLLAAETLGVDPSSCVVVEDSAIGLSAAKAAGMTCIVTKSGYTAEENFVTADAVFDCIGDPPEVRFDLTFCANLLQ
KQYVS
>P_tri
LPSALLFDCDGVLVDTEKDGHRISFNDTFNERELGVTWDVDLYGELLKIGGGKERMTAYFNKTRWPEKAPKSEVERKEFI
ASLHKRKTELFMALIEKKLLPLRPGVAKLIDQALGKGVKVAVCSTSNEKAVSAIVSFLLGAERAEKIKIFAGDVVPRKKP
DPAIYTLAANTLGVDPSSCVVVEDSAIGLAAAKAAGMKCIVTKSGYTADEDFLNADAVFDCIGDPPEECFDLAFCGSLLE
KQYVS
>P_alb
LPAALLFDCDGVLVDTEKDGHRISFNETFQERELGVTWDVDLYGELLKIGGGKERMTAYFNQTGWPAKAPSSEEERKFFI
ASLHKRKTELFMALIEKRLLPLRPGVAKLIDQALSQGVNVAVCSTSNEKAVSAIVSNLLGPERAEKIKIFAGDVVPRKKP
DPAIYLLAASTLGVESSRCVVVEDSAIGLAAAKAAGMKCIVTKSGYTADEDFLNADAVFDFIGDPPEERFDLAFCGSLLE
KQYVS
>S_tor
LPAALLFDCDGVLVDTEKDGHRISFNETFQERELGVTWDVDLYGELLEIGGGKERMTAYFNKTGWPANAPSSDEERKQFV
ASLHKRKTELFMALIEKKLLPLRPGVAKLIDQALSQGVNVAVCSTSNEKAVSAIVSFLLGPERAEKMKIFAGDVVPRKKP
DPAIYLLAASTLNVEPSRCVVVEDSAIGLAAAKAAGMN-------YTADEDFLNADAVFDCIGDPPEERFDLAFCGSLLE
KQYVS
>V_vin
LPSALLFDCDGVLVDTEKDGHRISFNDTFAERELGVTWDVDLYGELLKIGGGKERMTAYFNKTGWPEKAPKSEEERKEFI
ASLHKRKTELFMVLIEKKLLPLRPGVAKLIDQALGKGVNVAVCSTSNEKAVSAIVSCLLGPERAEKIKIFAGDVVPRKKP
DPAIYTLAASTLGVEPSRCVVVEDSAIGLAAAKAAGMKCIVTKSGYTADEDFLNADAVFDCIGDPPEERFDLAFCGSLLE
KQYVS
