# Supplementary material for: A genome resource for Acacia, Australia’s largest plant genus
Source: PLoS One. 2022 Oct 14;17(10):e0274267. doi: 10.1371/journal.pone.0274267 (PMC9565413; doi:10.1371/journal.pone.0274267)
Supplement: S4 File — (ZIP) [file pone.0274267.s004.zip › Supplementary_File_S4/OG0013065.aligned.fasta]

>A_pyc
PWSTIQCRGMKVSGSDVRVGNIIEKRIYEVLKVDHSHEGRGKATIKVELRDIGYGNKVTQRFGTDEDVERVYVQEKNFMY
MCMDHD-GTVVLMDPDTLDQVELSRDLFGKNAAYLRDEMKVKVQFYDDKPLSASVPKRVTCTVKEATPRNKKVALDN-GI
IVEVPPHIVVGDAIVVNTEDDYYM
>A_tri
PWSALQNRGAKVLGTDVRLGNIIQRRIFQVLKAQHTQHGRGGATIQVELRDVDSGNKITERFRTDEAIDRVFVEDKSFQF
LYQEG--HSVTVMEPDTFEQMEVSKDLFGKRAAYLKDGMTVTVQLYDGKPMSASVPQRVTCTVVELTPQYKKVVLDN-GL
TVLAPAFIKTGDVIVVNTNDDSYM
>A_coe
PWFAIQHRGAKVLGSDVRFGNVVQRRIYQVLKSQHTQQGRGGATIQVELRDVVTGNKVTERFRTDEAMEKVFVEEKPFTF
LFSEG--DSVTVMEPNTFEQMEISKELFGKAAAYLKDDMKVTLQMYDGKIMSASIPTRVTCTVSEATPQYKRVLLDN-GV
TVLVPPFIEAGDEIIINTIDDSYI
>A_tha
PWSALQRRGVKVNAIQLRAGNVIERRTFRVVEAEHKQQGRGGASIQVELRDVDTGNKLNLRFGSEESVEKVFVEEKSFTC
LYAEG--DTAYLIEPNTFEQVEVPLDIFGKAAVYLKEEMKVQLQLYDGRALSASIPKHITCTVVESAPRYKRALLDN-GS
TIQ---------------------
>C_can
PWSAIQCRGIKVAGSDVRVGNIIEKRVYEVLKVDHSHEGRGKATIKVELRDIGHGNKVTQRLGTDENIEKVYVQEKSFIY
MCMDHD-GTVVLMDTDTLDQLELSRNLFGKNAVYLRDELKVKVYFYDDKPLSASVPKRVTCTVKEATPRNKKVVLDN-GV
IVEVPPHIEAGDAIVVNTAEDTYM
>C_fas
----------------------------------------------------------------------VYVQEKNFMY
MCMDHD-GTVVLMDSDTLDQVELSRDIFGKNVVYLRDEMKVKVHFFGDKPLSASVPKRVTCIVKETTPRNKKVVLDN-GI
IVEVPTHIVVGDAIVVNTEDDYYM
>D_car
--------------------------------MMHRTPGKGGALIQVELRDVDSGNKVNERLRTDEAIERVYVEQKRYTY
LYTDEETDSVVLMEPSTYNQVEVPKELFGGALAYLKDDMSVTVEMYDDKPMSASVPPRVTCTVVEATPHTKKALLDN-GL
TIQVPAHILTGDQLLIDTTDNSYM
>G_max
PWSASQCRGIKVSGSDIKVGNIIGKHFYEVLKVDHSHEGRGKATIKVELRDIDQGNKVTQRMGTDEDVERVYVQEKTFMF
MCMDSD-GTVVLMDPDTLDQIEVSKDLFNKDCLYLRDEMKVKVHFYDDKPLSASVPKRVTCIVKEATSRNKKVVLDN-GL
TVEVPSHIVAGDAIVVSTEHDSYI
>L_ang
PWFFIPSRGLRVSGSDVRVGNVIEKRIYEVVKVDHSHEGRGKATVKVELRDIAHGNKAIQRIATDEDIERVYVQEKSFMY
MCTDQD-GTVVLMDSATFDQIEVSADLFGKNSSYLQDGMKIKVQFYDDKPFSASVPKRVTCIVKKATPRNKKVVLENGGL
TVEVPPHIVAGDAIVISTEDDSYM
>M_gut
PWSATQLRGARFSGGDVRPGNVIERKIYEVVKAQHSTQGRGGAIIQVELRDVDSGSKVNERLRTDEPIEKIFVQEKSLEY
LYTDDETGNIVLMEQGTYNQLEVPRHLFGDSLVYLQEEMEVTVQLYDDKPLSASIPNRVTCTVTEPTPY-KKVLLEN-GR
IVQTPAHILTGDKIVINTTDNSYV
>M_acu
PWSAFQSRGAKVLGTDVRIGNVIQRRMYQVLKAQHTQHGRGGATIQVELRDVDTGNKITERFRTDEALERVFVEDKSFTY
LYQEG--EFVMLMEPNTFEQIEVQKEMFGKASAYLKEDMTVRLQYYDGKLMSASVPHRVTCKVVEAAPQ-----------
------------------------
>P_tri
PWFAIQHRGVKVNAIHLRPGNVIEKRIFEVVDAEHKQRGRGGAILTLELRDVDSGNKQTFRFGAEEAVERVFVEERSFTC
LYTEH--ESVYLMDLEKFEQLEVPLILFGQAAAYLKEEMKVKMQLFDGRPLSGSIPKQVTCVIKEATPRYKKAVLDN-GL
IIQVPTYIETGEAVVVNTEDGSFV
>P_alb
PWSAIQCRAMKVSGSDVRVGNIIEKRIYEVLKVDHSHEGRGKATIKVELRDIGYGNKLTQRFGTDEDVERVYVQDKNFMY
MCMDHD-GTVVLMDPDTLDQVELSRDLFGKNAAYLRDEMKVKVQFYDDKPLSASVPKRVTCTVKEATPRNKKVALDN-GI
IVEVPPHIVVGDAIVVNTEDDYYM
>S_tor
PWSAIQCRGLKVSGSDLRISIVVDMRIYEVLKVDHAHEGRGKATIKVELRDIGYGNKVTQRFGTSEDVERVYVQEKNFMY
MCMDHD-GTVVLMDPDTLDQVELSRDLFGKNAVYLRDEMKVKVQFYDDKPLSASVPKRVTCTIKEATPRYMSLP----GI
L-----HFA---------------
>V_vin
PWSATQLRGAKFLGSDVRPGNCIRRRIYQVLKAQHTQHGRGGATIQVELRDIDSGSKVNEKFRTDETIESVFVEEKSFLY
LYTDD--DSIVLMEPGTFSQMEVSKDLFGKAAAYLKDDMKVTLHLCDGKPTSASVPKRVTCTVVEATPQYKRVSLDN-GL
TVLAPPFVLAGDSIVIDTTDDSYI
