# Supplementary material for: A genome resource for Acacia, Australia’s largest plant genus
Source: PLoS One. 2022 Oct 14;17(10):e0274267. doi: 10.1371/journal.pone.0274267 (PMC9565413; doi:10.1371/journal.pone.0274267)
Supplement: S4 File — (ZIP) [file pone.0274267.s004.zip › Supplementary_File_S4/OG0012745.aligned.fasta]

>A_pyc
MPKGLPFSVDTWTPSSM---RKRYHFLTHAHKDHSSGISSYS--SFPIYCTHFTKTLVLQHYPQLEGSLFVGIEVGQSII
IDDLDGA-FTVTAFDANHCPGAVMFLFEGKFGNILHTGDCRLSPECLQNLPEKYIGKK-GKEPRCQLDCVFLDCTFMPSK
HSAVQEVINCIWKHHNALTVYLGCDLLGQEEILVNVSKTFGAKIYVDKSENPECFQNLTLAAPEILSEDPSSRFHIFDGS
P-GLYERACVKLVEARRNHQPEPLIVRPSAQWYAVRDQFGVWHVCYTMHSSKEELEWALQLLSPRWVVSTTPSCRAMELA
YVERHCLRKMYRLMNVPVPEPLPSL
>A_tri
LPKGLPFSVDTWNRSSI---TKNYHFLTHAHKDHIIGIANHG--SYPIYCTNITKLLVLLQTPQLEETWFVELRDGESVE
IKDPGCA-FTFTAFDANHCPGAIMLLFEGDFGSILHTGDCRLTYNCLEYLPLKYITKT-GRKSVGCLDYLFLDCTFIPSK
KAAIEQVISCIWKHPDAPFVYLACDLLGQEEILIEVSKTFGSKIFVDDSINPEFSKILSITAPHILCQDSSSRFQVCEGY
STRLYEKAQVKLIEAKNNMQPEPLFIRPSTQWYAERDQFGVWHVCYCMHSSREELELALKRLQPKRVISTTPNFRAMELN
YVRKNCLRKLYRAMNVPVPRPLPSL
>A_coe
MPKGLPFSVDTFSPISN---RKKHHFLTHAHKDHSVGISTHS--FFPIYSTQITKTLILQQFPQLDSSLFVGIEIGETVV
IDDLDGT-FSVTAFDANHCPGAVMFLFEGNFGNILHTGDCRLTPECLQNLPEKYIGRK-GKKPKYCLDYVFLDCTFIPSK
HSAIQQVINCIWKHPEAPMVYMTCDLLAQDELLVEVSRTFGSKVYVDRVNNAECYQALTLTAPEILSEDARSRFQVFEGF
V-NFYERARTKLTEARANFQPEPLFIRPSAQWYAKKDSFGVWHVCFSSHSSKEELEWALQLLQPKRVVSTTPSCRAMELN
YVKKHCVRKLYRSMNVLVPRPLPSL
>A_tha
MPRGLPFAVDTFGPYTETKRRKRHHFLTHAHKDHTVGVSPSNIVVFPIYSTSLTISLLLQRFPQLDESYFVRVEIGQSVI
VDDPDGE-FKVTAFDANHCPGAVMFLFEGSFGNILHTGDCRLTLDCLHSLPEKYVGRSHGMKPKCSLGYIFLDCTFFPTK
HSAIRQIINCIWNHPDAPVVYLACDMLGQEDVLLEVSRTFGSKIYVDKATNLECFRSLMVIVPEIVSEDPSSRFHIFSGF
P-KLYERTSAKLAEARSKLQSEPLIIRPSAQWYAVKDEFGLWHVCYSMHSSRAELESAMQLLSPKWVVSTVPSCRAMELN
YVKKNCLRKLYRSMNAPVPRPLPSL
>C_can
MPKGLPFSVDTWTPSSK---RKRHHFLTHAHKDHSSGITSHF--SFPIYCTRFTKTLLLQHYPQLGDSLFLGIEVGQSLI
IDDPDGT-FTALAFDANHCPGAVMFLFEGKFGNILHTGDCRLSPECLQNLPDKYIGKK-GKSPDCQLDCVFLDCTFMPSK
HSATQQVINCIWKHPDATRVYLTCDLLGQEEILVDVSQTFGTKIYVDKANNPECFNSLLLTVPEILCEDPSSRFHLLDGF
P-RLYERAKAKLLEARTNSQPEPLIIRPSAQWYAVKDQFGVWHVCYSMHSSKEELEWALQLFAPRWVVSTTPSCRAMELD
YVKKHCIRKLYRSMNVPVPQPLPSL
>C_fas
MPKGLPFSVDTWSPSSM---RKRYHFLTHAHKDHSSGISSYF--SFPIYSTNFTRILVLQHYPQLDRSLFVDIEVGQSVI
IDDPDGA-FTVTAFDANHCPGAVMFLFEGKFGNILHTGDCRLSPECLQNLPEKYIGKK-GNEPRCRLDCVFLDCTFMPSK
HSAAQEVINCIWKHPNALTVYLACDLLGQEEVLVNVSQTFGAKIYVDKAKNHECFQNLVLAAPEILSEDPSSRFHIFDGS
P-GLYERAKAKLVEAQVKCQPEPLFVRPSAQWYAVKDQFGVWHVCYSIHSSKEELDWALQLLAPWWVVSTTPSCRAMELG
YVKKHCVRKLYRSMNVPVPEPLPSL
>D_car
MPRGVPFSVDTWTAVSM---QKRHHFLTHAHKDHSQGISSFH--SYPIYSTHLTKILTLHYYPQLHDSLFVNIEVGDSVV
IRDPEAD-FTVTAFDANHCPGAIMLLFEGTFGTILHTGDCRLDQECLQRLPEKYLGTK-TKNPKCSIDYIFLDCTFMPSR
QSAIRQLINCVWKHPGAPVVYLTCNMLGQEEILVNVSQTFGTKIFVDKEENPECYHLLKLTVPDILTEDSSSRFHMFDGF
P-NLSERAEAKLADSRNRSQPEPLIIRPSAQWYAVRDQSGIWHVCYSMHSSREELEWALQLLRPKWVVSTTPSCRAMELT
YVKKHCLRKMYRKMHVPVPQPLPSL
>G_max
MPKGLPFSVDTWTPSS----SKRHCFLTHAHKDHSSSITSHS--SYPIYSTNLTKTILLQQYPQLDASLFLNIELGQSLV
IHDPAAAPFTVSAFDANHCPGAVMFLFEGKFGNILHTGDCRLTPECLLNLPDKYVGRK-GKEPRCPLDCVFLDCTFMPSK
HSAIQQVINCIWKHPDAQTVYLTCNMLGQEEILVNVSETFGAKIYVDKAKYSECFENLALTVPEILCEDPASRFHLFDGS
R-NLYERAKAKQVEAKETLQPEPLIVRPSAQWYAVKDQFGVWHVCYSMHSSKEELEWTLQLLAPRWVVSTTPSCRAMKLD
YVKKHLVRKLYGSMNVPVPQPLPSL
>L_ang
MPKGLPFSVDTWSQSSK--ATKRHHFLTHAHKDHSSNITSYS--SFPIYSTLLTRTLVLQHYPQLVDSLFVSIEVGQSLI
VQDPDGS-FTVTAFDANHCPGAVMFLFEGKFGNILHTGDCRLTPECLYNLPGKYVGKQ-GKQPRCSLDCVFLDCTFMPSK
HSSIQQVINCIWKHPDASTVYLTCDMLGQEEILVNVSQTFGANIYVEKAKDPECFKNLAVTAPEILCEDPSSRFHLFDGS
P-GLYERARMKLVEAKAALQPEPLIVRPSAQWYAVKDQFGVWHVCYSMHSSKEELDWALQLLAPSWVVSTTPGCRAMDLS
YVKKHCVRKLYRSMNVPVPQPLPSL
>M_gut
MPKGLPFSVDTWTPSSK---MKMHHFLTHAHKDHAQGIAAHA--SYPIYSTLLTKTLLLQYYPQLDESMFVGIEIGQSLV
LEGSDGD-FVVSAFDANHCPGAVMFLFEGNFGNILHTGDSRLTPECLLSLPDKYIGKK-DKEPRCPLDYVFLDCTFMPSR
HTAIRQIINCIWKHPDARTVYLTCDLLGHDEILLEVSRTFGEKIYVDKSKHSECLKSLELIVPEIISQDPSSRFQLFDGF
P-KLYERAETMLAEARANFRPEPLIIRPSSQWYAVRDLCGVWHVCYSIHSSKDELEWALHLLAPKWVISTTPNCRAIELD
YVKKHCLRKSYRSMNVPVPRRLPSL
>M_acu
MPVGLPFSVDTWTPTSL---RKRHHFLTHAHKDHLTGIVVRA--SRPIYATRLTKNLALHYFPRLDDSLFVEIEVGESVV
VDDPDGA-FSVTAFDANHCPGAVMFLFEGRFGNLLHTGDCRLTPDCLQNLPLKYIVKK-GRETLCHLDYLFLDCTFMPNK
QSAIQQVISCIWKHPNAPVVYLSCDLLGREEILVEVSKTFGSNIFVDKSENSDCFQALFLAAPEILTEDASSRFQVLP-L
S-KLYDKASEELANARASFQPEPLFIRPSVQWYAERDEFGVWHVCHSMHSSREELEWALQFLQPKWVISTTPPSRAMDLD
YVKNHCLRNLYRSMNVPVPRPLPSV
>P_tri
LPRGLPFSVDTWSPNSK---RKRHHFLTHAHKDHTSGILTHS--CYPIYATHLTKLLVLQNYPQLEGSLFVGIEVGESVV
FNDPDGE-FKVTAFDANHCPGAVMFLFEGNFGNILHTGDCRLTPEGVRCLPEKYISKK-GKEPRCQLDYVFLDCTFLPSK
HSAIQQVLNCIWKHPAATVVYLTCDLLGQEDVLAAVSETFGSKIFVDEVANTESFRALTLTVPEILTQDPSSRFHMFDGF
P-KLYERAAKKIAEAQANLQPEPLIIRPSAQWYAVRDPNGVWHVCYSMHSSRGELEWALQLLVPKWVVSTTPSCLAMELD
YVKKHCLRKLYRSMNVPVPRPLPSL
>P_alb
MPKGLPFSVDTWTSASM---RKRHHFLTHAHKDHSSGISSLS--SFPIYCTYFTKTLVRQHYTQLEDSLFVGIEVGQSIV
IDDPDGA-FTVTAFDANHCPGAVMFLFEGNFGNILHTGDCRLSPECLQNLPEKYIGKK-GKEPRCQLDCVFLDCTFMPSK
HSAVQEVINCIWKHHNALTVYLSCDLLGQEEILVNVSKTFGAKIYVDKSKNPECFQNLTLAAPEILSEDPSSRFHIFDGS
P-GLYERAYVKLAEARHNHQSEPLIIRPSAQWYAVKDQFGVWHVCYSMHSSKEELEWALQLLSPRWVVSTTPSCRAMELD
YVKRHCVRKLYRLMNVPVPEPLPSL
>S_tor
MPKGLPFSVDTWTPSSM---TKRYHFLTHAHRDHSSGISSHF--SFPIYCTHFTKTLVLQQYPHIHDSLFVGIEVAQSIT
IDDPDGA-FTVTAFDANHCP--------------VHTGDCRLSPECLQNLPEKYIGKK-GKEPLCRLDCVFLDCTFMPSK
HSAVREVINCIWKHPNALRVYLICDLLGQEEILVNVSQTFGAKIYIDEAKNRECFQNLSHAVPEILCEDPSSRFHLFDGS
P-GLYERAKVKLVEAQANHQPEPLFIRPSAQWFAVKDQFGVWHVCYSMHSSKEELEWALQLLAPWWVVSTTPSCRAMELG
YVKKHCVRKLYRSRNVPVPEPLPSL
>V_vin
MPRGLPFSVDTWTPSSK---KKRHHFLTHAHKDHSSGISTHS--AYPIYSTHLTKTLILQQYPQLDDSLFVGIEVGQSMV
VDDPDGR-FGVTAFDANHCPGAVMFLFEGDFGNILHTGDCRLIPECLQNLPQKYVTKK-GKEPKCQFDYVFLDCTFIPSK
HLAIQQVINCIWKHPDAPIVYLCSDMLGQEEILINVSRIFGSKIFVDKANNPECFQALTHMVPEILSQDPSSRFQVFEGF
P-KLCERAQAKLAEAQANSLPEPLIIRPSAQWYAVRDQFGIWHVCYSIHSSRQELEWALQLLAPKRVVSTTPSCRAMELN
YVKKHCLRNLYRSMNVSVPQPLPSL
