# Supplementary material for: A genome resource for Acacia, Australia’s largest plant genus
Source: PLoS One. 2022 Oct 14;17(10):e0274267. doi: 10.1371/journal.pone.0274267 (PMC9565413; doi:10.1371/journal.pone.0274267)
Supplement: S4 File — (ZIP) [file pone.0274267.s004.zip › Supplementary_File_S4/OG0012628.aligned.fasta]

>A_pyc
MPLRSVFDAGDIKREFE-NAGLDPKFVPIIWKHVIVPSLPSAAYSLLRSRFKK-PLSSSVHSVFNSADNLTTKFLIKL--
HNGAFVETVIMRYDTRLGKYAGKPRPGGLRSTLCISSQVGCKMGCKFCATGSMGFKSNLSSGEIVEQLVHASCLSEIRNV
VFMGMGEPLNNYSALIESVRVMTGLPFQLSPKRITISTVGIIHAINKLHNDLPGLNLAISLHAPVQDIRCQIMPAARAFT
LEKLMDALREYQRNSQKILIEYIMLDGVNDEEQHAHQLGKLVETFQVVVNLIPFNPIGTLSQFRTSNEQKVSRFQKILRG
DYGIRTTIRKQMGQDISGACGQLVVNQPDKKSLGNAGVITDIEDL
>A_tri
MAVHSIFDAGVLRNEFE-KAGISHKFIPLIWKYILVPSLPSIAYPLLSSKFK--SMTSTLASVVDSSDRVTTKLLIEL--
QSGSFVEAVIMRYDTRLGRYGGNPRPGGPRSTLCISSQVGCKMGCTFCATGSMGFKSNLSSGEIVEQLVHASSFSDIRNI
VFMGMGEPLNNYAAVVEAVQAMTGSCFRLSPKRITISTVGIIHAINKLKDDLPNVNLAVSLHAPIQDIRCQIMPAARAFP
LGRLMDNLRLYQENSRKILIEYIMLDGVNDEEQHAHQLGQLLKMLVVVVNLIPFNPIGSLSCYNASSEQNVKKFQRILRG
VYNVRTTVRREMGQDISGACGQLVVKRSGTKLVEHVNKLTDIEDL
>A_coe
MAFRSVFDLGAIRSEFE-NAGINTNFIPLIWKFVLVPSLPSIAYPLLTSKFK--ISTSTVDSVVESIDNVTTKLLVKL--
QNGAYVETVIMRYDSRLGILGGKPRPGGPRATLCVSSQVGCKMGCTFCATGSMGFKNNLSSGEIVEQLVHASRLCQIRNV
VFMGMGEPLNNYNSVVEAVRIMTGFPFQISPKRVTVSTVGIIHAINKLWGDLPSVNLAVSLHAPIQDLRCQIMPAARAFP
LEKLMNSLLEYQKNSQKIFIEYIMLDGINDEEQNAHQLGKLLEMFQVVVNLIPFNPIGSLSSFKTSNDQRVVNFQKILRG
SYNIRTTIRKEMGQDISGACGQLVVTHPKKGLKENSNLLTDIEDL
>A_tha
MKLKSVFDASEIKSEFE-SAGINPKFAIQIWKYVIIPSLPSAAYSLLHSKFK--TLTSSLHSLFHSSDGTTSKLLIKL--
QNGAFVEAVVMRYDTRLGMLGGKPRPGGIRSTLCISSQVGCKMGCTFCATGTMGFKSNLTSGEIVEQLVHASRIADIRNI
VFMGMGEPLNNYNAVVEAVRVMLNQPFQLSPKRITISTVGIVHAINKLHNDLPGVSLAVSLHAPVQEIRCQIMPAARAFP
LQKLMDALQTFQKNSQKIFIEYIMLDGVNDQEQHAHLLGELLKTFQVVINLIPFNPIGSTSQFETSSIQGVSRFQKILRE
TYKIRTTIRKEMGQDISGACGQLVVNQPDIKKTPGTVELRDIEDL
>C_can
MTVRSVFDAGDIRREFE-DAGLDPKFIPIIWKHVIVPSLPSAAYSLLRSKFKK-PLSSSVHSVFHSSDNLTSKLLIKL--
HNGAFVEAVIMRYDTRLGKYGGKPRPGGLRSTLCISSQVGCKMGCKFCATGSMGFKNNLSSGEIVEQLIHASSLSEIRNI
VFMGMGEPLNNYSALVESVRAMTRSPFQLSLRRITVSTVGIIHAINKLHNDLPGLNLAVSLHAPVQDIRCQIMPSARAFP
LEKLMNTLQEYQRNSQKILIEYIMLDGVNDEEQHAHQLGKLLETFQVVVNLIPFNPIGTLSQFKTSNEQKVSRFQKILRG
TYNIRTTVRKQMGQDISGACGQLVVNQPNKNSLQDAGPLTDIEDL
>C_fas
MPIRSVFDAGDLRREFE-NAGVDPKFIPIIWKHVIVPSLPSPAYSLLRSRFKT-PLSSSLHSVFHSADNLTTKLLIKL--
HNGAFVETVIMRYDTRLGKYGGKPRPGGLRSTLCISSQVGCKMGCKFCATGSMGFKNNLSSGEIVEQLVHASCFSQIRNV
VFMGMGEPLNNYSALVESIRVMTGLPFQLSLKRITVSTVGIIHAINKLHSDLPGLNLAISLHAPVQEIRCQIMPAARAFP
LEKLVDSLREYQRKRQKILIEYIMLDGVNDEEQHAHQLGKLMETFEVVVNLIPFNPIGTLSQFRSSSEQNVSSFQKILRG
TYNIRTTIRKQMGQDISGACGQLVVNLPDKRSPGNASPLADIEDL
>D_car
MGLRSVFDASAVRTEFD-NSGINTHFIPLIWKYLLIPSLPSAAYTLLRSKFK--TLSSTLHSATDSSDQVTTKMLIKL--
QNGAFVEAVIMRYDSSLGTLGGKPRPGGLRSTLCISSQVGCKMGCTFCATGTMGFKSNLSSGEIIEQLVHASRISKIRNI
VFMGMGEPLNNYTALTEAIQVMTTSPFQLSPRKITVSTVGIIHAIKKFHGDMPNVNLAVSLHAPVQDIRCQIMPAARAFP
LHKLMDALQEYQKNSQKIFIEYIMLDGINDEEQHAHQLGKLLETFQVVINLIPFNPIGSSSDFGTSSEQKVAIFQKILRG
TYEIRTTVRKQMGQDISGACGQLVVNMPNKRSGMNAAPLADIEDL
>G_max
MGIRSVFDGGELRREVE-KSGIDPKFIPKIWKHILVPSLPSSAYSLLRSNFKT-PLSSSIHSVFHSADNLTTKLLIQLHH
NHGPFVEAVIMRYDTRLGKYAGQPRPGGLRATLCISSQVGCKMGCNFCATGSMGFKNNLSSGEIVEQLVHASTFSQIRNV
VFMGMGEPLNNYSAVVEAVRIMTGLPFQLSSKRITISTVGIIHAINKLHDDLPGLNLAVSLHAPAQDIRCQIMPAARAFP
LGKLMDSLQVYQRKSQKIFIEYIMLDGVNDEEHHAHLLGKLLETFQVVVNLIPFNSIGTLSQFKPTSEQKVSNFQKILRG
TYNIRTTVRKQMGQDISGACGQLLVNISD-KSLGTAVPLTDIEDI
>L_ang
MGIRSVFDGGEMRIEFE-KYGIDTKFIAIIWKHVFVPSLPSAAYSFLDSKFKNKPLSSSLHSVFHSCDNLTTKLLIKL--
ESGAFVEAVIMRYDTRLGRYAGKPRPGGLRATLCISSQVGCKMGCKFCATGSMGFKTNLSSGEIVEQLVHASTFSQIRNV
VFMGMGEPLNNYSAVIESVRAMTALPFQLSLKRITVSTVGIIHAIKKLHNDLPGLNLAVSLHAPAQDIRCQIMPAARAFP
LEKLMDSLQEYQRKSQKILIEYIMLDGVNDEEQHAHQLGKLLETFEVVVNLIPFNSIGTLSQFKPTSEEKVSNFQKIMRG
TYNIRTTVRKQMGEDISGACGQLVVN----KSPGNTHPLTDIEDL
>M_gut
MAYKSVFDASAIKSEFE-SAGLNPNFVPVIWKHILIPSLPSAAYSLLESKFK--ICTSTLHSAVNSSDQVTTKLIIKL--
KNGEFVEAVIMRYDSRLGICDGKPRSGGPRSTLCVSSQVGCKMGCNFCATGTMGFKNHLSTGEIVEQLVHASRISVIRNI
VFMGMGEPLNNYSNVVEAIRVMTAPPFQLSPRKITLSTVGIIHAISKLHKDLPGINLAVSLHAPLQEIRCQIMPAARAFP
LEKLMNTLREYQTNSQKIFIEYIMLDGVNDEEQHAHQLGKLLENLESVINLIPFNPIGSLSSYKTSIDMKVTKFQKILRG
TYNIRTTVRKQMGQDISGACGQLVVNLADKISLNSANLLPDIEDL
>M_acu
MAFRSVFDGGALRTEFE-SAGISPHFVPLIWKYVLVPSLPSAAYPLLISKFR--PLTSFLSSALDSNDRLTTKLLIRL--
QNGNSVEAVIMRYDTRQGKYDGKPRSGGPRSTLCVSSQVGCKMGCKFCATGTMGFKNNLSSGEIVEQLVHASRITHIRNV
VFMGMGEPLNNYAALVEAIQIMTGFPFQLSPKKITVSTVGIIHAINKLPIDLPTVNLAVSLHAPDQDIRCQIMPAARAFP
LGKLMDALQTYQKNTQKVFVEYIMLDGVNDHEQHAHQLGKLLVTFKVVVNLIPFNPIGNSSCFRTSSEENVRTFQKVLRG
VYNIRTTIRQEMGQDISGACGQLVVNLAEQRSAGGASILKDIEDL
>P_tri
MGVGSIFDGPDVRAEFE-KAGINTHFIPFIWKYVIIPDLPSAAYSLLRSKFK--TSTSSVDSVINSNDGVTTKLLVKL--
QNGAFVEAVIMRYDTRLGKYCGKPRPGGPRSTLCISSQVGCKMGCKFCATGSMGFKNNLSSGEIVEQLVHASCLSQIRNV
VFMGMGEPLNNYSALVEAVRAMSGVPFQLSPKRITVSTVGIIHAINKLHKDLPGLNLAVSLHAPVQDVRCQIMPAARAFP
LEKLMDALQVYQKNSQKIFIEYIMLDGVNDEEQHAHQLGKLLETFDVVVNLIPFNPIGSLSQFRTSSEEKVLRFQKILRG
VNNIRTTVRKQMGQDISGACGQLVVNLPDEKKPPNLG-VTDIEDL
>P_alb
MPMRSVFDAGDIRREFE-NAGLDAKFVPVIWKHVVVPSLPSAAYSLLHSKFKK-PLSSSVHSVFHSADNLTTKLLIKL--
HNGALVETVIMRYDTRLGKYGGKPRPGGLRSTLCISSQVGCKMGCKFCATGSMGFKSNLSSGEIVEQLVHASCLSEIRNV
VFMGMGEPLNNYSALVESIRVMTGLPFQLSPKRITISTVGIIHAINKLHNDLPGLNLAISLHAPLQDIRCQIMPAARAFP
LEKLMDALREYQRNSQKILIEYIMLDGVNDEEQHAHQLGKLVETFQVVVNLIPFNPIGTLSQFRTSNEEKVSRFQKILRG
NYGIRTTVRKQMGQDISGACGQLVVNQPDKKSLGNAGVLTDIEDL
>S_tor
--MSTFLEEDEMKCKFEIGSG----------HHVIVPSLPSAAYSLLRSSFKR-PLSSSVHSVFHSSDNLTTKLLIKL--
HNGAFVETVIMRYDTRLGKYGGKPRPGGLRSTLCISSQVGCKMGCKFCATGSMGFKNNLTSGEIVEQLVHASCLSQIRNV
VFMGMGEPLNNYSALVESIRVMTGLPFQLSLKRITVSTVGIIHGINKLHNDLPGLNLAISLHAPVQDIRCQIMPAARAFP
LEKLMDSLREYQRNSQKILIEYIMLDGVNDEEQHAHQLGKLMETFQVVVNLIPFNPIGTLSQFRTSSEQKVSSFQKILRG
TYNIRTTVRKEMGQDISGACGQLVVNVPDKKSPGSAGPLTDIEDL
>V_vin
MAISSIFDGGELRRQFH-SAGISPNFIPFIWKYVVITSLPSAAYPLLRSHFK--PSTSSLHTVIDSSDNVTTKLLIKL--
QNGSFVEAVIMRYDTRLGKYGGKPRPGGPRSTLCISSQVGCKMGCKFCATGSMGFKSNLSSGEIVEQLVHASHFSQIRNV
VFMGMGEPLNNYSALVEAIHIMQGSPFQLSPKKITVSTVGIIHAINKLQSDLPNLNLAVSLHAPVQDIRCQIMPAARAFP
LEKLMDTLRTYQTNSQKIFIEYIMLDEVNDEEQHAHQLGKLLETFQVVVNLIPFNPIGNLSYFKTSSEQKVARFQKILRG
TYNIRTTVRKQMGQDISGACGQLVVNQPDKRSTGSAGLLTDIEDL
