# Supplementary material for: A genome resource for Acacia, Australia’s largest plant genus
Source: PLoS One. 2022 Oct 14;17(10):e0274267. doi: 10.1371/journal.pone.0274267 (PMC9565413; doi:10.1371/journal.pone.0274267)
Supplement: S4 File — (ZIP) [file pone.0274267.s004.zip › Supplementary_File_S4/OG0012835.aligned.fasta]

>A_pyc
SSTSPCAPLRDAYHNCFNRWYAEKFMKGQWDKEECLSEWEKYRACLSQHLEDKHLSRFLEAE
>A_tri
VSTSPCAHLRAAYHDCFNRWYSEKYLKGQWDKEECVSEWGKYRACL----------------
>A_coe
------------------RWYSEKFVKGKWDKEECVSEWQKYRACLSEHLEDKHLSRFLEAE
>A_tha
SSTSPCADLRNAYHNCFNKWYSEKFVKGQWDKEECVAEWKKYRDCLSENLDGKLLTRILEVD
>C_can
SSKSLCAHLRDAYHNCFNRWYAEKFMKGQWDKEECVSEWQKYRACLSEHLEDKHLSRFLEVE
>C_fas
SSTSPCASLRDAYHNCFNRWYAERFMKGQWDKEECVSEWEKYRACLSQYLEDKHLSRFLEAE
>D_car
ASTSPCANLRAAYDKCFNRWYSEKFLKGQWDKEECVSEWNKYRDCLSQHLDDKHLARFLEAE
>G_max
SSTSPCAQLRDAYHNCFNRWYAEKFMKGHWDKQECVSEWQKYRACLSEHLEDKHLIRFLQAD
>L_ang
SSTSPCAPLRDAYHTCFNRWYAEKFMKGHWDKEECVSEWQKYKACLSENLEDNHLSRFLEAE
>M_gut
SATSPCANFRTAYHNCFNRWYSDKFLKGQWDKMECVSEWDKYRECLSKHLDDKHLSRFLDAD
>M_acu
ATASPCARLRDAYHDCFNRWYSEKFSKGQWDKEECVAEWDKYRACLAQHLEDKHLRRILLET
>P_tri
SSTSPCAHLRAAYHNCFNRWYSEKFVKGQWGKEECVSEWQKYRACLSEHLDDKHLSRFLEAE
>P_alb
SSTSPCASLRDAYHNCFNRWYAEKFMKGQWDKEECLSEWEKYRACLSRHLEDKHLSRFLEAE
>S_tor
SSTSPCAHLRDAYHNCFNRWYAEKFMKGQWDKEECLSEWEKYRACLSQYLEDRHLSRFLEAE
>V_vin
SSSSPCAHLRTAYHNCFNRWYSEKFLKGQWDKEECVSEWQKYQSCLSQHLEDKNLSSFLEGK
