# Supplementary material for: A genome resource for Acacia, Australia’s largest plant genus
Source: PLoS One. 2022 Oct 14;17(10):e0274267. doi: 10.1371/journal.pone.0274267 (PMC9565413; doi:10.1371/journal.pone.0274267)
Supplement: S4 File — (ZIP) [file pone.0274267.s004.zip › Supplementary_File_S4/OG0012888.aligned.fasta]

>A_pyc
MVMWVFGYGSLIWKAGFPFDESVVCFIKGYRRVFHQGSTDHRGTPEYPGRTVTIEP-AEGEVCWGVAYKISKKEDQEIAL
TYLEVREKQYDKKAYLDVFSELTATTPAISGVMVYIASPDKNVNKNYLGPASVEEIARQIIRAEGPSGPNRDYLFQLEKA
LLQIGCQDKHVMDLASEVRRILS
>A_tri
MVLWVFGYGSLIWKSGFDYKERLVGFIRGYRRVFYQGSTDHRGTPSHPGRTVTLEP-HDGELCWGVAYKVSGEENEQIAL
SYLEVREKQYDDKAYLDFYTDPSSSVPAVRGVLVYIASPDKRLNKNYLGLASLEEIANQIISSQGPSGPNRDYLFELESA
LLQLGCKDAHVMDLAAIVREILS
>A_coe
MVMWVFGYGSLIWKAGFEYEERLVGFIKGYRRVFYQGSTDHRGTPEYPGRTVTLESCQQEEVCWGVAYKVSGEEAEQIAL
TYLEVREKQYDVKAFVDLFTDPKDTTPAVSGVMVYIASPDKKLNRNYLGPASLEEMADQIVRAKGPSGPNRDYIFHLERA
LLQIGCEDKHIIDLANTVRKLLF
>A_tha
MAMWVFGYGSLIWKTGFPFDESLPGFIKGYRRVFHQGSTDHRGTPDFPGRTVTLEA-AHEEVCCGVAYKITKEEDKRDAL
LHLEVREKQYDQKEYLDFFTDSNASEPAVAGVMVYIASPDKKSNNNYLGPAPLEDIAKQIVKAKGPSGPNRDYLFNLEEA
LAQLGFKDKHVTDLANQVRHILS
>C_can
MAMWVFGYGSLIWKAGFNYNERVVGFIKDYRRVFHQGSTDHRGTPEYPGRTVTLEP-AQGEVCWGAAYKVLKKEDQEVAL
THLEVREKQYDQKAYLDFFTELTATTPSISGVMVYIGSSDKTVNNNYLGPAPVEEIARQIIHAEGPSGPNRDYLFQLEKA
LLQIGCEDKHVMDIANEVRRILS
>C_fas
MVMWVFGYGSLIWKAGFPFDESVVGFIKGYRRVFHQGSTDHRGTAEYPGRTVTLEP-AQGEVC-----------------
-YLEVREKQYDQKAYLDFFTDLAATTPAISGVMVYIASPDKSVNQNYLGPASVEEIARQIIKAEGPSGPNRDYLFHLEKA
LLEIGCEDKHVVELANEVRRILS
>D_car
MVMWVFGYGSLIWKAGFKYDDRLVGFIKDYRRVFFQGSTDHRGTPDYPGRTVTLEP-AQGQVCWGIAYKVSSKEDEEAAL
LHLEVREKQYDKKAYLDFYTESGASTPALSGVMVYIASPDKKLNKNYLGPASLEELARQIIKAEGPSGPNRDYLFHLEKA
LLQLGCEDKHVTDLANEVRKLLA
>G_max
MVMWVFGYGSLISKAGFHYDERIVGFIKGYRRVFYQGSTDHRGTPEFPGRTVTLEP-AEGEICWGAAYKIAKKEDAETAL
VYLEVREKQYDKKEYLDFYTDLTATSPAVSGVMVYIATPDKKSNVNYLGPASIEDIARQIIQAKGPAGPNRDYLFNLEKA
LHEIGCKDKHVIDLANEVRRILA
>L_ang
MVMWVFGYGSLIWKAGFHFDERVVGFIKGYRRVFYQGSTDHRGTPEYPGRTVTLEP-AEGEICWGAAYKITKKEDEEIAI
TYLEVREKQYDKKEYLDLFTDLTATTPAISGVMVYIASPNKKDNVNYLGPASVEDIARQIVHAEGPSGPNRDYLFQLEKA
LVQIGCRDKHVIDLANEVRRILS
>M_gut
MAMWVFGYGSLIWKAGFNYDERLVGFIKDYRRVFFQGSTDHRGTPQFPGRTVTIEP-AKGELCWGAAYKITRNEDQITAL
EHLEVREKQYDKKAYVDFFTDLTDSTPVISNVMVYIASADKNLNNNYLGPASLEEIAIQIVRAEGPSGPNREYLFKLESA
LNQIGCEDKHVTDLANEVRRILL
>M_acu
MVLWVFGYGSLIWKAGFRYDER-----RSAKR-----STDHRGTPDFPGRTVTLEP-LRGAICWGVAYKVSGEEDQRIAL
EHLEIREKQYDMKVYLEFYTDPASSTPAINHVMVYIGSADKKANQNYLGPASLDEMARQIAEAEGPSGPNRDYLFQLDDA
LKQIGCDDTHVRDLSNAVRRILS
>P_tri
MAMWVFGYGSLIWKAGFNYDDRVVGLIKGYRRVFYQGSTDHRGTPEYPGRTVTLEP-ADGEVCWGVAYKISKKEDQEVAL
TYLEVREKQYDEKAYLDFFTDPAATTPAVSGVMVYIGSPDKRHNQNYLGPAPLEEIAKQIFYAEGPSGPNRDYLFHLESA
LLQIGCKDKHVIDLANEVRRIRP
>P_alb
MVMWVFGYGSLIWKAGFPFDESVVCFIRGYRRVFHQGSTDHRGTPEYPGRTVTIEP-AEGEVCWGVAYKISKKEDQEIAF
TYLEVREKQYDKKAYLDVFTELTATVPAISGVMVYIASPDKSVNKNYLGPASVEEIARQITRAEGPSGPNRDYLFQLEKA
LLQIGCQDKHVMDLANEVRRILS
>S_tor
MVMWVFGYGSLIWKAGFRFDERLVGFIKGYRRVFHQGSTDHRGTLQYPGRTVTLEP-AQGQLCWGVAYKVSKKEDQEIAL
TYLEVREKQYDKKEYLDFFTELTATTPAISGVMVYIASPDKSVNKNYLGPASVEEIARQIIKAEGPSGPNRDYLFQLEKA
LVEIGCEDKHVMELANEVRRILS
>V_vin
MVLWVFGYGSLIWKAGFEYDDRRVCFIKGYRRVFYQGSTDHRGTPEYPGRTVTLEP-AEGEICWGVAYKVSKEEDEQIAL
TYLEVREKQYDKKAYLDVYAEPMATTPVISGVMVYIASPDKKLNRNYLGPASVEEIAKQIIHAEGPSGPNREYLFQLEQA
LLQMGCEDKHVMDLANEVRRILS
