# Supplementary material for: A genome resource for Acacia, Australia’s largest plant genus
Source: PLoS One. 2022 Oct 14;17(10):e0274267. doi: 10.1371/journal.pone.0274267 (PMC9565413; doi:10.1371/journal.pone.0274267)
Supplement: S4 File — (ZIP) [file pone.0274267.s004.zip › Supplementary_File_S4/OG0012589.aligned.fasta]

>A_pyc
ASSNPGGGSKRFWLRFGDVVKKETGFNLEFVSWNRWERWKDLKNWQAKRIGVLVLYILVAAFSCRGIYVAVRAPFLNRQ-
KKELTEAYMEALIPEPSPINIRRFKKGMWRKTTPKGLKMKKFIERPDGTLVHDNSYVGEDAWDDDGEVQ-TGGTWRGRLH
KWREILAKERLAEQLDSSNAKYVVEFDMKEVENSLRKDVVEKAAATQGTRALWISKRWWRYRPKLPYTYFLDKLD----S
SEIAAVVFTEDLKRLYVTMKEGFPLEYIVDIPLDPYLFEMISNSGVEVDLLQKRNIHYFMKVLIALLPGILILWLIKESV
MLLHVTSKRFLYKKYNQLFDMAYAENFILPVGDVGDSKSMYKEVVLGGDVWDLLDELMIYMGNPMQFYERGVQFVRGVLL
SGPPGTGKTLFARTLAKQSGLPFVFASGAEFTDSEKSGAARINEMFAIARRNAPCFIFVDEIDAIAGRHAGKDPRRRATF
EALIAQLDGEKEKTGVDRLSLRQAVIFICATNRPDELDNEFVRPGRIDRRLYIGLPDAKQRVQIFGVHSAKKQLAGDVD-
FGKLAFRTVGFSGADIRNLVNEAAIMSVRKGHSKIYQQDIVDVLDKQLLEGMGVLLTEEELQKIEQS-----ISIEKKRL
LAVHEAGHVVLAHLFPRFDWHAFSQLLPGGKETAISVFYPREEMVD--QGYTTFGYLKMQMVVAHGGRCAERVVFGDDIT
DGGRDDLEKITKIAREMVISPQNRRLGLIALTKRVGLVNRRDSADGELTRYRWDDPRVIPANMTLEVSELFTRELTRYIE
ETEELAIKALRDNRHILDLVAKELLEKSRITGLEVEEKMKDLSPVMFEDFVKPFQINMEEEDPLPHN-ALGYQPLDVYPA
PLHRC--------
>A_tri
AS-NENGGSKRLFSNFGKQLKEETGFDVEFIEWNKWDNWKDLKNWEPARIGALLLYTFLLAVTSHGIFMAVTVPRLDRGA
KQKLTDAYMEALIPEPSPINVRKFKKGMWRKTMPKGLRMKKFIEGPDGILIHDNSYVGEDAWEEDGTEQENSGTWQERLH
KWKEILKADELVEELDSSNARYVVDFDMQEVRKSLQQEVANRVSDTAGTRGLWISKRWWRYRPKFPYMYFLQKLD----S
SEVAAVVFSEDLKKIYVTMKEGFPLEYVVDIPLDPYLFEFIISSGAEVDMVQRTQLHYLLRVVIALAPGLLLLWLIRESM
MLLHITSQRFLHKKYLQLFDMAYAENFIMPVNSTTETRSMYKEVILGGDVWDLLDELMIYMGNPMPYFDKEVKFVRGVLL
SGPPGTGKTLFARTLAKESGLPFVFASGAEFTDSEKSGAARINEIFSIARRNAPCFVFIDEIDAIAGRHARKDPRRGATF
EALMSQLDGEKEKTGVDRFSLRQAVIFICATNRPDELDLDFVRPGRIDRRLHIGLPDANQRVQIFGVHSAGKELADDVD-
FKKLVFRTVGYSGADIRNLVNEAGIMSVRKGHSQIYQQDIIDVLDKQLLEGMGVLLTEEEQQKSEAS-----VSVEKKRL
LAVHEAGHILLAHLFPRYDWHAFSQLLPGGKETALSVFYPREDMID--QGYTTFGYMKMQMVVAHGGRCAELVVFGDGVT
DGGRDDLEKISKIGREMVISPRNARLGLTALIKRYGVTESPDSPDGELIKYKWEDPHVIPVDMTPELSELFTRELTRYIE
ETEEYAMDGLMRNRHILDRIVDVLLERSRLTGLEVQEIVRQMNPSMFDDFVEPFQINLDE--------------------
-------------
>A_coe
SDKNDNWGLGKSLSNFGELLKKETGFDLDFIEWNAWDQWKDLKSWKPKRIAVLILYTIFVITSCQRIYIACKAPCLNKQS
KRELTEAFMEALIPDPTPSNIKKFKKSIWRKTMPKGLKMKKFIEGPGGELIQDPSYVGEDAWDDDGEDQRSNGRWRERFL
AWKEILRNEKLAEQVDSLNAKYVVDFDMQEVEKSLRKDVVEKVSDKQGSRALWISKRWWRYRPKLPYTYFLHKLD----Y
SEVAAVVFSEDLKKLYITMKEGFPLEYVVDIPLDPYLFEIISSSGVEVDLLQKRQIHYFLRLVIALVPGLMILWFIRDSV
MLLHITSKRYLYKKYNQLFDMAYAENFILRIGDAGGTKSMFKEVVLGGDVWDLLDELMIYMRNPMQYYEKEVPFVRGVLL
SGPPGTGKTLFARTLAKKSGMPFVFASGAEFTDGEKSGAAKINEIFSIARRNAPSFIFVDEIDAIAGRHARKDPRRRSTF
QALMAQLDGDKEKVGVDRFSLGQAFIFICATNRPDELDIEFVRPGRIDRRLYIGLPDAKQRIQIFGVHSTGKQLAEDVD-
FEKLVFRTVGYSGADIRNLVNEAGIMSVRKGHSKISQKDIVDVLDKQLLEGMGVLLTEEEQQKCEES-----VSLEKKKL
LAVHEAGHILLAHLFPRFDWHAFSQLLPGGKETAISVFYPREGMVD--QGYTTFGYMKMQMVVAHGGRCAERVVFGDEIT
DGGSDDLKKITKIAREMVISPRNSRLGLSTLVKRLGFKNRPDNPDGKLIKYKWDEPRVIPADMTFEVSELFTRELTRYID
ETEELAMNSLKQNRHILDIIANELLEKSRITGLEVKEKLEGLSPSMFEDFAEPFQIDVEEEGPLPRNDRVRYEPLVVYPA
PLHRC--------
>A_tha
ASESSSGGAERIGEKIGESVKTEIGFDSEFIDWNKWEHWKDIRNWDGKRVAALFIYAFALLLSCQRVYVAIQAPRVERE-
RRELTESFMEALIPEPSPGNIEKFKRNMWRKATPKGLKLKRFIEAPDGTLVHDSSYVGENAWDDDGEIGDSVGNWRERLA
TWKEMLEREKLSEQLNSSAAKYVVEFDMKEVEKSLREDVIGRTSETEGTRALWISKRWWRYRPKLPYTYFLQKLD----S
SEVAAVVFTEDLKRLYVTMKEGFPLEYIVDIPLDPYLFETICNAGVEVDLLQKRQIHYFMKVFIALLPGILILWFIRESA
MLLLITSKRFLYKKYNQLFDMAYAENFILPVGDVSETKSMYKEVVLGGDVWDLLDELMIYMGNPMQYYEKDVAFVRGVLL
SGPPGTGKTLFARTLAKESGLPFVFASGAEFTDSEKSGAAKINEMFSIARRNAPAFVFVDEIDAIAGRHARKDPRRRATF
EALIAQLDGEKEKTGIDRFSLRQAVIFICATNRPDELDLEFVRSGRIDRRLYIGLPDAKQRVQIFGVHSAGKNLAEDID-
FGKLVFRTVGFSGADIRNLVNEAAIMSVRKGRSYIYQQDIVDVLDKQLLEGMGVLLTEEEQQKCEQS-----VSYEKKRL
LAVHEAGHIVLAHLFPRFDWHAFSQLLPGGKETAVSVFYPREDMVD--QGYTTFGYMKMQMVVAHGGRCAERVVFGDNVT
DGGKDDLEKITKIAREMVISPQSARLGLTQLVKKIGMVDLPDNPDGELIKYRWDHPHVMPAEMSVEVSELFTRELTRYIE
ETEELAMNALRANRHILDLITRELLEKSRITGLEVEEKMKDLSPLMFEDFVKPFQINPDDEELLPHKDRVSYQPVDLRAA
PLHRS--------
>C_can
ASANPNGGSKRFWLKFGEMVKKETGFDLEFISWNRWERWKDFKKWEPQRIGALILYIFVVVFSCRGIYVAIQAPLLNRQ-
KKELTEAYMEALIPEPSPSNIRRFKKGMWRKTTPKGLKMKKFIERPDGTLVHDSSYIGEDAWDDEGEVQ-TGGTWRERLH
KWKEILRKEHLVEELDSLNAKYVVEFDMKEVENSLRKDVVEKVTEAQGTRALWIAKRWWRYRPKLPYTYFLDKLD----S
SEVAAVVFTEDLKRLYVTMKEGFPLEYVVDIPLDPYLFEIISSSGVEVDLLQKRQIHYFMKVVIALVPGILILWLIRECA
MLLHITSKRFLYKKYNQLFDMAYAENFILPVGDVSETKSMYKEVVLGGDVWDLLDELMIYMGNPMQFYERGVQFVRGVLL
SGPPGTGKTLFARTLAKESGLPFVFASGAEFTDSEKSGAARINEMFSIARRNAPCFVFVDEIDAIAGRHARKDPRRRATF
EALIAQLDGEKEKIGVDRLSLRQAVIFICATNRPDELDREFVRPGRIDRRLYIGLPDAKQRIQIFGVHSAGKQLAGDVD-
FEKLVFRTVGFSGADIRNLVNEAAIMSVRKGHSKIFQQDIVDVLDKQLLEGMGVLLTEEEQQKIEES-----VSFEKKRL
LAVHEAGHVVLAHLFPRFDWHAFSQLLPGGKETAVTVFYPREDMID--QGYTTFGYMKMQMVVAHGGRCAERVVFGDDIT
DGGRDDLERITKIAREMVISPQNSRLGLIALTKRVGLVDRPDSPDGELIRYRWDDPQVIPANMTLEVSELFTRELTRYIE
ETEELAINALRDNRHILDLVARELLEKSRITGLEVEERIKGLSPVMFEDFVKPFQINLEEEGPLPHNDRVRYQPLDIYPA
PLHRC--------
>C_fas
ASANPDGGSRRFWLKFGETVKKETGFDLEFVSWNRWERWKDLKNWEPKRIGVFVLYILVVAFSCRGIYVAIRAPYINRQ-
RKELTEAYMEALIPEPSPINLRRFKKGMWRKTTPKGLKMKKFIERPDGTLVHDGSYIGEDAWDDDGEIQ-IGGTWRDRLQ
KWREILRKERLVEQLDSLNAKYAVEFDMKEVENSLRKDVVEKVTATQGTRALWISKRWWRYRPKLPYTYFLDKLD----S
SEVAAVVFTEDLKRLYVTMKEGFPLEYVVDAPLDPYLFEMISNSGVEVDLLQKRQIHYFMKVLIALLPGLVILWLIRESV
MLLHVTSKRFLYKKYNQLFDMAYAENFILPVGDAGNTKSMYKEVVLGGDVWDLLDELMIYMGNPMQFYEKGVQFVRGVLL
SGPPGTGKTLFARTLSKESGLPFVFASGAEFTDSEKSGAARINEMFATARRNAPCFVFVDEIDAIAGRHARKDPRSRATF
EALISQLDGEKEKTGVDRLSLRQAVIFICATNRPDELDLEFVRPGRIDRRLYIGLPDAKQRVQIFGVHSAQNKLAEDVD-
FEKLVFRTVGFSGADIRNLVNEAAIMSVRKGHSKIFQEDIVDVLDKQLLEGMGVLLTEEEQQKIEQS-----ISVEKKRL
LAVHEAGHVVLAHLFPRFDWHAFSQLLPGGKETAISVFYPREDMVD--QGYTTFGYLKMQMVVAHGGRCAERLVFGDDIT
DGGTDDLEKITKIAREMVISPQNKRLGLLPLTKKIGLVDRPDSPDGELIRYRWDDPQVIPGNMTVEVSELFTRELTRYIE
ETEELAMNALRDNRHILDLVARELLEKSRITGLEVEEKMKEMSPVMFEDFVKPFQINLEEEGPLPHNDRTRYQPLDIYPA
QLHRC--------
>D_car
SSADPNGGSERFLQKFGESVKKETGFDVEFIEWNKRDRWKDIKNWETRRLGALVLYVFVVVFSCRRVYMGVRAPFLARQ-
QQEVTEAYMEALIPEPTPTNIRRYKKGLWRKTTPKGLKLKKFIEEPDGTITRDSSYVGEDAWEDDDQNQENKSTWRERLQ
TWNEVLRKEKLSEQLDSLNAKYVVEFDMKEVENSLRKDIVEKARDAQGTRALWISKRWWRYRPKLPYTYFLQKLD----C
SEVEAVVFTEDLKQLYVTMKEGFPLEYIVNIPLDPHLFAKISSSGVDVDLLQRRQSHYLLKVAIALLPGILILWFIREAV
MLLHITNKRFLYKKYNQLFDMAYAENFILPVGEAAETKSMYKEVVLGGDVWDLLDELMVYMHNPMQYYEKEVKFVRGVLL
SGPPGTGKTLFARTLAKESGMPFVFASGAEFTDSEKSGAARINEMFSIARRNAPAFVFVDEIDAIAGRHARKDPRRRATF
EALIAQLEGEKEKTGVDRFSLRQSVIFICATNRPDELDLDFVRPGIIDRRLYIGLPDARQRVQIFGVHSRGKQLAED---
---LVFRTVGYSGADMRNLVNEAGIMSVRKGHSKIYQQDIVDVLDKQLLEGMGVLLTEEEQQKCEES-----VTFEKKRL
LAVHEAGHILLAHLFPKFDWHAFSQLLPGGKETAISVFYPREDTVD--QGYTTFGYMKMQMVVAHGGRCAERVVFGDDLT
DGGTDDLEKITKIAREMVISPMNARLGLTALTRRIGLVDRPDNPDGELIKYKWDDPHVIPADMTLEVSELFTRELTRYIE
ETEELAMNGLLANRHILDLIAKELLEKSRITGLEIGERIQEFSPVMFEDFVKPFQIDLEEDGPLPHSNKLRYKPLDIYPA
PLHRC--------
>G_max
AAAEPDGGSRRFWGKFGEMVKKETGLDFEFVDWNRWERWKNIKDWEPKRIGALVLYIFVVTFACRGVYVTIQAPFLSRQ-
KKELTEAYMEALIPEPSPTNIKRFKKGMWKKTMPKGLKMKKLIERPDGTLVHDTSYVGEDAWEDDGEVQ-TDGTWRDRLN
KWREILSKERFSEQVDSLNAKYVVEFDMKEVENSLRKDVAEKVTPTQGTRALWIAKRWWRYRPKLPYTYFLDKLD----S
SEVAAVVFTEDLKRLYVTMKEGFPLEFVVDIPLDPYMFEIITSSGVEVDLLQKRQIHYFMKVVIALVPGILILWLIRESV
MLLHITNKRFLYKKYNQLYDMAHAENFIMPVGDVGETKSMYKEVVLGGDVWDLLDELMIYMGNPMQFYERDVQFVRGVLL
SGPPGTGKTLFARTLAKESGLPFVFASGAEFTDSEKSGAARINEMFSIARRNAPCFVFVDEIDAIAGRHARKDPRRRATF
EALIAQLDGEKEKTGVDRVSLRQAIIFICATNRPDELDLEFVRAGRIDRRLYIGLPDAKQRVQIFGVHSSGKQLAEDVD-
FDELVFRTVGFSGADIRNLVNESAIMSVRKGHSKIFQQDIIDVLDKQLLEGMGVLLTEEEQQKCEQR-----LSFEKKRL
LAVHEAGHVVLAHLFPRFDWHAFSQLLPGGKETAISVFYPREDMVD--QGYTTFGYMMMQMVVAHGGRCAERIIFGDDIT
DGGSDDLEKITKIAREMVISPQNKKLGLIALTKRVGLNDRPDSPDGELIRYRWDDPQVIPANMTLEVSELFTRELTRYIE
ETEELAMNALRNNRHILDLIVRELLERSRITGLEVEEKLKEMSPVMFEDFVKPFQINPDEKGPLPHNDRLRYQLPDLYPA
PLHRC--------
>L_ang
ASADPNGGSRRFWLKFGEMVKKEAGFDLEFVDWNRWERWKNIKNWEPKRIGALVLYIFVVAFTCRGIYIAIQAPYLNRQ-
KKELTEAYMEALIPEPSPSNIRRFKKGIWKKTTPKGLKMKKFIEGPDGTLVHDNSYVGEDAWEDDGEVQ-TESTWRERLH
KWRETLRKERLVEQMDSSNSKYVVEFDMKEVENSLRKDVAEKVTGTEGTRALWIAKRWWHYRPKLPYNYFLDKLD----S
SEVEAIVFTEDLKRLYVTMKEGFPLEFVVDIPLDPYLFEMITSSGAEVDLLQKKQIHYFMKVVIALLPGILILWLIRESV
MLLHITSSRFLYKKYNQLFDMAYAENFIMPVGDVGETKSMYKEVVLGGDVWDLLDELMIYMGNPMQFYEKGVQFVRGVLL
SGPPGTGKTLFARTLAKEGGLPFVFASGAEFTDSEKSGAARINEMFSIARRNAPCFVFVDEIDAIAGRHARKDPRRRATF
EALIAQLDGDKEKTGIDRLSLRQAVIFICATNRPDELDLEFVRPGRIDRRLYIGLPDAKQRVQIFGVHSSGKQLAEDVN-
FEKLVFRTVGFSGADLRNLVNEAAIMSVRKGHSKIFQEDIIDVLDKQLLEGMGVLLTEEEQQKCEES-----VSFEKRRL
LAVHEAGHVVLAHLFPRFDWHAFSQLLPGGKETAISVFYPREDMVD--QGYTTFGYMRMQMVVAHGGRCAERVVFGDDIT
DGGRDDLEKITKIAREMVISPQNPRLGLLGLTKRIGLDDRPDSSDGELIRYRWDDPQVIPANMTLEMSELFSRELTRYIE
ETEELAMNALRDNRHILDLVARELLERSRITGLEVGEKLKGLSPVMFEDFVKPFQLNVEQDGPFPHNDRVRYQPPDLYPA
PLHRC--------
>M_gut
SSSSSSGGSLRFFQNLGDSVKKETGFNVDFVTWNKWEKWKDIKNWEPRRLGVLVLYIFVTIFSGLSIYKAIRAPIIERE-
RRELTEAYMDALIPEPTPTNVRKFKQGLWRKANPKGMKLKKFVEGPDGTLVHDSSFVGENAWEDDGD---AGGTWRDRLA
AWKGILKKEELGEQLSSLNSKYVVEFDMKEVENSLRKDVVEKARNAQGTRALWISKRWWRYRPKLPYTYFLQKLD----S
SEVEAVVFTEDLKRLYITMKEGFPLEYIVDIPLDPFLFEAITGSGVEVELLQKRQIHYFLKVVFALLPGILILWFIRESL
MLLHITTNRLLYKKYNQLFDMAYAENFILPVGEVGETKSMYKDVVLGGDVWDLLDELMVYMGNPMQYYEKQVKFVRGVLL
SGPPGTGKTLFARTLAKESGLPFVFASGAEFTDSEKSGAARINELFSIARRNAPAFVFVDEIDAIAGRHARKDPRRRATF
EALIAQLDGDKEKTGVDRFSLRQAVIFICATNRPDELDLEFVRAGRIDRRVYIGLPDAKQRVQIFGVHSAGKELAEDVD-
FGKVVFRTVGYSGADIRNLVNEAGIMAVRNGHSKIYQQDIVDVLDKQLLEGMGVLLTEEEQQKCELS-----VSLEKKRL
LAVHEAGHIVLAHLFPRFDWHAFSQLLPGGKETAVSVFYPREDIVD--QGYTTFGYMQMQMVVAHGGRCAERIIFGDDIT
DGGTDDLEKITKIAREMVISPRNPRLGLTALTKRIGLVDRPDNPDGERIRYKWDDPHVIPANMTVEVSELFMRELTRYID
ETEELAMKGLRDNKHILDAIAQQLLDNSRITGLEVEERMKGLSPIMFEDFVKPFQINLEEEGPMPHNDRLRYQAPDIYPA
PLHRC--------
>M_acu
--------------------------------------------------------------------------------
--------------------------------------------------------------------------------
--------------------------------------------------------------------------------
------------------MKEGFPLEYIVDIPLDPYLFEIVSSSGVEVDLLQKRQIHYFLKVVFALLPGLLILYLIRESV
MLLYITNKRFLYKKYNQLYDMAYAENFILPVESSGETKSMYKEVVLGGDVWDLLDEIMIYMNNPMDYYEKQVAFVRGVLI
SGPPGTGKTLFARTISKESGLPFIFASGAEFTDSEKSGAARINEIFSIARRNAPSFVFVDEIDAIAGRHARKDSRRRATF
DALMTQLDGEKEKTGVNRFSLRQAVIFICATNRPDELDAEFVRPGRIDRRLYIGLPDAKQRVRIFDVHSAGKKLAEDIDE
HACLVFRTVGYSGADIRNLVNEAAIMSVRKDHSLITHQDIIDVLDKQLLEGMGVLLTEEEQQKCEAR-----VSIETRRL
LAVHEAGHILLAHLFPRFDWHAFSQLLPGGKETAISIFYPREDMVDQIQEYTTFGYMKMQMVVAHGGRCAERICFGDDIT
DGGRDDLKKLTKIAREMVISPRNSRLGLTTLVKRVRRMDRPDNPDGELIKFKWDDPNVIPADMTPEVSELFTRELTRYIE
ETEELAMKGLLQNRHILDAIAIELLEKSRITGLEADERVKQMSPVMLEDLAQPFQVNLDEDGPLPVNKHLQYQPLDIYPA
PLHRC--------
>P_tri
SSANGNGGTERFLLKLGESVKKETGFDVEFVDWNRWERWKDLKNWEPKRVGALLLYIFAVMFSCQRIYVAIRAPFLDQE-
RRELTEAYMEALIPEPSPINIRKFKKGMWRNTTPKGLKMKKFIEGPDGTLIQDTSYVGEDAWEDDGEVQESKGTWRERLH
IWKEVLKKEKFAEQLDSSNAKYVVEFDMKEVENSLRKDVVEKVTDTQGARALWISKRWWRYRPKLPYTYFLQKLD----S
SEVAAVVFTEDLKRLYVTMKEGFPLEYVVDIPLDPYLFEVISGSGVEVDLLQKRQIHYFLKVLIALVPGLLILWLIREAA
MLLHITSKRFLYKKYNQLFDMAYAENFILPVGDVGETKTMYKEVVLGGDVWDLLDEIMIYMGNPMQYYERGVKFVRGVLL
SGPPGTGKTLFARTLAKESGLPFVFASGAEFTDSEKSGAARINEMFSIARRNAPCFVFVDEIDAIAGRHARKDPRRRATF
EALIAQLDGEKEKTGVDRFSLRQAVIFICATNRPDELDLEFVRPGRIDRRLYIGLPDAKQRVQIFGVHSIGKQLAEDVD-
FGKLVFRTVGFSGADIRNLVNEAAIMSVRKGHSKVYQQDLVDVLDKQLLEGMGVLLTEEEQQKCEQN-----VSFEKKSL
LAVHEAGHIVLAHLFPRFDWHAFSQLLPGGKETAISVFYPREDMID--QGYTTFGYMKMQMVVAHGGRCAEHLVYGEDIT
DGGSDDLEKITKIAREMAISPQNAKLGLTALTRRVGLMDRPDNPDGELIKYRWDDPHVIPANMTLEVSELFTREMTRYVE
ETEELAMEGLRNNRHILDVITKELLEKSRITGLEVEDLMKELSPTMFEDFVKPFQINLDEEGPLPHNDKLRYQPLDIYPA
PLHR---------
>P_alb
ASSNPGGGSKRFWLKFGDAVRNETGFDLEFVHWNRWERWKDLKNWEAKRIGVLVLYALVVAFSCRGIYVAVRAPYLNRQ-
RKELTEAYMEALIPEPSPINIRRFKKGMWRKTTPKGLKMKKFIERPDGTVVHDSSYVGEDAWDDDGEVQ-TGGTWRERLH
KWREILAKERIAEQLGSVNAKYVVEFDMKEVENSLRKDVVEKAAASKGTRALWISKRWWRYRPKLPYTYFLDKLD----S
SEVAAVVFTEDLKRLYVTMKEGFPLEYIVDIPLDPYLFEMISNSGVEVDLLQRQQIHYFMKVLIALLPGILILWLIRESV
MLLHVTSKRFLYKKYNQLFDMAYAENFILPVGDAGDTKSMYKEVVLGGDVWDLLDELMIYMGNPMQFYERGVQFVRGVLL
SGPPGTGKTLFARTLAKESGLPFVFASGAEFTDSEKSGAARINEMFAIARRNAPCFVFVDEIDAIAGRHARKDPRRRATF
EALIAQLDGEKEKTGVDRLSLRQAVIFICATNRPDELDLEFVRPGRIDRRLYIGLPDAKQRVQIFGVHSAKKQLAEDVD-
FGKLVFRTVGFSGADIRNLVNEAAIMSVRKGHSKICQQDIVDVLDKQLLEGMGVLLTEEEQQKIEQS-----ISIEKKRL
LAVHEAGHVVLAHLFPRFDWHAFSQLLPGGKETAISVFFPREDMVD--QGYTTFGYLKMQMVVAHGGRCAERVVFGDDIT
DGGRDDLEKITKIAREMVISPQNKRLGLMALTKRVGLVDRPDNPDGELIRYRWDDPQVIPANMTLEVSELFTRELTRYIE
ETEELAMKALRDNRHILDLVAKELLEKSRITGLEVEEKMKDLSPVMFEDFVKPFQINLEEKGPLPHNDRLRYQSLDIYPA
PLHRC--------
>S_tor
ASANPNGGSKRFWLKFGEMVEKETGFDLEFVSWNQWERWKDIKHWEPKRIGVFIFYIIVVAFSFRGIYVAIQAPYLSRQ-
RKELTEAYMEALIPEPSPINIRRFKKGMWRKSTPKGLKIKKFIERPDGTLVHDSSYVGEDAWDDDGEIQ-TGGTWRERLH
NWREILRKERLVEQLDSQNAKYVVEFDMKEVENSLRKDVVEKASTTQGARALWISKRWWHYRPKLPYTYFLNKLD----S
SE--------------------------VDIPLDPYLFEMISNSGVDVDLVQKRQIHYFMKVLIALLPGLLILCLIRESV
MLLHVTSKRFLYKKYNQLFDMAYAENFILPVGAVGDTKSMYKEVVLGGDVWDLLDELMIYMGNPMQFYERGVQFVRGVLL
SGPPGTGKTLFARTLSKESGLPFVFASGAEFTDSEKSGAARINEMFAIARRNAPCFVFVDEIDAIAGRHARKDPRRRATF
EALIAQLDGEKEKTGVDRLSLRQAVIFICATNRPDELDLDFVRPGRIDRRLYIGLPDAKQRVQIFGVHSAQKQLAEDVD-
FEKLVFRTVGFSGADIRNLVNEAAIMSVRKGHSKIFQQDIVDVLDKQLLEGMGVLLTEEEQQKIEQSVRVSLVSVEKKRL
LAVHEAGHVVLAHLFPRFDWHAFSQLLPGGKETAISVFYPREDMVD--QGYTTFGYLKMQMVVAHGGRCAERVMFGDDIT
DGGTDDLEKITKIAREMVISPQNKRLGLTPLTKRVGLVDRPDSPDGELIRY-------------------------RYVE
ETEELAMNALRDNRHILDMIARELLEKSRITGLEVEEKMKGMSPIMFEDFVKPFQINVEEEGPLPHNAQVRYQPLDVYPA
PLHRC--------
>V_vin
SSANPSGGSERFWVQFGGLVKRETGFDLEFVNWNRWERWKDLKNWEAKRIGALILYTFVVIISFRGIYLAFQAPRLDRQ-
RKEVTEAYMEALIPEPSPSNIRKFKKGMWRKTIPKGLKMKKFIERPDGTLIHDSSYVGEDAWSDDGKDQQNSGTWRERLN
TWKEILKKDKLKEDLESLNAKYAVEFDMKEVENSLRKDVVEKVPESNGTRALWISKRWWRYHVKFIHTFFLQMGDCMFCS
GIVAAIVFTEDLKKLYVTMREGFPLEYIVDIPLDPHLFEMISSSGVEVDLLQRRQIHYIFKVVIALVPGILILWCIRESV
MLLHVTSKRFLYKKYNQLFDMAYAENFILPV-GDGETKSMYKEVVLGGDVWDLLDELMIYMGNPMQYYERGVPFVRGVLL
SGPPGTGKTLFARTLAKESGMPFVFASGAEFTDSEKSGAARINEMFSIARRNAPCFVFVDEIDAIAGRHARKDPRRKATF
EALIAQLEGEKEKTGVDRFSLRQAVIFICATNRPDELDLEFVRSGRIDRRLYIGLPDAKQRVQIFGVHSAGKQLAEDVD-
FGKLVFRTVGYSGADIRNLVNEGAIMSVRKGHSKIYQQDIVDVLDKQLLEGMGVLLTEEEQQKCEES-----VSFEKKRL
LAVHEAGHIVLAHLFPRFDWHAFSQLLPGGKETAISVFYPREDMLD--QGYTTFGYMKMQMVVAHGGRCAERVVFGDEIT
DGGRDDLEKITKIAREMVISPANSRLGLTALTKRVGLMDRPDSPDGELIKYRWDDPFVIPANMTLEVSELFSRELTRYIE
ETEEIAMSGLKVNRHILDMITNELLENSRITGLEVDEKMKGLSPIMFEDFVKPFQINLEEEGPLPHNDRVRYQPLDIYPA
PLHRC--------
