# Supplementary material for: A genome resource for Acacia, Australia’s largest plant genus
Source: PLoS One. 2022 Oct 14;17(10):e0274267. doi: 10.1371/journal.pone.0274267 (PMC9565413; doi:10.1371/journal.pone.0274267)
Supplement: S4 File — (ZIP) [file pone.0274267.s004.zip › Supplementary_File_S4/OG0012948.aligned.fasta]

>A_pyc
MSA-STTRKKVQRKCKIRGYTLKVDALDEILSFVSRFDAADEDEAIDLLLDQLEHESLKSTIIDKEPVHRVVSLLLEAEA
AVEVDAFLVPKFRYDPIKKQFYEHTSSLPIHGEASAKAALYRDRFQLLFQRLSRDQHFAKPAFDSESTYF--GSCEISPI
QSLVGQTGRRWIMGVISQLEDGHFYLEDLTAAVITTGFFTENTIIVAEGEMQVITCGFPPLEDRDKSLKLSGGHDFFGGG
TFTKEETIRLAEMEKRAVNDMFVILSDIWLDSEEAMEKLKTVLDGFESVEVVPSLFVFMGNFSSHPCNLSFHSYSSLRLQ
FGKLGQMIAAHPRLIEKSRFLFIPGPDDPGPSTVLPRCALPKYLTEELQKYIPNAIFSSNPCRIKFYTQEIVFFRQDLLY
RMRRSCLMPPSMEETDDPFQHLVATITHQSHLCPLPLTVQPIVWNYDHCLYLYPTPHTIILGDRSEQKAFKYTGITCFNT
GSFSVDSSFVAYRPCSQEVELSAL
>A_tri
MGA-SATLKKVQRKFKLRSLTLNREALNEVTTFLTNFSEEQEDEYLDLLLNQIEQTTLKKSVLDKEVVRPIVELLLEADA
AIDVDAFLVPKLSYDPIKKTFYEYTGNLPIHGDASSKVALYRERYQLLNQRLLRNSDFSRPAFDTDITRS--GG------
---------------------------------------------------EVHTCGFPPLEDGNASLAVHTGLDFFGAG
YLTPEETARLVELEKKAVNDMFVILSDVWLDNEETMEKLAAVLDGYENVEVVPSLFVFMGNFCSRPCNLAFNSYSSLRSQ
FAKFGEMIAAHPRLKEGSRFLFIPGPEDAGPSTVLPRCALPKYLTDELLNHVPNAIFSSNPCRIRFYTQEIVFFRRDLLY
RMRRSCLIPPSKDETDDPFGHLVATITHQSHLCPLPLTVQPILWNYDHCLRLYPAPHTIVLADNCKQQVFKLQIITCFNP
GSFSCDSTFVAYRPCNQEVELSAL
>A_coe
MGV--DTKKKINKKFKLRGYKLKVEALDEILNFVNRYEDA-EDEAIDLLIDEIAKESLKSSIIDKDSVQKVVNFLLEAEN
AIEIDSFVIPKFRFDSVKKAFYEYTGKLSIHGDAAAKAGLYRDRYELLLQRISRHPDFSKPAFDSDMTYSTNKSCEISPI
QSLVGQTGMRSIMGVISQLEDGHFYLEDLTAAVIYSGFYVENTIIVAEGEYQVSSCGFPPLEDRDESLALLAGLDFFGGG
FLPSEEMLRLQELEKNAVKEMFIILSDIWLDHDETMEKLAAVLDGYEDVEVVPSLFVLMGNFCSRPCNLAFNSFSSLRSQ
FGKLGEMIVAHPRLNEHSRFLFIPGPDDAGPSTALPRCALPKYLTEELQKHVPGAIFLSNPCRIKFYTQEIVFFRQDLLY
KMRRLSLIPPSTEKTNDPFQHLVATITHQSHLCPLPLTVQPIIWNYDHCLRLYPTPHTIVLGDRSEQNAFTYQGTTCFNT
GSFAHDNTFVAYRPCTREVELSTL
>A_tha
MSSTSQKRKKIQKKFKNRGYNLKFDALDEILVFADQFPDDDDGEAIDLLLDNLQE-THKSSTVDAESVRGLINRLLGAHN
APEIDAFLVPKFGYDSVKKKFNEHTSSLPIHGEASAKTALYRERFMLLSQRVSRAEHFSRPAFDAEMSQF--ENNEISSI
QSLISQRGRKWVMGVISQLEDGHFYLEDLSASVITTGFFTENTIILAEGEMQVITCGFPPLEDRDKTLKAHSEYDFFGGG
TLTKEEMIKLADLERQAVNDTFVILSDIWLDDEEVMRKLETVLDGFESVETVPSLFVFMGNFCSRPCNLSFGSYSSLREQ
FGKLGRMIGNHPRLKENSRFLFIPGPEDAGPSTVLPRCALPKYLTEELRNIIPNAIFSSNPCRVKFYNQEIVFFRQDLLY
RMRRSCLVTPSSEETNDPFKHLVYTITHQSHLCPLPLMVQPIIWNYDHALRLYPTPHTIVLGDKSEQEVCKFGGTTCFNP
GSFSTDSTFVAYRPSTQEVELSAL
>C_can
MNA-STTRKKVQRKCKIRGYTLKVDALDEILSFVSRFEGPDEDEAIDLLLDQLEHESLKSSIIDKEPVQRVVRLLLEAEA
AVEVDAFLVPKFRYDPIKKQFHEHTGNLPMHGEASAKSALYRDRFLLLFQRLSRDQHFSKPAFNSELSHF--GSCEISPI
QSLVGQSGRRWVMGVISQLEDGHFYLEDLTASVLTIIIFIWN------GSKKVLTCGFPPLEDRDKSLKLLAGQDFFGGG
SFTKEETVRLAEMEKQAVNDMFVILSDIWLDNEEAMGKLETVLNGFESVEVVPSLFVFMGNFCSRPCNLSFNSYSSLRLQ
FGKLGQMIAAHPRLKEHSRFLFIPGPDDAGPSTVLPRCALPKYLTEELQKHIPNVIFSSNPCRIKFYNQEIVFFCQDLLY
RMRRSCLMPPSMEETDDLFQHLVATMTHQSHLCPLPLTVQPIIWNYDHCLYLYPTPNTIVLGDRSQQKAFKYTGITCFNT
GSFSIDRTFVAYRPCSQEVELSAL
>C_fas
MNA-STTRKKIQRKCKIRGYTLKVDALDEILNFVSRFDAPDADEAIDLLLDQLEHQSLKSTIIDKEPVHRVVSLLLEAEA
AVDIDAFLVPKFRYDPIKKQFYEHTGSLPIHGEASAKAALYRDRFLLLFQRLSRDQHFSKPAFDSELSHF--GSCEISPI
QSLVGQTGKRWVMGVISQLEDGHFYLEDLTASVITTGLFSENTIVVAEGEM-VLTCGFPPLEDREKSLKLIAGHDFFGSG
TFTKEETIRLAEMEKRAVNDMFVILSDIWLDSEEAMGKLETVLDGFESVEVVPSLFVFMGNFSSHPCNLSFHSYSSLRMQ
FGKLGQMIAAHSRLKEQCRFLFIPGPDDAGPSTVLPRCALPKYLTEELQKHIPNAIFSSNPCRVKFHTQEIVFFRQDLLY
RMRRSCLMPPSMEETDDPFQHLVATITHQSHLCPLPLTVQPIIWNYDHCLYLYPTPHTIILGDRSEQKAFKYTGITCFNT
GSFSIDNTFVAYRPCSQEVELSAL
>D_car
MSA--AMRKLIQKKFKMRGYTLKVEALNEILPFLSKFKDA-EDEALDLLLDELQHQSLKSSILDKESVSRVVSLLLEAEA
AAEIDAFIVPKYRYDPIKKIFLEHTGRLPIHGDASAKATLYRDRFLLLFQRLSRDPHFSRPAFDTDLSQF--GNCQISPI
QSLVGRTGKCWVMGVISQLEDGHFYLEDLTAAVITTGFFSENTIVLAEGEMQVKTCGFPPLEDREKSSGLFSGIDFFGSG
KLAKEETLRLAELETRAVNDMFVILSDIWLDNEDTMKNLQTVLDGYENVEVVPSLFVFMGNFCSHPCNLSFSSYSTVRMQ
FEKLGQIIAAHNRLLEHSRFLFIPGPDDAGPSTVLPRCPLPNYLTEELQKHVPNAVFGSNPCRIKFYTQEIVFFRQDLLY
RMRRSCLMPPSSEETSDPFEHLVATITHQSHLCPLPLSKQPVIWNYDHCLHLYPTPHTIVLGDKSEQKAFNYTGITCFNP
GSFSNDSTFVAYRPCTREVELSSL
>G_max
MNA--SMRKKVQRKCKIRGYNLKVDALNEILSFASRFEGPDEDEAIDLLLVELDS-SLKSTIIDKETVQRVVSLLLEATE
ATEVDAFLIPKYKYDYSRKQFYEHTGSLSIHGEASAKSDLYRERFLLLFQRLSRDQHFSAPAFESEFSHF--GSCEISPI
QSLVGQTGRRWVMGVISQLEDGHYYLEDLTAAVITTGLFSENTIVVAEGEMQVLTCGFPPLEDRDKSVTLLAGHDFFGAG
TFTKEETIRLAEMEEKAVNDMFIILSDIWLDNEETLKKLEVVLDGFEKEIVVPSLFVFMGNFSSKPCNLSFHFYSSLRMQ
FGKLGEMIAAHTRLKEHSKFLFIPGPDDAGPSNVLPRCALPKYLTEELQKHIPNAIFSSNPCRVKFYTQEIVFFRQDMLY
RMRRSCLMPPSTEETCDHFEHLVATITHQSHLCPLPLTVQPIIWNYDHCLYLYPTPHT----------------------
------------------------
>L_ang
MSA--STRKKVQRKSKIRGYNLKVDALDEILSFVSRFPNSDHDEAIDLLLDQLDHESLKSTIVDKELVQRLVSLLWETDE
AVGVDAFDIPKFQYDPIRKQFYEHTSSLPVHGEASAKEALYRDRFLLLTQRLSRDQHFSKPAFDSEFSHF--GSCEISPI
QSLVGQTGRRWVMGLISQLEDGHFYLEDLTASVVTTGFFSENTIVVAEGEMQVLTCGFPPLEDRDKSLKQLSGQDFFGGG
TFTREETIKLEEMERRAVNDMFVILSDIWVDNEEVMGKLETVLDGFESVEVVPSLFVFMGNFSSRPCNLSFHTYSTLRLQ
FGKLGQIIAAHSRLIEHSRFLFIPGPDDAGPSTSLPRCALPKYLTEELQKHIPNAIFSSNPCRVKFYSQEIVFFREDMLY
RMRRSCLMPPSEEETNDPFQHLVATITHQSHLCPLPLTVQPIIWTYDHCLYLYPTPHTIVLGDSSQQKAFKYTGITCFNT
GSFSIDSTFVVYRPCSQEVELSAL
>M_gut
MSK--AMRNKVQKKFKMRGYTLKIDALTEILGFLSRFPEA-EDEALDLLLDELHHISLKSSILDKEPVLKVVSLLLEAEA
AVEIDAFDFPKFRYDPIKKLFHKLTGNLPIHGDASAKVILYRDRFLLLSQSLSRDPHFSRPVFGNDISDY--GSCQISPI
QSLVGQTGKKWVMGLISQLEDGHFYLEDLTAAVITTGFFAENTIVVAEGEMQVKTCGFPPLEEREKSMAMFSGIDSFGGG
SLTKEETIRLEELEKGAVNDMFVILSDVWLDNEETMGKLETILGGYENETVVPSLFVFMGNFCSHPCNLSFNSYSSIRSL
FGKLGRMIAVHQRLKEHSRFLFIPGPDDIGPSNVLPRCSLPKYITEELQNLIPNAVFLSNPCRIKFYTQEIVFLRQDMLY
RMRRSCLMPPSSEETSDPFEHLVATITHQSHLCPLPLSIQPIIWNFDHCLHLYPTPHTIVLGDRSEQKAFKYTGVTCFNP
GSFSNDFTFVAYRPCSQEVELSAV
>M_acu
MAAPSGSRKKVQRKFKLRGFTLKVDALEETLAYLARFPDA-EDGYLDLLIDDIDKQSLKSSILDREAIRRVVSLLLNADA
AVDIDAFVIPRFRYDPIKNVFYEHTGKLPIHGDAGDKAALYRDRYQLLLQRIARDKFFSKPVFDTKMTES--ESCEITPI
QSLIGCTGRRWIMGVISQLEEGQFYLEDLSAALITSGFFVENTVVVVEGELQVNTCGFPPMEDRETSLALHMGLDFFGGD
VLSTEENFRLLGLEKKAVNDMFVVLSDVWLDNEETMEKLAVVFDGYESVEVVPSLFILMGNFCSRPCNLAFYSYSTLRMQ
FAKLGEMIASHPRLREQSRFLFIPGPDDAGPSKVLPRCALPKYLTEELQKHIPGAIFRSNPCRIKFYTQEIVIFRQDLLY
RMRRSCLIPPSTAETSDYFQHLVATITHQSHLCPLPLTVQPIIWNYDHCLRLYPTPHTIVLGDRSEQKAFKYTGITCFNP
GSFSNDNTFAAYRPCTQEVELSAL
>P_tri
MSS--TVRKLIQKKFKIRGYTLKIDALDQILSFTNRFLGA-EDEALDLLLDHLQSQSQKSSILDKEPVSRAITALLEADD
AVDIDAFLIPKFRYDPIKKQFHEHTGGLHIHGDASAKAALYKDRFLLLYQRVLRDSHFSKPAFHTEMSHY--GSCEIAPI
QSLVGQMGRRWVMGVISQLEDGHFYLEDLTASVVTTGFLSENTIVVAEGEMQVITCGFPPLEERDKSLKSLAQHDFFGGG
TLTKEETLRLAELEKRSLNDMFVILSDIWVDSEEAMGKLETVLDGFESQEVVPSLFVFMGNFCSHPCNLSFHSFSSLRSQ
FGKLGQMIGAHERLKEHSRFMFIPGPEDAGPSTVLPRCPLPKYLTEELQKHIPNAIFASNPCRVKFYTQEIVFFRHDLLY
RMRRSCLMPPSTEETDDPFEHLVATITHQSHLCPLPLIVQPIIWNYDHCLHLYPSPHTIVLGDRSEQKAFKYTGITCFNP
GSFSNDSTFVAYRPCTQEVELSAL
>P_alb
MSA-STTRKKVQRKCKIRGYTLKVDALDEILSFVSRFDAADEDEAIDLLLDQLEHESLKSTIIDKEPVHRVVSLLLEAEA
AVEVDAFLVPKFRYDPIKKQFYEHTNSLPIHGEASAKAALYRDRFLLLFQRLSRDQHFAKPAFDSESSYF--GSCEISPI
QSLVGQTGRRWIMGVISQLEDGHFYLEDLTASVITTGFFTENTIIVAEGEM-VLTCGFPPLEDRGKSLKLSGGHDFFGGG
TYTKEETIRLAEMEKRAVNDMFVIVSDIWLDSEEAMGKLKIVLDGFESVEVVPSLFVFMGNFSSHPCNLSFHSYSNLRLQ
FGKLGETIAAHPRLIEKSRFLFIPGPDDPGPSTVLPRCALPKYLTEELRKHVPNAIFSSNPCRIKFYTQEIVFFRQDLLY
RMRRSCLMPPSMEETDDPFQHLVATITHQSHLCPLPLTVQPIIWNYDHCLYLYPTPHTIILGDRSEQKAFKYTGITCFNT
GSFSIDSTFVAYRPCSQEVELSAL
>S_tor
MNA--TTRKKVQRKCKIRGYNLKVDALDEILSFVSRFDAPDEDEAIDLLLDQLEHESLKSTVIDKEPVHRVVSLLLEAEA
AVEVDAFLVPKFRYDAIKKQFYEHTGSLPIHGDASAKAALYRDRFLLLFQRLSRDQHFSKPAFDSEFSHF--GSCEISPI
QSLVGQTGKRWVMGVISQLEDGHFYLEDLTASVITTGFFTENTIVVAEGEMQVLTCGFPPLEDRDKSLNLIAGHDFFGGG
TFTKEETIRLADMEKRAVNDMFVILSDIWLDSEEAMGKLETVLDGFESVEVVPSLFVFMGNFSSHPCNLSFHSYSSLRLQ
FGKLGQMIAAHPRLKEQSRFLFIPGPDDAGPSTVLPRCALPKYLTEELQKHIPNAIFSSNPCRIKFYTQEIVFFRQDLLH
RMRRSCLLPPSMEETDDPFQHLVATITHQSHLCPLPLTVQPIIWNYDHCLYLYPTPHTIILGDRSEGKVFKYTGITCFNT
GSFSIDSTFVAYRPCSQEVELSAL
>V_vin
MGA--ATRKKVQRKFKIRGYTLKVEALDEILSFLSHFQDA-EDEAIDLLLDELENESLKSSILDKESVHRVVSLLLEAEA
AVEVDAFLMSKFCYDPIKKIFYENTGRLAIHGDASAKSALYRNRFLLLFQRLSRDQHFSKPAFDTEMSHF--GSCEISPI
QSLIGQTGKRWVMGVISQLEDGHFFLEDLTASLITTGFFSENTIIVAEGEMQVSTCGFPPLEDRDESLASLSGLDFFGGG
TLTREETLRLAGLEKKAVNDMFVILSDVWLDNEETMGKLATVLDGYENVEVVPSLFIFMGNFCSHPCNLSFHSFSSLRLQ
FGKLGQMIASHPRLKEHSQFLFIPGPDDAGPSTVLPRCALPNYLTEEFKKYIPNAIFSSNPCRIKFYTQEIVLFRQDLLY
RMRRSCLVPPSPEETSDPFEHLVATITHQSHLCPLPLSVQPIIWNYDHCLHLYPNPHTIVLGDRSEQKAFKYTGIMCFNP
GSFSNESTFVAYRPCTQEVELSAL
