# Supplementary material for: A genome resource for Acacia, Australia’s largest plant genus
Source: PLoS One. 2022 Oct 14;17(10):e0274267. doi: 10.1371/journal.pone.0274267 (PMC9565413; doi:10.1371/journal.pone.0274267)
Supplement: S4 File — (ZIP) [file pone.0274267.s004.zip › Supplementary_File_S4/OG0012612.aligned.fasta]

>A_pyc
CVRQSSFFEGKPVLNQGVGYSVILGFGAFFAIFTSFLVWLEKRYVGSRHTSEWFNTAGRSVKTGLIASVIVSQWTWAATI
LQSSNVAWQYGISGPFWYASGASIQVLLFGIMAIEIKRKAPHAHTVCEIVKARWGTAAHIVFLIFCFLTNIIVTAMLLLG
GSAVVNALTGVNIYAASFLIPLGVIIYTLAGGLKATFLASYIHSVIVHVVLVIFVFLVYTASSELGSPGVIYNRLLEVTS
RSRVCHEPISNH--GQSCGPVSGNYKGSYLTMLSSGGLVFGIINIVGNFGTVFVDNGYWVSAIAARPSSTHKGYLLGGLV
WFAVPFSLATSLGLGALALDLPINASEAGHGLVPPATAVALMGKAGSILLLTMLFMAVTSAGSSELIAVSSLCTYDIYRT
YINPNASGKKILTVSRGVILGFGCLMGLLAVILNKVGVSLSWMYLAMGVMIGSAVVPIAFMLLWRRANASGAILGTVMGC
ILGIITWLSVTKIEYGLINLDTTGRNAPMLAGNLVSILTGGAIHAISSMIWPQNYDWTTTRQ-ITTVE-----KEKTDLS
AEEFKEEKLLKAKAWIVKWGIGFTVLMAIIWPLLSLPAGQFSKGYFYFWAVVAIGWGTIGSAVIIALPIIESWETIHSVI
MGMFTNDRLVEKVEELNFKLQTIIHAIPEAERLYFLEKEKAKK
>A_tri
CVRHSSFFNDETVLNQAVGYSVILGFGAFFAVFTSFLVWLEKRYVGSSHTSEWFNTAGRNVKTGLIASVIVSQWTWAATI
LQSSNVAWEYGVSGPFWYASGATIQVLLFGIIAIEIKRKAPYAHTVCEILRARWGTAAHIVFLGFCFLTNIIVTAMLLLG
GSAVVNALTGVNIYAASFLIPLGVIVYTLAGGLKATFLASYIHSVIVHLVLVIFVFLVYTTSSKLGSPRVVYDHLLEVAS
KSRICQDPFSHE--GQACGPVNGNHNGSYLTMLSSGGLVFGIINIIGNFGTVFVDNGYWVSAIAARPSSTHKGYLLGGLV
WFAVPFSLATSLGLGALALDLPLTESEASHGLVPPATAIALMGKGGSILLLTMLFMAVTSAGSSELIAVSSLCTYDIYRT
YVNPNATGKQILKVSRAVVLGFGCFMGVLAVILNKAGVSLGWMYLAMGVLIGSAVLPIAFMLLWRKANAKGAIIGALLGC
FSGIITWLSVTKVEYGRVNLDTTGRNAPMLAGNLVSILFGGLVHALCSFIWPQNYDWETTKQ-ITVVE-----KDKGDLP
AEEFKEEKLVKAKAWIVKWGVGFTIVIVILWPLLSLPAGEFSIGYFTFWAVVAITWGTVGSAVIIVLPLVESWQTLQMVF
LGMFTNDRLMEKLEQMNTKMQAIIMALPEAERLYLLERDNAKK
>A_coe
CTRQSSFFEGKPLLNQGVGYSVILGFGAFFAVFTSFLVWLEKRYVGSHHTSEWFNTAGRNVKTGLIASVVVSQWTWAATI
LQSSNVAWEYGISGPFWYASGATIQVLLFGIMAIEIKRKAPHAHTVCEIVRARWGTAAHIVFLCFCFMTNIIVTAMLLLG
GSAVVNALTGVNIYAASFLIPLGVIVYTLAGGLKATFLASYIHSVVVHLVLVIFVYLVYTTSSKLGSPRVVYDRLLEVSS
RSRICQEPLSHD--GQSCGPVSGNYKGSYLTMLSSGGLVFGIINIVGNFGTVFVDNGYWVSAIAARPSSTHKGYLLGGLV
WFAVPFSLATSLGLGALALDLPITASEAARGLVPPATATALMGSGGSVLLLTMLFMAVTSAGSSELIAVSSLCTYDVYRT
YINPDASGKQILKVSRAVILGFGCFMGVLAVILNKAGVSLGWMYLAMGVFIGSAVMPIVFMLLWRKANSIGAILGTIIGC
ILGIITWLTVTSTEYGRINLDTTGRNAPMLAGNLVSIITGGVIHAVCSIIRPQNYDWETTKQ-ITTVE-----KEKSELP
AEEFKEERLVKAKTWIVKWGVGFTIVIVILWPLLSLPAGEFSLGYFTFWASIAIAWGTIGSAVIIALPLIESWETIQKVF
LGMFTNDRLVEKFDEVNTKLHAIMLAIPEAEQIYLLEKEKLKK
>A_tha
CQRQSSFFGGTTVLDQGVGYAVILGFGAFFAVFTSFLVWLEKRYVGARHTSEWFNTAGRNVKTGLIASVIVSQWTWAATI
LQSSNVAWQYGVSGPFWYASGATIQVLLFGVMAIEIKRKAPNAHTVCEIVKARWGTATHIVFLVFCLATNVVVTAMLLLG
GSAVVNALTGVNLYAASFLIPLGVVVYTLAGGLKATFLASYVHSVIVHVALVVFVFLVYTSSKELGSPSVVYDRLKDMVA
KSRSCTEPLSHH--GQACGPVDGNFRGSYLTMLSSGGAVFGLINIVGNFGTVFVDNGYWVSAIAARPSSTHKGYLLGGLV
WFAVPFSLATSLGLGALALDLPISKDEADRGLVPPATAIALMGKSGSLLLLTMLFMAVTSAGSSELIAVSSLFTYDIYRT
YINPRATGRQILKISRCAVLGFGCFMGILAVVLNKAGVSLGWMYLAMGVLIGSAVIPIAFMLLWSKANAFGAILGATSGC
VFGIITWLTTAKTQYGRVDLDSTGKNGPMLAGNLVAILTGGLIHAVCSLVRPQNYDWSTTRE-IKVVEAYASGDEDVDVP
AEELREEKLRRAKAWIVKWGLVFTILIVVIWPVLSLPARVFSRGYFWFWAIVAIAWGTIGSIVIIGLPLVESWDTIKSVC
MGMFTNDRVMKKLDDLNHRLRALTMAVPEAEKIYLLELEKTKK
>C_can
CERQKSFFEGKPVLNQGVGYSVILGFGAFFAVFTSFLVWLEKRYVGSRHTSEWFNTAGRNVKTGLIASVIVSQWTWAATI
LQSSNVAWEYG--------------VLLFGIMAIEIKRKAPHAHTVCEIVKARWGTAAHIVFLIFCFMTNIIVTAMLLLG
GSAVVNALTGVNIYAASFLIPLGVIVYTLAGGLKATFLASYIHSVIVHIVLVIFVYLVYTASSELGSPSVIYHRLLEVAS
KSRTCQEPISYH--GQSCGPVSGNYKGSYLTMLSSGGLVFGIINIVGNFGTVFVDNGYWVSAIAARPSSTHKGYLLGGLI
WFAVPFSLATSLGLGALALDLPITESEASHGLVPPATAVALMGKGGSILLLTMLFMAVTSAGSSELIAVSSLCTYDIYRT
YINPDASGKKILKVSRGVILAFGCFMGLLAVILNKAGVSLGWMYLAMGVLIGSAVLPIAFMLLWRRANAIGAILGTTIGC
VLGIITWLSVTKIEYGQLNLDTTGRNAPMLAGNLVSILTGGAVHAICSMLWPQNYDWSTTKQ-ITMVE-----KEKIDLP
SEELKEEKLIRAKAWIVKWGVGFTVLIVILWPILSLPAGEFSKGFFNFWAVIAIAWGTIGSAVIIALPLMESWKTIQIVI
MGMFTNDRLMEKVEELNFKLHTIMQAIPEAERLYLLEKEKVKR
>C_fas
CVRQSSFFEGKPVLNQGVGYSVILGFGAFFA------VWLEKRYVGSRHTSEWFNTAGRSVKTGLIASVIVSQ-------
-------------------------VLLFGIMAIEIKRKAPHAHTVCEIVKARWGTTSHIVFLIFCFLTNIIVTAMLLLG
GSAVVNALTGVNIYAASFLIPLGVIVYTLAGGLKATFLASYIHSVIVHIVLVIFVYLVYTASSELGSPSVVYNRLLEVAS
KSRTCQEPVSHH--GQSCGPVSGNYKGSYLTMLSSGGLVFGIINIVGNFGTVFVDNGYWVSAIAARPSSTHKGYLLGGLV
WFAVPFSLATSLGLGALALDLPINQSEAGRGLVPPATALALMGKGGSILLLTMLFMAVTSAGSSELIAVSSLCTYDIYRT
YINPNATGKQILKVSRGVVLAFGCFMGLLAVILNKAGVSLGWMYLAMGVLIGSAVLPIAFMLLWKRANAIGAILGTIIGC
VLGITSWLSVTKIEYGTINLDTSGRNAPMLAGNLVSILSGGAIHGVCSMLWPQNYDWSTTRQMITMVE-----KEKTDLP
AQEFREEKLIKAKAWIVKWGLGFTVVIAILWPILSLPAGEFSKGYFYFWAVIAIGWGTIGSAVIIGLPLIESWETIQTVI
LGMFTNDRLMEKVDELNFKLHTIIQAVPEAQRLYLLEKEKTKK
>D_car
CVRQSSFFQGKAVLNQSVGYSVILGFGAFFALFTSFLVWLEKRYVGSRLTSEWFNTAGRNVKTGLIASVIVSQWTWAATI
LQSSNVAWQYG--------------VLLFGVMAIEIKRKAPHAHTVCEIVKARWGTAAHLVFLSFCFLTNIIVTAMLLLG
GSAVVNAITGVNIYAASFLIPLGVIVYTLAGGLKATFLASYIHSVIVHIVLVIFVYLVYTASSELGSPGAVYRRIMEVSS
KSRLCQEPVSHERFGQSCGPVSGNYKGSYLTMLSSGGLVFGIINIVGNFGTVFVDNGYWVSAIAARPSSTHKGYLLGGLV
WFAVPFSLATALGLGALALDLPLTASEAGRGLVPPATAIALMGKGGSVLLLTMLFMAVTSAGSSELIAVSSLCTYDIYRT
YINPNATGKQILKVSRGVVLGFGCFMGILAVILNKAGVSLSWMYLAMGVFIGSAVIPIVFMLLWRKANAIGAILGAIIGC
VLGVIVWLSVASIEYGRINLDTTGRNAPMLAGNLVSILTSGAVHAICSFMWPQNYDWDTTKK-ISMVE-----KDKTELP
SDEFKEEKLIRAKTWIVKWGIGFTIVIVILWPLLSLPAGEFSKGYFTFWAVIAIAWGTIGSAVIIALPLIESWKTIESVC
LGMFTNDRLMEKIDELNLKLNTIMLSVPEAERIYLLEKEKAKK
>G_max
CVRQTSFFEGKPVLNQGVGYSVILGFGAFFAVFTSFLVWLEKRYVGSRHTSEWFNTAGRNVKTGLIASVIVSQWTWAATI
LQSSNVAWEYGVSGPFWYASGATIQVLLFGIMAIEIKRKAPHAHTVCEIVKARWGTSAHIVFLIFCFLTNIIVTAMLLLG
GSAVVNALTGVNLYAASFLIPLGVIVYTLAGGLKATFLASYIHSVIVHIVLVIFVYLVYTASSELGSPSVVYNRLLEVAS
KSRTCQDPISHQ--GQSCGPVSGNHKGSYLTMLSSGGLVFGIINIVGNFGTVFVDNGYWVSAIAARPSSTHKGYLLGGLV
WFAVPFSLATSLGLGALALDLPINENEAGRGLVPPATAVALMGKGGSILLLTMLFMAVTSAGSSELIAVSSLCTYDIYRT
YINPNASGKQILKVSRGVVLGFGCFMGLLAVILNKAEVSLGWMYLAMGVLIGSAVLPIAFMLLWRKANAIGAILGTVLGC
VLGIITWLSVTKIQYGRVNLNTTGRNAPMLAGNLVSILTGGVAHAVCSMLRPQNYDWSTTKQ-ITVVE-----KEKSNLP
AEEFKEEKLIRAKSWVVKWGVGFTLLIVILWPILSLPAGEFSKGYFYFWAVIAIGWGTVGSAVIIVLPLIESWETIQTVI
MGMFTNDRLMEKVEELNFKLQTIMQAMPEAERLYLLEKGKAKK
>L_ang
CVRQSSFFEGKPVLNKGVGYSVILGFGAFFAVFTSFLVWLEKRYVGSRHTSEWFNTAGRNVKTGLIASVIVSQWTWAATI
LQSSNVAWEYGVSGPFWYASGATVQVLLFGIMAIEIKRKAPHAHTVCEIVKARWGTSAHIVFLFFCFMTNIIVTAMLLLG
GSAVVNALTGVNIYAASFLIPLGVIVYTLAGGLKATFLASYIHSVIVHIVLVIFVYLVYTASSELGSPSVVYNRLMEVSS
KSRTCQDPISHH--GQSCGPVSGNHKGSYLTMLSSGGLVFGIINIVGNFGTVFVDNGYWVSAIAARPSSTHKGYLLGGLV
WFAVPFSLATALGLGALALDLPINESEAGRGLVPPATAVALMGKGGSILLLTMLFMAVTSAGSSELIAVSSLCTYDIYRT
YINPNASGKKILNVSRGAVLGFGCFMGFLAVILNKVGVSLGWMYLAMGVLIGSAVLPIAFMLLWRKANAIGAILGTIFGC
VLGIITWLSVTQIEYGKINLDTTGRNAPMLAGNLVSILTGGAVHAICSMLWPQNYDWSTTKK-ITVVE-----KEKTDLP
TEEFKEEKLIKAKAWIVKWGVGFTVLIVILWPILSLPAGEFSKGYFYFWAVIAIAWGTIGSAVIIILPITESWETIQNVI
LGMFTNDRLIEKMDELNFKLKTIMQAIPEAERIYLLEKEKAKK
>M_gut
CKKQASFFGEDPVLNQAVGYAVILGFGAFFAVFTSFLVWLETRYVGSVHTSEWFNTAGRNVKTGLIASVIVSQWTWAATI
LQSSNVAWQYGISGPFWYASGATIQVLLFGVIAIEIKRKAPHAHTVCEIVKARWGTHAHIVFLTFCFMTNVIVTAMLLLG
GSAVVTALTGVNIYAASFLIPLGVIVYTLAGGLKATFLASYIHSVIVHVVLVIFVYLVYASNSELGSPTVVYNRLLQVAS
KARVDCLP-GHT---QSCGPINGNHKGSYITMLSSGGLVFGIINIVGNFGTVFVDNGYWVSAIAARPSSTHKGYLLGGLV
WFAVPFSLATSLGIGALALDLPITADEAARGLVPPATAIALMGKAGSVLLLTMLFMAVTSAGSSELIAVSSLCTYDIYRT
YVNPAATGKQILKVSRAVILGFGCFMGILAVILNKATVSLGWMYLAMGVFIGSAVMPIAFMLLWRKANATGAILGCITGC
VCGIVTWLTTTQVIYGRVNLDTTGRNAPMLAGNLVSILIGGAVHAVCSFISPQNYDWESTKQ-ITVVD-----KDSSDLP
EEEFKEEKLNAAKRWIIKWGLGFTLVIVILWPALTVPAGQFNKGYFTFWAVIAVAWGTVASAVIIALPLIESRETIVSVI
VGMCKS-----------------------TLGLFGLCKGEEDK
>M_acu
CVRQSSFFGGKPVLNQGVGYGVILGFGAFFAVFTSLLVWLEKRYVGSRHTSEWFNTAGRNVKTGLIASVIVSQWTWAATI
LQSSNVAWEYGVSGPFWYASGATIQVLLFGVMAIEIKRKAPRAHTVCEIVRARWGTAAHVVFLVFCFMTNIIVTAMLLLG
GSAVVNALTGVNIYAASFLIPLGVIVYTLAGGLKATFLASYIHSVI-------------------GMQS-------EVAS
KSRVCDYPISHT--GQSCGPVSGNYKGTYLTMLSSGGLVFGIINIVGNFGTVFVDNGYWMSAIAARPSSTHKGYLLGGLV
WFAVPFSLATSLGLGALALDLPLTATEAAKGLVPPATATALMGKSGSVLLLTMLFMAVTSAGSAELVAVSSLCTYDIYRT
YINPDATGKQILKVSRGVVLGFGCFMGVLAVILNKVGVSLGWMYLAMGVIIGSAVMPIALMLLWRKANALGAILGTVIGC
ILGIITWLAVTSIEYGRVNLETTGRNAPMLAGNLVAILTGGFIHVVCSILWPQKYDWGTTKE-ITLVE-----QVQSDLP
DEEFKEEKLLRAKGWIVKWGIVFTAIIVIIWPMLSLPAGKFSLGYFTFWAVVAIAWGTIASVVIIILPLTESWGTIVRVL
NGMLTNDAMMQKVDEMNSRLRAIMVTMPEAERYYLLEKEKTKK
>P_tri
CVRQISFFEGKAVLNQGVGYSVILGFGAFFAVFTSFLVWLEKRYVGSRHTSEWFNTAGRNVKTGLIASVIVSQWTWAATI
LQSSNVAWQYGISGPFWYASGATIQVLLFGVMAIEIKRKAPHAHTVCEIVKARWGTPAHIVFLAFCFLTNIIVTAMLLLG
GSAVVNALTGVNIYAASFLIPLGVIVYTLAGGLKATFLASYIHSVIVHLVLVIFVYLVYTASSELGSPSVIYHRLLEVGN
KSRVCQEPFSHD--GQSCGPVSGNYKGSYLTMLSSGGLVFGIINIVGNFGTVFVDNGYWVSAIAARPSSTHKGYLLGGLV
WFAVPFSLATSLGLGALALDLPITESEASHGLVPPATAIALMGKGGSILLLTMLFMAVTSAGSSELIAVSSLCTYDIYRT
YINPDASGKKILKVSRAVVLGFGCFMGLLAVILNKAGVSLGWMYLAMGILIGSAVLPIAFMLLWRKANAIGAILGTIIGC
VLGVITWLVVTKVEYGRINLDTTGRNAPMLAGNLVSILTGGAIHAVCSFLWPQDYDWDTTKQ-ITMVE-----KEKNELP
AEEFKEEKLIKAKAWIIKWGVGFTVVIVILWPLLTLPAGEFGLGYFTFWAVIAIVWGTIGSAVIIALPLMESWETIQSVC
LGMFTNDRLMEKVEEMNIRLHAIILAIPEAERIYLLEEEKAKK
>P_alb
CVRQSSFFEGKPVLNQGVGYSVILGFGAFFAIFTSFLVWLEKRYVGSRHTSEWFNTAGRSVKTGLIASVIVSQWTWAATI
LQSSNVAWEYGISGPFWYASGATIQVLLFGIMAIEIKRKAPYAHTVCEIVKARWGTPAHIVFLIFCFLTNIIVTAMLLLG
GSAVVNALTGVNIYAASFLIPLGVIVYTLAGGLKATFLASYIHSVIVHIVLVIFVYLVYTASSELGSPSVIYNRLLEVAS
RSRPCQEPMSHH--GQSCGPVNGNYKGSYLTMLSSGGLVFGIINIVGNFGTVFVDNGYWVSAIAARPSSTHKGYLLGGLV
WFAVPFSLATSLGLGALALDLPINESEAGHGLVPPATAVALMGKGGSILLLTMLFMAVTSAGSSELIAVSSLCTYDIYRT
YINPNASGKKILKVSRGVVLGFGCFMGLLAVILNKAGVSLGWMYLSMGVLIGPAVLPIAFMLLWRRANASGAILGTIIGC
IFGIITWLSVTKIEYGLINLDTTGRNAPMLAGNLVSILTGGVLHAISSMLWPQNYDWSTTRQ-ITTVE-----KEKTDLP
AQEFREEKLLKAKAWIVKWGIAFTVLIAIIWPILSLPAGQFSKGYFYFWAVIAIGWGTIGSAVIIALPIIESWETIHTVI
LGMFTNDRLMEKVEELNFKLQTIIQAIPEAERLYLLEKEKAKK
>S_tor
CVRQSSFFEGKPVLNQGVGYSVILGFGAFFAVFTSFLVWLEKRYVGSRHTSEWFNTAGRTVKTGLIASVIVSQWTWAATI
LQSSNVAWEYGISGPFWYASGATIQVLLFGIMAIEIKRKAPYAHTVCEIVKARWGTSAHIVFLIFCFLTNIIVTAMLLLG
GSAVVNALTGVNIYAASFLIPLGVIVYTLAGGLKATFLASYIHSVIVHVVLVIFVYLVYTASSELGSPSVVYSRLLEVAS
KSRRCEEPISHH--GQSCGPVSGNYKGSYLTMLSSGGLVFGIINIVGNFGTVFVDNGYWVSAIAARPSSTHKGYLLGGLV
WFAVPFSLATSLGLGALALDLPINESEAGRGLVPPATAVALMGKGGSILLLTMLFMAVTSAGSSELIAVSSLCTYDIYRT
YINPNASGKKILKVSRGVVLAFGCFMGLLAVILNKAGVSLGWMYLAMGVLIGSAVLPIAFMLLWRRANAIGAILGTLVGC
VLGIITWLSVTKVEYGSINLDTTGRNAPMLAGNLVSILTGGAIHAVCSMLWPQNYDWSTTKQ-ITMVE-----KEKTDLP
SEEFREEKLIKAKAWIVKWGVGFTVLIAILWPILSLPAGEFSKGYFYFWAVIAIGWGTIGSAVIIALPVMESWETIKTVM
LGMLTNDRLMEKVEDLNFKLQIIIRAIPEAERVYLLEKEKAKK
>V_vin
CVRQSSFFQGKAVLNQGVGYSVILGFGAFFAVFTSFLVWLEKRYVGSRHTSEWFNTAGRNVKTGLIASVIVSQWTWAATI
LQSSNVAWQYGVSGPFWYASGATIQVLLFGIMAIEIKRKAPHAHTVCEIVKARWGTAAHIVFLTFCFMTNIIVTAMLLLG
GSAVVNALTGVNIYAASFLIPLGVIVYTIAGGLKATFLASYIHSVIVHVVLVIFVYLVYTASNELGSPNVVYKRLMEVAG
KSRMCQEPSSHD--GQACGPVNGNYKGSYLTMLSSGGLVFGIINIVGNFGTVFVDNGYWVSAIAARPSSTHKGYLLGGLV
WFAVPFSLATSLGLGALALDLPITESEASHGLVPPATAIALMGKAGSILLLTMLFMAVTSAGSSELIAVSSLCTYDIYRT
YINPNASGKKILQVSRMVVLGFGCFMGLLAVILNKAGVSLGWMYLAMGVLIGSAVLPIAFMLLWRKANAFGAILGTVTGC
ILGVITWLSVTSIEYGQVNLDTTGRNAPMLAGNLVSILTGGAVHAVCSLLWPQNYDWDTTRQ-ITTVE-----KEKSELP
AEEFREEKLIRAKAWIVKWGVGFTIVIVILWPLLSLPIGKFSKGYFTFWAIIAVAWGTIGSAVIIALPLVESWETIQNVF
LGMFTNDRLMEKIEEMNIKLQSIILSIPEAERTYLMEKEKLKK
