# Supplementary material for: A genome resource for Acacia, Australia’s largest plant genus
Source: PLoS One. 2022 Oct 14;17(10):e0274267. doi: 10.1371/journal.pone.0274267 (PMC9565413; doi:10.1371/journal.pone.0274267)
Supplement: S4 File — (ZIP) [file pone.0274267.s004.zip › Supplementary_File_S4/OG0012742.aligned.fasta]

>A_pyc
MDGVLCNSEDLSRRAAVDVFAEMGVQVTVEDFVPFMGTGEANFLGGVASVKGVKGFDPEAAKQRFFEIYLDKYAKPESGI
GFPGALELISQCKGKGLKVAVASSADRIKVDANLAAAALPLSLFDAIVSADAFENLKPAPDIFLAASRILNVPPSECLVI
EDALAGVQAAKAAQMRCIAVRTTLSDEALESAGPTLIRDDIGSVSLDDILSGGSRREVLRFGSLGIAISCLIFTVNNWKA
MQYASPKSIWNLLFGVTQPSMEQNE--GRSRSDRIQQFMNYIADLEGRGNAQIVPEFPPKLDWLNTSPLQFGRDLRGKVV
LLDFWTYCCINCMHVLPDLDFLEKKYKNMPFIVVGVHSAKFDNEKDSEAIRNAVLRYDITHPVVNDGDMYLWRKLGISSW
PTFAIIGPNGNLLAQIAGEGHKKDLDDFVKAALLYYGKQNMLDNTPLTLNLEKDNDPRLAASPLKFPGKLAIDVLNERLF
ISDSNHNRIVVTDLDGNFIVQIGSSGEEGFQDGSFDDAAFNRPQGLAYNSKQNILYVADTENHALREIDFVNEKVRTLAG
NGAKGSDYSGGGKGAAQLLNSPWDVCFHPVEEKIYIAMAGQHQIWEHNLFDGITRAFSGDGYERNLNGSSSTSTSFAQPS
GISLSQDQMEVYIADSESSSIRAVDLKTGGSRLLAGGDPIFPDNLFKFGDHDGIGYEVLLQHPLAVLCAKDGQIYITDSY
NHKIKKLDPASKRVSTIAGTGKAGFRDGTAVAAQLSEPSGIVEGNNGRLFIADTNNSLIRYLDLNDRS-LKLQTLELKGF
QPPSPKSRVPKRLRRRSSADTVTISTNGVSSNEGRLSIHVSLPNEYHFSKEARSRFSADIEPEDAVNVEPQDGFL-DVGS
ATLYFKRSSPSASMGRINCKIYYCKEDEVCLYQSLQFEVPFREAEPNTAPADVTLSHLVKPK
>A_tri
MDGVLCNSEELSRQAAVDVFAEMGVEVTVNDFVPFMGTGEANFLGGVASVKGIEGFNPEAAKRRFFDIYLDKYAKPDSGI
GFPGALELVMQCKKEGLKVAVASSADRIKVDANLAAAGLPSSMFDAIVSADSFENLKPAPDIFLAASNNLNVSPTECVVI
EDALAGVQAAKAAQMRCIAVTTTLSEDTLLQAGPSLIRKVIGDILLQDILGGGSRRDLLRFGSLGISISCFLFVITNWKA
MQYASPKAIMNLLFGVNRPTLEQNN--GESSAIRVQQFVNYISDVEASGSAPMVPEFPSKLDWLNSAPLIFQRDLKGKVV
VLDFWTYCCINCMHVLPDLDFLERKYAGKPFTIVGVHSAKFENEKDLEAIQNAVLRYEIKHPVVNDGDMYLWRQLGVDSW
PTFALIGPNGKLLVQISGEGHRKDLDDLVEAALQFYGERKMLDSHPIPLALEKDKAASLLNSPLKFPGKLATDILNNRLF
ISDSNHNRIVVTDLEGNFFLQVGGTGEEGLHDGDFENATFNHPQGLAYNPKKNLLYVADTENHALREIDFVNEKVRTLAG
NGTKGSDYKGGKKGSNQVLNSPWDICFEPINEIVYIAMAGQHQIWEHNTADGVTKAFSGDGRERNLNGSSSTSTSFAQPS
GISLSPDLKEIYVADSESSSIRALDLTTGGSRLLVGGDPFFPDNLFKFGDHDGVGSEALLQHPLGIFCGEDGVIYVADSY
NHKIKNLEPVSKRATTIAGTGIAGFENGSALHAQLSEPSGIVGGGKGRLFVADTNNNAIRCIDLKDNG-ATISTLELKGV
QSPSPKSNALKRLRRRQSTNAQIITVERISSMEGNLSLKISVPEDFHFSKEARSKFEADVEPEGAVYVEPLDGILGPDGS
SSLHFKRTSRLPAKVTVNCKVYYCKEDEVCLYKPLAFEVPFGEEISESLIAEVSLPFMVKPR
>A_coe
MDGVLCNSEQLSRLAAVDVFAEMGVQVTTQDFVPFMGTGEAKFLGGVASIKGVEGFNPEAAKKRFFEIYLDKYAKKDSGI
GFPGALELITECKKRGLKVAVASSADRIKVDANLAAAGLPLSMFDAIVSADAFKNLKPAPDIFIAASKSLDVPSRECIVI
EDALAGVQAAKAAHMRCIAIMTTLSEETLKEASPSLIRRDIGNVSLQDILIGGSRRDILRYGSLGIAISCAFFIATNWKA
MQYTSPKAILNLLFGNNSSTFALNQ--GESRSARIQQFVNYISDVEARGTAPVVPEFPSRLDWLNSAPLQFHQDLKGKVV
LLDFWTYCCINCMHVLPDLEFLERKYKDKAFTVVGVHSAKFDNEKDLQAIRNAVLRYNINHPVVNDGDMYLWRELGISSW
PTFAVVSPNGKLLAQIAGEGHRKDLDDLVEAALLFYGEKKILNNTPVSLSLEKDNDVRLLTSSLKFPGKLEVDVLNNRLF
ISDSNHNRIVVTDLDGNFIVQIGSTGEEGLQDGSFDDATFNRPQGLAYNPKKNLLYVADTENHALREIDFVNESVQTLAG
NGIKGSDYEGGGKGTSQVLNSPWDVCFEPNNEIVYIAMAGQHQIWQHNTSTGATRAFSGNGFERNLNGSSSKTSSFAQPS
GISLSPDLKVIYVADSESSSIRALDLTTGGTRLLAGGDPIISENLFRFGDHDGVGSDVLLQHPLGVLCGANGQVYIADSY
NHKIKKMDPTSKRVLTVAGTGRAGFKDGSKLSAQLSEPSGIAEVGNGRLLIADTNNSVIRYLDLNNEE-SELLTLELKGV
--PSPKSKSVKRLRRRSN-DAQIITIDGGSSKEGNLYLKISVPEGYHFSKEARSKFNVEIEPENVVDVQPMDGNLSPEGS
ASLHFKRLSSTPAMGRINCKVYYCKEDEVCLYQSLSFEVPFREESDISIPAEITLPFVVKPK
>A_tha
MDGVLCNSEDLSRRAAVDVFTEMGVEVTVDDFVPFMGTGEAKFLGGVASVKEVKGFDPDAAKERFFEIYLDKYAKPESGI
GFPGALELVTECKNKGLKVAVASSADRIKVDANLKAAGLSLTMFDAIVSADAFENLKPAPDIFLAAAKILGVPTSECVVI
EDALAGVQAAQAANMRCIAVKTTLSEAILKDAGPSMIRDDIGNISINDILTGGSRRDILRYGSLGIALSCVYFAATNWKA
MQYASPKALWNALVGAKSPSFTQNQ--GEG---RVQQFVDYIADLESKQTATTVPEFPSKLDWLNTAPLQFRRDLKGKVV
ILDFWTYCCINCMHVLPDLEFLEKKYKDMPFTVVGVHSAKFDNEKDLDAIRNAVLRYDISHPVVNDGDMYMWRELGINSW
PTFAVVSPNGKVIAQIAGEGHRKDLDDVVAAALTYYGGKNVLDSTPLPTRLEKDNDPRLATSPLKFPGKLAIDTLNNRLF
ISDSNHNRIIVTDLEGNFIVQIGSSGEEGFQDGSFEDAAFNRPQGLAYNAKKNLLYVADTENHALREIDFVNERVQTLAG
NGTKGSDYQGGRKGTKQLLNSPWDVCFEPVNEKVYIAMAGQHQIWEYSVLDGITRVFSGNGYERNLNGSTPQTTSFAQPS
GISLGPDLKEAYIADSESSSIRALDLQTGGSRLLAGGDPYFSENLFKFGDNDGVGAEVLLQHPLGVLCANDGQIYLTDSY
NHKIKKLDPVTKRVVTLAGTGKAGFKDGKVKGAQLSEPAGLAITENGRLFVADTNNSLIRYIDLNKGEDSEILTLELKGV
QPPTPKAKSLKRLRKRASADTKIVKVDSVTSREGDLNLKISLPDGYHFSKEARSKFVVDVEPENAVAIDPTEGTLSPEGS
TMLHFIQSSTSASVGKISCKVYYCKEDEVCLYQSVQFEVPFK--VESELSASPTITFTVTPR
>C_can
MDGVLCNSEELSRRAAVDVFAEMGVQVTVDDFVPFMGTGEANFLGGVASVKGVKGFDPEAAKKRFFEIYLDKYAKPDAGI
GFPGALELISLCKSKGLKVAVASSADRIKVDANLSAAGLPLSMFDAIVSADAFENLKPAPDIFLAASRILNVPPSECIVI
EDALAGVQAAKAAEMRCIAVRTTLSDEALKPAGPTLIRDDIGSVSLDDILSGGSRRDILRFGSLAIAISCLVFTFNNWKA
MQYASPKAIWNLLFGVNKPSLEQEK--GKS--DRIQQFVNYIADLETRGNVQIVPEFPSKLDWLNTAPLQFRRDLKGKVV
LLDFWTYCCINCMHVLPDLDFLEKKYKDVPFVVVGVHSAKFDNEKDSEAIRNAVLRYGISHPVVNDGEMYLWRKLGINSW
PTFAVIGPNGKLLAQLAGEGHKKDLDDFVEAAILFYGKGNMLDNRPITLNLEKDNDPRLLTSPLKFPGKLAIDVLNNRLF
ISDSNHNRIVVSDLDGNFIVQIGSSGEEGLQDGSFDDVNFNRPQGLAYNAKQNVLYVADTENHALREVDFVSEKVRTLAG
NGTKGSDYSGGGKGTSQLLNSPWDVCFHPMEEKIYIAMAGQHQIWEHNILDGTTRVFSGDGYERNLNGASSTSTSYAQPS
------DLMEAYIADSESSSIRAVDLKTGGSRLLAGGDPIFPDNLFKFGDHDGIGSEVLLQHPLGVLCTKDGQIYITDSY
NHKIKKLNPTSKRVSTIAGTGKAGFRDGTAFAAQLSEPSGIVEGNNGRLFIADTNNNLIRYLDMHSEE-SELRTLELKGF
QPPMPKSRSLKRLRRRSSADTVTITVDGVSSNEGNIFIKISLPNEYHFSKEARSRFTVDTEPENAVSIDPLDGFLSSEGS
ATLNFRRSSTSASMGRINCKIYYCKEDEVCLYQSLLFEVPFQDGSPNSPPTNITLAHVVKPK
>C_fas
MDGVLCNSEDLSRRAGVDVFAEMGVQVTVEDFVPFMGTGEANFLGGVASVKGVKGFDPQAAKQRFFEIYLDKYAKPEAGI
GFPGAFELISQCKSKGLKVAVASSADRIKVDANLSAAALPLSMFDAIVSADAFENLKPAPDIFLAASRILNVPPSECIVI
EDALAGVQAAKAAEMRCIAVRTTLSDEVLESASPTLIRDDIGSVSLDDILSGGSRRDVLRFGSLGIAISCLIFTVNNWKA
MQYTSPKAIWNLLFGVTQPSLEQKE--GESRSDRIEQFMNYIADLEGRKNAQIVPEFPSKLDWLNTAPLQFGRDLRGKVV
LLDFWTYCCINCMHVLPDLEFLEKKYKNMPFIVVGVHSAKFDNEKDSEAIRSAVLRYNITHPVVNDGDMYLWQKLGISSW
PTFAIVGPNGKLLGQISGEGRRKDLDDFVEAALQFYGKQKMLDNTPITLNLEKDNDPRLLSSPLKFPGKLAIDVLNNRLF
ISDSNHNRIVVTGLDGSFILQIGSSGEEGLQDGSFDDATFNRPQGLAYNAKQNILYVADTENHALREIDFVTEKVRTLAG
NGTKGSDYTGGGKGATQLLNSPWDVCFHPVEQKIYIAMAGQHQIWEHSILDGITRAFSGDGYERNLNGSSSTSTSFAQPS
GISLSQDLMEAYIADSESSSIRAVDLKTGGSRLLAGGDPIFPDNLFKFGDHDGIGSEVLFQHPLAVLCAKDGQIYLTDSY
NHKIKKLDPTSKRVSTIAGTGKAGFRDGTALAAQLSEPSGIVEGNNGRLFIADTNNSLIRYLDLNKEG-FELHTLELKGF
QPPTPKSRAVKRLRRRSSADTVTITTDGVSSNEGNLSIKVSLPNEYHFSKEARSKFSIDVEPEDAVAIKPPDGFL-NDGS
ATLHFKRSSTLASMGRINCKIYYCKEDEVCLYQSLQFEVPFREGVPNPAPADVTLVHLVKPR
>D_car
MDGVLCNSEEPSRLAAVDLFDEMGVKVTVEDFIPFMGTGEANFLGGVASLKGVKDFNTEQAKKRFFEIYLAKYAKPNSGL
GFPGALELITQCKSSGLKVAVASSADRVKVEANLAASGLQLSMFDAIVSADAFENLKPAPDIFLAASKILDVPTDECIVI
EDALAGVQAAKAAEMRCIAVTTTLSEDILSSADPSLVRGNIGNISLTDILSGSTRRDILRYGSLGISLTCLVFAISNWKS
MQYASPKAVWNLLFGVGSPPFEQSE--EGSRT-RIKQFVNYISDLENKGNAPTVPEFPPKLDWLNTAPLQLSRDLKGKVV
LLDFWTYCCINCMHVLPDLEFLERKYKDMPFTVVGVHSAKFDNEKDLEAIRKAVLRYGITHPVVNDGEMYLWRELGISSW
PTFAIVSPNGKLIAQISGEGRRKDLDSLVEAALLYYGRKNILSNTQIPLRLEKDNDPRLLASPLKFPGKLAVDVYNSRLF
ISDSNHNRVVVTDLDGNFLVQIGSTGEEGLRDGNFSEAAFNRPQGLAYNPKKNLLYVADTENHALRVINFVDEMVQTLAG
NGIKGSDYKGGQKGNSQLLNSPWDVCFEPENEIVYIAMAGQHQIWEHNTLDGVTRAFSGDGYERNLNGSSSTNTSFAQPS
GISLSPDFKVAYIADSESSSIRSVDLKTGGSKLLAGGDPVFSDNLFRFGDHDGTGSEVLLQHPLGVVCGKNGQIYFADSY
NHKIKKIDPDTKRVSTLAGLGKAGFKDGAALEAQLSEPSGIAEASNGRLYIADTNNSLIRYLDLSKQE-AEISTLELKGV
VPPRTVSRSLKRLRRRSGVGTETVKVDGVSSSEGILSLKISVPEGYHFSKEARSKYTVDIEPEDAATIDPLEGDLSSEGT
AMLHYNRSSPSASMGKINCKVYYCKEDEVCLYQSLTFEVPFQEVTSNSIPTEVRLSYVVKPK
>G_max
MDGVLCNSEEPSRRAGVDLFAEMGVDVTVDDFVPFMGTGEANFLGGVASVKGVKGFDPEAAKKRFFEIYLDKYAKPDSGI
GFPGALELISQCKSKGLKVAVASSADRIKVDANLAAAGLPLSMFDAIVSADAFENLKPAPDIFLAASRILNVPSNECIVI
EDALAGVEAAKAAQMRCIAVRTTLSDEALEPAGPTLIRDNIGSVSLDDILSGGSRRDILRFGSLGIAISCLFFTISNWKA
MQYASPKAVWNKLFGVTQPPLEQKE--DNSRDDRIQQFVNYISDLESRGNAQIVPEFPSKLDWLNTAPLQFRRDLKGKVV
LLDFWTYCCINCMHVLPELDVLEKKYKDMPFVVVGVHSAKFDNEKDSEAIRNAVLRYGISHPVVNDGDMYLWRKLGINSW
PTFAIVGPNGKVLAQLAGEGHKKDLDDFVEAALLFYGKQNMLDNTPISLSLEKDNDPRLSTSPLKFPGKLAIDVLNNRLF
ISDSNHNRIVVTDLDGNFIVQIGSSGEEGLQDGSFDDATFNRPQGLAYNAKKNILYVADTENHALREIDFVNEKVRTLAG
NGTKGSDYVGGGKGDSQLLNSPWDVCFHPFDEKIYIAMAGQHQIWEHNLLDATTRVFSGDGYERNLNGSSSTSTSFAQPS
GLSLSQDLREIYIADSESSSIRAMDLKTRGSQLLAGGDPMFADNLFKFGDQDGIGSEVLLQHPLGVVCGNDGEIYIADSY
NHKIKKLDPTSKRVSTIAGTGKAGFKDGTAVKAQLSEPSGIVEGNKGRLFIADTNNSLIRYLDLNINE-TELRTLELKGI
QPPKPKSRSFKRLRRRASADTMPITIDTISSNEGNLSIKISLPNEYHFSKEARSRFSVDIEPEDAVNIDPLDGFLSPEGS
ATLHFKRSSNNASVGRINCKVYYCKEDEVCLYQSLLFEVPFQEGVSNPAEADVTLAHFVKPK
>L_ang
MDGVLCNSEEASRRAAVDVFAEIGVHVTVDDFVPFTGTGEANFLGGVASVKGVKGFNTEAAKKRFFEIYLDKYAKPDSGI
GFPGAFELISQCKNKGLKVAVASSADRIKVDANLAAAALPLSMFDVIVSADAFENLKPAPDIFLAASSILNVPPSECIVI
EDALAGVQAAKAAQMRCIAVRTTLSDEVLESAGPTLIRDDIGNVSLDDILSGGSRRDILRFGSLGIAISCLVFTLSNWKA
MQYASPKAVWNLFFGVTKPSLEEKE--GNSRYDRIQQFVNYITDLESRGNAQIVPEFPPKLDWLNTAPLQFGRDLKGKVV
LLDFWTYCCINCMHVLPDLDFLEKKYKDMPFVVVGVHSAKFDNEKDSEAIRNAVLRYGITHPVVNDGDMYLWRQLGINSW
PTFAIIGPNGKLLAQLAGEGRKKDLDDFVEAALLFYGKQNMLDNTPITLNLEKDNDPRLLTSPLKFPGKLAVDVLNNRLF
ISDSNHNRIVVTDLDGNFVVQIGSSGEEGLQDGSFDDATFNRPQGLAYNPKKNILYVADTENHALREIDFVDEKVRTLAG
NGTKGSDYIGGGKGDTQLLNSPWDVCFHPIEEKVYIAMAGQHQIWEHDILDGITRAFSGDGYERNLNGSSSTSTSFAQPS
GLSLSRDLAEIYIADSESSSIRAVNLKTGGSRLLAGGDPIFSDNLFKFGDQDGIGSEVLFQHPLGVVCTKHGEIYITDSY
NHKIKKFDPTSKRVSTIAGTGKAGFKDGTAVTAQ----------------------------------------------
--------------------------------------------------------------------------------
--------------------------------------------------------------
>M_gut
MDGVLCNSEDLSRLAAVDVFAEMGVQVAVQDFIPFMGTGEAKFLGGVASVKGVKGFNPEAAKKRFFEIYLDKYAKPSSGI
GFPGAYELIVQCKNKGLKVAVASSADRIKVDANLAAAGLQLSMFDAIVSADAFENLKPAPDIFLAASKILDVPTNECIVI
EDALAGVQAAKSANMRCIAVTTTLGEETLTAAGPSLVRKEIGDISLDDILTGGSRRDIVRYGSLGIAVSCLLFTASNWKA
MQYTSPKAIWNLFFGASTP-FGPGE--G-SRNERVQLFVNYISDLEKRGTGTTVPEFPSKLDWLNTAPLQLRRDLKGKVV
LLDFWTYCCINCMHVLPDLDYLEKKYKDMPFVVVGVHSAKFDNEKDLDAIRNAVLRYGITHPVVNDGDMYLWRELGISSW
PTFALVGPNGKLITQVSGEGRRKDLDDLVEAALSYYGGKNVLDSTPIPLNLEKDTDPRLLTSPLKFPGKLEVDVLNNRLF
ISDSNHNRIVVTDLDGNFKMQIGSSGEEGLRDGNFEDAMFNRPQGLAYNAKKNLLYVADTENHALRVVDFVDETVRTLAG
NGTKGSDYQGGGSGTTQLLNSPWDVCFEPANEIVYIAMAGQHQIWKHNTVDGTTRVFSGDGYERNLNGSSSGSSSFAQPS
GISLSPDLKEAYIADSESSSIRAVDLGTGGSRLLAGGDPIFSDNLFKFGDHDGVGSEVLLQHPLGVFCGSDGQVYFADSY
NHKIKKLDLASKRVSTLAGTGKAGFKDGAALEAQLSEPSGLIEAGNGRLFVADTNNSIIRYLDLNKKE-PLLLTLELKGV
LPPAPKSKSLRRLRRRSSTDTETVMIDGGSSNEGKLCLNISVPQGYHFSKEAQSKFSVEFEPENATSADPMDGIISREGS
TLVQFKRSSPSSSKTRIYCKVYYCKEDEVCLYQAVTFEVSFQEAVPDSTPAEITLAYLVKPK
>M_acu
MDGVLCNSEELSRLAGVDVFAEMGVPVTTDDFVPFMGTGEANFLGGVASVKGINDFDPEAAKKRFFEIYLDKYAKPNSGI
GFPGALELVMECKRKGLKVAVASSADRIKVDANLTAAGLPVSLFDVIVSADAFEKLKPAPDIFLAASKSLNVPQSECIVI
EDALAGVQAAKAAQMRCIAVTTTLSEDILQQAGPSLIRKEIGSVSIDDVLYGRSRREILRYGSLGVAVSCLLFTVANWKA
MQYVSLKGLMNLFTRANQPISGKTE--GKSRSSRIQQMKSYLSDLEARGSASNVPEFPSKLDWLNTAPLQFRRNLKGRVV
LLDFWTYCCINCMHVLPDLEYLERKYGDKPFTVVGVHSAKFDNEKDLEAIRNAVLRYNITHPVVNDGDMYLWRELGVNSW
PTFVVVGPNGKILLQISGEGHREDLDNFIDAALQFYGEKKLLESTRIPLALEKDNDPRLSTSPLKFPGKLAVDVLNNRLF
ISDSNHNRIVVTDLEGNFIIQVGATGEEGLNDGTFDRATFNRPQGLAYNPKKNLLYVADTENHALREVDFVNEIVRTLAG
NGMKGSDY---------VLNSPWDLCYEPFNEMIYIAMAGQHQIWEHNTLNGVTRVFSGDGYERNLNGSSSTSTSFAQPS
GITLAPG-KEVYVADSESSSIRSVDLKTGGSRLLAGGDPLIPDNLFRFGDHDGIGTDVLLQHPLGIFCRKDGQIYIADSY
NHKIKKLDPITRKVTTVAGTGNAGFKDGPPQLARLSEPSGIVEAGEGRLLIADTNNNIIRYIDLNEKD-PMLHTLELRGV
QPPSSKPKLLKRLRRRLSADTEIIKIDGGSSKEGVFYLTVSVPEGYHFSKEARSKFDVETDPVDVINIEPINGEFSPDGS
ASVHFRRNSASPVMGRINCKVYYCKEDEVCLYQSVAFDVTFREEEPETTEAVVKLSYTVQPR
>P_tri
MDGVLCNSEEPSRMAGVDVFAEMGVEVTVDDFVPFMGTGEANFLGGVANVKGVKGFDTEMAKKRFFEIYLDKYAKPNSGI
GFLGALELITQCKNKGLKVAVASSADRIKVDANLAAAGLPVSMFDAIVSADAFENLKPAPDIFLAASKILGVPTSECIVI
EDALAGVQAAKAAQMRCIAVTTTLSEEILNDASPSLIRKEIGNISLDDILDGGSRRDIVRYGSLGIALSCLYFTITNWKA
MQYASPKGIWNKLFGVDTPSFEQNESIGNLKSSRVKQFVKYISDLETKGNATIVPEFPGKLDWLNTSPLQFQRDLKGKVV
LLDFWTYCCINCMHVLPDLEYLEKKYKDAPFTVVGVHSAKFDNEKDLEAIRNAVLRYNISHPVVNDGDMFLWRELGVSSW
PTFAIVGPNGKLIAQLSGEGRRKDLDDLIEAVLLYYGERKILNSRPIPLSLEKNNDPRLLSSPLKFPGKLAIDVLNNRLF
ISDSNHNRIVVTDLDGNFIAQIGSSGEEGLRDGSFDDATFNRPQGLAYNSKKNILYVADTENHALREVDFVSEKVRTLAG
NGTKGSDYQGGGKGTDQVLNSPWDVSFEPVNEKVYIAMAGQHQIWEHDISNGVTRAFSGDGYERNLNGSSPTSTSFAQPS
GVSLSPDF-ELYVADSESSSIRVLSLRTKGTRLLAGGDPIFPDNLFKFGDHDGIGSEVLLQHPLGVLHAKDGLIYIADSY
NHKIKKLDLATKRVTTIAGTGKAGFKDGKALTAQLSEPAGLIEAENGRLIIADTNNSVIRYLDLNKGE-AELLTLELKGV
QPPASKSKSLKRLRKRSSADTETIKVDGCSSSEGNMRIKISVPEEYHFSKEARSKFSVETEPENTVLIDPSEGYLSSGGT
ASIHFKRSDASPSMGRINCKVYYCKEDEVCLYQSLLFEVPFQEETPDSTPSEITLAYFVKPK
>P_alb
MDGVLCNSEIISGRAAVDVFAELGVQVTGEDFIPFRGTGEANFLGAVASLKGVKGFDTEAAKKRFYEIYLDKYAKPESAI
GFPGALELISQCKEKGLKVAVASSADRVKVNANLAAAALPPSLFDAILSADAFEKLKPAPDMFLAASRMLNVPPSECIVI
EDALAGVQAAKAAQMRCIAVRTTLSDEALESADPTLIRDDIGSVSLDDILSGGSRRDVMRFGSLGIAISCLVFAVNNWKA
MQYASPKAIWNLLFGVSQPSLEQNE--GRSRSDRIQQFMNYIADLEARGNAQIVPEFPPKLDWLNTSPLQFGRDLRGKVV
LLDFWTYCCINCMHVLPDLDYLEKKYKNMPFVVVGVHSAKFDNEKDSEAIRNAVLRYDITHPVVNDGDMYLWRKLGINSW
PTFAIIGPNGNLLAQISGEGRKKDLDDFVEAALLFYGKQNMLDNKPLTLSFEKDNDPRLATSPLKFPGKLAIDVLNDRLF
ISDSNHNRIVVTDLDGNFVVQVGSSGEEGFQDGSFDGATFNRPQGLAYNAKQNILYVADTENHALREIDFVNEKVRTLAG
NGTKGSDYSGGGKGAAQLLNSPWDLCFHPVEEKIYIAMAGQHQIWEHNLLDGITKAFSGDGYERNLNGSSSSSTSFAQPS
GISLSQDQMEVYIADSESSSIRAVDLKTGGSRLLAGGDPIFPDNLFKFGDHDGVGSEVLLQHPLAVLCAKDGQIYITDSY
NHKIKKLDPATKRVSTIVGTGKAGFRDGKAVVAQLSEPSGIVEGNNGRLFIADTNNSLIRYLDLNNGS-LELHTLELKGF
QPPSPKSRAFKRLRRRSSADTVTITTNGVSSNEGRLSIHVSLPNEYHFSKEARSRFSVDIEPEDAVNVEPRDGFL-DEGS
ATLHFQRSSTSSSMGRINCKIYYCKEDEVCLYQSLQFEVPFREAEPNSAPADVTLSHLVKPK
>S_tor
MDGVLCNSEDLSRRAAVDVFAEMGVQVTVEDFVPFMGTGEANFLGGVASVKGVKGFDPKAAKQRFFEIYLDKYAKPESGI
GFPGAFELISQCKSKGLKVAVASSADRIKVDANLAAAALPLSMFDAIVSADAFENLKPAPDIFLAASRILNVSPSECIVI
EDALAGVQAAKAAQMRCIAVRTTLSDEALESAGPTLIRDDIGSVSLDDILNGGSRRDVLRFGSLGIAISCLIFTLNNWKA
MQYASPKAIWNLLFGVIQPSLEQKD--GKSRFDRIEQFKNYIADLEGRGNAQVVPEFPSKLDWLNTAPLQFGRDLRGKVV
LLDFWTYCCINCMHVLPDLDFLEKKYKNMPFIVVGVHSAKFDNEKDSEAIRNAVLRYGITHPVANDGDMFLWRKLGISSW
PTFAIIGPNGKLLAQISGEGRRKDLDDFVEAALQFYGKQNMLNNSPITLNLEKENDPRLLTSPLKFPGKLAIDVLNNRLF
ISDSNHNRIVVTDLDGNFIVQIGSSGEEGLQDGSFDDATFNRPQGLAYNAKQNILYVADTENHALREIDFVNEKVCTLAG
NGTKGSDYTGGGKGATQLLNSPWDVCFHPVEEKIYIAMAGQHQIWEHNILDGITSAFSGDGYERNLNGSSSTSTSFAQPS
GISLSQDLMEVYIADSESSSIRAVDLKTGGSRLLAGGDPIFPDNLFKFGDHDGIGSEVLFQHPLGVLCAKDGQIYIADSY
NHKIRKLDPTSKRVSTIAGTGKAGFRDGTAIAAQLSEPSGIVEGNNGRLFIADTNNSLIRYLDLNNEG-FELSTLELKGF
QPPTPKSRSLKRLRRRSAADTVTITTDGVLSNEGNLSINISIPNEYHFSKEARSRFSVDVEPEDAVNIDPQDGFL-NDGS
ATLHFKRSSTSVSLGRVNCKIYYCKEDEVCLYQSLQFEVPFREGVPNSAPTDVTLAHLVKPK
>V_vin
MDGVLCNSEEPSRRAGVDVFHEMGVQVTTEDFVPFMGTGEANFLGGVASVKGVKGFDPEAAKKRFFEIYLEKYAKPNSGI
GFPGALELINQCKSNGLKVAVASSADRIKVDANLAAAGLPLSMFDAIVSADAFENLKPAPDIFLAASKILDVPPGECIVI
EDALAGVQAAKAAQMRCIAVTTTLPEETLKAAGPSLIRKEIGNVSVHDILTGGSRRDMVRYGSLGIALSCLAFAVSNWKA
MQYASPKAIWNLLFGVNRPTFGKNE--GESQTGRIQQFVNYISDLESRGNATTVPEFPSQLDWLNSAPLQLRRDLKGKVV
VLDFWTYCCINCMHVLPDLEFLETKYKDKPFTVVGVHSAKFDNEKDLEAIRNAVLRYGINHPVVNDGDMYLWRELGVNSW
PTFAVVGPNGKLLAQLSGEGRRKDLDDIVAAALIFYGEKKMLDNSPLPLSLEKENDPRLLTSPLKFPGKLAIDVINNRLF
ISDSNHNRIVVTDLNGNYILQIGSTGEEGLRDGSFDDATFNRPQGLAYNAKKNLLYVADTENHALREIDFVNETVQTLAG
NGTKGSDYQGGGKGATQLLNSPWDVCFEPINEIVYIAMAGQHQIWEHNTLDGVTRAFSGDGYERNLNGYSSTSTSFAQPS
GISLSPDLKEVYIADSESSSIRALDLKTGGSRLLAGGDTVFSDNLFRFGDHDGVGSEVLLQHPLGVSCGKDGQIYVADSY
NHKIKKLDPATGRVSTLAGTGKAGFKDGRALAAQLSEPSGIVEVENGVLFIADTNNSVIRYLDLKKKE-ADLVTLELKGV
QPPIPKSRSLKRLRRRSSADTQTITADGTSSNEGNLYIRISVPEGYHFSKEAQSKFSIETEPETTMVIAPLDGILSPGGF
ATLHFRRSSPSAFMARVNCKVYYCKEDEVCLYQSVAFEVPFRDAIPGSSPAEISLDYAVKPK
