# Supplementary material for: A genome resource for Acacia, Australia’s largest plant genus
Source: PLoS One. 2022 Oct 14;17(10):e0274267. doi: 10.1371/journal.pone.0274267 (PMC9565413; doi:10.1371/journal.pone.0274267)
Supplement: S4 File — (ZIP) [file pone.0274267.s004.zip › Supplementary_File_S4/OG0013001.aligned.fasta]

>A_pyc
MDDMLEQVFGLSS-DSEVEFQSVPQINGLWFCRDFLSSDQQYILLSTIRNEGWFEGASKNQAMRFG--DLPAWSTELSDS
IRELVPWDLLWREPLFNQLIVNVYEPGEGICAHLDLLRFEDGIAIISLESSCVMHFTVPLLLTPGSLILMSGEARYNWKH
EINRKPGFQIWEGRELDQMKRTSITLRKLC
>A_tri
MDEVLKDVFGESS-ESEIDWERLDEINGLWICRGFIQPERQSSLLSAIEQEGWFTKASFNQAMRFG--DLPEWAVELCGL
IRDVVAPDLLWREPLFDQLIVNAYQPGEGICAHVDLMRFEDGIAIISLESSCVMHFTVPFLLMPGDLVLMSGEARYLWKH
EINRKPGFQMWKGQEIEQHRRISVTLRKLC
>A_coe
MEEILNEVFGE---DDDGEWEQIKEIKGLWLCKDFLSLEQQSSLLLAIQNEGWFTEDRRNQAMRFG--DLPMWATKLASY
IHEAVPSHLLWREPLFDQLIVNVYQPGEGICAHVDLMRFEDGIAIVSLESSCVMHFTIPILLTSGSLILMCGEARYLWKH
EIDRKAGVQMWGGQEIDQQKRTSVTLRKLC
>A_tha
MDENLRAAFGDSSDDEDIAWERVEEINGLWLYRNFLSIAHQSHLLSAILNEGWFVEESINQAMRFG--DLPSWATELSDL
IRETLSADLLWREPLFDQLIVNLYQPGEGICAHVDLLRFEDGIAIVSLESPCVMRF-VDVLLNPGSLILMSGEARYRWKH
EINRKQGFQLWEGEEIDQKRRISITLRKLC
>C_can
MEDLFEQVFGQSS-DSEAEWERIDQIKGLWLCRDFLSPKKQSCLLSEIQNEGWFTEASNNQAMRFG--DFPAWATELSDS
IRELVPLDLLWRYPLFDQLIANVYNPSEGICAHVDLLRFEDGIAIVSLESSCVMHFTIPILLTPGSLVLMSGEARYHWKH
EINRKPGFQIWEGQELNQMRRTSITLRKLC
>C_fas
----------------------------------------------------------MVQAMRFG--DLPAWATELSNS
ICEMVPPDLLWREPLFDQLIVNVYEPGEGICAHVDLLRFEDGIAIVSLESSCVMHFTVPVLLTPGSLVLMSGEARYRWKH
EINRKPGFQIWEGQELHQMRRTSITLRKLC
>D_car
MEEILKDVFGESS-DSDCEWEAISSIKGLWLCKDFLDDHQQALLLSNIDKEGWFCEASHNQAMRFG--DLPAWATDISTS
VKEAIPPNLLCREPFFDQLIVNRYQPGEGICAHVDLMRFEDGIAIVSLESSCVMHFTVPVYLTPGSLVLMWGEARYLWKH
EINRNPGIQTWEGKNIEQKRRTSITLRKLC
>G_max
AEEVLEQVFGSSS-SEECDWEPISEVNGLWLCPHFLSPRRQSHILSSIQADNWFPSPSINQAMRFGLQHLPSWATPLAHS
IRRSVPLHLLHREPLFDQMIANVYQPGEGICAHVDLLRFDDGIAILSLESSCVMHFTVPVLLTPGSLILMSGEARYRWKH
EINRAPEFQIWHSQPLTQSKRSSITLGKLC
>L_ang
MDEVLELVFGQSSSDSEGEWEEIREVKGLWVSRNFLSPHKQSTLFSNVHSENWFTQPSNNQAMRFG--DLPSWATELSHS
VRDSVPLDLLLRQPLFDQMIVNQYQPGEGICAHVDLLRFEDGIAIVSLESSCVMHFTVPVLLNPGSLVVMSGEARYRWKH
EINRRPGFQTWEGHELDQMRRTSVTLRKLC
>M_gut
MEDILREAFGDSSSDSDGEWEPISEINGLSICRDFLSADQQRSLLSALEKEGYLGEASQNQAMRFG--DLPPWALELSRI
IRENVPSKLIGREPLFNQLIVNIYQPGEGICAHVDLMRFEDGIAIVSLESSCVMHFSIPVLLNPGSVILMWGEARYQWKH
EINRKPGFQNWQEQEIDQKRRTSVTLRRLC
>M_acu
MEDALEEAFGESS-DSGGDWEMVDGVKGLWLCRGFLCSAQQSSLLSAIRRGTRFILASKT-AMRFG--DLPGWAVEISRL
VREAVPLDLLWREPLFDQLIVNVYNPGEGICAHVDLMRFDDGIAIISLESACVMHFTVPVFLSPGSLVLMSGEARYLWKH
EINRKQGFQLWEGEEIHQQRRTSVTLRKLC
>P_tri
MEALLRQVFGDSS-DS--EWEPIKEIKGLWLCRHFLSPHQQSTFLSAIQNEGWFLEASNNQAMRFG--DLPSWAIELSNS
IREVVPPDLLSREPFFDQLIVNVYQPGEGICAHVDLMRFEDGIAIVSLESSCVMHFTIPVFLMPGSLVLLFGDARYLWKH
EINRKPGFQMWEGQEVNQERRTSITLRKLC
>P_alb
MADIFEQVFGLSS-DSEAEFQSVLQINGLWFCRDFLSSDQQHILLSAIQNEGWFKEASRNQAMRFG--DLPAWSTKLSDS
IRELVPWDLLWREPLFNQLIVNVYEPGEGICAHVDLLRFEDGIAIVSLESSCVMHFTVPILLPPGSLVLMSGEARYNWRH
EINRNPGFQIWEGRELDQMRRTSITLRKLC
>S_tor
MDDILEQVFGQSS-DSEVECQPLHQIHGLWFCPDFLSPDQQSSLLSAVQNEGWFKDTSKNQTMRFG--RLPAWAIELSHS
IRELVSPHLLWREPLFDQLIVNVYEPGEGICAHVDLLRFEDGIAIVSLESSCVMHFTVPILLTPGSVVLMSGEARYHWRH
EINRKPGFQIWEGQELDQMRRTSITLRKLC
>V_vin
MEELLEAVFGESS-DS--EWEPISEINGLWLCRDFLSPQEQSSLLSAIEKEGWFSEASHNQAMRFG--NLPEWATELSHS
IREVVPSEILWREPLFDQLILNVYQPGEGICPHVDLMRFEDGIAIISLESSCIMHFTIPVYLTPGSLVLMSGEARYFWKH
EINRKPGFQIWEGQEIDQKSRTSITLRKLC
