# Supplementary material for: A genome resource for Acacia, Australia’s largest plant genus
Source: PLoS One. 2022 Oct 14;17(10):e0274267. doi: 10.1371/journal.pone.0274267 (PMC9565413; doi:10.1371/journal.pone.0274267)
Supplement: S4 File — (ZIP) [file pone.0274267.s004.zip › Supplementary_File_S4/OG0012905.aligned.fasta]

>A_pyc
KILLPKRRPMKWSTGVAPGEYGGPPTTSKLRKYWGG-EEDPLA-SDDFMWNKDFVDRFQRLQEEPSGFLSLNRVMSLDSL
EVDLSKELRWRLAPTRREQDKWDRATKAATGGSEVMFREIKQSREDPAVLAAQSQEQYDKLIKKLQILTLGIGGVGLVSA
YVSYSAEVAASFGAGLLGSLMYIRMLGSSVDSLKT--DGAKSFVRGAAGQPRLLVPVVLVMIYSRWNSILVPEFGSMPLE
LIPMLVGFFTYKIATFVQAIEDTFTV
>A_tri
YVILPKKKPLKWSTGDAPGEYGGPPLTSKLRKYWGGGNEDPLTATDDFIWNKEFMGRMKRLKEEPSGFLSLNRAMSLDSI
EIDLSEELKWRFVPTRREQAKWDRATKAATGGSDVMLRNLKRSREDPKILAARAREQYRQLKQKMQLLTVGIGGIGILSA
YVSYSPEIAASFGAGLLGSIFYIRMLGNSVDSA-AGGGGAKGLLRGAIGQPRLFVPVILVMIYNRWNRMLVPEYGFLHLD
LIPMLVGFFTYKVATFVLAIQAALPL
>A_coe
RIILPKEKPLKWSTGVAPGDYGGPPTTTKLRKYWGSE-DDPLT-SDDYIWNRKFMGRMKKLKEKPSGFLSLNRSMSLDSV
EIDLSKELKWKLAPTRRELDKWDRAAKAATGGTDVMLRETRKPRGDPKVMAAEAREKYFKLKKKLQNLTWGIGGVGVVSA
YISYSPEIAASFGAGFIGSLVYIRMLGNSVDGM-A--DGARGLLKGAISQPRLLVPVALVMIYNRWNGILVPEYGLMHLD
LIPMLVGFFTYKIATFAQAIEEAMSI
>A_tha
KIILPNKKPEKWSTGVAPGEYGGPPTTTKLRKYWGGEKEDPIT-STDLIWNRDFMDQMKKLKEKSSGFLSFSRVMSLDSM
DVDLSKELKWKLAPTRREQEKWDRATKAATGGSDVMFRELRRPRGDPEVQAAKDREQYFKLKNKIQVLTLGIGGVGLVSA
YISYTPEIALSFGAGLLGSLAYMRMLGNSVDAM-A--DGARGVAKGAANQPRLLVPVVLVMIFNRWNAILVPEYGFMHLE
LIPMLVGFFTYKIATFFQAIEEAISI
>C_can
KVILPKKKPMKWSTGVAPGDYGGPPATSKLRKYWGG-EEDPLA-SDEFMWNKDFMGRFQKMKEEPSGFLSLNRVMSLDSL
EVDLSKELKWRLAPTRREQEKWDRATKAATGGSDVMFRELRRSREDPEVLAARSEEQYAKLKRKLQILTLGIGGIGLLSA
YVSYSPEIAASFGAGLLGSLVYIRMLGSSVDSLKT--DGANALVKGAVGQPRLLVPVVLVMLYNRWNGILVPEYGCMHLE
LIPMLVGFFTFKIATFVQAIEEALTV
>C_fas
KILLPKKKPLKWSTGVAPGDYGGPPTTSKLRKYWGG-EQDPLA-SDDFMWNKDFMGRFKRLQEVPSGFLSLNRVMSLDSL
EVDLSKELRWRLAPTRREQDKWDRATKAATGGSDVMFRELRRSREDPEVLAAQAQEQYDKLKSKLQMLTLVIGGVGLVSA
YVSYTPEIAASFGAGLLGSLAYVRMLGSSVDSLKT--NGAKSFVKGAVGQPRLLVPVVLVMIYNRWNAILVPEFGSMHLE
LIPMLVGFFTYKIATFFQAIEDSLTL
>D_car
KIILPKKKPEKWSTGTAPGEYGGPPLTTKLRKSWGGPGEDPIT-SDDYIWNRDFMPRMKNLQEESSGFLSLNRVMSLDNM
DADFSKELKWRPAPTRPRKE--------------VMLREIKKPVGDPEVLAAQSREQYYKLKNKMQLLTLGIGGIGLISA
YVSYTPEIAASYGVGFLGSLAYIRMLGNSVDSM-A--DGARGIVKGAIGQPRLLVPVVLVMIFNRWNGILVPEYGIMQLE
LIPILVGFFTYKIATFTQAIEEALTI
>G_max
KVLLPKKKPQKWSTGVAPGEYGGPPTTTKLRKYWGGDDEDPLA-SDDYMWNKEFMGRFQKLKEEPSGFLSLNRVMSLDSL
EVDLSKELRYKSAPTRREQEKWDRATKAATGGSDVMFREIRQSREDPKVLAAQAEEQYNKLKRKLQIFTLGIGGVGLVSA
YVSYSPEIAASFGAGFLGSLAYIRMLGSSVDSLRT--DGAKGFVKGAIGQPRLLVPVVLVMVYNRWNAILVPEFGSMHLE
LIPMLVGFFTYKIATFAQAIEEAITV
>L_ang
KIILPKKKPMKWSTGVAPGDYGGPPTTTKLRKYWGGDDEDPLA-SDDFMWNKDFMGRFKKLKEKPSGFLSLNRAMSLDSM
EVDLSKELRWKLAPTRREQDKWDRATKAATGGSEVMFRELRRSREDPKVLAAKAEEQYAKIKRKLQLVTLGIGGVGLVSA
YVSYSPEIAASFGVGFLGSLAYIRMLSTSVDSLRT--DGPRALVKGAIGQPRLLVPVVLVMVYNRWNGILVPEYGFMHLE
LIPMLVGFFTYKIATFSQAIENAITV
>M_gut
KIILPDKKPLKWSTGVAPGDYGGPPTTTKLRKYWGGD-KDPLA-TDDYMWNKDFMDRMKKLKEKPSGFLSLNRVMSLDNM
EVDLSKQLKWRPAPTRRELDKWDRAAKAATGGSDVMFREARRPRGDPVVLAAESREQYYKLKNKLQALTVIIGGVGVVSA
YFTYSTEITLSYCAGLAGSLAYMRMLGNSIDSM-A--DGARGIIKGAIGQPRLLVPVMLVMLYNRWNGILVPEYGLMHLD
LIPMLVGFFTYKIATFMQAIEEAVDV
>M_acu
RVVLPKKKPLKWSTGVAPGEYGGPPTTTKLRKYWGGGDEDPVTATDDFIWNKEFLGRMQQLKEPDSGFLSLNRALSLDSI
EIDLSEELRWRLVPTRREQAKWDRASKAATGGSDVILRESKRAHGDPKVLAAQSQEQYIKLKRKLQILTVSIGGIGVVSA
YFSYSPEIAASFGAGLLGSLAYIRMLGNTIDSM-A--NGAKGFVKGAAGQPRLLVPVALVMMYNRWNEILVPDYGFMHLE
LIPMLVGFFTYKVATFVQAIQDALDV
>P_tri
KVILPKKKPLKWSTGIAPGEYGGPPTTTKLRKYWGGEGEDPLT-SDDFIWNKDFMPRMKRLKEESSGFLSLNRVMTLDSV
EVDLSKELKWRMAPTRREQDKWDKATKASTSGSDVMFRELRRPQGDPEVLAAQSREQYFKLKNNLQILTLGIGSVGLVST
YVSYSPEIAASFGAGFIGSLVYIRMLGNSVDSL-A--DGAKGIVKGAAAQPRLLVPVLLVMIYNRWNGILVPDYGFMHLE
LIPMLVGFFSYKIATFVQAIDEALAP
>P_alb
KILLPKKKPMKWSTGLAPGEYGGPPTTSKLRKYWGGEEEDPLN-SDDFMWNKDFVDRFQRLQGEPSGFLSLNRVMSLDSL
EVDLSKELRWRLAPTRREQDKWDRATKAATGGSDVMFREIRQSREDPAVLAARSEEQYDKLKMKLQILTLGIGGVGLVSA
YVSYSAEVAASFGAGLLGSLVYIRMLGSSVDSLKT--DGAKGLVKGAIGQPRLLVPVVLVMIYNRWNSILVPEFGSMHLE
LIPMLVGFFTYKIATFVQAIEDTFTV
>S_tor
KVLLPKKKPMKWSTGVSPGEYGGPPTTTKLRKYWGGEEEDPLS-SDDFMWNKDFMGRFKRLKEEPSGFLSLNRVMSLDSL
EIDLSKELRWRLAPTRREQDKWDRATKAATGGSDVMFRELRRSRENPEVLAAQAQEQYDKLKRKLQILTLGIGGVGLVSA
YVSYSPEIAASFGAGLLGSLAYIRMLGSSVDSLRT--DGPKALIKGAAGQPRLLVPVVLVMIYNRWNVILVPEYGSMPLE
LIPMLVGFFTYKIATFVQAIEESLTV
>V_vin
KVILPKKKPQKWSTGVAPGDYGGPPTTSKLRKYWGGE-EDPLT-SDDFIWNKDFMGRMKKLKEESSGFLSISRVMSLDSL
EVDLSKELRWKLVPTRREQEKWDRATKAATGGSDVMFREIRKPRGDPKVLAAESREQYFKLKKKLQIFTLGLGGVGLVSA
YVSYSPEIAASFGAGFIGSLVYIRMLGSSVDSM-A--DGAKGLMKGAIAQPRLLVPVALVMIYNRWNEIVVPEFGFMHLE
LIPMLVGFFTYKVATFVQAIEEALTI
