# Supplementary material for: A genome resource for Acacia, Australia’s largest plant genus
Source: PLoS One. 2022 Oct 14;17(10):e0274267. doi: 10.1371/journal.pone.0274267 (PMC9565413; doi:10.1371/journal.pone.0274267)
Supplement: S4 File — (ZIP) [file pone.0274267.s004.zip › Supplementary_File_S4/OG0012842.aligned.fasta]

>A_pyc
ALVPVPSENGGSVAVYPLH-HGLNPPIARLAISWSRGNSLRVSVFRGGKVVEVKLSN-GDQEITDAQWRRIQYGSVSPFA
MLQSRRSYVIEYSKDISSLLGARKLSPKPIIEEPKAIFKKGEEPTCLKAAWELMEIFYADKQSQAWLPERLVDWLADYDS
LFSITQATIYSKLVDFQKDLVNIQVIEDDPRYWEVLSSALAVGWLDIVVKMLRLHGSYQLDQLSNREIENGLVEAVAVLI
SKMPRLRPESAVGKLGECFKSKPEFSKAWEKWRAQMTKLDCSAFWIQCDNHQTREGLKGMLQIMLGNIDSICMATCHWIE
LYVSHFLYIRPFTMGIESMYNLVLKCIQMKPVSNTHRLTGLLIGILEENTEVVLAECSKEYGPWMVAHAVELLSAGSEQA
EILLYEGRDNLGGISIGELYRLIYAQVLSSHSLTWQIAPIYLTSCMKQGMGLLEILLYRQSVRHNESLLKNIELCRLYGL
NHISSNIMKVAGVYDWKHGRKGSGVYWLQQADDANRLHRIAQQLFDSVGKSISDESFKQWEGVIELLGSDSKSAGGLEFL
HKYRDFKRFLQQVARQAVDSLILLMKNPSTPQRFWLPLLYDSLKLFNWQDCPLLNVSETNLLLNKLQELSLARLRPDFKE
SSLPPEALSCVRLALATNLGRAILDE
>A_tri
ALVPFVPEVKEQL-VYRLS-HGVQTPASSLSISWSRGNSLRVAIFREGDVVELRMGV-EDGEIDEVRKRRIAYGSAPAFA
LLQSRRNHVLEYSRHIRDLLGNLKSSPVSVIEDPKALLKSSEKPTSSKAAWELMEFFYVDKLSLSWLPERLVDWLADYDS
LLSGTDMTVHSKLASLQKKLVELQFIEDSKEYWEAIASALAVGWLDIVVKLLRLHGSYQLDQIDNREIENGLVEAIAVLV
STMPRMRPELRAGGLGQCFDTKPDFVKAWEKWRGQVAKLDCSAFWVKCDHRQTMDGLKNLLQIMLGNLDDLCAATYQWME
LLTSHFLFIRPFTMGLEAMHSLAQKCILLKPTSDGNRLMDLLLGILGDNTEVVLAECSRTFGPWMVVHAIELLTAKSHQA
EVVLHEQRYNLGGISIEELHRLVYAQVLSSHALTWQLAPIYLAACPKQGLGLLELLLYKQPMRHNRQILKNIEICRLYEL
GQIESSIMKIAGMHHWKHGRKGAGIYWLQRAGDEARLNEIAQQLFGLVGKSFSDESFRQWERLIELLGVEGENLGGLEFL
HKYRDFKKSLQMIAVQAVDALILLMKSPSTPQRFWLPLLQDSMKLLNWRHRPLLNVSQTNLLLNKLQELSLARLRPDYCD
SDLPHQVLSSIRLALAMNLGRAMIQE
>A_coe
SLVPFSPEVRDPI-VYHLH-NTPKPPISRLSISWSRGNCLLVSFFRGGKVVEVKLSS-ENGEVDDVQRRKIAYDSVSPFA
LLQSHKIHIMDYSKDIKALLENSKPPPSSVIEDPMEVLQTVEEPNSLKAAWELLEIFYADKQAQPWLPERLVDWLADYDS
LLSSTMTTVHSKLVDLQKELVNLQAIEDDPKYWEGLSSALAVGWLDIVVKLLRLHGSYQLDQLGNRETENGLVEAVAVLV
SKMPRMRSEWNESILGECFKSKPDFMKSWEKWRGQIAKLECSAFWVQCDHRQTREGLKNLLQIMLGNSSILNTVTCHWME
LYISNFLYVRPFTMGLDGMYSLAQKCMQVKPLSNTHCLMGLILGILGDNIEVVLAECSRSFGPWMVAHAIELLTAGNTQA
EVLLHEERYNLGGISIEELHRLVYAQVLSSHPLTWQIAPVYLTSCTKQGMGLLEILLYKQPVLHNQLLLKVLEICRLYDL
YSISSTIMKIAGVYHWKHGRKGSGVFWLQQAQDEVRLNKIAQQLFDFVGKPISDTSFKQWEGLIELLGSEARTAGGLEFL
HKYRDFKKSLQQVAQQAIESLILLMKNPSTPQRFWLPLLHDSLMLLNWQERPLLNVSQTNLLLNKLQDLSIARLLPDYVE
ADLPTQALGSVRLALATNLGRVILEE
>A_tha
ELVLFSTKEKTPV-LYPLS-YGLKSPVHRLSISWGCGNNLRVTVLRGGKVVNVRLSG-EDGEISDPQWRRIAYGSVSPFA
LLQSRRNYVMEYSRDIKSLLSNTISLPAPLIEDPRSVIKNAEEPTSLKAAWELMELFYADKTCLSWLPERLVDWLSEYDI
LLSSSHPTIYSKLQDFQKELVGLQAIEDDPRYWEVMASALSVGWLEIVVKLLHLHGSYQLDQLGHRETENGLVEAVAVLI
SKMPRMRPQLEDGKFGECSAAKPDFMKTRERWQSQITKLECSAFWVQCAHHQTREGLRNMLKIMIGNADCLRAATCNWME
LFVSHLLYLRPFTKGLDGMHSLAQKCVQSKPVNTSHKLLRLLIGILGENTEVVLAECSKEFGSWMVAHAMELLTAGSEEG
EVLVHEEQRKLGGINMEELHRLVYAQVLSSHALTWQIAPIYLASCEKQGLGLLELLFYRQPVQENQMLIKSLEICRLYEL
SNVSAKLMKISGVHHWKHGRKGSGIFWLQQARDENCLSVIAQQLFDSVGKSLSDESLKQWEGLVELLGSESQISGGLDFL
HKYRDFKRSLKVVAHEAVERLVSLMKSPSTPQRFWLPLLHDSLKLLNWPERSLLNVTQTNLMLNKLQELSIARLRPGFIE
SELSAQAVGSVRLALATNLGRAFLEE
>C_can
ALVPISTEVRDSMVVYPLH-HGLKPPIARLAISWSRGNSLRVSAFRGGKVVEVKLSN-GDPEISDAQWRRIAYGSVSPFA
LLQSRRSYVMEYSKDISSLLGGPKLPPNPIIEDSKAIFKKGEEPTSLKAAWELMELFYADKQSQAWLPERLVDWLADYDS
LFSSTQATTHSKLVDFQNELVNLQVIEDDSKYWEVMSSALAVGWLDIVVKMLRLHGSYLLDQHSNRETENGLVEAVAVLV
SKMPRLRPESAAGQLGECYKSKPDFIKAWEKWRAQITKLDCSLFWIQCNNHQTREGLKNLLQIMLGNTESLCMATCNWIE
LYISNFLYIRPFTMGVESMYSLAQKCIQLKPVSSAHRLTGLMIGILGENTEVVLAECSREYGPWMVAHAIELLTAGSEHA
EILLHEERYNLGGISIGELHRLVYAQVLSSHALTWQIAPIYLTSCMKQGMGLLEFLLYRQSVQHNEMLLKNIEICRLYDL
DHVSSNIMTVAGVYHWKHGRKGSGVFWLQQAQDAIRLHKIAQQLFDSFGKSISDESFKQWEGLIELLGSESKTAGGLEFL
RKYMDFKKSLKQVAREAVESLILLMKNPSTPQRFWLPLLYDSLKLLNWEDHPLLNVSETNLLLNKLQELSLARLRPDFIE
LSLPPDALSSVRLALATNLGRAILDE
>C_fas
ALVPVSAENGDSAVVYPLH-HGLNPPIARLAISWSRGNSLRVSVFKGGKVVEVKLSN-GDPEISDAQWRRIAYGSVTPFA
LLQSRRSYVAEYSKDISSLLGGPKLPPSPIIEDPKAILKKGEEPTCLKAAWELMEIFYVDKQSQAWLPERLVDWLADYDS
LFTSTQATIHSKLVDFQKDIVNMQVIENDPRYWEVMSSALAVGWLDIVVKMLRLHGSYQLDQLSNRETENGLVEAVAVLI
SKMPRLRLESSSGKLGECFKSKPDFIKAWEKWRAQITKLDCSAFWIQCDNHQTHEGLKNMLQIMLGNTESLRMATCHWLE
LYISHFLYIRPFTMGIESMHSLAQKCIQLKPISSAHRLTGLMIGILEENTEVVLAECSREYGPWLVAHAVELLTAGSEQA
EILLYEERYNLGGISIGELHRLIYAQVLSSHALTWQIAPIYLASCLKQGMGLLEILLYRQSVQHNELLLKNIELCRLYGL
DHISSNIMKVAGVYHWKHGRKGSGIYWLQQAQDANRLHRIAQQLFDSVGKSISDESFKQWEGVIELLGSESKTAGGLEFL
RKYRDFKKFLQQVARQTAHSLILLMKNPSTPQRFWLPLLYDSLKLLNWQDCPLLNASETNLLLNKLQELSLARLRPDFIE
SNLPPEALSSVRLALATNLGRTILDE
>D_car
ALIPHSPTNSHTI---ALH-HTVKPPISRLSIAWARGNSLRVAVIRGGQVVEVKLGV-DEADIYEAQWRRIAYGSVTPFA
VLQSRKNYVIEYSREINSLLGNQKVLPDPVIEDPKTVLQRVDEPTFSKAAWELMEIFFADKQSDGWIPERLVDWLSDYDN
LIHGEQPTIYSRLVDFQTELVNLQAVEEDPKYWDVLSAALAVGWLDIVVKLLRLHSSYQHNQIGSRETENGLVETVVVLV
SKMPRLRPNLSAGKLGECFDNKPDFVKAWEKWRGQITKLDCSAFWLQCGHQDTREGLKKLLQIMLGNASVLSATTFHWVE
LFIGHFLYIRPFTVGMESMYNLAQKCMQFKPGSSPHKLMELLNGILGENTEVVLAECSRSFGSWMITHAIELLTAGSTQA
DILLHEERNNLGGICIEELHRLVYAQVLSSHALTWQIAPIYLASCKKQGMGLLEILLYKQPVGHNQVLLKNIEICRMYEL
DNVGANAMKIAGVHHWKHGKKGSGVFWLQQAQDEFRLNRIAQQLFDFVGKSVSDESFKQWEGLIELLGSQSKAAGGLDFL
HKYRDFKRSLQQVARKASEALILLMKNPSTPQRFWLSLLYDSVKLLNWKERTLLNVPQTNLLLNKLQELSMARLRPDFIE
ADLPPQALSSVRLALATNLGRAILEE
>G_max
ALVPFTGDSPPA--VYPLH-HGLAPPISRLSISWARGSSLRLSLFA--KVVEVKLAG-EDSEIPDAHWRRIAYGSVAPFA
LLQSRRSHVLQYSKEIGSLLGGPKLPASPIIEDPNVIAKRGEEPTSLKAAWELIEIFYVDKQSQAWLPERLVDWLADYAS
LFTSTHETIHGKLVDFQKELVNIQVIEEDPRYWDLLSSALSVGWLDIVVKMLRLHGSYQLDQLSNRELENGLVEAVAVLI
SKMPRMRPES-VGKLGECYKSKPDFIKAWEKWRSQITKLDCSRFWIQCDNQQTREGLRNLLQIMLGNTESLCMATCYWIE
LYISHFLYIRPFTMGIESMYNLAQKCIQLKPRSSTHRLSVLMIGILEENTEVVLAECSREFGPWLVAHAIELLTAGSEQA
EILLHEERYNLGGISIVELHRLVYAQILSSHALTWQIAPIYLTSCMKQGMGLLENLLYRQSAQHNDVLLKNIEICRLYEL
DHISSNIMKIAGVHHWKHGHKGAGVFWLQQAQDASCLDKIAQQLFDSVGKSISDESFKQWEGMIELLGSESKPAGGLEFL
HKYRDFKKSLQKVARQAVGSLILLMKNPSTPQRFWLPLLYDSLKLLNWQDCPLLSVSETNLLLNKLHELSLAKLRPHHTE
PSLPPDALSSIRLALATNLGQAILDE
>L_ang
ALVPFSDDTNHSLPIYPLN-HGLTAPISRLAISWSHGNSLRVSVFAGGKVLEVKLGG-GDPEISDAHLRRIAYGSVPPFA
LLQSRRSHVLEYSKEITSLLGGPKLPASAIIEDPNEIVTKGEEPTCLKAAWELMEIFYADKQSQAWLPERLVDWLAGYDS
LFTSTQETIHGKLVNFQKELVNIQVIEDDPRYWEAMSSALSVGWLDIVVKMLRLHGSYQLDQLSNRELENGLVEAVAVLI
SKMPRLRPESPAGNLGECFKSKPDFTKAWERWRSQISKLDCSPYWIQCDNHQTREGLRNMLQIMLGKTENLSKATCYWLE
LYISHFLYIRPFTMGMESMYNLAQKCIQLKPPSSTHRLTGLLIGIIGENTEVVLAECSREFGPWMVAHAIELLTAGSEHA
EILLHDEHYNLGGISIVELHRLVYAQVLSSHALTWQIAPIYLTACMRQGMGLLENLLYRQSVQHNDLLLKNIEICRLYEL
DNISSNIMKVAGVYHWKHGRKGAGVFWLQQAQDATRLNRIAQQLFDSVGKSISDESFKQWEGVIELLGSESKPAGGLEFL
HKYRDFKKSLQQVARQATVSLILLMKNPSTPQRFWLPLLYDSLKLLNWKDCPLLNVSETNLLLNKLQELSLARLRPHFIE
PTLPAEAISSIRLALATNLGRAILEE
>M_gut
SVVPHSLDAQAAR-VYPLRTHRATPPFARLSISWARGNTLRVTLLQGGEVVEVKLAEADGGEISDARWRRIAYGSVAPFA
LLQSRKSHVMDYSKEISSLLGNSKSSATPMIEDPKTVLRAVEEPTSVKAAWELLEMFYADKQSQTWIPERLLDWLADFDC
LFSGTQPTVHSKLVAFQKELVTIQAVENHPEYWEVISSALAIGWLDVVVKLLRLHGSYMYDQLGSREIENGLVEAVALLI
SQMPRLRPDLPTEKLGECYNTKPEFMKAWEKWRGQITKLDCSAFWLQCDHQQTRVGLKNMLQIMLGNASLLSNVTCHWME
LYISHFLYIRPFTVGLESMYSLAEKCMHLKPISNRHKLMGLALGILEENTEVVLAECSRSFGPWMITHALELLTAGSAQA
ENLLHEEQSKLGGICIEELHRLTYAQILSSHALTWNIAPIYLTSCMKQGMGLLENLLYNQPVQHHQVLLKSIEICRLNGL
DRVSDDIMKIAGVHYWKHGKKGSAVFWLQQAQDDVRLNRIAKHLFDFVGKSVSDESFKQWEGMIELLGTESKTAGGLEFL
KKYRDFRRSLQQVARKAAEALISLMRNPSTPQQFWLPLLYDSLKLLNWKESPLLNVSETNILLNKLQELSLAKLLPGFVA
SDLPSDALKSVRLALATNLGRAFLLD
>M_acu
AVVPFSPEFRDPV-VYPVH-HGVRPPLLRVYVAWSRGSLLHVACLRGGKVVEVRLRA-GEEGISEAQRRRIAYGSVPAFA
LLQSRKNYVLEYSKNISELLGTRRLSSNMVIEDPRMVVQPSEEPTSLKAAWELMEIFYVDKQSLTWLPERLVDWSEDYDS
LVTRTELTIHSKLVNMQKKLANVKVVEDDPDYWEGMSSALAVGWLDIVVKLLRFHGSYQLDQLDNRETENGLVEAVAVLV
STMPRLRPDPSSGKLGQFCKTRPDFIKAWEKWRGHLSKLECSAFWVQCSHDQTREGLQKLLKIMLGDITNITSATCHWME
LLVSHLLYIRQFMAGLEGLNNLAHKCRQLKPTVHYNGLMSLLIGILEESPEARLTECSKTFGPWMVAHGIELLTAGSDHA
DVLLHEERYSLGGISIEELHRLVYAQILSSHPLTCQIAPTYLASCPKQGIGLLEILLYKQPIQHHQVILKNLEICRLYEL
DNISVNVLKTAGMYNWKHGRRGFGIYWLQLARDEVRLNRIAQQLFKCIGKSLSDDSFKQWEGLLELLGTQVGSSGGLEFL
HKYRDFKRTLKQVARQAAESLIQLMRSPSTPQQFWLPLLHDSVKLLNWKAHPLLSVSETNLLLNKLQDLSMGKLRPDFVD
ADLPPSALSSIRLALATNLGRAILEE
>P_tri
--------------------------------------------------------------------------------
--------------------------------------------------------------------------------
--------------------------------------------MDLIIWI----------RLAVRETENGLVETVAVLI
SMMPRMRPELKNGKLGECFKAKPDFMKAWEKWREQITKLDSSAFWVLCDHRQTREGLKNLIQIMLGNTEILCTATSHWIE
LYISHFLFIRPFTVGFESMYNLAQKCVKMKPMSSPHKLLRLIIGIIGENTEVVLAECSRGFGPWMVTHAIELLTARSDQA
DFLLHKEHDDIGGISMEELHRLVYAQVLTSHFLTWQIAPVYLTSCMRQGMSLLEVLLYRQPAQHNQLLLKNLEICRLYEL
DHVSSNIMKIAGVYHWKHGRKGLGVFWLQQARDEFLLNKIAQRLFDSVGKSISGESFKQWEGLIELLGSKSKPAGSLEFL
HKYRDFKKLLQQVARHAADLLMLLMKNPSTPQRFWLPLLYDSLTLLSWQGRPLLNVSQTNLLLNKLQELSMASLRPGIVA
TDLPAEALDSVRLALATNLGRAILEE
>P_alb
ALVPVPSENGGSVAVYPLH-HGLNPPIARLAISWSRGNSLRVSVFRGGKVMEVKLSNGGDQEITDAQWRRIEYGSVLPFA
MLQSRRSYVIEYSKDISSLLGGRKLPPTPIIEEPKAIFKKGEEPTCLKAAWEMMEMFYADKQSQAWLPERLVDWLADYDT
LFSRTQATIHSKLVDFQKDLVNIQAIEDDPRYWEVLSSALAVGWLDTVVKMLRLHGSYQLDQLSNREVENGLVEAVAVLI
SKMPRLRPESAVGKLGECFKSKPEFSKAWEKWRSQITKLDCSAFWIQCDNNQTREGLKGMLQIMLGNIDTIRMATCHWIE
LYVSHFLYIRPFTVGIESMYSLALKCIQWKPASNTHRLTALLIGILEENTEVVLAECSKEYGPWMVAHAVELLSAGSEQA
EILLHEERYNLGGISIGELHRLIYAQVLSSHSLTWQIAPIYLTSCMKQGMGLLEILLHRQSVRHNELLLKNIELCRLYGL
NHISSNIMKVAGVYHWKHGKKGAGVYWLQQAQDANRLHRIAQQLFDSVGKSISDESFRQWEGVIELLGSDSKSAGGLEFL
RKYRDFKRFLQQVARQAAESLILLMKNPSTPQRFWLPLLYDSLKLLNWQDCPLLNVSDTNLLLNKLQELSLARLRPDFKE
SSLPPEALSCVRLALATNLGRAILDE
>S_tor
ALVPVSNENRGSVVVYPLH-HGLNPPIARLAISWSRGNSLRVSVFRGGKVVEVNLSN-GDSEISDAQRRRIAYGSVSPFA
LLQSRRSHVIEYSKDISSLLGGPKLPPSPIIEDPKAIFKKGEEPTYLKAAWEMMEIFYADKQSQAWLPERLVDWLADYDS
LFSSTQATIHSKLVDFQKDIVNIQVIEDDSRYWEVISSALAVGWLDVVVKMLRLHGSYQLDQLSYRETENGLIEAVAVLI
SKMPRLRPESASGKLGECFKSKPDFNKAWEKWRAQITKLDCSAFWIHCDNLRTREGLKNMLQIMLGNIESLCMATCHWIE
LYISHFLYIRPFTMGIESMYSLAQKCIQSKPVSSAHRLTGLMIGILEENTEVVLAECSREYGPWMVAHAVELLTAGSEQA
EILLYEERYNLGGISIGELHRLIYAQVLSSHALTWQIAPIYLTSCMKQGMSLLEILLYRQSVQHNELLLKNIELCRLYGL
DHISSSIMKVAGVYHWKHGRKGSGIYWLQQAQDANRLHIIAQQLFDSVGKSISDESFKQWEGVIELLGSESKTAGGLEFL
RKYRDFKKFLQQVARRAVDSLILLMKNPSTPQRFWLPLLYDSLKLLNWQDCPLLNVCETNLLLNKVQELSLARVRPDFKE
SSLPPEALSCVRLALATNLGRAILDE
>V_vin
ALVPLSPEAHVSV-VYPLH-HGLKPPISRLSISWSRGNALRVSVFRGGKVVQVKLGV-ADGEVDDAQWRRIAYGSVSPFA
LLQSRRNYVMEYSKDISSLLDNAKSLPNSMIDDPKTVLKKVEEPTCLKAAWGLLEIFYADKESQAWLPERIVDWLADYDV
LFSGTQATVHSKLVEFQKEIVRLQVIEDDPRYWEVITSALAVGWLEIVVKLLRLHGSYQLDQLSNRETENGLVEAVAILI
SKMPRMRPELEAGRLGECFKTKPDFIKAWEKWRAQITKLDCSSFWVQCDHRQTREGLRNMLQLMLGNTNNLCTSTCHWIE
LYISHFLYVRPFTVGLESMHALAQKCIQLKPISSSHRLMGLIVGILGENTEVVLAECSRAFGPWMVAHAIELLTAGSDQA
EIILQEGRDNLGGISIEELHRLIYAQVLSSHALTWQIAPIYLTSCMKQGMGLLEVLLYKQPVQDNQMLLKTTEICRLYDL
ESISSSIMKIAGVYHWKHGRKGSGVFWLQQARDEFRLNRIAQQLFDFVGRSISDESFKQWEGLIELLGSESKIAGGLDFL
HKYRDFKKSLQQVAQQAVESLISLMRNPSTPQRFWLPLLHDSLKLLSWQERPLLNANQTNLLLNKLQELSMARLRPDFIE
ANLPPQALSSVRLALATNLGRAILEE
