# Supplementary material for: A genome resource for Acacia, Australia’s largest plant genus
Source: PLoS One. 2022 Oct 14;17(10):e0274267. doi: 10.1371/journal.pone.0274267 (PMC9565413; doi:10.1371/journal.pone.0274267)
Supplement: S4 File — (ZIP) [file pone.0274267.s004.zip › Supplementary_File_S4/OG0012985.aligned.fasta]

>A_pyc
IKTIGVVGGGQMGSGIAQVAAMHGINVYLFDTDPQALAKATSSISSSINLLVSKGRLSHEHSSDILGRLRCISNMEDFHS
ADLIIEAIVESEHVKKTLFVQLDKIAKSSAILASNTSSISITRLASSTSRPQQVIGMHFMNPPPVMKLIEIVRGADTSDD
TFKATKALSGRLGKTVITSQDFSGFIVNRILMPMINEAFFALYTGVATKEDIDTGMKLGTNHPMGPLELADFIGLDVCLS
IMRVLHAGLGDNKYAPSPLLVQYVDAGRLGRKRGIGVYDY
>A_tri
IKRVGVVGGGQMGSGIAQIAATCGFDVILLDSDSSALQRGLHNIQSSINRFVSKGQLSQAMADDAIMRLKCSTDLRDLHS
ADIIIEAIVESEGSKKELFSQLDRIVKDSAILASNTSSISITRLATTTRRPRQVIGMHFMNPPPIMKLVEIVRGADTSDE
VFAIVKTLAKRLGKTIICSLDFPGFIVNRILMPMINEAFFALYTGVATKEDIDTGMKLGTNHPMGPLELADFIGLDVCLS
IMKVLHSGLGDSKYLPCPLLVQYVDAGRLGKKCGVGVYSY
>A_coe
IKTVGIVGGGQMGSGIAQLALVSGMDVWLFDLDSNALTKATNSINSSIQRFIDKGQLSQEIGSGAVRRLSCTSRLEDLQS
VDVIIEAIVESEDAKKKLFSDLDRIVKGSAILASNTSSISITRLASVTGRPNQVIGMHFMNPPPIMKLVEIVRCADTSEE
TFMTVKTLAERFGKKVICSQDYPGFIVNRILMPMINEAFFTLYTGVATKEDIDSGMKLGTNHPMGPLELADFIGLDVCLS
IMKVLHAGLGDNKYWPCPLLVQYVDAGRLGRKRGIGVYTY
>A_tha
MKSVGVVGAGQMGSGIAQLAATSGLDVWLMDADRDALSRATAAISSSVKRFVSKGLISKEVGDDAMHRLRLTSNLEDLCS
ADIIVEAIVESEDIKKKLFKDLDGIAKSSAILASNTSSISITRLASATRRPSQVIGMHFMNPPPIMKLVEIIRGADTSEE
TFLATKVLAERFGKTTVCSQDYAGFVVNRILMPMINEAFHTLYTGVATKEDIDSGMKHGTNHPMGPLELADLIGLDVCLS
VMKVLHEGLGDSKYAPCPLLVQYVDAGRLGRKRGVGVYDY
>C_can
IKTIGVVGSGQMGSGIAQIAAMHGIDVCLLDTDPQALSRATNSISVSIHRLVSKGHLSQAAGTDAMGHLRCTSNLEELHQ
ADLIIEAIVESEDIKKTLFLQLDKIAKSSAILASNTSSISITRLASSTSRPHQVIGMHFMNPPPIMKLIEIVKGADTSDE
TFAATKALAERLGKIVITSQDYSGFIINRILMPMLNEAFFALYTGVATKEDIDKGMKLGTNHPMGPLELADFIGLDVCLS
IMKVLHAGLGDNKYAPCPLLVQYVDAGRLGRKRDIGVYDY
>C_fas
IKTVGVVGGGQMGSGIAQVAAMHGVDVFLLDSDPQALAKATTSISASINLLVSKGRLSPAQGTDILGRLHYTSNMEELHA
ADLIIEAIVESEDIKKTLFVQLDKIAKSSAILASNTSSISITRLASSTSRPHQVIGMHFMNPPPVMKLMEIVRGADTSDE
TFNTTKALSERLGKTVITSQDYSGFIVNRILMPMINEAFFALYTGVATKEDIDKGMKLGTNHPMGPLELADFIGLDVCLS
IMRVLHFGLGDNKYSPCPLLVQYVDAGRLGRKRGIGVYDY
>D_car
IKSIGVVGGGQMGSGIAQLAAVNGITVWLHDTDAGALTRALSSISDSIQRFVSKGQLSQEVKTEALRCLRCTSNLEDLAS
ADIVIEAIVESEDVKKSLFVQLDKIVKKSAILASNTSSISITRLAAATGRPQQVIGMHFMNPPPIMKLVEIVRGADTSED
TFNVTKALAERFGKTVICSQDYSGFVVNRILMPMINEAFHALYTGVATKEDIDTGMKLGTNHPMGPLELADFIGLDVCLS
IMKVLHAGLGDAKYVPCPLLVQLVDAGRLGRKRGIGVYNY
>G_max
VKRIGVVGSGQMGSGIAQVAAMHGIDVWLHDLDPQALSKASSSISSSINRFVSKNHISQVAGADALKRLRLTTDLEDLQL
ADLIIEAIVESEDVKKSLFAQLDRIAKSSAILASNTSSISVTRLATSTSRPRQVIGMHFMNPPPVMKLIEIVRGADTSEE
TFVATKALSERLGKVVITSHDYSGFIVNRILMPMINEAFFALYTGVATKEDIDTGMKLGTNHPMGPLELADFIGLDVCLS
IMRVLHAGLGDNKYAPCPLLVQYVDAGRLGRKRGIGVYEY
>L_ang
VKRIGVVGGGAMGSGIAQVVAMHGIDVWLYDVNPQALSSASNSVSASIKRLVSKAQLSHAEGADALKRLRFTSNLEEFRE
ADFIIEAIVESEDIKKKLFVQLDKLAKSSAILASNTSSISITRIATSTSRPHQVIGMHFMNPPPTMKLIEIVRGADTSDE
TFAATKALSERLSKTVITSQDYSGFIVNRILLPMINEAFFALYTGVATKEDIDTGMKLGTNHPMGPLELADFIGLDVCLS
ILKVLHAGLGDNRYAACPLLVQYVDAGRLGRKRGIGVYDY
>M_gut
IRSVGVVGAGQMGSGIAQLAAVNGLQVWLLDSDSAAVSKAHQSISSRIQSLVSKDLLTKEKGAEAVRNLRFTSSLEDFRS
VDIVIEAIVESEEVKKKLFVQLDNIVKDSAILASNTSSISITRIASATRRPSQVIGMHFMNPPPVMKLVEIIRGATTSDN
TFNATKSLAERFGKKVICSQDYSGFIVNRILMPMINEAFHALYTGVATKEDIDTGMKLGTNHPMGPLELADHIGLDVCLS
IMKVLLNGLGDSKYSPCPLLVQYVDAGRLGRKSGVGVYTY
>M_acu
VEVIGVVGGGQMGSGIAQLAAVAGFDVWLHDTEPSALQRAQKSIVDSIRHLVSKGQISQFAGTSSLNRLRYTSNLEDLRT
SDVIIEAIVESEAVKKKLFLELDKIVKESTILASNTSSISITRLASSTSRPSKVVGMHFMNPPPIMKLVEIVRGADTSDE
VFMTIKTLAERLGKTVICSQDFPGFIVNRILMPMINEAFYALYTGVATKEDIDTGMKLGTNHPMGPLQLADFIGLDVCLS
ILKVLYEGLGDSKYSPCPLLVQYVDAGRLGRKHGTGVYNY
>P_tri
IKAVGVVGSGQMGSGIAQLAAVHGLDVWLLDTDPAALSRATKSITSNIHRLISKGQLSQAAGNDALGHLRCSSNLEELRM
ADIVIEAIVESEDAKKTLFLELDRIAKSSAILASNTSSISITRLASATSRPRQVIGMHFMNPPPIMKLVEIVRGADTSDN
TFYATKALAERFGKTVICSQDFSGFVVNRILMPMINEAFYALYTGVATKEDIDTGMKLGTNHPMGPLQLADFIGLDVCLS
IMKVLQTGLGDNKYAPCPLLVQFVDAGRLGRKRGIGVYDY
>P_alb
IKTIGVVGGGQMGSGIAQVAAMHGINVSLFDTDPQALVRATSSISASINLLVSKGRLSHAQSSDILGRLRCISNMEDLRS
ADLIIEAIVESEDVKKTLFVQLDKIAKSSAILASNTSSISITRLASSTSRPQQVIGMHFMNPPPVMKLIEIVRGADTSEE
TFKATKALSERLGKTVITSQDYSGFIVNRILMPMINEAFFALYTGVATKEDIDAGMKLGTNHPMGPLELADFIGLDVCLS
IMRVLHAGLGDNKYTPCPLLIQYVDAGRLGRKRGRGGYDY
>S_tor
IKMIGVVGGGQMGSGIAQVAAMHGINVWLLDTDPQALAKATASISASINLLVSKARLSQEQGTDVLGRLRCTSNMEELHS
ADLIIEAIVESEDIKKTLFVQLDKIAKRSAILASNTSSISITRLASSTSRPHQVIGMHFMNPPPVMKLIEIVRGADTSDE
TFKATKALSERLGKTVITSQDYSGFIVNRVLMPMINEAFFALYTGVATKEDIDTGMKLGTNHPMGPLELADFIGLDVCLS
IMKVLHVGLGDNKYAPCPLLVQYVDAGRLGRKRGIGVYDY
>V_vin
VRSIGVVGGGQMGSGIAQLAAVHGVDVWLHDTDAEALTRATKSISTSIQRFVSKGQLSQEVATGALQRLRCTSNLEELCS
ADVIIEAIVESEDAKKKLFSELDKLAKGSAILASNTSSISITRLAFATSRPCQVIGMHFMNPPPIMKLVEIVRGADTSEE
TFNLTKALAERFGKTVICSQDYSGFIINRVLMPMINEAFFTLYTGVATKKDIDTGMKLGTNHPMGPLELADFIGLDVCLS
IMKVLHAGLGDSKYVPCPLLQQYVDAGRLGRKRGIGVYNY
