# Supplementary material for: A genome resource for Acacia, Australia’s largest plant genus
Source: PLoS One. 2022 Oct 14;17(10):e0274267. doi: 10.1371/journal.pone.0274267 (PMC9565413; doi:10.1371/journal.pone.0274267)
Supplement: S4 File — (ZIP) [file pone.0274267.s004.zip › Supplementary_File_S4/OG0012916.aligned.fasta]

>A_pyc
DKRGNLRTFNHKKLSRKRC-GSLRGRGWKHGSGFVDGIFPVLSPSAQKILEYVQSQVNSEE--IWTSLDTLPPSLSTWDD
LFNVAVQLRMRKQWDSIISLCEWILYRSSFKPDVICYNLLIEAFGQKLQYKEAESTYLKLLGAHCIPTEDTYALLIKAYC
MSGLFGKAEAVFAEMRNYGLPPSAV---VFNAYIDGLMK-GQNPQKAEEIYQRMRRDDCKPTTETYTMMINLYGKASRSS
MALKLFYEMKSHKCKRNICTYTAMVNAFAREGLCEKAEEIFEQMQEAGLEPDVYAYNALMEAYSRAGYPYGAAEIFSLMQ
HMGCEPDRASYNILVDAYGRAGLQEEAEATFEEMKRVGMTPTMKSHMVLLSAYSKTGNAGKCEDILNQMHKSGLKLDTYV
LNSMLNLYGRLGQFDKMEEVLSV-MEKRSHVDDISTYNILINMYGRAGFIERMEELFRSLAD-KDLKPDVVTWTSRIGAY
SRKKLYGRCLEIFEEMVDSGCYPDAGTAKVLLAACSNEDQTEQVSTVIRTMHK
>A_tri
DKRGSWRSMNSKKLSRKRG-GSLRGRGWKYGSGFVDGIFPVLSPNAHHLLQFVQKNPENSK--LWALLGNVSTTHDLWDD
LINVAVQFRIKKQWDHIISVCEWILQKSSFRPDVICYNLLIDAYCHNSQYKKAESVYLRLLEDRCIPTEDTYALLIRAYC
NSGLLEKAEAVFVEMRKHGLASSVV---VYNAYIDGLVK-RRNTLKAEEVFQRMKKNRCQPSTDTYTLMINLYGRGKRSH
MALKMFNEMKNVKCKPNICTYTALINAYAREALCEKAEEIFEALQDAGHEPDVYVYNALMEAYSRAGFPYGAAEIFSLMQ
HMGCEPDQASYNIMVDAYGRAGLHEDARAVFEELKRQGMKPTMKSHMLLLTAYSRMGKVAECEEIVNQMHKSGLEPDTFV
LNSMLNTYGQMGYFNKMDEVLHA-MKKGPYEADISTYNILINVHSRAGFVDRVEEVFQSILQ-KNLKPDVITWTSRLGAY
SRKKQYKKCIEIFEEMIDSGCYPDGGTAKVLLSSCTNQDQIEQVTTVIRMMHK
>A_coe
DKRGRLRSFNHKKVSRKKG-GSLRGRGWKYGSGFVDGVFPVMSPTSQQILNFLQKELSAEN--VWDSFDSLRLTHATWDD
LINAVVQLRLNKQWNLIVLVCKWILQRSSFKPDVMCYNLLIDAYGHMSQYKNAESAYLELQKARCVPTDDTYALLLRAYC
LSGLLDKAEAVLAEMRKYGLTPSVV---VYNAYIDGLMK-GRNTQKAVEIFQRMKRDQCQPSTDTYTMLINIYGKARRSY
MALKLFNEMRTQKCEPNICTYTALINAFAREGLCEKAEEVFEKMQEDGHEPDVYTYNALMEAYSRAGFPYGAAEIFSLMQ
HMGYEPDRASYNIMVDAYGRAGLHEDARSVFEELKRQGMTPTMKSHMLLLSAYSKIGNIAKCEEIVNQMHKSGLKPDTFV
LNSMLNTYGRVGYFTKMEEVLTA-MEKGSYETDISTYNILINVYGRAGFCEKMEELFHSLPS-KNLTPDVVTWTSRLGAY
SRKKMYNRCIEIFEEMIDAGCYPDGGTVKVLLSACSSDDQVEQVTTMIRTMHK
>A_tha
DERGKLKRFNRKKLSRKRC-GSLRGRGWKYGSGFVDGIFPVLSPIAQKILSFIQKETDPDK--VADVLGALPSTHASWDD
LINVSVQLRLNKKWDSIILVCEWILRKSSFQPDVICFNLLIDAYGQKFQYKEAESLYVQLLESRYVPTEDTYALLIKAYC
MAGLIERAEVVLVEMQNHHVSPKTIGVTVYNAYIEGLMKRKGNTEEAIDVFQRMKRDRCKPTTETYNLMINLYGKASKSY
MSWKLYCEMRSHQCKPNICTYTALVNAFAREGLCEKAEEIFEQLQEDGLEPDVYVYNALMESYSRAGYPYGAAEIFSLMQ
HMGCEPDRASYNIMVDAYGRAGLHSDAEAVFEEMKRLGIAPTMKSHMLLLSAYSKARDVTKCEAIVKEMSENGVEPDTFV
LNSMLNLYGRLGQFTKMEKILAE-MENGPCTADISTYNILINIYGKAGFLERIEELFVELKE-KNFRPDVVTWTSRIGAY
SRKKLYVKCLEVFEEMIDSGCAPDGGTAKVLLSACSSEEQVEQVTSVLRTMHK
>C_can
DKRGKLRNFNHKKVSRKRSGGSLRGRGWKYGSGFVDGIFPVLSPTAQKILDYVQEEVDIEE--IWGSFDMLPPSLDTWDD
FFNVSVQLRMKKEWDSIILICRWILYRSSFKPDIICYNLLLDAFGQKLQYKEAESTYLQLLEARCIPTEDTYALLIKAYC
MSGLLGKAEAVFAEMRSYGLPPSAV---VYNAYIDGLVK-GGNSQKAGEIFQRMKRDGCKPSTETFTLLINLYGKSSKSS
MALKVFQEMMSQKCKPNICTYTALVNAFAREGLCEKAEEIFEQMQEAGLEPDVYAYNALMEAYSRAGFPYGAAEIFSLMQ
HMGCEPDRASYNILVDAYGRAGFQEDAETVFEDMKRVGITPTMKSHMVLLSAYSKTGNVAKCEHILNQLCESGLKLDTYV
LNTMLNLYGRLGQFEKMEEVLTV-MKKGSYVSDISTYNILINMYGRAGFIERMEELFQSLPH-KDLKPDVVTWTSRIGAY
SRKKLYAKCLEIFEEMIDAGCYPDGGTAKVLLAACSNEDQTEQVTAVIRTMHK
>C_fas
DKRGKLRNFNPKKLSRKRC-GSMRGRGWKYGSGFVDGIFPVLSPTGQRILEFVHRQENNGEEIIWSSLDSLPASLSNWDE
IVNVAVQLRIRKHWDSIISVCRWILYRSSFKPDVICYNLLIDAFGQKLLYKEAESTYLQLLEAHCIPTEDTYALLIKAYC
ISGYPGKAEAVFAEMRNHGLPPSAV---VFNAYIDGLMK-GQNPKKAEEIFQRMKRDGCKPTNETYTMMINLYGKAGKSS
LALTLFHEMMSTECRPNICTYTAMVNAFAREGLCEKAEEVFEQMQDAGLEPDVYAYNALMEAYSRAGFPYGAAEIFSLMQ
HMGCEPDRASYNILVDAYGRAGLQEEAEASFEEMKRVGITPTMKSHMVLLSAYSKAGNVGKCEEMLNQMYKSGLKLDTYV
LNSMLNLYGRLGHFEKMEEVLKV-MEKSSHKDDISTYNILINMYGRAGFIERMEEVFHLLPR-KDLKPDVVTWTSRIGAY
SRKKLYVKCLEIFEEMIDAGCYPDAGTAKVLLAACCNEDQTEQVSTVIRTMHK
>D_car
DKKGKLTHFNHKKVSRKKG-GSLRGQGWKYGSGFVDGIFPVLSPIGQQMLNFLKRERNVDR--IWGALDTLPPTNATWDE
IISVAVQLRMSKKWDSIILMCEWILYKSSFQPDIICYNLLIDAYGQKSQYKKAESIYLGLLEARCIPTEDTYALLIRAYC
TSGLQDRAEAVCIEMRKNGLPPSTI---VYNAYINGLIR-GRNTSKAVEIFQRMKTEQCQPSTDTYTMLINMYGKANKSY
MSLKVFHEMKSQKCTPDICTYTALVNAFARDGLCEKAEEIFEQLQEAGYEPDVYAYNALMEAYSRAGYPYGAAEVFSLMQ
HMGCEPDRASYNIMMDAYGRAGLHEDAKSVFEEMKRLGMTPTMKSHMLLLSAYSKVGNVPKCEELVNQMHKSGVEPDTFV
LNSMLNLYGRVGQFKKMEEVLSA-MENGPYLTDISTYNILINIYGRAGFFEKMEETFHSLPA-KNLKPDVKTWTSRLGAY
SRKKQYMKCVEIFEEMITEGCYPDGGTAKVLLSACSSEEQIAQVTAIIRTMHK
>G_max
DKNGRLRNFNHKKVSRKKC-GSLRGRGWKYGSGFVDGIFPVLSPTAQQILDYVEKGVESES--IWGSLDMLPPTLDAWDD
IFTVAVQLRMRKQWDSIISICRWILLRSSFKPDVICYNLLIEAFGQKLLYKEAESTYLQLLEARCIPTEDTYALLIKAYC
ISGLLEKAEAVFAEMRNYGLPSSAV---VYNAYINGLMK-GGNSDKAEEIFKRMKKDACKPTTETYTMLINLYGKAGKSF
MALKLFHEMMSHDCKPNICTYTALVNAFAREGLCEKAEEVFEQMQEAGLEPDVYAYNALMEAYSRAGYPYGAAEIFSLMQ
HMGCEPDRASYNILVDAYGKAGFQDDAEAVFKDMKRVGITPTMKSHMVLLSAYSKMGSVNKCEEILNQMCKSGLKLDTYV
LNSMLNLYGRLGQFGKMEEVLRV-MEKGSYVADISTYNILINRYGQAGFIERMEDLFQLLPS-KGLKPDVVTWTSRIGAY
SKKKLYLKCLEIFEEMIDDGCYPDGGTAKVLLAACSNEDQTEQVTTVIRTMHK
>L_ang
DKNGKLRDFNHKKVSRKRC-GSLRGRGWKFGSGFVDGIFPVLSPTAKKILDYVQKVMDNES--IWGSLDMLPPSHDTWDD
IFTVAVQLRMTKQWDLIISICRWILFRSSFKPDIICYNLLIDAFGQKFQYKEAEATYLQLVGAKCIPTEDTYALLIKSYC
MCGLLEKAEAVFAEMRNYGFPSSAV---VYNAYMNGLMK-GGNHSKAEEIFQRMKRDGCVPSKETYTMLINLYGKAGTSY
MALKVFNEMLSHKCKPNICTYTALVNAFAREGLCEKAEEVFEQMQEAGIEPDVYAYNALMESYSRAGYPYGAAEIFSLMQ
HMGCEPDRASYNILVDAYGRAGFQDDAEAVFEDMKRVGITPTMKSHMVLLSAYSKMGSVSKCEDIVNQICKAGLKLDTYV
LNSMLNLYGRIGQFEKMEEVLTV-MEKGSYIADISTYNILINRYGQAGFIDRMEELFDLLHG-KGLKPDVVTWTSRIGSY
SKKKLYVRCLELFEEMIDAGCYPDGGTVKVLLAACSNEDQTEQVTTVIRTIHK
>M_gut
DKRGKFREFNHKKVSRKKG-GSLRGQGWKYGSGFVDGIFPVLSPIAQEILNFVQKEFNSTSR-VWSSLDNLPPTNTNWDD
LISIAVRLRLNKKWDPIIVMCEWMLKRSSFKPDVICYNLLIEAYGHKLRIKKVESTYLELIEAQCIPTQDTYALLVKAYC
KCGLVNRAESVFTKMRANGFSPNTT---VYNAYIDGLYK-GRESQQALAIFERMKRENCEPTAETYTMVINIYGKENKSY
MALDVFREMKNRKCKPNICTYTALMNAFARDGLCEKAEEIFEEIQEAGHEPDVYAYNALMEAYSRAGFPYAAAEIFSLMK
QMVCEPDTASYNILLDAYGRAGLHQGAQAVFDEMKRLGIEPTMKSHMLLISAYSRIGNVLKCEEIVDQMKSSNLKPDTFV
HNAMLNLYGRLGRFEEMEQVLAA-IEK----PDISTYNILINVYGRSGFVDKMEEVFESIISKKNLRPDVMTWTSRIGAY
SRKKQFKRCTEIFEDMIDSGCYPDGGTAKVLLSACSNEDQIEQVTHIVRTMHR
>M_acu
DKRGKWRISNPKKLSRKKG-GSLRGRGWKYGSGFVDGVFPVLSPMAQQILKFVQRESDAAK--IWASLDTLPPTHNLWDD
LISISVQLRLNKHWDPIISVCEWILYKSSFHPDVLCYNLLIDAYGQKLQHKKAESVYLQLLEAHCIPTEDTYALLLRAYC
TCGLLEKCEAVLTEMRKNGTPPGAV---VYNAYMDGLLK-GRNTVKAVEIFRRMKSDQCRPSTDTYTMMINLYGKANQSA
TALKVFDEMKTEKCKPNICTYTALVNAFARDGLCEKAEEIFEELQEAGHEPDVYAYNALMEAYSRAGFPFGSYEIFTLMQ
HMGCEPDTASYNIMVDAFGRAGLHEEAEAVFEELKQQGMTPTMKSHMLLLSAYSKAGNIPKCEFIMNQMHKSGLKPDTFA
LNSMLNAYGRVGRFEKMEEVLTA-MENSRLEGDISTYNILINIYGRAGFLSRMEELFRSLVS-RGLKADVVTWTSKMSAY
ARKKQYKRCLEIFEEMIDAGCYPDGGTAKVLLASCTTDEQIEQVTTVIRSMHK
>P_tri
DKHGKWRIFDHKKMSRKRC-GSLRGQGWKYGSGFVDGIFPVLSPVAHQILNFVRKEVDPNN--VWAALDTLPVTHETWDD
LINVAVQLRLNKQWDPIALICQWILYKSSFQTDVMCYNLLIDAYGQKSLYKKAEETYVDLLQARCIPTEDTYALLIKAYC
ACGLLAKAEAAFVDMRKYGLPPSAI---VYNAYIDGLMK-AGNPQRAIEIFQRLKNDGCQPSTDTYTLLINLHGKASQSY
MALKLFNEMRSQKCRPDICTYTALVNAFAREGLCEKAEEIFEQMQEDKLEPDVYTYNALMEAYSRAGFPYGAAEIFSLMR
HMGCEPDRASYNIMVDAYGRAGLHEDAQAVFNEMKRLGITPTMKSHMLLLCAYSRARNVDKCEEIVNQMSESGLEPDTFV
LNSMMHLYGRLGQFEKMEEVLTA-MEKGPYEADISTYNILINIYGRAGFFERMEGIFQSLPS-KNLKPDVVTWTSRLGAY
SRKKLYARCLEIFEEMIDAGCHPDGGTAKVLLSACSSEDQIEQVTTVIRTMHK
>P_alb
DKRGNLRTFNHNKLSRKRC-GSLRGRGWKYGSGFVDGIFPVLSPAAQKILDYVQSEVNSEE--IWSSLDTLPSSLSTWDD
IVNVAVQLRMRKQWNPIIS----------------------------LQYKEAESTYLKLLEAHCIPTEDTYALLIKAYC
ISGLFGKAEAVFAEMRNYGLPSSAV---VFNAYIDGLMK-GQNPQKAEEIFQRMRRDGCKPTTETYTMMINLYGKASRSS
MALKLFYEMKKINCKRNVCTYTAMVNAFAREGLCEKAEEIFEQMQEAGLEPDVYAYNALMEAYSRAGYPYGAAEIFSLMQ
HMGCEPDRASYNILVDAYGRAGLQEEAEATFEEMKRVGMTPTMKSHMVLLSAYSKTGNVGKCEDILSQMHKSGLKLDTYV
LNSMLNLYGRLGQFEKMEEVLLV-MEKRSHVNDISTYNILINMYGRAGFIEKMEELFQSLLG-KDLKPDVVTWTSRIGAY
SRKKLYGRCLEIFEEMVDSGCYPDAGTAKVLLAACSNEDQTEQVSTVIRTMHK
>S_tor
DKRGNLRNFNHKKLSRKRC-GSLRGRGWKYGSGFVDGIFPVLSPNAQKILENVQKGVNGEV--IWGSLDILPASLSTWDD
IFSVAVQLRIRKQWNSIISVCEWILYRSSFKPDVICYNLLIDAFGQKLQYKEAESIYLQLLEAHCIPTEDTYALLIKAYC
MCGLLGKAEAVFAEMRNYGLPPSAV---VFNAYIDGLIK-GRNPEKAEEIFLRMKRDGCNPTTETYTMIINLYGKASKSS
LALKVFHEMMSHKCKPNICTYTAMVNAFAREGLCEKAEEVFEQMQEAGIEPDVYAYNALMEAYSRAGFPYGAAEIFSLMQ
HMGCEPDRASYNILVDAYGRAGFHEEAEATFEDMKRVGMTPTMKSHMVLLSAYSKAGNVSKCESLLNQLYKSGLQPDTYL
LNTMLNLYGRLGQFQKMEAVLEVMMRNKSHIDHISTYNILINTYGRAGFIERAEELFRSLPS-RDLKPDVLTWTCRIGAY
SRKKLYAKCLEIFEEMIDAGCYPDAGTAKVLLAACSNEEQTQQVSDVIRTMHK
>V_vin
DKRGKFRSFNFKKQSRKKG-GSLRGRGWKYGSGFVDGIFPVMSPIAQQILDFVQKEERSNR--IWGSLDSLSPNHTTWDD
IINVAVQLRLNKQWDAIVLICGWILYRSSFHPDVICYNLLIDAYGQKSLYKKAESTYLELLEARCVPTEDTYALLLKAYC
TSGLLEKAEAVFAEMRKYGFPPSAV---VYNAYIDGLMK-GGDTQKAVEIFERMKRDRCQPSTATYTMLINLYGKASKSY
MALKVFHEMRSQKCKPNICTFTALVNAFAREGLCEKAEEIFEQLQEAGLEPDVYAYNALMEAYSRAGFPYGAAEIFSLMQ
HMGCEPDRASYNIMVDAYGRAGLHEDAQAVFEVMKRLGITPTMKSHMLLLSAYSRAGKVAKCEEIVNQMHKSGIKPDTFV
LNSMLNLYGRLGQFEKMEEVLTA-MEKGPYPADISTYNILINIYGRAGFFARMEELFRSLPA-RNLIPDVVTWTSRIGAY
SRRKQYNRCLEVFEEMIDAGCYPDGGTAKVLLSACSNGDQIQEVTTVIRTMHK
