# Supplementary material for: A genome resource for Acacia, Australia’s largest plant genus
Source: PLoS One. 2022 Oct 14;17(10):e0274267. doi: 10.1371/journal.pone.0274267 (PMC9565413; doi:10.1371/journal.pone.0274267)
Supplement: S4 File — (ZIP) [file pone.0274267.s004.zip › Supplementary_File_S4/OG0012846.aligned.fasta]

>A_pyc
LVSSILSKVMQTDGGVLLKDEEHKDVAEVAQELQKYCVSEPVKCPLIFGEWDVVYCSRPTSPGGGYRSALGRLFFKTNQM
IQVVEAPDIVRNKVCFSLFGFLNGEVSLKGKLTALDGEWIQVVFEAPELKVGSLEVQYGGQSEVKLRITYIDDKIRLGVG
SRGSLFVFKR
>A_tri
LVDSILSKVVNTDRGVMLAKDDHKNVAELAQKLGEFCVSQPVKNPLIFGEWDVVYCSNPTSPGGGYRSAIGRLIFKTEEM
VQTVKAPDYVYNKVTFSIFGFLNGEVSLKGKLIALDDKWIQVIFEPPQLKVGALEFEYGGESEVKLKITYIDEKVRLGKG
SRGSLFVFHR
>A_coe
LVNSILSKVTGTDRGVSLPKEGHEAVAEVASQLQKYCVEKPVECPLIFGEWDVVYCSIPTSPGGGYRSAFGRLVFKTKEM
IQVVEAPDIVKNKVSFSAFGFLDGKVSLKGKLNVLDEKWIQVIFEPPELKLGALEFQYGGESEVKLEITYVDEKIRLGKG
SRGSLFVFKR
>A_tha
LISTLLSKVANSDGGVTLSPEQHKEVAQVAGELQKYCVKEPVKNPLIFGDWEVVYCSRPTSPGGGYRSVIGRLFFKTKEM
IQAIDAPDIVRNKVSINAFGFLDGDVSLTGKLKALDSEWVQVIFEPPEIKVGSLEFKYGFESEVKLRITYVDEKLRLGLG
SKGSLFVFRR
>C_can
LVASILSKVLQTDRGVLLKKEEHKDVADVAQELKAYCVDEPVKCPLIFGEWDVVYCSNPTSPGGGYRSALGRLFFKTKEM
IQVVEAPDVVRNKVSFSALGFLEGEVSLKGKLKALDSEWIQVVFEPPQLKLGSLELQYGGQSEVKLQITYVDDNIRLGKG
SRGSLFVFQR
>C_fas
LVASILSKVLKTDGGVLLKNEEHEEVATMAKELKKFCVNEPVKCPLIFGEWDVVYCSNPTSPGGGYRSAFGRLFFKTKQM
IQVVEAPDIVRNKVSFTLLGFLDGEVSLKGKLKALDGEWIQVVFEAPEIKMGSLDLQYGGQSEVKLQITYLDDKIRLGLG
SRGSLFVFQR
>D_car
LVSSILSKVVQTDRGVTLKTDEHKKVAELAQALKEFCVDEPVNCPLIFGEWDVVYCSNPTSPGGGFRSALGRIFFKTKEM
IQAVEPPNIVKNKVAFSAFG-LDGEVSLNGKLKALDEKWIQVVFEPPELKVGGLEFTYGGESEVKLEITYVDEKIRLGKG
SRGSLFVFQR
>G_max
LVASILSKVVQTDGGVLLKEEEHKEVAEVAQELQKYCVSEPVKCPLIFGEWDVAYCSRPTSPGGGYRSAIGRLFFNTKQM
VQVVEAPDIVRNKVSLSVLSFLDVEVSLQGKLKALDGEWIQVIFEAPELKVGSWQVQYGGQSEVKLRITYVDEKIRLGLG
SRGSLFVFQR
>L_ang
LVLSILSKVLQTDGGVLLKKEEHKEVAEVAQELQKYCVDEPVKCPLIFGEWDVVYCSQPTSPGGGYRSAIGRLFFKTKQM
IQVVEAPDIVRNKVAFTAFGFLDGEVSLKGKLKALDSEWIEVIFEAPELKLGTWEVQYGGQSEVKLKITYVDEKIRLGLG
SRGSLFVFQR
>M_gut
LVEKILSKVVQTDRGVLLTKEEHQKVADVADELQSFCVDEPVKCPLIFGEWDVLYCSNPTSPGGGYRSAVGRIFFKTKEM
MQAVEAPDIVRNRVSFSLFGFVDGEVSLKGKLTALDEKWIQVVFEAPELKVGGFEFSYGGESEVKLQITYIDEKIRLGKG
SRGSLFVFQR
>M_acu
LVASILSKVKGTDRGVSLTKDEHKEVASVASQLAGYCVDEPVKCPLIFGDWDVVYCSVPTSPGGGYRSAIGRLVFKTNEM
VQVVEAPDIVRNKVSFSAFGFLDGEVSLKGKLKVLDGKWIQVIFEPPQLKVGSLGFQYGGESEVKLQITYIDEKIRLGLG
SRGSLFVFLR
>P_tri
LVASILSKVTETDRGVSLTKEQQEEVTRVAQELQKYCVAEPVRCPLIFGEWDVVYCSNPTSPGGGYRSAFGRLVFRTKEM
IQAVEAPDTVKNKVSFSALGFLDGEVSLKGRLKALDDSWIQVIFEAPQLKVGSLEFQYGGESEVKLKITYIDEKIRLGKG
SRGSLFVFQR
>P_alb
LVSSILSKVMQTDGGVLLKDEEHKEVAEVAQELEKYCVNEPVKCPLIFGEWDVVYCSRPTSPGGGYRSALGRLFFKTKQM
IQVVQAPDIVRNKICFSLLGFLEGEVSLKGKLKALDGEWIQVVFEAPELRVGSLELQYGGQSEVKLRITYIDDKIRLGKG
SRGSLFVFKR
>S_tor
LVASILSKVLQTDGGVLLKDKDHEEVAEVAQELKNFCVNEPVKCPLIFGEWDVVYCSRPTSPGGGYRSALGRLFFKTKQM
IQVVEAPDIVLNKVSFTALGFLEGEVSLKGKLKALDGEWIQVVFEAPELKVGSLELQYGGQSEVKLQITYVDEKVRLGKG
SRGSLFVFKR
>V_vin
LVASILSKVAQTDRGVLLTKDKHKEVAEVAQELQKYCVTEPVKCPLIFGEWDVVYCSNPTSPGGGYRNAFGRLFFKAKEM
IQVVEAPDIVRNKVHFSALGFLDVEVSLKGKLKALDDKWIQVVFEPPELRLGALEFQYGGESEVKLEITYIDDRVRLGKG
SRGSLFVFER
