# Supplementary material for: A genome resource for Acacia, Australia’s largest plant genus
Source: PLoS One. 2022 Oct 14;17(10):e0274267. doi: 10.1371/journal.pone.0274267 (PMC9565413; doi:10.1371/journal.pone.0274267)
Supplement: S4 File — (ZIP) [file pone.0274267.s004.zip › Supplementary_File_S4/OG0012573.aligned.fasta]

>A_pyc
VRVQGDEFWHMTKVLRLSANDRVELFNGKGGLVEGCIQNIDRTGLDFVALNDPKLIPPQITQWHVFAGFGTLKGGRADWL
VEKCTELGASSVTPLLTERCRSISENRADRLERVILAASKQCQRLHEMVLKPPIEIDDLLHLIAHSKLSLLAAAKATPVL
GALTSSSSQETSGLIIVGPEGDFTEKEVNMMIEAGATAVGLGPHRLRVETATIALLAMVMLWSDSQ
>A_tri
VRVQGDEFWHMTKVLRLNVNDRIELFNGKGAIIGGCIQRIDRTGMDFLALEDLKMVVPEVTRWHVVAGFGTLKGGRADWL
IEKCTELGASSVTPLLTERSPSISENRLDRWHRVMRSAIKQCQRLHEMKLNPPMRIKDLVPLVARSSPCFLAVAEATPLV
NVLS-QSRHSLSGLAIIGPEGDFTDKEGTLLIEARATPVGLGPCRLRVETATMALLATLMLWSDSQ
>A_coe
VRVDGDEFRHMTKVLRLSVDDRVELFNGTGGLIKGFILKIDRTGLDVMALEDPKTVLPNSTQWHVFAAFGTLKGSRADWL
VEKCTELGASSVTPLLTERSPSISENRVDRLQRVAFAAAKQCQRLHEMTLNPPTKIKTLLPIVSQSKLSFLAVAEGTPLI
NTLS-FKKMEASGMIIIGPEGDFTDKEVKMMTEAGASIVGLGPHRLRVETATMALLATLMLWSDSQ
>A_tha
VRVQGSEFWHMAKVLRLKQEDRVELFNGKGGLVEGCIQSIDKTGVDFIAQEDQKVILPQGMQWQVFAAFGTLKGGRADWL
IEKCTELGASSVTPLLTERSPIISENRVDRLERVSFAAAKQCQRLHQMVLNPPIKFGTLLDHILKSKLCLVATAEAKPLL
NAVN-SSAKESSGLLIVGPEGDFTKKEVEMMLEAGGTAVGLGPHRLRVETATIALLATLVMWSDSQ
>C_can
VRVQGDEFWHMTKVLRLSNNDRVELFNGKGGLVEGCIQSIDRTGLDVVALNDPKLIPPQSTQWHVFAGFGTLKGGRADWL
VEKCTELGANSVTPLLTERSPSISESRMDRLERVILAASKQCQRLHEMVLKPPLEIDALLHLIAQSKLSLIAAAKASPVL
GVLTSLTKETNGGLIIIGPEGDFTEKEVSMIMEAGATAVGLGPHRLRVETATIALLATVTLWSDSQ
>C_fas
VRVQGDEFWHMTKVLRLSANDRVELFNGKGGLVEGCIQNVDRTGLDFVALNDPKLIPPQNTQWHVFAGFGTLKGGRADWL
VEKCTELGASSVTPLLTERCPSISENRVDRLERVILAASKQCQRLHEMVLKPPLEIDNLLHLIAQSKLSLLAAAKAHPVL
GALT-STSLENSGLIIVGPEGDFTEKEVSMMLEAGATSVGLGPHRLRVETATIALLATVMLWSDSQ
>D_car
LRVVGDEFWHMTKVLRLSTDDRIELFNGKGGIIKGFIKSVDRGGLDFVALEDPRVVSPPTSEWHVCAAFGTLKGGRADWL
VEKCTELGAKSLTPLLTERSSSISENRINRMQRVILSATKQCQRLHEMTINRPANIKGLLPIVAQSKLSLVAVAEATPVI
NVLT-SSKLEFPGLIIIGPEGDFTEKELNMIVGAGATTVGLGPHRLRVETATMSLLATLMLWSDAQ
>G_max
IRVQGDEFWHMTKVLRLTTNDRVQLFNGKGSLVEGCIQSIDRTGLDFVALNDLISIPPQNTQLHVFAGFGTLKGGRADWL
VEKCTEFGANSVTPLLTEHSPSISENRVDRLKRVILAASKQSQRLHEMVLKHPIEIDDLLHLIAQSKLSLVATAKATPVL
SALA-SLEKETSGLIIIGPEGDFTEKEVSMMMEAGATAVSLGPHRLRVETATIALLATVMLWSDSQ
>L_ang
VRVKGDEFWHMTKVLRLSDNDRVELFNGKGGLVEGYIQNIDRSGLDFVALSDPKLVPQQNTQWHVFAGFGTLKGGRSDWL
VEKCTELGASSVTPLLTERSPSISESRADRLERVILAASKQCQRLHEMVLKPPVEIDELLHHIEQSKLSLLATAKATPVL
SALM-SLEKETSGLLIIGPEGDFTVKEASLMVDAGATSVSLGPHRLRVETATIALLSTVMLWSDSK
>M_gut
VRVKGDEFWHMTKVLRLGINDRVELFNGKGGLVEGRIEKIDRIGVDFEALENPKLVSPQNTQWHIFAAFSTLKGGRADWL
VEKCTELGASSVTPLLTERSQSISENRVDRLQRVILAAAKQCQRLHEMSLKPPIGVEELLPLVAQSRLSFVAVAEATPVF
NTLS-SLRKEQTGVIIIGPEGDFSEKELKSITEAGAIATGLGPHRLRVETAAMALLSTLMLWSDSQ
>M_acu
VRIQGDEFWHMTKVLRLGPNDRVELFDGKGGLVEGCIQSVSRTGLDIIALQEPQVVDPQGVQWHIYAAFGTLKGGRADWL
VEKCTELGASSVTPLLTERSHTITENRVERLERVVLAAVKQCQRLHQMTLNPPMKFRKLLPMVSNSKFAFVAVAEATPLV
NVLS-ESTVEDSGLLIVGPEGDFTNEEVKLLIEAGATAVGLGPCRLRVETATVALLSTLMLWSDAQ
>P_tri
VRVQGDEFRHMTKVLRLGTNDRVELFNGKGGLIEGCIERIDRTGLDFVALEDPKLVPPLSTKWHVYAAFGTLKGDRADWL
LEKCTELGAHSVTPLLTERSPSISENRVDRFRRVILAATKQSQRLHEMILNPPTKIVGLLPLLAQSKLSFLATAGATPVV
SVLT-SSRKESSGLMIVGPEGDFTEKEVNMMMKAGASAVGLGPHRLRVETATMALLATLMLWSDSQ
>P_alb
VRVQGDEFWHMTKVLRLSANDRVELFNGKGGLVEGRIQNIDRTGLDFVALNDPKLIPPQNAQWHVFAGFGTLKGGRADWL
VEKCAELGASSVTPLLTERCPSISENRVDRLERVILAASKQCQRLHEMVLKPPIEIDDLLHLIAQSKLSLLAAAKAAPVL
GALT--SSQETSGLIIIGPEGDFTEKEVNMMIEAGATTVGLGPHRLRVETAAIALLATVIMWSDAQ
>S_tor
VRVQGDEFWHMTKVLRLSANDRVELFNGKGGLVEGFIENVDRTGVDFVALNDPKLIPPQNTQWHVFAGFGTLKGGRADWL
VEKCTELGASSVTPLLSERCPSISENRVDRLERVILAASKQCQRLHEMVLKPPIEIDDLSHLIAQSKLALLAAAKAAPVL
GALT-SSSQETSGLIIIGPEGDFSEKEVSMMIEAGATAVGLGPHRLRVETATIALLATVMLWSDSQ
>V_vin
VRVQGDEFWHMTKVLRLSVNDRVELFNGKGGLVEGSINRIDRTGLDFIALEDPKLVLPQSSRWHVFAAFGTLKGGRADWL
VEKCTELGTSSVTPLLTERSPSISENRVDRLQRVILAAAKQCQRLHEMTLNPPTTIDSLLPIVTQSKLSLVAVAEATPVF
SVLT-SSRRESTGLMIIGPEGDFTEKELNMMREAGATAVGLGPHRLRVETATIALLATLMLWSDSE
