# Supplementary material for: A genome resource for Acacia, Australia’s largest plant genus
Source: PLoS One. 2022 Oct 14;17(10):e0274267. doi: 10.1371/journal.pone.0274267 (PMC9565413; doi:10.1371/journal.pone.0274267)
Supplement: S4 File — (ZIP) [file pone.0274267.s004.zip › Supplementary_File_S4/OG0013021.aligned.fasta]

>A_pyc
AESLTVAFPVSRAPE--VNAVQRTLVEAWGLIRETFIDPTYNHQDWDLKLQQTMVEMFPLRSADAAYTKISGMLSTLGDP
FTRIISPKEYQGFRIGSDGNLQGVGLFINAEPKTGHLVIVSCVEGSPAARAGIHQGDELVEINGERLDGIDSEAAAQRLR
GNAGTTVTVKV----KDSGHNYGIREVKLPREYIKLSPISSAIIPHRSPDGKLTKMGYVKLAAFSQTAAEDMKNTIEELE
KQGVHSYILDLRNNPGGLVKVGLDVAQMWLDGDETLVNTVDRSGNMLPINMVNGHAITHDPLVVLVNEGSASASEILAGA
LHDNGRAILVGHKTFGKGKIQSVTELHDGSALFVTVAKYLSPALHDIDQVGIPPDVQCTTEMLNP-AKEISN--KE-KSS
VPSLEADYCIMVAEHELDVKE-SKGTAS
>A_tri
AESVTVAFPVSRARE--VNTVQRTLVEAWGVIRETFFDPTFNHQDWDLKLQQTMTEMFPLKSADAAYNKISSMLATLGDP
FTRIISPKEYQSFRIGSDGNLQGVGLFISIDPNSGHLVILSSIEGSPAADAGIHEGEELIEIDGEKLDGLDGEAAAQKLR
GPVGTSVRVKLLD-GKDDADNPRVREVKLSRGVIKLSPISSAIIPHTAPDGHLSKTGYLRLSAFSQTAASDMENVIHDME
NQGVQSYILDLRNNPGGLVKAGLDVAEMWLDGNETLVNTIDRDGNMLPINMANGHALTHDPLVVLVNEGSASASEILAGA
LHDNGRAILVGNKTFGKGKIQSVTELHDGSALFVTVAKYLSPALHDIDKVGIAPDVQCTPDMLSFGSSSYMI--GE-KNT
ISSLEADSCIMVAEHELDIQKSSKGTAS
>A_coe
SESLTVAFPVSRASE--VNTVQRTLVETWGLIRETFVDPTFNHQDWDSMLQQTMVEMFPLRSADAAYNKISGMLATLGDP
FTRIISPKEYQSFRIGSDGNLQGVGLFINTEPSSGHLMVMSCIEGSPADRAGIREGDQIIEIDGEGLDGLDGEAAAQKLR
GHVGTTVTVKLHS-GELSKNDSSFREVTLPREFIKISPLSSSVILHKTTDGHLAKTGYVKLAAFSQTAAADMENAIQEME
GQGVQSYILDLRNNPGGLVTAGLDVAQIWLDGDETLVNTIDREGNMLPINMVDGHALTRDPLVVLVNEGSASASEILAGA
LHDNGRATLVGHKTFGKGKIQSVTELHDGSALFITVAKYISPALHDIDQVGINPDVQCTTDMLAS-PKDPLL--K--KKS
TSSLEADSCIMVAEHELELQE-SKGSAS
>A_tha
AESLTIAFPVSRARE--VTTVQRTLVEAWGLIRETFVDPTFNHQDWDFKLQQTMVEMFPLRSADAAYGKLKAMLSTLGDP
FTRLITPKEYQSFRIGSDGNLQGVGLFINSEPRTGHLVVMSCVEGSPADRAGIHEGEELVEINGEKLDDVDSEAAAQKLR
GRVGTFVTIKLKN-VNGSGTDSGIREVKLPRDYIKLSPISSAIIPHTTPDGRLAKTGYVKLTAFSQTAASDMENAVHEME
NQDVQSYILDLRNNPGGLVRAGLDVAQLWLDGDETLVYTIDREGVTSPINMINGHAVTHDPLVVLVNEGSASASEILAGA
LHDNGRAILVGNRTFGKGKIQSITELNDGSALFVTVAKYLSPSLHEIDQVGIAPDVQCTTGMIDSLTAEIVE--KM-NSS
VPLLEADSCVMVAEHELEARR-SNGTAS
>C_can
AESLTVAFPVSRAPE--VNAVQRTLVEAWGLIRETFVDPTFNHQDWDLKLQQTMVEMFPLNSADAAYKKIGGMLSTLGDP
FTRIISPKEYQGFRIGSDGNLQGVGLFINVEPRTGHLVVLSCIEGSPAARAGLHQGDELVEINGERLDGVDGEAAAQRLR
GNAGTAVTVKV----KDSGHDFGIREVKLPRENIKLSPVASAIIPHRLPDGRLTKTGYVKLSAFSQTAAEDMKSAIQELE
SQGVHSYILDLRNNPGGLVKAGLDVAQMWLDGDETLVNTIDRNGNMLPINMVNGHAITHDPLVVMVNEGSASASEILAGA
LHDNGRAILVGHKTFGKGKIQSVTELHDGSALFVTVAKYLSPALHDIDQVGITPDVQCTTEMLN-------------SSS
VSSLEADSCIMIAEHELDIKE-SKGTAS
>C_fas
AESLTVAFPVSRAPE--VNAVQRTLVEAWGLIRETFFDPTYNHQDWDLKLQQTMVEMFPLNSADAAYTKISGMLSTLGDP
FTRIISPKEYQGFRIGSDGNLQGVGLFINAEPKTGHLVVLSCIDGSPAARAGIHQGDELVEINGERLDGLGSEAAAQKLR
GNAGTTVTVKV----KEPRHNNGIREVKLPREYIKLSPISSAIIPHRSPDGQLTKTGYVKLLAFSQTAAEDMKSAIQELE
NQGVQSYILDLRNNPGGLVKVGLDVAQMWLDGDETLVNTIDRSGNMLPINMTNGHAITHDPLVVLVNEGSASASEILAGA
LHDNGRAILVGHRTFGKGKIQSVTELHDGSALFVTVAKYLSPALHDIDQVGIAPDVQCTTEMLNS-PKEISN--KDNKIA
VSSLESDSCIMVAEHELDVKE-SKGTAS
>D_car
AQSLTVAFPVSPAHE--VNTVQRTLVEAWSLIRETFVDPTFNHQDWDMKLQQTMVEMFPLKSADAAYNKISGMLATLGDP
FTRIISPKEYQSFRIGSDGNLRGVGLFINVNPKTGNLVVMSCVEGSPADRAGILEGDELMEINGERLDGISSEGAAQKLR
GKVGTSVTVKVRR-GSKSGGGDNLREVNLPREFIKLSPISSAVIPHKTPDGRLSKTGYVKLLAFSQTAASDMESAVTELE
NQGVQSYILDLRNNPGGLVKAGLDVAQIWLDGDETLVNTIDRDGNMLPINMVNGHAKTHDPLVVLVNEGSASASEILAGA
LHDNGRAKLVGHRTFGKGKIQSVTELDDGSALFITVAKYLSPALHDIDQVGIAPDVQCSAEMLNS-PRESFM--K--NKS
STSLEADSCIMVAEHELEVQE-SKGSAS
>G_max
AESLTVAFPVSRAPE--VNAVQRTLVEAWGLIRETFVDPTFNHQDWDLKLQQTMVEMFPLNSADAAYTKLRGMLSTLGDP
FTRIISPKEYQGFKIGSDGNVQGVGLFINVEPRTGHLVVLSCVDGSPAARAGIHQGDELIEINGERLDGIDSETAAQRLR
GNAGTTVTVKV----KDSGTRSFIREVKLPREYIKLSPISSAIIPHRSPDGHFTKTGYVKLSAFSQTAAEDMRNAIQELE
NQGVHSYILDLRNNPGGLVKAGLDVAQMWLDGNETLVNTIDRDGNMLPINMVDGHAITHDPLVVIVNEGSASASEILAGA
LHDNGRAILVGHKTFGKGKIQSVTQLHDGSALFVTVAKYLSPALHDIDQVGITPDVQCTTEMLNS-TKDISNSTKD-KAS
VSSLEADSCIMVAEHELDLEE-SMGTAS
>L_ang
AQSLTVAFPISRAPE--VNAVQRTLVEAWGVIRETFVDPTFNHQDWDLKLQQTMVEMFPLNSADAAYTKIRGMLSTLGDP
FTRIISPKEYQGFRIGSDGNLQGVGLFINVEPRTGHLVVLSCIEGSPAALAGIHQGDELVEINGERLDGIDSEAAAQRLR
GNAGTTVTVKV----KDSEKNLDIREVKLQREFIKLSPISVAIIPHTSPYGKVTKTGYVKLSAFSQTAADDMKHAIQEFE
NQDVHSYILDLRNNPGGLVKAGLDVAQMWLDGDETLVNTIDRSGNMLPINMVNGHAITHDPLVVIVNERSASASEILAGA
LHDNGRAILVGNKTFGKGKIQSVTELHDGSALFVTVAKYLSPALHDIDQVGIIPDVQCTTEMLNS-TKKISR--KD-KSL
ASSLEADSCIMVAEQELD----TKGTAS
>M_gut
AESLTVAFPVSHNRE--VNSVQRTLVEAWGLIRETFVDPTFNHQDWDLKLQQTMVEMFPLRSEDAAYNKIKGMLSTLGDP
FTRIISPKEYQSFRIGSDGNLQGVGLFINVEPQTGHMVVLSCIENSPAARAGIREGDELMEINGERLDGVASEAAAQKLR
GHVGTTVTVKVHS--VDDFGSSYIREVNIPREVIKLSPISSAIIPHKLPDGHLSKTGYVKLATFSQTAALEMENTVHEME
SQGVQSYILDLRNNPGGLVKAGLDVAQIWLDGTETLVNTIDRDGNMLPIDMIDGHALTRDPLVVLVNEGSASASEILAGA
LHDNGRAILVGHRTFGKGKIQSVTELHDGSALFITVAKYLSPALHDIDQVGINPDVQCTTDFLNSSPKDSFG-----SAS
SSSLEKDSCILVAEHQLDVQE-SKGSAS
>M_acu
AESLTVAFPVSRAREASVNTVQRTLVEAWGLIRETFIDPTFNHQDWDLKLQQTMVEMFPLKSADAAYNKISGMLATLGDP
FTRIISPKEYQSFRIGSDGNLQGVGLFINVEPKSGNLVVLSCIEGSPADRAGIHEGDELIEIDGENLAGLGSEAAARKLR
GRVGTTVRVKLHSGGAESGIGNGLREVQLPREVINLSPISSTIISHISIDGHELKTGYVRLSAFSQNAAAEMENVILEME
DQGVQSYILDLRNNPGGLVKAGLDVAQMWLDGDETLVNTIDREGNMLPINMVDGHALTHDPLVVLVNEGSASASEILAGA
LHDNGRAILVGHTTFGKGKIQSVTELHDGSALFITVAKYLSPALHDIDQVGIAPDVQCTADKLTS-SIASLS--RD-KNT
TSTLESDSCIMVAEHELEVQK-LKGSAS
>P_tri
AESLTVAFPVSRAPE--VNTVQRTLVEAWGLIRETFVDPTFNHQDWDLKLQQTMVEMFPLNSADVAYTKISGMLSTLGDP
FTRIISPKEYQSFRIGSDGNLQGVGIFINIEPRTGHLVVLSCVKGSPAARAGIHEGDELIEINGERLDGVTSEAAAQKLR
GTAGTSVKVKVHS-GMESSRDAGIREVNLPREYITLSPISSTIIPHKTPDGHLTKTGYVKLSAFSQSAAIDMANTILDME
TQGVHSYILDLRNNPGGLVKAGLDVAQIWLDGDETLVNTIDRDGNMLPINMVDGHAITHDPLVVLVNEGSASASEILAGA
LHDNGRAILVGHKTFGKGKIQSVTELHDGSALFVTVAKYLSPALHDIDQVGIMPDVQCTTDMLNS-PRDSLL--KN-ESS
TSSLEGDSCILVAEHELDIQE-FGGTAS
>P_alb
AESLTVAFPVSRAPE--VNAVQRTLVEAWGLIRETFIDPTYNHQDWDLKLQQTMVEMFPLRSADAAYMKISGMLSTLGDP
FTRIISPKEYQGFRIGSDGNLQGVGLFINAEPKTGHLVVVSCVEGSPAARAGIHQGDELVEINGERLDGIDSEAAARRLR
GNAGTTVTVKV----KDSGHKYGIREVKIPREYIKLSPISSAIIPHRSLDGKLTKTGYVKLSAFSQTAAEDMKNTIEELE
KQGVHSYILDLRNNPGGLVKAGLDVAQMWLDGDETLVNTVDRSGNMLPINMVNGHAITHDPLVVLVNEGSASASEILAGA
LHDNGRAILVGHKTFGKGKIQSVTELHDGSALFVTVAKYLSPALHDIDQVGIAPDVQCTTEMLNP-AKEISN--KN-KSS
VSSLEADSCVMIAEHELDVEE-SKGTAS
>S_tor
AESLTVAFPVSRAPE--VNAVQRTLVEAWGLIRETFVDPTFNHQDWDLKLQQTMVEMFPLNSADAAYTKISGMLSTLGDP
FTRIISPKEYQGFRIGSDGNLQGVGLFINAEPRTGHLVVLSCIEGSPAARAGIHQGDELVEINGERLDGIDSEAAAQKLR
GNAGTTVTVKV----KESRRNYGIREVKLPREYIKLSPISSAIIPHRSPDGQLTKTGYVKLSAFSQTAAEDMKNAIQDLE
NQGVHSYILDLRNNPGGLVTAGLDVAQMWLDGDETLVNTIDRDGNMLPINMVNGHAITHDPLVVIVNEGSASASEILAGA
LHDNGRAILVGHKTFGKGKIQSVTELHDGSALFVTVAKYLSPALHDIDQVGITPDVQCTTEMLNT-PKDLSN--KD-KTA
VSSLEADSCIMVAEHELDVKE-SKGTAS
>V_vin
AESLTVAFPVSRARE--VNTVQRTLVETWGLIRETFIDPTFNHQDWDLKLQQTMVEMFPLRTADAAYNKISGMLSTLGDP
FTRIISPKEYQNFRIGSDGNLQGVGIFINAEPRTGHLIVLSCIEGSPAARAGIHEGDELIEINGERLDGTDDETAAQKLR
GRVGTTVTVKLHS-GTDWGSDSGFREVKLSRDFIKLSPISSAIIPHKTPDGHVSKLGYVKLSAFSQTAAAEMENCIHEME
AQDVCSYILDLRNNPGGLVKVGLDVAQIWLDGDETLVNTIDRDGNMLPINMVDGHAITRDPLVVLVNEGSASASEILAGA
LHDNGRAILVGHKTFGKGKIQSVTELHDGSALFVTVAKYLSPALHDIDQVGITPDVQCSTEMLSS-PKESLL--KD-KSS
ASSLEADSCIMVAEHELDVQE-SKGTPS
