# Supplementary material for: A genome resource for Acacia, Australia’s largest plant genus
Source: PLoS One. 2022 Oct 14;17(10):e0274267. doi: 10.1371/journal.pone.0274267 (PMC9565413; doi:10.1371/journal.pone.0274267)
Supplement: S4 File — (ZIP) [file pone.0274267.s004.zip › Supplementary_File_S4/OG0012705.aligned.fasta]

>A_pyc
SSELCNAIMKRLEKR--SDSKTLVFFQWMRSNGKLEQNIVAYNVIIRVLSRQRDWDAAERMIQEMRSKFGSEL-NFQVFN
TLIQACSKRGLVGLGARWFQMMLDFGVRPNIATFGTLMGLYQKGWNVDEAEFTFSKMRNFGIVCQSAYSAMITIYTRLRL
YEKAEGIIGLMREDEVLLNLENWLAVLNAYSQQGKMKDAEEVFMSMQQAGLSSNIIAYNTMITGYGKASNMDAAQSLFLN
M-QNVGTDPDETTYRSMIEGWGRAGNFEQARWYYDELKRLGYKPNSSNLYTLIKLQAKHADEEGAMRTLTDMLETGCQYS
SILGILLQAYEGARRVDKVPLLLKDSFYQHVLVNQSSCTTLVMAYVKHQLVDEALKVLNDKKWNDPHYEDNLYHLIICLC
KEVGLLQDAVKIYSQMPTHGDKPNLHISCTMIDIYCIMGLFEEAEKLYLKLKSSETSLDMIALSIVVRMYAKAGSLEDAC
SVLDEIDKRPDIIPDVFLLRDMLRTYQRCGILDKLSDLYYKIFKDRLNWDQEMYNCVLNCCARALPVDELTRLFDEMLQR
GFSPNTITFNVMLDVYGKAKLFKKAKKLFYMAKRRGLANVISYNTIIAAFGKNKHFKNMSSTVQKMKFDGFEVSLEAYNS
MLDAYGKDGQMETFRTVLQKMKESRCNSDHYTYNTMINIYGEQGWIDEVASVLRELRECGLGPDLYSYNTLIKAYGIAGM
VEEAVNLVKEMRENGIEPDHITFTNIITALRRNDKILEAVKWSLWMKQ
>A_tri
SIENCNNYLKLLEKS--NDAKALQLFEWMKSNGKLDRNPTAYNLALRVLSRKEDWKASEELLREMPTVSNCSP-SSQMFN
TLIYVCSKRELVGWGTKWFRMMLYCGVKPNQATIGMLMSLYQKGGNLEEAEFTLGQMRTHGLHCCVAYSAMMTIYTRLGL
YEKSEEILKTMREDRVPPNLENWLVQLNVYSQQGKLEEAELVLLSMKRSGISPNIIAYNTLITGYGKMGKTEASRRVFRD
L-CNNGFEPDETTYRSMIEGYGRADEYKEAIWYYQELKHKGFCPNSSNFFTVINLQGKHMDDEGTVQTLKDMREMGGQYS
SILGSLLRAYERVERVDKVPLILKASFYESLLSDPTSCSILALAYVKHGLLDDALAVLWEKKWSDPIFEDNLCHLLICTC
KEERCFENAVKIFTQMPKTYTNPNMHITSTMIDIYSGMGLFKKAEDLYHSLKASGKSLDLVGYSIVVRMYMKYGYLTDAC
LVLEIMEKQKNISPDIYLYFDMLRIYQQGAMLDKLADVYYRMLKSGIVWDEQVYNCVINCCGHAIPVDELSRLFRKMTAA
GFAANTNSFNVLIDVYTKAGLFKRARKVLWMARRRKMVDAISYNTIITAYGKDKQFRRMKSASKQMQYAGFPVSLAAYNA
MLDAYGKGGEIDKFREVLEQMKEANCALDHYTYNIMINIYGKKGWIEDVVAVLGELKKHELEPDLWSYNALIEAYGIARM
VEEAVYLVKEMRDNGIEPDQVTYVNVIRALKNNGHVLEAIKWSLWMKQ
>A_coe
SVEYCNSILKQLEQC--NDDKTVSFFEWMRSNGKLKDNVTAYNFVLRVLGRKEDWDASEMLIRELITELGSQL-NYQVFN
TLIYSSYKRVLPKMGTKWFYLMLENGVQPNIATFGMLMSLYQKGGNVEEAEFAFRQMRNLKLICQSAYSAMITIYTRVGF
YDKSEEIILLMKEDNVVPNSENWLVQINAYSQQGKLEQAEKMLTSMLEAGVPPNIVAYNTLITGYGKVSNMTSAESIFQN
L-RSIRLEPDETTYRSMIEGWGRAGHYKEAKWYYQELKKSGYKPNSSNMFTMINLQARHKDEEGTLETLEDMRTMGCQYS
SILSSLLQAYEKVERVDKVPLVLRGSFYEHVLVDQTSCSILVMAYVKHHLVDDALRVLSDKQWKDLIFQDNLYHLLICSC
KELGLYEEAIKIYSHMPKSDANPNLHITCTMIDIYSIIGRFTEAKDLYLNVSSSGIAFDMVTYSVIVRMFVKAGSLKDAC
LVLDKMEKQKDIVPDIFLLRDMLRVYQRCGLQEKLADLYFKLLKTEISWDQEMYNCVINCCARALPVDELTRIFDEMLQR
GFSPSTITFNVMLDVYGKEKLLKKARKVFWMARKQGLHDVISYNTIIAAYGQSKDFTNMRATVRKMEFSGFSVSLEAYNC
MLDAYGKDSQMENFRSVLQRLKESSCVSDHYTYGILINIYGEQGWIEEVAAVLSELKVCGMEPNLCSYNTLIKAYGIGGM
VEEAVDVVKEMREKRIEPDHITYINLVHALQRNDNFLEAVKWSLWMKQ
>A_tha
SLEHCNGILKRLESC--SDTNAIKFFDWMRCNGKLVGNFVAYSLILRVLGRREEWDRAEDLIKELCGFHEFQK-SYQVFN
TVIYACTKKGNVKLASKWFHMMLEFGVRPNVATIGMLMGLYQKNWNVEEAEFAFSHMRKFGIVCESAYSSMITIYTRLRL
YDKAEEVIDLMKQDRVRLKLENWLVMLNAYSQQGKMELAESILVSMEAAGFSPNIIAYNTLITGYGKIFKMEAAQGLFHR
L-CNIGLEPDETSYRSMIEGWGRADNYEEAKHYYQELKRCGYKPNSFNLFTLINLQAKYGDRDGAIKTIEDMTGIGCQYS
SILGIILQAYEKVGKIDVVPCVLKGSFHNHIRLNQTSFSSLVMAYVKHGMVDDCLGLLREKKWRDSAFESHLYHLLICSC
KESGQLTDAVKIYNHKMESDEEINLHITSTMIDIYTVMGEFSEAEKLYLNLKSSGVVLDRIGFSIVVRMYVKAGSLEEAC
SVLEIMDEQKDIVPDVYLFRDMLRIYQKCDLQDKLQHLYYRIRKSGIHWNQEMYNCVINCCARALPLDELSGTFEEMIRY
GFTPNTVTFNVLLDVYGKAKLFKKVNELFLLAKRHGVVDVISYNTIIAAYGKNKDYTNMSSAIKNMQFDGFSVSLEAYNT
LLDAYGKDKQMEKFRSILKRMKKSTSGPDHYTYNIMINIYGEQGWIDEVADVLKELKESGLGPDLCSYNTLIKAYGIGGM
VEEAVGLVKEMRGRNIIPDKVTYTNLVTALRRNDEFLEAIKWSLWMKQ
>C_can
SLEHCNSILKRLGKG--NDSKTLAFFEWMRSNGKLEQNIGAYNLVLRVLSRMGDWDAAEKTIWEMRTHFGSNL-NFQVFN
TLIYACSKRGLVELSAKWFQMMLDCGVRPNIATFGMLMGLYQKGWNVEEAEFTFSRMRSYGIVCHTAYSAMITIYTRFRL
YEKAEGVIGLMREDEVLPNLENWLTIINAYAQQGKLEDAEQVLVSMQEAGFSPNIIAYNTMITGYGKASDMNAAQRLFMS
I-QNVGLEPDETTYRSMIEGWGRADNYKEARWYYNKLKRLGYKPNSSNLYTLLKLQVKHADEEGAIRTLADMLETGCQYS
SILGILLQAYERVGRVDKVPLLLKGSFYQHILVNQNSCSTLVMAYVKHQLVDDAIKVLKDKKWSDPQYENNLYHLLICSC
KEVGLLENAVKIFNQMPKHDDKPNLHIMCTMIDIYSVMGLFNEAERLYIKLKSSGIALDMIAFSIVVRMYVKAGSLKDAC
SVLDAIDKRTDIVPDNYLLCDMLRIYQRCSMLDKLAGLYYKISKNQVNWDQDMYNCVLNCCSRALPVDELSRLFDEMLQR
GFAPNTITFNVMLDIYGKAKLFKKAKKLFMMAQKRGLVDVISYNTIVAAYGKNKDFKSMSSTVQNMQFNGFSVSLEAYNS
MLDAYGKDGQMDNFRTVLQKMKESSCASDHYTYNIMINIYGEQGWIDEVASVLRELKEIGLGPDLYSYNALIKAYGIAGM
VEDAVDLVKEMRKNGIEPDKITYTNLITALRRNDKFLEAVKWSLWMKQ
>C_fas
SVEHCNAILKTLEKR--SDSKTLVFFEWMRSNGKLEHNIGAYNLVIRVLSRRKEWDAAEEVIQKMRIKFGTEL-NYQVFN
TLIYACFKQRVVHLGTKWFQMMLDCGVRPNVATFGMLMGLYQKGWNVEEAEFTFSKMRSFGISCHSAYSAMITIYTRFGL
YEKAEGIIGLMREDEVLPNLENWLAILNAYSQQGKMEDAEQTFMSMQEAGLSPNIIAYNTMITGYGKASNMNAAQKLFMN
M-QNVGMDPDETTYRSMIEGWGRANNFKQARWYYSELKRLGYKPNSSNLYTMIKLQAKHADEDGAIGTLTDMLETGCQYS
SILGILLQAYEGAGRVDKVPLLLKDSFYQHILVNQNSCSTLVMAYVKHQLVDEAMKILKDKKWKDPHYEDNLYHLIICSC
KEGGLLEDAVKIYSQMPKHDDKPNLHITCTMIDIYSVMDLFNEAESLYLKLKSSGIPLDMIAFSIVVRMYTKAGSFKDAC
SVLDAMGKQSDIVPDSFLLCDMLRIYQRCSMLDKLSDLYYKISKDRSNWDQEMYNCVLNCCARALPVDELTRVFDEMLHR
GFSPNTITFNVMLDIYGKAKLFKKAERLFLMAKKRGLVDVISYNTIIAAYGKNMDFKNMSSTVQKMQFDGFSVSLEAYNS
MLDVYGKDSQIETFKTILQKMKESSCTFDHYTYNIMINIYGEQGWINEVANVLQELKECGLGPDLYSYNTLIKAYGIAGM
VEDAVDLVKEMRENGIEPDNITYNNLITALRRNDKILEAVKWSLWMKQ
>D_car
SVERCNVMLEGYERI--SDGKAMEFFRWMRSKGKLKRNVKAYKVALRVLGRRQDWDGAEIMIREMVSESGCEL-NFQVFN
TVIYACNKQGFAEIGGKWFRMMLDMGVRPNVATIGMLMSLYQKGLVVQEAEFTFSQMRNFRIMCQSAYSAMITIYTRLRL
HEKAEEVIGLLKEDKVIMNKENWLVLINAYCQQGKLEKAELALISMHDAGFPPHIVAYNTMVTGYGKVFKMEAAQSIFQN
L-EKVGLKPDETTYRSMIEGWGRMDNYKEAEWYYQELKRLGFSPNSSNLYTMINLQAEHGDKDGAVRTLNEMIAMDCQYP
SVLGILIQAYERAGKFDQVPSVVTGLFYEHVLINQTSCSILVMAYVKHRLVSDAVKVLQNKRWKDHIFEDNLYHLLICSC
KEFGHLEDAIKLYGSMRNSS-KPNLHILSTMIDIYTVMNQFKEAENLYIKLKSSGVALDMIAFSIVVRMYVKSGSLKDAC
SVLEIIDNRSDIVPDAYLLRDMLRIYQRLDMRDNLSGLYYKILKTGIPLDQEMYNCLINCCARALPVDELTRIFDEMLQH
GFEPNTITFNVMLDVYGKCRLFRKVGRIYRLAKRRGLLDVVSYNTIVASYGKGKDLRNMSSTIGKMQFNGFSVSLEAYNC
MLDAYGKEGEMEKFKDVLQRMKESCCASDHYTYNIMINIYGEKGWIEEVSDVLAELKESGLGPDLCSYNTLIKAYGIAGM
VDEAVSMVKEMRENGIEPDKATYANLVTALRNNDMFLEAVKWSLWMKQ
>G_max
STEHCNAILKRLEASAAAADKTLSFFERMRATGKLERNAAAYNVMLRFLSRRQDWEGAEKLIYEMK---GSELISCNAFN
TLIYACCKQSLVQLGTKWFRMMLDCGVVPNVATIGMLMGLYRKGWNLEEAEFAFSRMRGFRIVCESAYSSMITIYTRLRL
YEKAEGVIELMRKDEVVPNLENWLVMLNAYSQQGKLGDAERVLEAMQEAGFSDNIVAFNTMITGFGKARRMDAAQRLFMR
ITRCLEVDPDETTYRSMIEGWGRADNYEYATRYYKELKQMGFKPSSSNLFTLIKLEANYGDDEGAVGILDDMVDCGCHYA
SIIGTLLHVYERAAKVHKVPRLLKGSFYQHVLVNQSSCSTLVMAYVKHRLVEDALKVLNDKKWQDPRYEDNLYHLLICSC
KEAGLLEDAVKIYSRMPKSDDNPNMHIACTMIDIYSVMGLFKDAEVLYLKLKSSGVALDMIAFSIVVRMYVKAGALKDAC
AVLDAIDMRPDIVPDKFLLCDMLRIYQRCNMATKLADLYYKISKSREDWDQELYNCVLNCCAQALPVDELSRLFDEMVQH
GFAPSTITFNVMLDVFGKAKLFNKVWRLYCMAKKQGLVDVITYNTIIAAYGKNKDFNNMSSTVQKMEFDGFSVSLEAYNS
MLDAYGKDGQMETFRSVLQKMKDSNCASDHYTYNTLINIYGEQGWINEVANVLTELKECGLRPDLCSYNTLIKAYGIAGM
VAEAVGLIKEMRKNGIEPDKKSYTNLITALRRNDKFLEAVKWSLWMKQ
>L_ang
SVEHCNAILKRLDERTNNEDKTMSFFEWMRRMGKVERNAGAYNVVVRALSRKQEWEVVEKLIWEMKTKFGSEL-GFQVFN
TVIFACCKGNFVRLGAKWFRMMLDCEVEPNVATFGMLMGLYRKGWNVEEAEFAFSQMREFGIMCESAYSAMVTIYTRLGL
YEKAEGVIDLMRKDEVVPNLENWLVMLNAYSQQGKLVDAEKVLVSMKKAGFGNNIVAYNTMITGYGKASNMDAAQSVFIN
M-RNLGLEPDETTYRSMIEGWGRTGNYEEVRRYYKELKRLGYKPNSSNLFTLIKLQAKHGDEEGAIGSLEDMQEIGCQYS
SMLGILLHAYESAGKVDRVPILLQGEFYQHILVNPNSCSTLVLAYVKHQLVDDAMKVLHVKKWHDLRYEDHLYHLLICSC
KEEGLLDDAVKIYCQMPKNDHKPNVHIVCTMIDIYSIMGLFNEAEMLYLKLKSSGISLDMIAYSIVVRMYVKAGSLKDAC
SVLEAIDKRPDIVPDKFLLLDMLRIYQRCNMVNKLADLYYKISKDRLNWDQELYNCAINCCAHALPVDELSRLYDEMLEH
GFVPNTITCNVMLHVFGKARLFKKVRKLFVMAKKQGLVDVISYNTIIAAYGKHKYFKNMSSMVRKMQFDGFSVSLEAYNS
MLNAYGKDNQMEAFRSVLQKMKESNCASDHYTYNTMINIYGEQRWIAEVADVLTELKECGLRPDLYSYNTLIKAYGIAGM
VEGAVGLIKEMRENGVEPDKITYTNLITAMRRNDQFLEAVKWSLWMKQ
>M_gut
SSERCNLILEQLERS--NDSKALTFFEWMKANGKLKKNVAAYNSILRVLGRKTDWNGAEIMIKEMISDSSCEL-NYQVFN
TLIYACNKSGLVDMGTRWFKIMLDYNVRPNVATFGMLMSLYQKGCHVEEAEYTFSRMRNLKIICQSAYSSMITIYTRTRL
YDKAEDVIRFLKEDEVVLNKENWLVVLNCYCQQGKLDDTELALRAMKEAGFSPCIVAYNTMITGYGRVSSMDQSERLLDN
L-KETGLVPDETTYRSLIEGWGRMGNYNKAKFYYMELVKFGFKPNSSNLYTLIRLQAKHEDEVGAIRSINDMLMIGCQKS
SILGIVLQAYEKADRLIKMSAVLEGPMYDHVLKNQTSCTILVTAYVKSSLIDNAMEVLRKKKWKDRVFEDNLYHLLICSC
KDLGHLENAVKIFTCMPKSD-KPNMNTFCTMIDVYSKMALFSEAEKLYTELKASNIKLDMIAFSVVIRMYVKSGSLKEAC
AVLEIMDEEKNIVPDVYLLRDILRIYQRCGMEDKLADLYYKVLRNGEIWDEEMYNCVINCCARALPVDELSRLFDEMLQR
GFLPSTITFNVMLHVYGKSRLFEKAKGVFWMAKKRGLIDVISYNTLIAVYGKNKYLKNMSAAVTKMQFDGFSVSLEAYNC
MLDAYGKQGEMDKFKSVLQRMKLSNCSSDRYTYNILINIYGEKGWIEEVANVLAELKEYGIGPDLCSYNTLIKAYGIAGM
VEDAVALVKEMRENGIEPDRLTYTNLITALRKNDMFLEAVKWSLWMKQ
>M_acu
--------------------------------------------------------------------------------
--------------------MMLEQGIRPNVATIGMLMGLFQKKCSLSQAEFAFGRMRSLKLKCTTAYSAMIVIYTRLGL
YNKSEEVISVMDKDEVLPDLENWLVRLNAYSQQGKIEEAETVLKSMLKAGISPNIVAYNTLITGYGKVANMKAAKHLFQA
L-ESVGLDPDETTYRSMIEGFGRTDNYKEALWYYDKLKNSGFQPNSSNFYTLINLQARHGDEKGAVQTLEDMRRAGCQYS
SIVSSLIQAYERIGMVEKVPHILEASFYENILLDPTSCSILVMAYVKCSLLDDALRVLQDKSWEDCDFEENLYHLLICSC
KEAGHFENAVKVYMQMPNSEIHQNLHITCSMIDIYSAMGRFTDAENLYLKLKGSGVTFDMVAYSIVVRMYIRAGSLENAC
VVLEMMEKEKDIVPDIYLFRDMLRTYQKCGMTQKLANVYYWILKSGIAWDEAMYNCVINCCGHALPVDELSRLYEEMMQN
VHAANTITFNVMLDVYGKSGLLKKARKVFWMARKQGLADVISYNTMIAAHGKSKDIKSMKSVIQKMQSAGFPVSLEAYNS
LLDAYGKDNRLEEFNDVLQKMKELKCVSDHYTYNIMINIYGRKGWIEEVSRVFAELKEHGLEPDLYSYNTLIKAYGIAGM
VEEAVNVVQEMRRKGIKPDRITYTNLITTLQRNENFLEAVKWSLWMRQ
>P_tri
SLEQCNDVLKRLEKGT-SDDKTLRFFEWMRSNGKLEKNVSAFNVVFRVLGRREDWDTAERMIREMRESFGSEL-DCRVFN
TLIYSCSKRGSVELSGKWFRMMLELGVQPNVATFGMVMGLYQKGWNVEEAEFSFAQMRSFGIICQSAYSAMITIYTRLSL
YDKAEEVIGLMRDDKVVLNLENWLVLLNAYSQQGKLEKAEQLLVSMQEAKFSPTIVAYNILITGYGKASNMVAAQRLFSG
I-QNAGLEPDDTTYRSMIEGWGRVGNYKEAEWYYKELKRLGFKPNSPNLYTLINLQAEHGDEEGACRTLDDMLKIGCQYS
SILGTLLKAYEKVGRIDKIPFLLKGSFYQHVTVNQNSCSILVIAYVKNLLVDEAIKLLGDKKWNDPVFEDNLYHLLICSC
KELSHLDSAVKIYSLMPKSDDRPNLHISCTMIDIYTTMGQFNEGEKLYMKLKSSGIGLDVIAFSIVIRMYVKAGSLKDAC
SVLETMEKEKDMVPDIYLFRDMLRIYQQCGMMDKLNDLYFKILKSGVVWDQELYNCLINCCARALPVGELSRLFNEMLQR
GFDPNTITFNVMLDVYAKAKLFNKARELFMMARKRGLVDVISYNTIIAAYGRKRDFKNMASTIHTMQFDGFSVSLEAYNC
VLDAYGKEGQMESFRSVLQRMKNSSCTADHYTYNIMMNIYGELGWIDEVAGVLTELRECGLGPDLCSYNTLIKAYGIAGM
VEDAVGLVKEMRQNGVEPDKITYTNLITTLQKNDKYLEAVKWSLWMKQ
>P_alb
SSELCNAILKRLVKR--SDSKSLVFFQWMRSNGKLEQNIGAYNVIIRVLSRKGDWDAAEKMIQEMRSKFGSEL-NFQVFN
TLIYTCSKRGLVGLGTRWFQMMLDSGVRPNIATFGILMGLYQKGWNVDEAEFTFSKMRSFGIVCQSAYSAMITIYTRLRL
YEKAERIIGLLREDGVLLNPENWLAVLNAYSQQGKMKEAEEVFKSMQEAGLSSNIIAYNTMITGYGKASNMDGAQSLFLN
I-QNVGTDPDETTYRSMIEGWGRAGNFEQARWYYDELKRWGYKPNSSNLYTLIKLQAKYADEEGAMRTLADMLETGCQYS
SILGILLQAYEGAGRVDKLPLLLKGSFYQHVLVNQNSCSILVMAYVKHQLVDEALKVLNDKKWNDPHYEDNLYHLIICLC
KEIGLLQDAVKIYSQMPTHGHKPNLHISCTMIDIYCIMGLFEEAEKLYLKLKSSETSLDMIGFSIVVRMYAKAGSFEDAC
TVLDEIDKRPDIIPDVFLLRDMLRTYQRCGMLDKLSDLYYKISKDRANWDQEMYNCILNCCARALPVDELTRLFDEMLQR
GFSPNTITFNVMLDVYGKAKLFKKAERLFFMAKRRGLANVVSYNTIIAAFGKNKDFKNMSSTVQKMKFDGFEVSLEAYNS
MLDAYGKDGQMETFRTVLQKMKESRCTSDHYTYNTMINIYGEQGWIDEVASVLRELRECGPGPDLYSYNTLIKAYGIAGM
VEDAVDLVKEMRENGIEPDDITYNNLITALRRNDKILEAVKWSLWMKQ
>S_tor
SAEHCNAILKKLEKR--SDSKTLVFFEWMRSNEKLEQNMGAYNLVIRVLSRREDWDVAEKMIWEMRTKFGSEL-DFQVFN
TLIYACYKRGVVQLGAKWFRMMLDCSVRPNIATFGMLMGLYQKGWNVEEAEFTFSKMRSFGIVCHSAYSAMITIYTRFRL
YEKAEVIIGLMKDDEVLPNLENWLAILNAYSQQGKMEDAEQIFISMQEGGFSPNIIAYNTIITGYGKASNMDAAQNLFIN
M-QNNGMDPDETTYRSMIEGWGRADHFKQARLYYSELKRLGYKPNSSNLYTMIKLQAKHEDEEGAIRTINDMLETGCQYS
SILGILLQAYEGAGRVDKVPLLLKDSFYQHILVNQNSCSILVMAYVKHQLLDEAMKILKKKRWNDPLYEDNLYHLIICSC
KEVGLLEDAVKIYSLMPKHDDKPNLHITCTMIDIYGAMGLFNEAERLYLKLKSSGICLDMIAFSIVVRMYAKAGSFKDAC
SVLDEIGKQSDIVPDNFLLHDMLRIYQRCSMLDKLSDLYYKISKDRVNWDQEMYNCVLNCCSRALPVDELTRLFDEMLQL
GFSPNTITFNVMLDIYGKAKLFKKAKRLFIMAKKQGLVDVISYNTLIATYGKNKDFQNMSSTVQKMQFDGFAVSLEAYNS
MLDAYGKDGQMETFRTVLQKMKESSCASDHYTYNTVINIYGEQGWINEVASVLRELKECGLGPDLYSYNTLIKAYGIAGM
VEDAVDLVKEMRKNGIEPDNITYSNLITALRRNDKILEAVKWSLWMKQ
>V_vin
SVERCNAILKGLERC--SDSKTMKFFEWMRENGKLEGNVSAYNLALRVLGRRGDWDAAETMIWEMNGDSDCQV-NFQVYN
TLIYACYKQGHVELGTKWFRLMLENGVRPNVATFGMVMSLYQKGWNVADSEYAFSQMRSFGITCQSAYSAMITIYTRMSL
YDKAEEVIDFIQEDKVILNLENWLVLLNAYSQQGKLQEAERVLFSMQNAGFSPNIVAYNMLITGYGKASNMDAAQHIFRN
L-KNVGLEPDESTYRSMIEGWGRAENYKEAEWYYNELKRLGFKPNSSNLYTMINLQAKYADGEDAARTLDDMKRIGCQYS
SVLGTLLQAYERAGRIDRVPLILKGSFYEYVLVNQTSCSILVMAYVKHCLVDDAIKVLQEKQWKDTIFEDNLYHLVICSC
KELGRLENAVKIYSQMP--NKKPNLHIMCTMIDIYSTLGRFSDAENLYLKLKSSEISLDMIAFSIVVRMYVKSGSLKDAC
SVLETMDEQKNIVPDIYLFCDMLRIYQQCGMLDKLQDLYYRILKTGVTWDSEMYNCVINCCARALPVDELSRLFDEMLLH
GFAPNTITLNVMLDVYGKSRLFKKARKVLWLARKRGLVDVISYNTIIAAYGQSKDLKKMLSTVRQMQFNGFSVSLEVYNC
MLDSYGKEGQIESFRSVLRRMKESSCASDHYTYNIMINIYGEQGWIEEVANVLTELKESGLGPDLCSYNTLIKAYGIAGM
VEDAVVLVKEMRENGIQPDRITYINLINALRKNDEFLEAVKWSLWMKQ
