# Supplementary material for: A genome resource for Acacia, Australia’s largest plant genus
Source: PLoS One. 2022 Oct 14;17(10):e0274267. doi: 10.1371/journal.pone.0274267 (PMC9565413; doi:10.1371/journal.pone.0274267)
Supplement: S4 File — (ZIP) [file pone.0274267.s004.zip › Supplementary_File_S4/OG0012655.aligned.fasta]

>A_pyc
FATGFNPLQHKPLDSIVDFERVKDRSPEEIASIWDDYHLGRGHIGASMKAKLYNLLEQRAESCRYFVIPLWRGSGYVTMF
AQVQMPHMMFTGLEDYKARGTQTAPYMTVSFYKEFAESKDLVLIHGDVVFTSKLSDSEAKWLIEATQSFYLNDVRYKLVE
RFNKETHDFEFKDVLQALDMPIL
>A_tri
FATGYSALQPKSLDSIIDLQRAETLSSEDLITIWNEYHLGRGHIHASMKRSLYNLLVQRTNPCQHFVVPLWRGSGYTTMF
VQARLPHMLITGLEDYKARGTQAAPYLTVTYYTEFASSKDVVLIRGDIVLPSKLEDEEGRRLLETMHSFYLNDERYKLVE
RFNKDTHEFEFKDVLRALDIPIG
>A_coe
FATGYTPLKPKPLDSILD-DRAKNLSSEELVSVWDDYHLGRGHIGVSMRAKLYRLLEQRAKSCRHFVIPLWRGSGYETMF
IQVQMPYMLFTGLEDYKARGTQAAPYFTATYYTEFTESKDVVLIRGDVVFTSKLSDSEAQWLLETTQSFYLNDARYKLVE
RFNKETHDFEFKDVLQALEMPMG
>A_tha
FASGFTPLQQKPLDSIMDLARAKTKSPEELTSIWDDYHLGRGHIGLTMKAQLYRLLEQRASECRYFVIPLWRGNGYITMF
AQVEAPHMIFTGLEDYKARGTQAAPYLTTTFYTELSETKDLVFIRGDVVFTSKLTDEEAKWIMETAQSFYLNDSRYKLLE
RFNKHTHDFEFKDVLQALDMPLL
>C_can
YATGFTPLQPKPLDSIIDIERVKDRSPEEIASVWDDYHLGRGHIGASMKAKLYYLLEQRAEDCRYFVIPVWRGSGFTTMF
VQVQMPHMLFTGLEDYKARGTQAAPYFTMTFYKEFAESKDLVLIRGDVVFTSKLSDSEAKWLLDTAQSFYLNDVRYKLVE
RFNKETRDFEFKDVLQALDMPTM
>C_fas
FATGFTPLQPKPLDTIMDVERVKDRSPEEIASIWDDYHLGRGHIGASMKAKLYHLLEHRAESCRYFVIPLWRGSGYTTMF
AQVQMPHMIFTGLEDYKARGTQAAPYMTVSFYKEFAESKDLVLIRGDVVFTSKLSDSEAEWLLETAQSFYLNDVRYKLVE
RFNKETRDFEFKDVLQALDMPIL
>D_car
FATGFTPLKAKSLGSIIDIGRVEHQSPEDLADIWDDYHLGRGHIGASMKASLYHLLEQRAADCRYFVMPLWKGSGYTTMF
AQVQMPYMIFTGLEDYKARGTQAAPYFTASYYTEFAATKDLVLIRGDVVFASKLTDTEAKWLLETTQSFYLNDKRYKLIE
RFNKETREFEFKEVLQALDIPSI
>G_max
FASGFNPLQPKPLDSIVDVHRLKDRYPEDIASVWDDYHIGRGHIGATMKAKLYHLLEHRASECRYFVIPLWRGSGYTTMF
VQVQTPHMIFTGLEDYKARGTQAAPYFTLTFYTEFAESKDLVLIRGDVVFTSKLTDPEAKWLLETAQSFYLNDARYKLVE
RFNRQTHDFEFKDVLQVLDMPIL
>L_ang
FATGFTPLKPKPLDSIVDVHRLKNRDPQDIASAWDDYHIGRGHIGATMKAKLYHLLEHRASECRYFVIPLWRGKGYTTMF
IQVQAPHMMFTGLEDYKARGTQASPYFTVTFYKEFAESKDLVLIRGDIVFTSKLTDSEAEWLLETAQSFYLNDARYKLVE
RFNRQTHDFEFKDVLQALNIPIL
>M_gut
FATGFTPLQPKPLESIIDVARAKTKSPEELADIWDDFHLGRGHIGLSMKAKLYYLLDQRTADCRYFVIPLWKGSGYTTMF
VQVQMPHMLFTGLEDYKARGTQASPYMTATFYKEFADSKDMVLIRGDIVLTSKLSDAEAKWLLETAQSFYLNDVRYKLVE
RFNKQTRDFEFKDVLQALEMPML
>M_acu
FATGFTPLEPKQLGSIIDLERAKNCSPEELVSVWDDYHIGRGHIGTSMKAKLYHLLDQRSITCRHFVIPLWRGSGYTSMF
IQVQMPHMLFTGLEDYKARGTQASPYFTVTHYTEYADSKDVVLIRGDVVFTSKLSDSEAKWLMETAQSFYLNDVRYKLVE
RFNKETHEFEFKDVLRALEMPAL
>P_tri
FATGFTPLEPKPLDSIMDIERAKTKSPEDLASIWDDYHLGRGHIGASMKAKLYQLLVQRAADCKYFVIPLWRGSGYTTMF
AQVQMPHMIFTGLEDYKSRGTQASPYLTVKFYTEFAESKDLVLIRGDIVFTSKLTDEEAEWILETAQSFYLNDVRFKLVE
QFNKQTRDFEFKDVLRSLNMPIM
>P_alb
FASGFTPLQPKPLDSIVDFERVKDRPPEEIASIWDDYHLGRGHIGASMKAKLYHLLEQRAESCRYFVLPLWRGSGYMTMF
AQVQMPHMIFTGLEDYKARGTQAAPYLTVSFYKEFAESKDLVLIRGDVVFTSKLSDSEAKWLIETAQSFYLNDVRYELVE
RFNKETRDFEFKDVLQALDMPML
>S_tor
FATGFAPLQPKPLDSIIDVERVKDRSPEEIASIWDDYHLGRGHIGASMKAKLYHLLEHRAESCRYFVIPLWRGSGYTTMF
AQVQMPHMIFTGLEDYKARGTQAAPYMTVSFYKEFAESKDLVLIRGDVVFTSKLSDSEAKWLLETAQSFYLSDVRYKLVE
RFNKETRDFEFKDVLQALDMPIL
>V_vin
FASGFTPLQPKPLGSILDIERVKDRSSEDIASIWDDYHLGRGHIAASMKPKLYHLLEHRAANCRHFVIPLWRGSGYATMF
AQVQMQHMIFTGLEDYKARGTQAAPYFTVTFYTDFAESKDLVLIRGDIVFTSKLSDSEAKWLLETAQSFYLNDVRYKLVE
RFNKETREFEFKDVLQALDMPVL
