# Supplementary material for: A genome resource for Acacia, Australia’s largest plant genus
Source: PLoS One. 2022 Oct 14;17(10):e0274267. doi: 10.1371/journal.pone.0274267 (PMC9565413; doi:10.1371/journal.pone.0274267)
Supplement: S4 File — (ZIP) [file pone.0274267.s004.zip › Supplementary_File_S4/OG0012766.aligned.fasta]

>A_pyc
IDEITRIINTHPFPEQPLQPALLQHIPPASLSPVENVLGRLFASHSNGLKALEFFKFSLQQ-SQSHPSSDALEKVLHILT
RMRYFDKAWELLEEIRNTHPSLITLKSMSIMLSKIAKYKSYEDTLEAFRRMEND-TFVGRKFG---SDEFNTLLKAFCTQ
RQMKEAKSVFQMMYPRFSSNAKTMNILLLGFKESGDVTAVELFYHEMVKRGFHPNTITYNIRIDAYCKKGCFGDGLRLFE
EMERRNCIPTIETITTLIHGAGLVRNLSKAWQLFNEIHLRNLVADTGAYNALISSLLRSKDIKSALSLMDEMVEKHIEHD
GVTYHTVFFGLMRSN--DIGGIIELYHKMTGRNFVPKTRTVVMLMKYFCQNSHLDLSLTLWQYLLEQGYCPHAHALDLLV
TGLCSRGMLHEAFECCKQMLGRGRHMSESSFLMLQRFLIQAGEVDKLKKLDLMIKKLETVLP
>A_tri
IESICTLINNHPFPLQPLQPSLQLYLP--SLSTVEQVLGRLFLGHCNGLKAFEFFDFATKQ-PNFHISSDSFEKIVHILS
RMRDFDKVWDLLERTHHNFPSLLTTKSLSILLSRYAKHTSFEETIEAFEKM-------GKFFGGFNTEAFNVLLRAFCTQ
GEMKEARAVFNKMFSRFSPNTQTLNILLLGFKESGNITAMELFYHEIIRRGCTPNNVSYNIRIDALCKKGRSREAIKLRE
EMEEKNCSPTVETFTTLIHGLGISHNPKLAQKVFDDMVSRGLNPDTGAYNALINAYVRVGDTKTGRKLMGEMEEKGVGFD
NTTYHTMFWGMKNFG--DMKGIYGLYKRMVENRWVPKMCTVVMLMKCFCYSDCYKMGLKLWNYLVEMGCCPHGHALDLLV
MELCRKGKLEEAYECCRQVLDRGRLPKGQAFGVLQRHLSQEGEKEILGDLVDTMKRLESALP
>A_coe
IDRITKLINDHPFPDHPLHPTLLNNISPSLLSTVESVLGRLFAGHSNGLKAFEFFKFSLNHSQFYTPTSDAIEKTLHILT
RMRNFDKALNLMKEISKTHPTLLTLKSMSIVISKFAKLRSFEDTLEAFERMEKE-IYVDRVFG---VDEFNVLLRAFCTL
RQMKEAKAVFRNMFSRFTPNTQTLNILLLGFKESGNITSVELFYHEMIRRGFKPNVVTYSIRIDAYCKKGCLDDALRLFE
EMEKLNCLPTIEIMTTLIHGAGIVRNKFRARQLFDEITLRNLRPDIGAYNALMASFVKGGDVKSASELMDEMEEKGIGHD
NVTYHTMFLGLKRSE--GIEGVVKLFHKIVEKKFIPKSCTLVMLMKFFCESRRPDLGLDLWKYLVERGCCPHEQAVNLLV
IGLCSRGQVDDAYECSRQVLERGRHLSEGGFSVLERSLVQAGNKNKLRILKKMMKRLQTVLP
>A_tha
IERITIIINGHPFPNHPIQPILAKHIPLSSLSPVSEVLGRLFAAHSNGLKALEFFKYSLKS-SKSSPTSDSFEKTLHILA
RMRYFDQAWALMAEVRKDYPNLLSFKSMSILLCKIAKFGSYEETLEAFVKMEKE-IF-RKKFG---VDEFNILLRAFCTE
REMKEARSIFEKLHSRFNPDVKTMNILLLGFKEAGDVTATELFYHEMVKRGFKPNSVTYGIRIDGFCKKRNFGEALRLFE
DMDRLDFDITVQILTTLIHGSGVARNKIKARQLFDEISKRGLTPDCGAYNALMSSLMKCGDVSGAIKVMKEMEEKGIEPD
SVTFHSMFIGMMKSKEFGFNGVCEYYQKMKERSLVPKTPTIVMLMKLFCHNGEVNLGLDLWKYMLEKGYCPHGHALELLT
TALCARRRANDAFECSWQTVERGRCVSEPVYRMLETSLSSNNELKKLEELKEEIQKLHSFLP
>C_can
IDRITRIINNHPFPDQPLQPTLLECIPPAIQSTVENVLGRLFASHSNGLKAFEFFKFSLQK-SQFCPSSDALEKTLHILT
RMRYFEKAWELLEEIRKTHPSLLKLKSMSIMLSKIAKYKSYEDTLEAFRRMECD-IFVGRKFG---ADEFNVLIKAFCTQ
RQMKEARSIFKKMHQRFSPNTKTMNILLLGFKESGDVTAVELFYHEMVKRGFKPDSVTYNIRIDAYCKKGRFVDGLRLLE
DMERRNFSPTIETITTLIHGAGLVRNTSKAWQLFDEIPQRNLVPDKGAYNALISSLVRSEDINSALSLMDEMVEKHIEHD
SVTYHTIFSGLMRSS--GIEGVIELYHKMTERNFVPKSTTVVMLMKYFCQNSQLDLSLSLWQYLLEKGYCPHAHALDLLV
TALCSRGLVQEAFECSKQMLERGRHMSESSVLVLERFLLQAGNIDQLKKLDQMIKKLQTVLP
>C_fas
VDKITKIINDHPFPDQPLHPTLIQYLPPAIISTVENVLGKLFASHSNGLKAFEFFKFSLKQ-SQYCPSSDAFEKTLHILT
RMRYFDKAWELLEEIGKTHPSLITLKSMSILLSKIAKYKSYEDTLEAFTRMEND-IFVGKTFG---VEEFNVLLRAFCTQ
RQVKEARSVFRKMHERFSPNTQTMNILLLGFKESGDVTAVELFYHEMVKRGFHPNTITFNIRIDAHCKKGSFGDGLRLLE
EMERRSCIPTIETITTLIHGAGLVRNISKAWELFNETHKRNLDVDSGAYNALISSLVRSKDLKSALLMMDEMVEKHIEID
SVTYHTIFLGLMKSR--GIEGVGELYHKMAERNFVPKTRTVVMLMKYFCQNGRLDLGLSLWEYMLERGYCPHSDALDLLV
TGLCSRGLVQQAFECSKQMLERGRNMSEASFLMLERFLIQKGDMEKLKKLDQMIKKLHTVLP
>D_car
VQRLTKIINESPYPDKPLYPVLSQQIPPTALSTVENVLGSLFGTHANGLKASEFFRYTLQA-PHLCPSADAFEKTLHILT
RMRYFDKAWELMEEIKKKHPSLLTIKSMSIVLSRIARFQSFEETLEAFERMEND-IYISNKFG---TEEFNVLLRAFCTQ
RQMKEAKSVFNKLHSRFDPNTKTMNILLLGFKESADITSVELFYHDLTRRGFKPNNITYNIRIDAYCKKGSFGDALRLFE
AMERENCFPTLQTITTLIHGAGVVRNKSKAKELFDEISRRNLQADTGAYNALISSFVRCRDVKSAADLMNEMDEKNVSHD
NVTYHTMFLGFIKSK--DIDGFHGLYQMMIERNFMPKTKTVVMLMKLFCEKNEIGLAVNLWVYLIERGYCPHSHVLNLLV
TALCSRGRLEEAFECSKQMLERGRHISDLAFQMLERCLREGEGTEKLRTLDHLIKRLGTVLP
>G_max
VDTLTRTINDHPFPLQPLQPTLLHLLPPSTFSTVENILGRLFASHSNGLKALEFFNYSLVH-SHFPLSPASLNMTLHILT
RMRYFDKAWVLLRDIARTHPSLLTLKSMSIVLSKIAKFQSFEDTLDGFRRMEDE-VFVGREFG---TDEFNVLLKAFCTQ
RQMKEARSVFAKLVPRFSPNTKSMNILLLGFKESGNVTSVELFYHEMVRRGFSPDGVTFNIRIDAYCKKGCFGDALRLLE
EMERRNVVPTIETITTLIHGAGLVRNKDKAWQLFKEIPSRNMVADAGAYNALITALVRTRDIESASSLMDEMVEKCIELD
SVTYHTMFLGFMRSR--GIEGVSKLYQKMTQSNFVPKTRTVVMLMKYFCQNYRLDLSVCLWKYLVEKGYCPHAHALDLLV
TGLCARGLVHDAFECSKQMLERGRHMSNASFLMLERFLLQASDMDKLKELDQMIKKLQTVLP
>L_ang
VNTLTKIINDHPFPDQPLNPTLLNHLPPLSAATAENVLGRLFASHSNGLKALEFFKFSLHHQQHFPLSHDALEKTLHILA
RMRYFDRAWELLREIAKTQPQLLTLKAMSIILSKIAKYQSFEDTLEAFRRMEED-VFVGREFG---TDEFNVLVKAFCSQ
RQMKEAKSVFRKMVSRFNPNIKTMNILLLGFKESGDVTSVELFYHEMVRRGFSPDSVTYNIRIDAYCKKNCFGDGLRLLE
EMEGRNFAPTIQTITTLIHGAGLVRNVGKAWQLFNEIPLRNLVADTGAYNALISSLVRSRDIESALSLMEKIIENQIELD
GVTYHTLFSGLIRTK--GIEGVNELYQKMTHRNFVPKTRTVVMLMKYFCQNSRLDLGLSLWNYLVEKGYCPHAHALDLLV
TGLCSRGMVQEAFECSKQMLLRGRHMSSAAFLMLERFLLKARDMDKLKDLEQMTKNLKSVLP
>M_gut
IERIVRIINDHPFPDQPLHLTLHTQIPHSTLSTVEKILGNLFGAHSNGLKAYELFKYCLSS-NLYTPTSDAFEKTLHILT
RMRYFDKAWELIKRIKKDHPSLLTLKSMSIMLSRIAKFRSYEETLEAFERMQTS-IFPRRKFG---TNEFNVLLRAFCTQ
RQMKEARSVFQKMHSQYPPNTKTMNILLLGFKESGDITSVELFYHEMVIRGFKPNNVTYSIRIDAYCKRGHFGDALRLFE
QMEGENCGPTLETITTLIHGAGLARNIAKAKELFEEISRRSLNTDTGAYNALLSAYIRSKDVTSASALMAEMETRKVEHD
NVTYHNMFMGLMRSN--GIDGVEALYRKMVERDFVPKSNTAVMLMKLFGQNRRVDLGLDLWGYLVKKGQCPHSHALDLLV
TGLCACGRVEEAFDCSKQMLERGRLVSERVMQMLERVLE----LEKLEELKNMVKRLKLLLP
>M_acu
VDDLAKLINDQPIP------VLRHHIPTPFLSSVDSLLLRLFAAHAAAPKALYLFRLSLRGHRDHPPSSSAFATILHILT
RARHFDAAFELIDDVARSQPALLTPKSLAVLLSRHAKFRTFDETLDAFDRAE----------------------------
--------------------------------------------------------------------------------
--------------------------------------------------------------------------------
--------------------------------------------------------------------------------
--------------------------------------------------------------
>P_tri
VERIARIINDHPFPNQPLHPTLTHHIPPTLLTTVENVLGRLFAAHSNGLKALEFFKYSLNNQTHFSPSPDSFEKTLHILA
RMRYFDKAWDLMVEIGKTHPFLLTLKSMSIMLCKIAKFRSYEETLDAFEKMEKR-VFVGRKFG---VEEFNVLLRAFCTV
RKLKEAKSVFVKMHERFPPNVKTMNILLLGFKESRDVTAMELFYHEMVKRGFKPSSSSYGIRIDAYCKKGYFADALRIFE
EMERANCLPTLETVTTLIHGAGVARNAMKARELFDEIPKRNLQADTGAYNALISSLVKCREVKSAIQLMDEMEKNNIHYD
DMTYHTMFLGLMKSG--SIEGVCELYHKMIDRNFVPKTRTVVMLMKFFCVNSQIDLGLNLWGYLVGKGYCPHHHALDLLV
TGLCSRGRSHEAFKCSKQSLERGIHVSEAVYGMLERFLLQSNMTDKLGELNQMIEKLQSVLP
>P_alb
IDKITRIINSHPFPEESLQPALHQHIPPATLSPVENVLGRLFASHSNGLKALEFFKFYLHQ-SQSCPSSEALNKALHILT
RMRYFDKAWELLEETRNTHPSLITLKSMSIMLSKIAKYKSYDDTLEAFRRMESD-IFVGRKFG---SDEFNVLLKAFCTQ
RQMKEARSVFHKMYPRFPSNTKTMNILLLGFKESGDVTAVELFYHDMVRRGFHPDTITYNIRIDAYSKKGCFGDGLRLVE
EMERRNCVPTIETITTLIHGAGLVRNLSKAWQLFNEIHLRNLVADTGAYNALISSLVKSKDIKSALSLMDEMIERHIEHD
SVTYHTIFFGLMRSN--DIGGLIEFYHKMTERNFVPKTRTVVMLMKYFCQNSRLDLSLTLWQYLLDQGYCPHAHALDLLV
TGLCSRGMLQEAFECCKQMLGRGRHMSESSFLMLERFLIQAGDVDKLRKLDQMIKKLETILP
>S_tor
IERITRIINDHPFPDQPLQPTLLQYIPPATLSTVENVLGRLFASHSNGLKAFEFFKFSLQQ-SQFCPSPDALEKTLHILT
RMRYFNKAWELLEEIRKTHPSLITLKSMSIMLSKIVKYKSYEDTLEAFRRMEDD-IFVGKTFG---VDEFNVLLKAFCTQ
RQMKEARSVFQKMHSRFSSNTKTMNILLLGFKESGDVTTVELFYHEMVKRGFHPNSITYNIRIDTYCKKGSLGDGLRLLE
EMEHRNCIPTIETITTLIHGAGLVRNISKAWELFNEIHRRNLVADTGAYNALISSLVRSKDIKSALLLMDEMVEKQVELD
SVTYHTVFLGLMRSS--GIEGVSELYHKMAERNFVPKTRTIVMLMKYFCHNRRIDLSLSLWQHLLVRGYCPHAHALDLLV
AGLCSRGLVQEAFECSKQMLERGRHMSESAFLMLERLLIQAGDMNKLKKLDQMIKKLQTVLP
>V_vin
IDRVTRIINDHPFPDHPLHSTLIQHVPKHLLSNVENVLGRLFAAHSNGFKAFEFFKFSLQH-SEFCPSSDAFEKTLHILT
RMRYFDKAWELMEEIQQTHPSLLTLKSMSIMLSRIAKFQSYEDTLEAFGRMEKN-VFFGREFG---ANEFNVLLRAFCTQ
RQMKEARSVFHKMHSRFSPNTKTMNILLLGFKESGDVTAVELFYHEMIRRGFKPNSVTYNIRIDAYCKKGCFGDGLRLLE
EMEKANCPPTLETITTLIHGAGVAQNISRARELFNEISIRNLQPDIGVYNAFMSSLIRSREVQSALMLMDEMEEEGIGHD
SMTYHTMFRGLMRSN--GIEGVSELYHKMIRRNFVPKTRTIVMLMKWFCQNQQLDLSLDLWGYLIDRGYCPHGHALDLLV
TGLCSHGKVKEAVECAKQTLERGRPMSEGVFRMLERYLVEAGEGEMLWKLDQMIKKLHTVLP
