# Supplementary material for: A genome resource for Acacia, Australia’s largest plant genus
Source: PLoS One. 2022 Oct 14;17(10):e0274267. doi: 10.1371/journal.pone.0274267 (PMC9565413; doi:10.1371/journal.pone.0274267)
Supplement: S4 File — (ZIP) [file pone.0274267.s004.zip › Supplementary_File_S4/OG0012587.aligned.fasta]

>A_pyc
MPVATRETSDA--RVIAHVDMDCFYVQVEQRKQPNLRGLPTAVIQYNSYKGGALIAVSYEARKYGVKRSMRGDEAQEVCP
QIQLVQVPVARGKADLNTYRNAGSEVVSVLASKGRCERASIDEVYIDLTEAAEAMLKEAPPENLDDIHEEVLKSHVLGEK
LLACGAIIVAELRMQVLKETEFTCSAGIAHNKMLAKLASAMNKPAQQTIVPRSSVEGLLESFPIKKMKQLGGKLGSSLQS
DLGVNTVGELLKFSEEKLQQRYGINTGTWLWNIARGISGEEVEGRLLPKSHGSGKTFPGPQALKTISSVQHWLNQLCEEL
SERLQSDLDQNKRIARTLTLHARAYK-GGDSDSHKNFPSKSCPLRYGTAKIQEDAINLFQAGLREYIGIDPSVVDELPPE
IQQEVR
>A_tri
MPVAHPEPQDA--RVIAHIDMDCFYVQVEQRKQPELRGKPAAVIQYNSWKGGALIAVGYEARAFGVKRSMRGDEAKKVCP
DIQLIQVPVARDKSDLTLYRDAGSEVVAVLARKGRCERASIDEVYLDITDVATSMLLENPPEVLESVDEEVLKSHILGDK
LLACGAIIVAKLRKEVLTVTEFTCSAGIAHNKMLAKLASGMHKPAQQTVVPSASINELLASLPVKKMKQLGGKLGASLES
DLGVHNVGDLLQFSEEKLQNHYGVNTGTWLWNVARGMSGEEVKGRILPKSQGCGKTFPGPRALRTIESVEHWLGALCEEL
SDRVESDLKQNKRVAQTLTLHARAYK-VDDSESQKKFPSKSCPLRYGSAKLHEDARKLFESALREYMGIDSSVLKELPLE
IQEEVR
>A_coe
MPIARREVSDV--RVIAHVDMDCFYVQVEQRRQPDLRGLPTAVVQYNAWKGGGLIAVGYEARRFGVKRSMRGDEAKKVCP
EIHLVQVPVARGKANLNVYRDAGSEVVGILSQRGRCERASIDEVYLDLTDAAETMLAENPPEMLEEINPEALKSHVLGDK
LLVCGAIIVGELRMQVLQETEFTCSAGIAHNKMLAKLASGMNKPAQQTVVPFSAVNELLASLPIKKMKQLGGKLGSSLQS
DLGVNTVGDLLQFSEEKLQGHYGINTGKWLWNVARGIDGDEVEGRLLPKSHGCGKTFPGPRALKTMTSVERWLNDLCEEL
SERIQSDMDKNNRVAHTLTLHARVYK-TNDSDSLKKFPSKSCPLRYGTMKIQEDALKLFNSGLREFLGIDPSVIGELPPE
IQDEVR
>A_tha
MPVARPEASDA--RVIAHVDMDCFYVQVEQRKQPELRGLPSAVVQYNEWQGGGLIAVSYEARKCGVKRSMRGDEAKAACP
QIQLVQVPVARGKADLNLYRSAGSEVVSILAKSGKCERASIDEVYLDLTDAAESMLADAPPESLELIDEEVLKSHILGDK
LLSCGIIIVAELRKQVLKETEFTCSAGIAHNKMLAKLASGMNKPAQQTVVPYAAVQELLSSLPIKKMKQLGGKLGTSLQT
DLGVDTVGDLLQFSETKLQEHYGVNTGTWLWNIARGISGEEVQGRLLPKSHGSGKTFPGPRALKSLSTVQHWLNQLSEEL
SERLGSDLEQNKRIASTLTLHASAFR-SKDSDSHKKFPSKSCPMRYGVTKIQEDAFNLFQAALREYMGIDQSVFDELPVE
IQRELR
>C_can
MPVARPETSDA--RIIALVDMDCFYVQVEQRKQPHLRGLPTAVIQYNSYKGGALIAVSYEARKYGVKRSMRGDEAMEACP
QIQLVQVPVARGKADLNMYRNAGLEVVSVLARKGRCERASIDEVYLDLTDAAETMLMETPPESLEDIQQEVLKSHVLGDK
LLACGALIVAELRMQVLKETEFTCSAGIAHNKMLAKLASAMNKPAQQTVVPHSSVNGLLESFPIKKMKQLGGKLGSSLQS
DLGVNTVGDLLQFSEEKLQQRYGINTGTWLWNIARGISGEEVEGRLLPKSHGSGKTFPGPQALKTIASVQHWLNKLCEEL
NERLHSDLDQNKRIAHTLTLHARAYKVSGDSDSHKKFPSKSCPLRYGTMKIQDDALNLFQAGLREYMGIDPSVIDELPKE
IQEEVR
>C_fas
MPVATPETSDA--RIIAHVDMDCFYVQVEQRKQPNLRGLPTAVIQYNSYKGGALIAVSYEARKHGVKRSMRGDEAKEACP
QIQLVQVPVARGKADLSTYRNAGSEVVSVLARKGRCERASIDEVYLDLTDAAETMVREASPENLDDIQDEVLKSHVLGDK
LLACGAVIVAELRMQVLKETEFTCSAGIAHNKMLAKLASAMNKPAQQTVVPRSSVKGLLESFPIKKMKQLGGKLGSSLQS
DLGVNTVGDLLKFSEEKLQQRYGINTGTWLWNIARGISGEEVEGRLLPKSHGSGKTFPGPQALKTIASVQHWLNQLCEEL
SDRLHSDLDQNKRIAHTLTLHTRAYK-SGDSESHKKFPSKSCPLRYGAAKIQEDALNLFQAGLREYVGIDPSIVDELPPE
IQQEVR
>D_car
MPVARPESSDS--RVIAHVDMDCFYVQVEQRKQPELRGHPTAVVQYNAWKGGGLIAVSYEARSFGVKRSMRGDEAKSVCP
EIQLVRVPVARGKADLSIYRNAGSEVVAILSRKGRCERASIDEVYLDLTDAAEKMLSETPPESLEVIDDEVIKSHVLGDK
LLACGAFIVAELRMQVLKETQFSCSAGIAHNKMLAKLASGMNKPAQQTVVPFVSIKSLLEPLPIRKMKQLGGKLGCSLQD
DLGVNTVGDLLQFSEGRLQERYGINTGTWLWNIARGINGDEVESRVLPKSHGTGKTFPGLNCLKTIAAIERWLSKFSEEL
AERLEVDLEQNKRIAQTLTLHASAHK-ATESQSQKKFPSKSCPLRYGTTKILEDALNLFQAGLREYLSIDPNVVDELPRE
IQEEVR
>G_max
MPVARRETCDG--RVIAHVDMDCFYVQVEQRKQPNLRGLPSAVIQYNSYKGGALIAVSYEARRCGVKRSMRGDEAKEACP
QIQLVQVPVARGKADLNSYRNAGSEVVSVLSQKGRCERASIDEVYLDLTHAAETMLMETPLDSMQDFEDEVLKSHVLGDK
LLACGALIVCDLRMKVLKETEFTCSAGIAHNKMLAKLASAMNKPAQQTVVPQSSVEGLLASLPIKKMKHLGGKLGSSLQS
DLGVNTVGDLLQFSEEKLQQWYGINTGTWLWNIARGISGEEVEGRLLPKSHGSGKTFPGPQALKTVDSVQHWLNQLCEEL
NERLHSDLDQNKRIAQTLTLHARAYK-TGDSDSHRKFPSKSCPLRYGTRKIQEDALILFQAGLRDFLGIDPSIINELPPE
IQQEFQ
>L_ang
MPVARRETSDF--RVIGHVDMDCFYVQVEQRKEPKLRGVPTAVVQYNSYKGGGLIAVSYEARAHGVKRSMRGDEAKEACP
QIQLVQVPVARGKADLNTYRNAGSEVVSILSRKGRCERASIDEVYLDLTDAAEAMFMETPPESVEDIQQEVIKSHVLGDK
LLACASFIIADLRMQVLKETEFTCSAGIAHNKMLAKLASAMNKPAQQTVVPHSSVAGLLESLPIKKMKQLGGKLGSSLQS
DLGVNTVGDLLQFSEEKLQQRYGINTGTWLWNIARGISGEEVEGRLLPKSHGSGKTFPGPQALKTIGSVQHWINELCEEL
SERLHSDLEQNKRIAHTLTLHARAYK-TGISNSNRKFPSKSCPLRYGTIKIQEDALTLFQAALREFMGIDPSIIRELPPE
IQEEFQ
>M_gut
MPVARPESSDS--RVIAHIDMDCFYVQVEQRKQPTLRGHPTAVVQYNSWKGGGLIAVGYEARKYGVKRSMRGDEAKKVCP
DIQLVQVPVARGKADLTVYRDAGSEVVSILSRKGRCERASIDEVYLDLTEVAETMLAENPPERLETICEEAFKSHVLGDK
LLACGALIVAELRLEVLKETEYTCSAGIAHNKMLAKLASGMNKPAQQTIVPLSSVSTLLESLPIKKMKQLGGKLGNSLQA
DLCVDTVGDLLQFSEDKLQERYGINTGTWLWNIARGICGEEVEGRLLPKSHGSGKTFPGRQALKTISSVQKWIYELCEEL
SERLVRDLEQNKRIAHTLTLHASAHK-LNDSESLKKFPSKSCPLRYGIAKIQEDALNLFHAGLREYIGIDPSVLKELPPE
IQAEVR
>M_acu
MPIARPEPQNA--RVIAHVDMDCFYVQVEQRKNPDLRGLPTAVVQYNSWKGGGLIAVGYEARKFGVKRSMRGDEAKRICP
NIQLIQVPVARGKADLNLYRNAGSEVVSILATKGRCERASIDEVYLDLTDAAEMMLSETPPEVLEEIDEEVLKSHVLGDK
LLACGAIIVAQLRMKALYETKFTCSAGIAHNKMLAKLASAMHKPAQQTVVPSSSVKDLLASLPVKKMKQLGGKLGSSLQT
DLGVNNVGDLLQFSQEKLQEHYGVNTGTWLWNISRGISGDAVVDRLLPKSHGCGKTFPGPQALKTIASVENWVNQLCDEL
SERIQSDLDQNRRIAHTLTLHARAFK-ENDMEPQRKFPSKSCPLRYGTTKIQEDAVKLFDSGLRDFLGIDPSVLDELPME
IQREIR
>P_tri
MPVARPESSDSRTRIIAHVDLDCFYVQVEQRKQPELRGLPTAVVQYNEWKGGALIAVSYEARKLGVNRHMRGDDAKEVCP
QIHLVQVPVARGKADLNTYRNAGSEVVSILARKGRCERASIDEVYLDLTDSAEAMLRETPPESLESINEESRKSHILGDK
LLACGALIVSELRMEVLKETQFTCSAGIAHNKMLAKLVSGMNKPAQQTVVPSSSVKGLLESLPIKKMKQLGGKLGTSLQT
DLGVSTVGDLLQFSEEKLQERFGINTGTWLWSIARGINGEEVQGRLLPKSHGAGKSFPGPRALKTIASVQHWLNQLCDEL
NERICCDLDQNKRIAHTFTVYASAYK-SCDSESYKKFPSKSCPLRYGTAKIQEDAFNLFQAGLREYIGIDHSIVNELPSE
IQDEIR
>P_alb
MPVATRETSDA--RIIAHVDMDCFYVQVEQRKQPSLRGLPTAVIQYNSYKGGALIAVSYEARKYGVKRSMRGDEAQEVCP
QIQLVQVPVARGKADLNTYRNAGSEVVSVLASKGRCERASIDEVYMDLTEAAEAMLKESSPENLDDIHEEVLKSHVLGDK
LLACGAIIVAELRMQVLKETEFTCSAGIAHNKMLAKLASAMNKPAQQTIVPRSSVKGLLESFPIKKMKQLGGKLGSSLQS
DLGVNTVGELLKFSEEKLQQRYGINTGTWLWNIARGINGEEVEGRLLPKSHGSGKTFPGPQALKTISSVQHWLNQLCEEL
SERLQSDLDQNKRIARTLTLHARTYK--GDSDSHKNFPSKSCPLRYGAAKIQEDAINLFQAGLREYIGIDPSVVDELPPE
IQQEFR
>S_tor
MPVATPETSDA--RIITHVDMDCFYVQVEQRKQQNLRGLPTAVIQYNSYKGGALIAVSYEARKFGVKRSMRGDEAKEVCP
QIQLVQVPVARGKADLNAYRNAGSEVISVLARKGRCERASIDEVYLDLTDAAETMLKEAAPENLDDIEEEVLKSHVLGDK
LLACGAIIVAELRMQVLKETEFTCSAGIAHNKMLAKLASAMNKPAQQTVVPRSSVNGLLESFPIKKMKQLGGKLGSSLQT
DLGVNTVGDLLKFSEDKLQRRYGINTGTWLWNIARGISGEEVEGRLLPKSHGSGKTFPGPQALKTIASVQHWLNQLCEEL
SDRLHSDLDQNKRIAHTLTLHARAYK-TGDSDSHKKFPSKSCPLRYGTTKIQEDALNLFQAGLREYIGIDPSIVDELPPE
IQQEVR
>V_vin
MPVAKPESSDA--RIIAHIDMDCFYVQVEQRKQPDLRGLPTAVVQYNSWKGGGLIAVSYEARKFGVKRSMRGDEAKQVCP
QIQLVQVPVARGKADLNVYRNAGSEVVSILARKGRCERASIDEVYLDLTDAAEAMLAEMPPESLEAIDEEALKSHVLGDK
LLACGALIVAELRMQVFRETEFTCSAGIAHNKMLAKLASAMNKPAQQTIVPLSCVRGLLGSLPIKKMKQLGGKLGSSLQS
DLGVNTVGDLLQFSEEKLQECYGINTGTWLWNIARGISGEEVESRLLSKSHGSGKTFPGPKALKTIASVENWLNELCEEL
DERLRSDLEQNKRIAHTLTLHARAYK-SNDSDSHKKFPSKSCPLRYGIAKIQEDALNLFQAGLREYLGIDPSVMDELPPE
IRAEVQ
