# Supplementary material for: A genome resource for Acacia, Australia’s largest plant genus
Source: PLoS One. 2022 Oct 14;17(10):e0274267. doi: 10.1371/journal.pone.0274267 (PMC9565413; doi:10.1371/journal.pone.0274267)
Supplement: S4 File — (ZIP) [file pone.0274267.s004.zip › Supplementary_File_S4/OG0012748.aligned.fasta]

>A_pyc
MGIKDL--LRFMKPYIEPIHIN-KYAGQRVGIDAYSWLHKGAYSCSMELCLDSDTEKKFQYIEYFIHRIKLLRYYKITPV
VVFDGGNILCKAATEEDRKRKR-NANRDLAMAKLKEGNVNAASELFQRAVNVTPIMAYQLIQVLRSENIEFVVAPYEADA
QLAYLSKIKTEKGGVVAVITEDSDLIAYGCPAIVFKMDRYGNGESIELDKVFSFRNFDLELFAGMSVLAGCDFLPSVPGI
GIARAHGLVSKYRNLDRVLSVLKMEKGNQVPEDYAKSFKEAIAVFQHARIYDPTAKELKHLTPLPQNLLQSFDGNLDFLG
P
>P_alb
--------------------------------------------------------------------------------
--------------------KR-SANRDLAMAKLKEGNVNAASELFQRALNVTPIMAHQLIQVLRSENIEFVVAPYEADA
QLAYMSKIKRENGGVVAVITEDSDLIAYGCPAIVFKMDRYGNGESIELDKVFSFRNFDMELFTGMSVLAGCDFLPSVPGI
GIVRAHALVSKYRNLDRVLSVLKMEKGNQVPGDYAKSFKEAIAVFRHARIYDPNAKELKHLAPLPQNLLQSFDGNLDFLG
P
>C_fas
MGIKDL--LRFMKPYVEPIHIK-KYAGKRVGIDAYSWLHKGGYCGFMELCLDSDTEKKF---------------------
-------------------RKR-SANRDLAMAKLKEGNVNAASELFQRAVSVTPLMAHQLIQVLKSENIEFVVAPYEADA
QLAYMSNLEPEKYEIVAVITEDSDLMAYGCPAVVFKMDRYGNGESIELEKVFSFRGFDMGLFTGMCVLAGCDFLPSVPGI
GIARAHALVSKYRNLDRVLSVLKLDKGSLMPEDYAKSFKEAIAVFQHARIYDAIAKELKHITPLPQNLLQSLDGKLDFLG
P
>S_tor
MGIKDL--LRFMKPYTEPIHIK-KYAGKRVGIDAYSWLHKGAYSCSMELCLNSDTEKKFRYIEYFMHRIKLLHHYRITPV
VVFDGGSIPCKAGTEEDRKRKR-SANRDLAMAKLKQGNVNAASELFQRAVSVTPLMAHHLIQVLRSEKIEFVVAPYEADA
QLAYLSNLETEKGGIVAVITEDSDLMAYGCPAIVFKMDRYGKGESIELEKVFSFRSFDMELFAGMCVLAGCDFLPSVPGI
GIARAHALVSKYRNLDRVLSVLKLEKGNQMPEDYAKSFKEAIAVFQHARIYDTTGKELKHISPLPQKLLQSLDGKLDFLG
P
>C_can
MGIKDL--LRFMKPYIEPVHIK-KYAGKRVGIDAYSWLHKGAYSCSMELCLNSDSEKKLRYIDYFMHRINLLRHYKITPI
VVFDGGNLPCKAATEEERHRKR-STNRELAMAKLKEGNVSAATELFQRAVSITPLIAHQLIQVLRSQNIEFVVAPYEADA
QLAYMSSLEAEKNGIVAVITEDSDLMAYGCPAIVFKMDRYGNGERIELEKVFSFRRFDMELFTGMCVLAGCDFLPSVPGI
GIARAHGLVSKYRSLDRVLSVLEYEKGNQMSEDYSKSFKEAVAVFHHAQIYDANAKELKHMKPIPPELLQFLDGKLDFLG
P
>G_max
MGIKDL--LRFMKPYIEPVHIK-KYAGKRVGIDAYSWLHKGAYSCSMELCLDSNSERKLRYIDYFMHRVNLLRFYKITPV
VVFDGCNVPCKAATEEERNRKR-RANRELAMAKLKEGNVGAASELFQRAVSITPVMAHKLIQTLKSEKIEFVVAPYEADA
QLAYMSQLGVENGGVAAVITEDSDLIAYGCPAIIFKMDRHGNGERIELEKVFSFRSFNMKLLTGMCVLAGCDFLPSVPGI
GIARAHALVSKYRNLDRILSVLKIEKGDQMPEDYAKSFQEAVAVFEHAQIYDVNSKELKHMNPLPENFLGSLDGKFDFLG
P
>L_ang
MGIKDL--LRFMKPYIEPIHIK-KYAGKRVGIDAYSWLHKGAYSCSMELCLDSDSERKLRYIEYFMHRVNMLRYYKITPV
VVFDGGNVPCKAATEKERHRKR-SANRELAMVKLQEGNVNAAAELFQRAVNITPLMAHQLIQTLRSENIEFVVAPYEADA
QLAYMSNLETQKGGIAAVITEDSDLIAYGCSDVVFKMDRNGNGEGIELEQVFSFRSFDMKLFTGMCILAGCDFLPSVPGI
GIVRAHALVSKYRNLDRVLSVLKFEKGDQMPGDYAKSFKEAVAVFEHARIYDSNTKELKHMKPLPHNFLETLDGNLDFLG
P
>A_tri
MGIQGL--LRAMKPFTKPVHVS-KYTGQRVGIDAYSWLHKGAYSCSMELCVNGGKGSELPYLQYFMHRINLLRHHHVTPV
VVFDGGNLTFKSATENQRQRNR-EANLVLAQKSLEKGDVTSAIEFFQRAVCITPSMAHQLIQILRAEKVEFVVAPYEADA
QLAYLSSVGSDKGGIAAVITEDSDLLAYGCEAIIFKMDRNGNGEEILLDEVFSLRNFDKQLFTGMCVLAGCDFLPSVPGI
GIKRAHGLVSKYRNLDRVLSVIKVDKSEQMPEGYCKSFREAVAVFHHARM------------------------------
-
>A_coe
MGIQNL--LRFLKPFINPVHIK-KYRGKRVGIDAYSWLHKGAYSCSMELCQNSNSEKKSRYLQYFMHRIELLQHHKVIPV
VVFDGGNIPCKSDTEGERHKKR-ETNLTLAREQLSKGNLSAAIELFQRAVSITPSMAHQLIQILKSKNVEFVVAPYEADA
QLAYLASLDAKQGGIAAVITEDSDLMAYGCQSVLFKMDRYGNGEEIVLDNIFSFLNFNKELFTGMCVLAGCDFLPSITGI
GIRRAYTLVSKYKNLDRVLSVLKSEKGNQMPEDYAQSFKKAVAVFHHARIFDASSKSIKSMKPLTEDLLQSVDGDLDFLG
P
>D_car
MGIKDL--LRFLKPYVEPIHVK-KYAGKRVGIDAYSWLHKGAYSCSMELCLNMDGDKKLQYLKYFMHRINLLRYHKITPV
VVFDGGNLPCKAGTENERYMKR-KMNRDLAMENKKNGNISAAYELFRRAVSITPAMAHQLIQILRSENVEFVVAPYEADA
QLAYLSTIEAEQGGIDAVISEDSDLLAYGCPAVMFKMDRDGNGEEIVLDKLFSFRNFDKNLFLGMCVLAGCDFLPSIPGI
GIAKAYSLVSKYRNLDRVLSILKFEKGNQVPEDYVKSFKEAIAVFQHARIYDSVSKTVKHMKPLPETTLETLGNELDFLG
P
>M_gut
MGINNL--LKFMKTYVEPVHIK-KYAGKRVGIDAYSWLHKGAYSCSMEICLDMEGDKKYWFLRYFMHRINMLRHYNITPV
VVFDGGNIPCKSTTEDQRHRRR-KANRDMAMEKLNDGDSNSASEFFQRAVSVTPQMAYQLIQILRSENTEYVVAPYEADA
QLAYLSGLEAEKGGIAAVISEDSDLLAYGCPAVVFKMDRYGNGEEIIMEKVFSFKNFDRELFTGMCVLAGCDFLPSVPGV
GIAKAYGFVAKYRNIDRVISMLKFDKGKVVPEDYDTTFKEAVAVFQHARVYDSVSRQLKHLKPLSPQLLQNQNQDLDFLG
P
>M_acu
MGIQNL--LRFLKPFIRPVHIR-KYAGKRVGIDAYSWLHKGAYSCSMELCLDMPGEAARRYLNYFMHHINLLRHYKIMPV
VVFDGGSIPCKSATDHERHRQKHKANFELAKEKLKQGNTAGAIELFQKAVHVTPLMAHKLIQILRSEDVEFIVAPYEADA
QLAYLSSLKPDQGGIAGVITEDSDLIAYGCQAIIFKMDRYGNGEEILMDKVFSFKDFDKELLTGMCVLAGCDFLPSIPGI
GIKRAYSFVSKYKNLDRVLSVLRLDKRYKMPEDYCESFRKAVAVFHHARVYDMATRALKHLKPLEEKHLEFLNGDLDLLG
P
>P_tri
MGVKDL--LKFMKPYIEPVHIK-KYNGKRVGIDAYSWLHKGAYSCSMEICLNSNSEKKLRYLDYFMHRINLLRHYKITPV
VVFDGGNIPCKAGTEQDRYRKR-KANRELAMEKLKEGNANAATEFFQRAISITPLMAHQLIQILRSENIEFLVAPYEADA
QLAHLASLEAERGGIAAVITEDSDLLAYGCQATIFKMDRYGNGEEIVLDKVFSFQCFDKELFMGMCVLAGCDFLPSVPGI
GISKAHSYVSKYRNLDRVLSVLKLEKGRQMPEDYSKSFIEALAVFQHARIYDSNNKRLEHMKPVPQNLLESLEGKLDFLG
P
>V_vin
--------------------------------------------------------------------------------
------------------------SYCDLAMAKLKEGDVTGASELFQRAVTITPSMAHQLIQILRTENIEFVVAPYEADA
QLAYLSNLEADKGGIAAVITEDSDLMAYGCRAIIFKMDRYGNGEEMVLDRVFSFQNFDKELFTGMCVLAGCDFLPSVPGI
GIARAYSMVAKYRNLDRVLSVLKFEKRNQMPEDYTKSFREAVAVFQHARIYDADTKRVQHMKPLTDDLLQSLDGELDFLG
P
>A_tha
MGIKDL--LRFMKPYILPIHIQ-KYAGKRVGIDAYSWLHKGAYSCSMELCLDTDGKKKLRYIDYFMHRVNLLQHYEIIPV
VVLDGGNMPCKAATGDERHRKR-KANFDAAMVKLKEGNVAAATELFQRAVSVTSSMAHQLIQVLKSENVEFIVAPYEADA
QLAYLSSLELEQGGIAAVITEDSDLLAYGCKAVIFKMDRYGKGEELVLDNVFSFQNFDQELFTAMCVLAGCDFLPSVPGV
GISRAHAFISKYQSVELVLSFLKTKKGKLVPDDYSSSFTEAVSVFQHARVYDFDAKKLKHLKPLSHNLLNLPVEQLEFLG
P
