# Supplementary material for: A genome resource for Acacia, Australia’s largest plant genus
Source: PLoS One. 2022 Oct 14;17(10):e0274267. doi: 10.1371/journal.pone.0274267 (PMC9565413; doi:10.1371/journal.pone.0274267)
Supplement: S4 File — (ZIP) [file pone.0274267.s004.zip › Supplementary_File_S4/OG0013046.aligned.fasta]

>A_pyc
PMVPPYRVLITGSSKGIGYALAKEFLRAGDYVIICSRSNEKVESAVQSLREEFGEQYVWGTKCDVREAEDVKNLVAFAQE
KLKYIDIWINNAGSNAYSYKPLAEASDEDLIEVVATNTLGLMICCREAIKMMANQPRGGHIFNIDGAGSDGRPTPRFAAY
GATKRSVVHLTKSLQAELQMQDVKNVMVHNLSPGMVTTDLLMSGATTKQAKFFINVLAEPAEVVAESLVPNIRSTIANGS
MKPTYIKFLTGVKAYSQIFS-RFAFGARRNRYILED
>A_tri
PMVPPYNVLVTGSSKGIGYALAKEFLKAGDNVIICSRTVDRVNDVVIKLREEFGEQHVWGTACDVRQGNDVKALVEFARD
KLKHIDIWINNAGSNAYSYKPLTETSDEDLMEVVTTNTLGLMICCREAIKMMSSQPRGGHIFNIDGAGSDGRPTPRFAAY
GATKRSVVHLTKSLQAELRMNEVKNVMVHNLSPGMVTTELLMSGALTKQAKFFVNVLAEPAEVVAEYLVRCIRSVVSSGT
MRPTYIRFLTGLKAYSQIFS-RLAFGARRNRYLLED
>A_coe
PMVSPYNVLITGSTKGIGYAFAREFLKAGDNVIICSRSAERVESATQNLREEFGEQRVWGTTCNVREGKDVKALVAFARE
KLKYIDIWINNAGSNAYSYRPLAETSDEDLIEVVTTNTLGLMICCREAINMMLNQPRGGHIFNMDGAGSDGRPTPRFAAY
GATKRSVVHLTKSLQAELRMQDVKNVVVHNLSPGMVTTDLLMAGATTKQAKFFINVLAEPAEVVAEYLIPNIRSIPSNGS
TKPTYIRFLTGLKAYSQIFS-RFAFGARRNRYMLED
>A_tha
PMTPPYNILITGSTKGIGYALAREFLKAGDNVVICSRSAERVETAVQSLKEEFGE-HVWGTKCDVTEGKDVRELVAYSQK
NLKYIDIWINNAGSNAYSFKPLAEASDEDLIEVVKTNTLGLMLCCREAMNMMLTQSRGGHIFNIDGAGSDGRPTPRFAAY
GATKRSVVHLTKSLQAELQMQDVKNVVVHNLSPGMVTTDLLMSGATTKQAKFFINVLAEPAEVVAEYLVPNIRAIPASGS
MKPTYIRFLTGIKAYTKIFS-RVALGARKNRYVTEE
>C_can
PMIPPYNVLITGSTKGIGYALAKEFLKAGDNVLICSRSNERVESAVQSLRKEFGEQH--GTKCDVREGEDVKNLVAFAQE
KLKYIDIWINNAGSNAYSYKPLAEASDDDLIEVVTTNTLGLMICCREAIKMMVNQLRGGHIFNIDGAGSDGRPTPRFAAY
GATKRSAVHLTKSLQAELQMQDVKNVVVHNLSPGMVTTDLLMSGATTKQAKFFINVLAEPAEVVAEYLVPNIRSIPGNGS
RKATYIRFLTGLKAYSKIFS-RLAFGARRNRYVIED
>C_fas
PMVPPYHVLITGSSKGIGYALAKEFLKAGDYVIICSRSNERVESAVQSLREEFGEQYVWGTECDVREGEDVKNLVAFAQE
KLKYIDIWINNAGSNAYSYKPLAEASDEDLIEVVTTNTLGLMICCREAIKMMVNQPRGGHIFNIDGAGSDGRPTPRFAAY
GATKRSVVHLTKSLQAELQMQDVKNVMVHNLSPGMVTTDLLMSGATTKQAKFFINVLAEPAEVVAEYLVPNIRSILANGS
MKPTYIKFLTG----------RFAFGARRNRH----
>D_car
PMLPPYNVLITGSTKGIGYALAKEFLQQGDNVVICSRSAERVENAVQSLSEEFGKQHVWGTQCDVRDGNDVRNLVEFAQK
NLKYIDIWINNAGSNAYSYKPLAEASDEDLLEVVTTNTLGLMICCREAINMMLKQPGGGHIFNIDGAGSDGRPTPRFAAY
GATKRSVVHLTKSLQAELQMQEVKNVIIHNLSPGMVTTDLLMSGANTKQAKFFINVLAEPAEVVAKYLVPSIREIPANGS
TRPTYIRFLTGIKAYSKIFS-RLAFGARRNKYVVEE
>G_max
PMLPPFNVLITGSTKGIGYALAKEFLKAGDNVLICSRSDERVKTAVQNLRVEFGEQHVWGTKCDVKNAEDVKNLVSFAQE
KMKYIDIWINNAGSNAYSYKPLVEASDEDLIEVVTTNTLGLMICCREAIKMMVNQPRGGHIFNIDGAGSDGRPTPRFAAY
GATKRSVVHLTKSLQAELRMQDVKNVVVHNLSPGMVTTDLLMSGVNTKQAKFFINVLAEPAEVVAEYLVPNIRSVPANGS
MKPTYIRFLTGLKAYSQIFS-RLAFGARRNRYILED
>L_ang
PMVTPYNVLITGSTKGIGYALAREFLKAGDNVLICSRSHERVETSVQNLREEFGEHHVWGTKCDVKNGEDVKNLVSFAQE
KLKYIDIWINNAGSNAYSYKPLAEASDEDLIEVVTTNTLGLMICCREAMKMMASQPRGGHIFNIDGAGSDGRPTPRFAAY
GATKRSVVHLTKSLQAELQMQDVKNVMVHNLSPGMVTTDLLMSGANTKQAKFFINVLAEPPEVVAEYLVPNIRSILANGS
MKPTYIRFLTGFKAYSQIFS-RFAFGARRNRHILED
>M_gut
PMVPPYNVLITGSTKGIGYALAKEFLEAGDNVVICSRSEERVKSALESLRVESGKQHVWGATCDVRKGDDVKNLVSFAQE
QLNYIDIWINNAGSNAYSFKPLMEASDEDLIEVVTTNTLGLMICCREAINMMQTQPRGGHVFNIDGAGSDGRPTPRFAAY
GATKRSVVHLTKSLQAELKMQDVKNVVVHNLSPGMVTTDLLMSGANTKQAKFFINVLAEPAEVVAEYLVPNIRNIPTNRS
GRPTYIRFLTGLKAYSQIFS-RLAFGARRNRHVLEE
>M_acu
PMVPPYNVLITGSTKGIGYALAREFLKAGDNVLICSRSVERVESAIQSLRKEFGEHRVWGTACDVRVAKDVKALVAFARE
TIGYIDIWINNAGSNAYSFKPLAETSDEDLMEVVTTNTLGLMICCREAINMMLNQPRGGHIFNIDGAGSDGRPTPRFAAY
GATKRSVVHLTKSLQAELQMQEVKNVMVHNLSPGMVTTDLLMSGATTKQAKFFINILAEPPDVVAAFLVPSIRSVPSSQS
MKPTYIRFLTGFKAYSQIFS-RLAFGARRNRYLVED
>P_tri
PMLPPFNILITGSTKGIGYALAKEFLKAGDNVIICSRSAERVESAVQSLREEFGEQRVWGTKCDVREGKDVKDLVAFAQE
SLKYIDIWINNAGSNAYSYKPLAEASDEDLIEVVTTNTLGLMICCREAIKMMLNQPRGGHIFNIDGAGSDGRPTPRFAAY
GATKRSVVHLTKSLQAELRMQDVQNVVAHNLSPGMVTTDLLMSGATTKQAKFFINVLAEPAEVVAEYLVPNIRSIPANGS
TKPTYIRFLTGVKAYSQIFSQRFAFGARRNRYLLED
>P_alb
PMVPPYRVLITGSSKGIGYALAKEFLGAGDYVIICSRSNERVESAVQSLREEYGKQYVWGTKCDVREAEDVKNLVAFAQE
KLKYIDIWINNAGSNAYSYKPLAEASDEDLIEVVATNTLGLMICCREAIKMMANQPGGGHIFNIDGAGSDGRPTPRFAAY
GATKRSVVHLTKSLQ-----------------PGMVTTDLLMSGATTKQAKFFINILAEPAEVVAEFLVPNIRSTIGNGS
MKPTYIKFLTGVKAYSQIFS-RLAFGARRNRYFPED
>S_tor
PMVPPYHVLITGASKGIGYALAKEFLRAGDYVIICSRSDERVESAVLSLREEFGEQYVWGTKCDVREGEDVKNLVAFAQE
KLKYIDIWINNAGSNAYSYKPLAEASDKDLIEVVTTNTLGLMICCREAIKMMVNQPRGGHIFNIDGAGSDGRPTPRFAAY
GATKRSAVHLTKSLQAELQMQDVKNVVVHNLSPGMVTTDLLMSGATTKQAKFFINVLAEPAEVVAEFLVPNIRSILANGS
MKPTYLKFLTGVKAYSQIFS-RFAFGARKNRYMIED
>V_vin
PMLPPYNVLITGSTKGIGFALAREFLKAGDNVIISSRSAERVESSVESLRREFGKHHVWGTTCDVRKGEDVKDLVAFAQE
NLKYIDIWINNAGSNAYSYKPLAEASDEDLIEVVTTNTLGLMICCREAIKMMLNQPQGGHIFNIDGAGSDGRPTPRFAAY
GATKRSVVHLTKSLQAELQMQDVKNVVVHNLSPGMVTTDLLMSGATTKQAKFFINVLAEPAEVVAEYLVPNIRSIPVNGS
TKPTYIRFLTGLKAYSQIFS-RFAFGARRNRYLLED
