# Supplementary material for: A genome resource for Acacia, Australia’s largest plant genus
Source: PLoS One. 2022 Oct 14;17(10):e0274267. doi: 10.1371/journal.pone.0274267 (PMC9565413; doi:10.1371/journal.pone.0274267)
Supplement: S4 File — (ZIP) [file pone.0274267.s004.zip › Supplementary_File_S4/OG0012625.aligned.fasta]

>A_pyc
IRCMANPRRVKMVAKQIRRELSDMLITDKVLQHAVLPEASLGADQYLSSLTTISEVEVSPDLQVVKVYVSVFGDERGKEV
AIAGLKSKAKYVRSELGRRIKLRLTPEIRFIEDESIERGSRVLAILDKIK
>A_tri
---------------------------------------------------------------MVKVYVSVFGDERGKEI
AIAGLKSKAKYIRSALGRRMKLRLTPEIRFIEDDSIERGSRVIAILDKLK
>A_coe
VRCMANPRRVKMVAKQIQREISDMLITDKVLQGAILPETALGADLYLSSLTTISEVEVSPDLQVVKVYVSVFGDERGKEL
AIAGLKSKAKYVRHELGRRMKLRLTPEVRFIEDESLERGSRVIAILDRLK
>A_tha
VRCMANPRRVKMVAKQIMRELSDMLLTDTVLQHAVLPEAALGADRYLSSLTTISDVEVSNDLQVVKVYVSVFGDDRGKDV
AIAGLKSKAKYVRSELGKRMKLRLTPEVRFIEDEAMERGSRVIAILDKIK
>C_can
IRCMASPRRVKMVAKQIRRELSDMLLTDTVLQYAVLPEASLGADRYLSSLTTISDVEVSADLQVVKVYVSVFGDERGKEV
AIAGLKSKAKYVRSELGRRMKLRLTPEIRFMEDESLERGSRVIAILDRIK
>C_fas
IRCMANPRRVKMVAKQIQRELSDMLLTDKVLQYAVLPEASLGADRYLSSLTTISEVEVSADLQVVKVYVSVFGDERGKEV
AIAGLKSKAKYVRSELGRRMKLRLTPEIRFLEDEAMERGSRVIAILDKIK
>D_car
IKCMANERRVKMVAKQIRRELSAMLISDNVLQFAVLPEAALGADRYLSCLTTISDVEVSSDLQVAKVYVSVFGDERGKDV
AISGLKSKAKYVRTELGRRMKLRLTPEIRFIQDESIERGSRVIAILDRLK
>G_max
IRCMANPRRVQMVAKQIRRELSHMLLTDKVLQYAVLPEASLGADRYLSSLTTITDVQVSADLQVVKVYVSVFGDERGKEV
AIAGLKSKAKYVRSELGKRIKLRLTPEIRFLEDDSFERGSRVIAILDKIK
>L_ang
IKCMANPRRVKMVGKQIQRELSDMLLTDKVLQYAVLPEASLGADRYLSSLTTITDVQVSTDLQVVKVYVSVFGDERGKDV
AIAGLKSKAKYVRSELGRRMKLRLTPEIRFLEDESFERASRVIAILDKIK
>M_gut
IICMANPRRVKMVSKQIQRELSDMLLTDKVLQFAVLPEAALGADRYLSSLTTISDVEVSTDLQVVKVYVSVFGDERGKEV
ALAGLKSKAKYVRSELGKRMKLRITPEVRFLEDESIERGSRVIAILDKIK
>M_acu
---MANQRRVKMVAKQIQRELSDMLLTDKVLQYAVLPEASLGADRYLSSLTTISGVEVSGDLQVVKVYVSVFGDERGREV
AIAGLKSKAKYVRSELGRRMKLRLTPEIRFIEDESLERGSRVLAILDRLK
>P_tri
IKCMANPRRVKMVAKQIQRELSDMLLTDKVLQYAVLPEAALGADKYLSSLTTISDVEVSADLQVVKVYVSVFGDDRGKEV
AIAGLKSKAKYVRSQLGRRMKLRLTPEIRFIEDEGLERGSRVIAILDRIK
>P_alb
IKCMANPRRVKMVAKQIRRELSDMLLTDKVLQYAVLPEASLGADRYLSSLTTISEVEVSADLQVVKVYVSVFGDERGKEV
AIAGLKSKAKYVRSELGRRMKLRLTPEIRFIEDEAMERGSRVLAILDKIK
>S_tor
IRCMANPRRVKMVAKQIRRELSDMLLTDKVLQYAVLPEASLGADRYLSSLTTISEVEVSADLQVVKVYVSVFGDERGKEV
AIAGLKSKAKYVRSELGRRMKLRLTPEIRFIEDESIERGSRVIAILDKIK
>V_vin
-----------------------MLLTDKVLQFAVLPEAALGADRYLSSLTTISDVEVSADLQVVKVYVSVFGDEKGKEV
AIAGLKSKAKYVRSELGRRMKLRLTPEIRFVEDESLERGSRVIAILDRIK
