# Supplementary material for: A genome resource for Acacia, Australia’s largest plant genus
Source: PLoS One. 2022 Oct 14;17(10):e0274267. doi: 10.1371/journal.pone.0274267 (PMC9565413; doi:10.1371/journal.pone.0274267)
Supplement: S4 File — (ZIP) [file pone.0274267.s004.zip › Supplementary_File_S4/OG0013042.aligned.fasta]

>A_pyc
IPWGCEIDSQENASALQRWLSESGLPPQKMAIERVDVGERGLVALKNIRKGEKLLFVPPSLVITTDSAWSCPEAGEILKR
NSVPDWPLLATYLISEASLMKSSRWSSYVSALPRQPYSLLYWSQAELDRYLEASQIRERAFERINNVIGTYNDLRLRIFS
KHPSLFPEEVFNIETFKWSFGILFSRLVRLPSMDDKFALVPWADMLNHSCDVETFLDYDKSSKGVVFTTDRPYQPGEQVF
ISYGKKSNGELLLSYGFVPKEGTNPSDSAELLLSLRKSDKCYEEKLQLLKKNGLSASQCFPVKVTGWPLELMAYAYLAVS
PPSMRGQFEEMAAAASNKTTV-KKDLRYAEIEEQALQFILDSCETSISKYKRSGS--LDLDVTSPKQLNRRLFLKQLAVD
LCTSEQRILYRAQYILRSRLRNMRTGGLRALRIFDGF
>A_tri
VRWGCDIDSSENASYLKRWLSENGLPPQKMAIERVEVGERGLVALKNIRKGEKLLFVPPSLVIDANSEWSCPEVGNVLKR
NSVPDWPLLATYLISEASLMESSRWNEYISALPRQPYSLLHWTRSELDMYLVASEIRERAIERITDVTGTYNDLNLRIFS
KQRDLFPEEVYNMDTFRWSFGILFSRLVKLPSMDGRVTLVPWADMLNHSSEVETFLDYDKSSQGIVFTTDRSYQPGEQVF
ISYGKKSNGELLLSYGFVSREGTNPNDSVDVAMSINKSDPCYVEKVEALMKHGLSTPQRFPLQITGWPLELMAYAYLVVS
PPNMSQQYEEMAAVASSKGTS-KKNLKYPELEEQALQFILDCCESSISKYTKIGSNIDNSIEISRKQANRKLLLQQLAVD
LCSRERRILFRAQYILRRRLRDMRTGELRALTILNGF
>A_coe
ISWGCDTDSLENASALQKWLSEAGLPPQKMSLQRVEVGERGLVALKNIRKGENLLFVPPSLVISANSEWSSPKAGEVLKR
NGVPDWPLLATYLISEASFMKSSRWSSYISALPRQPYSLLYWTRSELDKYLVASQIRERAIERVNDVAGTYNDLRLRIFS
KYPHLFPEEVFNMETFKWSFGILFSRLVRLPSMDGRVALVPWADMLNHSCEVETFLDYDKSSKGIVFTTDRPYQPGEQVF
ISYGKKSNGELLLSYGFVPKEGTNPSDSVELSLSLNKSDKCYKEKSEALRKHGLSVSQRFPLQITGWPLELMAYAYLAVS
PPDMRNSFEEMAAAASTKTTS-KKDMRYMEIEEQALQFILDSCETSISNYTKSES--MDLDVTSPKQINRKLFLKQLAVD
LCTSERRILFRAQYILRRRLRDMRTGELKALTILNGF
>A_tha
ISWGCEIDSLENATSLQNWLSDSGLPPQKMAIDRVDIGERGLVASQNLRKGEKLLFVPPSLVISADSEWTNAEAGEVMKR
YDVPDWPLLATYLISEASLQKSSRWFNYISALPRQPYSLLYWTRTELDMYLEASQIRERAIERITNVVGTYEDLRSRIFS
KHPQLFPKEVFNDETFKWSFGILFSRLVRLPSMDGRFALVPWADMLNHNCEVETFLDYDKSSKGVVFTTDRPYQPGEQVF
ISYGNKSNGELLLSYGFVPREGTNPSDSVELALSLRKNDKCYEEKLDALKKHGLSTPQCFPVRITGWPMELMAYAYLVVS
PPDMRNNFEEMAKAASNKTST-KNDLKYPEIEEDALQFILDSCETSISKYSRSGS--MDLDITSPKQLNRKAFLKQLAVD
LSTSERRILYRAQYILRRRLRDIRSGELKALRLFSGL
>C_can
IPWGCESDSLENASALQKWLSESGLPPQKMAIEKVNVGERGLVALKNIRKGENLLFVPPPLVITADSEWSCPESGDILKR
NSVPDWPLIATYLISEASLMKSSRWSNYISALPRQPYSLLYWSQAELDRYLEASQIRERAIERINNVIGTYNDLRLRIFS
KYPSLFPEEVFNIEAFKWSFGILFSRLVRLPSMDGKVALVPWADMLNHSCDVETFLDYDKPSKGIVFTTDRPYQPGEQVF
ISYGKKSNGELLLSYGFVPKEGTNPSDSVELPVSLQKSDKCYVEKLELLKKHGLSASQCFPIQITGWPLELMAYAYLAVS
PSSMRGKFEEMAAVASNKTTT-KKDLRYPEIEEQALQFILDSCEASISKYNKSGS--LDLDVTSPKQLNRRLFLKQLAVD
LCNSERRILFRAQYILRRRLRDMRTGELRALRIFDGF
>C_fas
IPWGCESDSLENASALQKWLSESGLPPQKMAIERVEVGERGLVALKNIRKGEKLLFVPPSLVISADSEWSSPEAGEILKR
NSVPDWPLLATYLISEASLMKSSRWSSYVSALPRQPYSLLYWSQAELDRYLEASQIRERAVERINNVIGTYNDLQLRIFS
KYPSLFPEEVFNLETFKWSFGILFSRLVRLPSMDGKFALVPWADMLNHSCDVETFLDYDRSSKGIVFTTDRPYEPGEQVF
ISYGKKSNGELLLSYGFVPKEGTNPSDSVELSLSLKKSDKCYNEKFQLLKKYGLSASQCFPVKVTGWPLELMAYAYFAVS
PPSMRGQFEEMAAAASNKTTT-KKDLSYPEIEEQALQFILDSCESSISKYKKSGT--LDLDVTSPKQLNRRLFLKQLAVD
LCTTEQRILFRAQYILRRRLKDMRSGELRALKIFNGF
>D_car
ITWGCEMDSPENASGLQKWLYSSGLPAQKMGIEKVEVGERGLVALTNIRRGEKLLFVPPSLFITADSEWSCPEVGDILKR
ENVPDWPLLATYLISEASLKDSSRWINYISALPRQPYSLLYWTPSELDRYLEASQIRERAIERINGVTGTYNDLRRRIFS
KYPNLFPEAVYNMETFKWSFGILFSRLVRLPSMDGRVALVPWADMLNHSCEVETFLDYDRSSQGVVFTTDRPYQPGEQVF
ISYGKKSNGDLLLSYGFVPREGTNPTDSVELSFSLKKSDKCYKEKLEALKKHGLSTPQCFPLQITGWPLELMAYAYLAVS
PPSLNKQFEEMAAAASNK-TK-KKDLRYPELEEQALQYILDSCESSISKYSKSGS--MDLDVTSPKQLSRKLFLKQLAVD
LSTSERRILYRAQYILRRRLRDIRSGELKALKLFDGF
>G_max
VAWGCEIDSLENSSALQRWLSESGLPPQKMGIERVEVGERGLVALKNIRKGEKLLFVPPSLVITPDSEWSCPEAGEVLKR
NSVPDWPLLATYLISEASLMESSRWSNYISALPRQPYSLLYWTQAELDRYLEASQIRERAIERINNVIGTYNDLRLRIFS
KYPDLFPDEVFNIESFKWSFGILFSRLVRLPSMGGNVALVPWADMLNHSCDVETFLDYDKTSKGIVFTTDRPYQPGEQVF
ISYGKKSNGELLLSYGFVPKEGANPSDSVELSLSLKKSDASYKEKLELLKNYGLSASQCFPIQITGWPLELMAYAYLAVS
PSSMRGDFEEMAAAASNNTTS-KKDLRYPEIEEQALQFILDSCESSISKYNKSGS--LDLDVTSPKQLNRRLFLKQLAVD
LCTSERRILFRAQYILRRKLRDMRAGELRALKIFNGF
>L_ang
IPWGCDIDSVENASALQKWLSDSGLPAQKMGIERVDVGERGLVALKNIRKGEKLLFVPPSLVITADSEWSSPEAGEVLKR
NSVPDWPLIATYLISEASRMKSSRWSNYISALPRQPYSLLYWSQAELDRYLEASQIRERAIERINNVVGTYNDLRLRIFS
KYPDLFPEEVFNIDSFIWSFGILFSRLVRLPSMDGKVALVPWADMLNHSCDVGTYLDYDKSSKGIVFTTDRVYQPGEQVF
ISYGKKSNGELLLSYGFVPREGANPSDSVELALSLEKSDESYEQKSELLKKYGLSESQCFPIQITGWPLELMAYAYLAVS
PSSLSGKFEEMAAAASNKITN-KKDIRYPEIEEQALQFILDSCESSISKYNKSGS--LDLDVTSPKQLNRRLFLKQLAVD
LCNSERRILFRAQYILRRRVRDMRSGELRALKIFDGF
>M_gut
VPWGCETDSAENASALQKWLSESGLPPQKMAIQRVEVGERGLVALKNIRKGENLLFVPPSLFITADSEWSNREAGEVMKR
YNVPDWPFLATYLISEAGLKSSSRWSNYISALPRQPYSLLYWTRSELDRYLEASEIRQRAIDRINDVTGTYNDLREKIFS
KYPALFPEEVFNMESFKWAFGILFSRLVRLPSMNGRVALVPWADMLNHSCEVETFLDYDKSSQGVVFTTDRAYQPGEQVF
ISYGKKSNGELLLSYGFVPREGTNPRDSVEISLSLLKYDDCYKEKSEALKKHGLSASQCYPLQITGWPVELMAYAYLAVS
PPSMVNQFDEMAAAASNKNTS-KRDVRYPELEEDALQFILDTCEVSISKYSKSGS--MDLDVTNPKLLNRKLFLKQLAVD
LSTSERRILFRAQYILRRRLRDIRSGTLKALNIFDGL
>M_acu
IPWGCEIESLESASALQRWLSASGLPPQKLEIQRVDVGERGLVALNNIRKGEKLLFVPPSLVITADSEWSCPEVGNVLKK
NSVPDWPLLATYLLSEASLMSSSRWNRYISALPRQPYSLLYWTPSELDTYLVASQIRARAIERITNVIGTYNDLKLRIFS
KHPELFPEEVFNIDSFLWSFGILFSRLVRLPSMNGKVALVPWADMLNHSPQVETFLDYDKSSQGIFFMTDQSYQPGEQVF
ISYGKKSNGELLLSYGFVPKEGTNPNDSVELSLSLNKSDKCYKEKLEALRKHGLSTPQRFPLQITGWPVEMMAYSYLVVS
PSNMSQHFEEMAA-ASSNGTALKMGIKNPELEEKALQFILDCCESSISKYSKGGT--PDSGTFSAKQANRKSLLKKMATD
LCTSERRILYRTQYILRRRLRDMRSGELRALTLFNGF
>P_tri
VPWGCDIDSLENAEALQKWLSDSGLPPQKMAIQKVEVGERGLVALKNIRKGEMLLFVPPSLVIAADSEWSCPEAGEVLKK
YSVPDWPLLATYLISEASFEKSSRWSNYISALPRQPYSLLYWTRAELDTYLEASQIRERAIERITNVTGTYNDLRLRIFS
KYPHLFPEEVFNMETFKWSFGILFSRLVRLPSMDGRVALVPWADMLNHSSEVETFLDYDKSSKGVVFTTDRPYQPGEQVF
ISYGRKSNGELLLSYGFVPREGTNPSDSVELSLSLKKSDKCYKEKLEALKKHGLSVSQCFPLQVTGWPLELMAYAYLAVS
PPSMSRQFEEMAAAASNKTTT-NKKITYPDIEEQALQFILDSCELSISKYTKSGS--MDLDVTSPKQLNRRLFLKQLAVD
LCSSERRILFRAQYVLRRRLRDIRSGELRGLKIFNGF
>P_alb
IPWGCEIDSLENASALQRWLSESGLPPQKMAIERVNVGERGLVALKNIRKGEKLLFVPPSLVITADSQWTCPEAGEILKR
NSVPDWPLLATYLISEASLMKSSRWSSYVSALPRQPYSLLYWSQAELDRYLEASQIRERAIERINNVIGTYNDLRLRIFS
KHPSLFPEEVFNIETFKWSFGILFSRLVRLPSMDDKFALVPWADMLNHSCDVETFLDYDKSSKGVVFTTDRPYQPGEQVF
ISYGKKSNGELLLSYGFVPKEGTNPSDSAELLLSLRKSDNCYEEKLQLLKKNGLAASQCFPVKVTGWPLELMAYAYLAVG
PPSMRGQFEEMAAAASNKTTV-KKDLRYPEIEEQALQFILDSCESSISKYKKSGS--LDLDVTSPKQLNRRLFLKQLAVD
LCNSEQRVLFRAQYILRSRLRNMRTGGLRALQIFNGF
>S_tor
IPWGCEIDSLENASGLQRWLSESGLPPQKMAIERVDVGERGLVALKNVRKGEKLLFVPPSLVITADSEWSSPEAGEILKR
NSVPDWPLLATYLISEASLMKSSRWSSYVSALPRQPYSLLYWSRAELDRYLEASQIRERAIERINNVIGTYNDLRLRIFS
KYPSLFPEEVFNIETFKWSFGILFSRLVRLPSMDGKFALVPWADMLNHSCDVETFLDYDKSSKGIVFTTDRPYQPGEQVF
ISYGKKSNGELLLSYGFVPKEGTNPSDSVELSLSLKKSDKCYDEKLQLLKKNGLSASQCFPVKITGWPLELMAYAYLAVS
PSSMRGKFEEMAAAASNKTTA-KKDLRYPEMEEQALQFILDSCESSISKYKKSGS--LDLDVTSPKQLNRRLFLKQLAVD
LCTSEQRILFRAQYILRRRLRDMRTGELRALRIFDGF
>V_vin
IPWGCEVDSLENAALLQKWLSDSGLPPQKMGIERVEVGERGLVALKNIRKGEKLLFVPPSLVITADSEWSCTEAGEVLKR
NSVPDWPLLATYLIGEASFMQSSRWSNYISALPRQPYSLLYWTRAELDKYLEASQIRERAIERINDVTGTYNDLRLRIFS
KHPHLFPEEVFNMETFKWSFGILFSRLVRLPSMDEKIALVPWADMLNHSCEVETFLDYDKSSQGVVFTTDRTYQPSEQVF
ISYGKKSNGELLLSYGFVPREGTNPNDKVELLLSLKKSDKCYKEKSEAMKKHGLSTSQCFPIQITGWPLELMAYAYLVVS
PPSMSQHFEEIAAVASNKTTS-KKDIRYPELEEQALQFILDSCEASISKYSKSGS--MDLDVTSPKQLNRRVFLKQLAVD
LCTSERRILFRTQYILRRRLRDIRSGELRALRIFDGF
