# Supplementary material for: A genome resource for Acacia, Australia’s largest plant genus
Source: PLoS One. 2022 Oct 14;17(10):e0274267. doi: 10.1371/journal.pone.0274267 (PMC9565413; doi:10.1371/journal.pone.0274267)
Supplement: S4 File — (ZIP) [file pone.0274267.s004.zip › Supplementary_File_S4/OG0012593.aligned.fasta]

>A_pyc
REWREYEEAVKRRDLATALRFLKSIERDWEVLDTCLNADNMKLVANAYRFLKDRGFLPSFGKCRNIVLDGPRNITPDVMK
SSTGLEVSKLAPKKWGLSATSSAVLIAFFSGASFLVSQGIDIRPNLAAILGLAFLDSIFLGGTCLAQISSYWPPYRRRIL
IHEAGHLLTAYLMGCPIRGVILDPIVAMQMGIQGQAGTQFWDEKVANDLAEGRLDGTAFDRYCMVLFAGIAAEALVYGEA
EGGENDENLFRGICLLLAPPLSVAEMSNQARWSVLQSYNLLKWHKSAHRAVVKALESGAKKKLHFLQVAD
>A_tri
KEWQEYEEAVRERDLGRALKFLESLERDWEVLDACLNADDMKMVGSAYEFLQLRGFLPNFGKYKNRVSVGSRNVTPTILK
SSTGLDASKLSPKKWGLSGSSGAVLVTFLGGVSFLLSKGIDIRPNLAAVLGLAWLDSIFLGGCCIAQISFLWPPYRRRVL
VHEAGHLLIAYLMGCPIRGVILDPLVAVQMGIQGQAGTQFWDEKLEKELADGRLSSTAFDRYCMVLFAGIAAEALVYGEA
EGGENDENLFRSICVLLQPPLSTSQMSNQARWAVQQSYKLLKMHKGAHRAAVKAIENGKGLGTIIRRVEE
>A_coe
REWKEYDEAVKKKDLAKALKFLKSIERDWEVLDACLNADDMKLVGNAYKFLQDRGFLPSFGKCRNIVLEGPREVTPTVLK
SSTGLEASKLSPKKWGLSGSTSAVLVAFLGGTSYLLSQGIDIRPNLAAILGLAFMDSIFLGGSCLAQISSFWPPYRRRIL
VHEAGHLVTAYLMGCPIRGVILDPIVAMQMGIQGQAGIQFWDEKLESELAEGKLSSASFDRYCMVLFAGIAAEALIYGEA
EGGENDENLFRSICLLLQPPLSIAEMSNRARWSVLQSYNLLKWHKHVHRAAFKALESGDSLSAVIRSIEE
>A_tha
REWREYEDAVKRKDLAGALRFLKSIERDWQVLDACLNADDMRLVGSAFRFLKERGLLANFGKFTSIVLEGTREVTPTVLK
SATGLEVTKLSPKKWGLSGGSSIALAALLGGVSYLLSQEIDVRPNLAVILGLAYLDSVFLGGTCLAQVSCYWPPHKRRIV
VHEAGHLLVAYLMGCPIRGVILDPVVAMQMGVQGQAGTQFWDQKMESEIAEGRLSGSSFDRYSMVLFAGIAAEALVYGEA
EGGENDENLFRSISVLLEPPLSVAQMSNQARWSVLQSYNLLKWHKAAHRAAVEALQVGSPLSIVIRRIEE
>C_can
REWREYEEAVKRKDLAGALRFLKSIERDWEVLDACLNADDMKLVGNTYKFLKDRGFLPNFGKCRNIVLEGPRNITPDVLK
SSTSLEVSKLAPKKWGLSGSSSAVLAAFFAGVSFLITQGIDIRPNLAAILGLAFMDSVFLGGTCLAQISTYWPPYRRRIL
VHEAGHLLIAYLMGCPIRGVILDPIVAIQMGIQGQAGTQFWDEKVANDLAQGRLDGTAFDRYCMVLFAGIAAEALVYGEA
EGGENDENLFRSICLLLEPPLSVAEMSNQARWSVLQSYNLLKWHKPAHRAAVKALESGGSLSVVIRRIEE
>C_fas
REWREYEEAVKRKDLVTALKFLKSMERDWEVLDTCLNADNIKLVGSAYKFLQDRGFLPNFGKCRNIILDGPRNITPDILK
SST---VSKLAPKKWGLSGSSSAVLLAFLGGASFLVSQGIDIRPNLTALLGLAFMDSIFLGGTCLAQISSYWPPYRRRIL
VHEAGHLLTAYLMGCPIRGVILDPIVAMQMGIQGQAGTQFWDEKVANDLAEGRLDGTAFDRYCMVLFAGIAAEALIYGEA
EGGENDENLFRSICLLLDPPLSVAEMSNHARWSVLQSYNLLKWHKSAHRAAVKALESGGSLSIVIRRIEE
>D_car
REWQEYEAAVKDKDLARALRFLRDVQRDWEVLDTCLNADDMRLVGAAYAFLKDKGFLPTFGKYRNIVLEGPRDVTPSVIA
SETGLQVSKLSPKKWGLSGSSSVVLAGFFAGVSFLLTQGIDIRPNLAVVLGLAMADSILLGGSCLAQISSYWPPYRRRIL
VHEAGHLLIAYLMGCPVRGVILDPIVAMQMGIQGQAGTQFWDENMQNELAQGRLSGTAFDRYCMVLFAGIAAEALVYGEA
DGGENDENLFRSISLLLDPPLSVSQMSNQARWSVLQSYNLLKWHKHAHRAAVKVLEDGGSLSMVIRKVEE
>G_max
REWREYEEAVKRKDLAGALRFLKSLERDWEVLDTCLNADDMKLVANAYRFLRDRGFLPNFGKCRNIVLEGPRKVTPDVLS
SSTGLEVTKLAPKKWGLSDGSSIVLVAFLGGVSFLISQGIDLRPNLAVILGLAAADAILLGGTCLAQISSYWPPYRRRIL
VHEAGHLLTAYLMGCPIRGVILDPIVAMQMGIQGQAGTQFWDEKVANDLAEGRLDGTAFDRYCMVLFAGIAAEALVYGEA
EGGENDENLFRGICLLLDPPLSTAEMSNQARWAVLQSYNLLKWHRAAHRAAVKALESGDSLSVVIRSIEE
>L_ang
REWREYEDAVKRKDLSGALSFLKSLEKDWEILDTCLNADDMKLVGNAYKFLRDRGFLPNFGKCRNMVLEGPRNVTPDVLT
ASTGLEVTKLAPKKWGLSDSSSTVLVAFLGTVSFLISQGVDLRPNLAVILGLATVDSIFLGGTCLAQISSYWPPYRRRIL
IHEAGHLLTAYLMGCPIRGVVLDPIVAMQMGIQGQAGTQFWDEKVANDLAEGRLDGTAFDRYCMVLFSGIAAEALVYGEA
EGGENDENLFRSICLLLEPPLSVAQMSNQARWSVLQSYNLLKWHRAAHRAAVKALESGGSLSVVIRSIEE
>M_gut
REWQEYEEAVKEKDLARALRFLKDVQRDWEVLDTCLNADDLRLVANAYAFLKDRGFLPNFGKYRNIVLEGPREVTPTVLK
SSTGLEVSKLSPKKWGVSGNSSLVLIGLLGGVSVLLNQGIDIRPNLAAVLGLSMLDAIFLGGTCLALISSYWPPYKRRIL
VHEAGHLLVAYLMGCPIRGVILDPIVAMQMGIQGQAGTQFWDEKLQNELAEGRVSGTAFDRYCMVLFAGIAAEALVYGEA
EGGENDENLFRSISVLLEPPLSVAQMSNQARWSVLQSYNLLKWQKHAHRAAVKALENGGSLSVVVRRIEE
>M_acu
KEWREYEDALREKDLARALRFLRSMERDWEVLDACLNADDMRLVGSAYAFLQDRGFLPNFGKFKNIVLEGPREVTPTVLK
ESTGLEASNLAPKKWGISGSSRLLLIGFLGGVSFLLSQGVDIRPNLATILALGMFDAIFLGGTCLAQIQCFWPPYKRRVL
VHEAGHLLTAYFMGCPIRGVILDPIVAMQMGIQGQAGTQFWDEKLDNELAEGRLSSTAFDRYCMVLFAGIAAEALVYGEA
EGGENDENLFRSLCVLLRPPLTVMQMSNQARRSVMQSYNLLKWHKNAHKAAVKALESGHSLGVVIRRIEE
>P_tri
REWKEYEDAVKRKDLARALRFLKSKERDWEVLDTCLNADDMRLVSSAYGFLKNRGFLPSFGKFSNIVLEGPREVTPILLQ
SSTGLEVTKLSPKKWGATGISSLVFIAFTGGANFLVDRGIDIRVNLAAILGLAFLDSIFLGGACLAQISSYWPPNKRRIL
VHEAGHLLVAYLMGCPVRGVILDPMVAMQMGTQGQAGTQFWDEKLSNELAEGKLSGTSFDRYCMVLFAGIAAEALVYGEA
EGGENDENLFRSTCVLLQPPLSVAQMSNQARWSVLQSFNLLKWHRDAHRAAVKALESGGSLSVVIRRIEE
>P_alb
REWREYEEAVKRKDLATALRFLKSIERDWEVLDTCLNADNMKLVANAYKLLKDRGFLPNFGKCRNI--------------
------VSKLAPKKWGLSGTSSAVLIAFFGGASFLISQGIDVRPNLAAILGLAFIDSIFLGGTCLAQISSYWPPYRRRIL
IHEAGHLLTAYLMGCPIRGVILDPIVAMQMGIQGQAGTQFWDEKVANDLAEGRLDGTAFDRYCVVLFAGIAAEALVYGEA
EGGENDENLFRGICLLLDPPLSVAEMSNRARWSVLQSYNLLKWHKSTHRAVVKALESGASLSVVIRRIEE
>S_tor
REWREYEEAVKRKDLATALRFLKSIERDWEVLDTCLNADNMKLVGSAYKFLKDRGFLPNFGKCRNIVLDGPRNITPDVLK
SSTGLEVSKLAPKKWGLSGSSSAVLVAFFGGASFLVSQGIDIRPNLTAILGLAFMDSIFLGGTCLAQISSYWPPYRRRIL
IHEAGHLLTAYLMGCPIRGVILDPIVAMQMGIQGQASTQFWDEKVANDLAEGRLDGTAFDRYCMVLFAGIAAEALVYGEA
EGGENDENLFRSICLLLDPPLSVAEMSNRARWSVLQSYNLLKWHKSAHRAAVKALEGGGSLSVVIRRIEE
>V_vin
REWREYEDAVKEKDLARALRFLKSVERDWEVLDACLNADDMKLVGSAYSFLKNRGFLPNFGKCRNIVLEGSRDVTPTVLK
TSTGLEVSKLSPKKWGLSGGSSAALAAFLGGVSLLLSRGIDIRPNLAAILGLAIIDAVFLGGSCLAQISSYWPPYRRRIL
VHEAGHLLTAYLMGCPIRGVILDPIVAMQMGIQGQAGTQFWDEKLEKELAEGRLSGTTFDRYCMVLFAGIAAEALVYGEA
EGGENDENLFRSICVLLRPPLTIGQMSNQARWSVLQSYNLLKWHKHAHRAAVKALESGGSLSVVIRRIEE
