# Supplementary material for: A genome resource for Acacia, Australia’s largest plant genus
Source: PLoS One. 2022 Oct 14;17(10):e0274267. doi: 10.1371/journal.pone.0274267 (PMC9565413; doi:10.1371/journal.pone.0274267)
Supplement: S4 File — (ZIP) [file pone.0274267.s004.zip › Supplementary_File_S4/OG0012811.aligned.fasta]

>A_pyc
DPVGFLTRRGITHKAFGQFLRERYKSLKDLKDGIFNRHMNLKEMSSGFEILGMHRHPEHRVDYMEWAPGARYCALVGDFN
GWSPTQNCAREGHFGRDDYGYWFIILEDKLRDGEEPDKLYFQQYNYVDDNDKGDSG-VSIEEIFKKANDEYWEPGEDRYL
KNRLEVPAKLYEQIFGPNGPQTEEELEDI---PDAETRYKAWTAQNE---PT----RYDV-IDSG--KEYDIFNVIVDPE
WQEKILAKKPPIAYWLETRKGRKAWLKKYIPGIPHGSKYRVFFNTPNGPLERVPAWATYVEPDAEGKQAYAIHWEPPPER
AYKWKNTSPKVPTSLRIYECHIGISGSEPKISSFNEFTKKVLPHIKEAGYNAIQLIGVIEHKDYFTVGYRVTNFYAVSSR
FGTPEDFKQLVDEAHGLGLLVFLEIVHSYAAADEMVGLSLFDGTNDCYFHTGKRGQHKYWGTRMFNYGDPDVLHFLLSNL
NWWIVEYKIDGFQFHSLSSMIYTHNGFASFTGDLEEYCNQYVDKDALLYLILANEILHALYPNIITIAEDATFYPGLCEA
TSQGGLGFDYYVNLSVSEMWSTLLENVPDHEWSMSKIANTVMSNREYADKRLVYAENHNQSISGGRSFAEILFGELNEHS
PNYKDSLTRGSSLYKMIRLITFAIGGQAFLSFMGNEFGHPKRIEFPAQSNNFSYSLANRQWDLLAKDGVNRDLFSFDKDM
MILDENERVLSR---GFSNIHHVNENSKVISYIRGPLLFIFNFHPTNSYDSYCIGVEEAGEYQIILNTDEVKYGGQGYIK
EDRYIHKTASRRVDGLRNCLEVPLPSRTAQ
>A_tri
DPVGFLTKQGISNKDFSQFLRERYKALKDRKVEIFTRHANVPDMVSGYEILGMHRNRQHRVDFMEWAPGARYCSLVGDFN
GWSPTENCAREGYFGHDDYGYWLIISEDKLREGEPPDEYYFQEYNYVDDYDSGDSG-VDIKELFKKMDDEYWEPGEDRFM
KSPFEVAAKLFEEMFGPNGPQTEEELGEI---PDALTRYNAWKESHKDE-PGNNLPSYDV-IDNG--KEYDVFSVVDDPV
SREKFRSKKPPLAYWKELRKGRKAWMKKYSPAIPHGSKYRVYFNTPNGPLERIPAWATYVLPDVDGKQAFAVHWEPPPED
VYVWKNERPKTPSSLRIYECHVGISGSEPKVNSFAEFSSKVLPHIKTAGYNAIQLIGIPEHKDYSSVGYKVTNMFAVSSR
FGTPEDFKHLVDQAHGLGLLVFLDIVHSYAAPDEMVGLALFDGSNDCYFHTGKRGYHKHWGTRMFKYGDLDVLHYLLSNL
NWWVEEYKVDGFQFHSLSSMIYTHNGFASFTGDIEEYGNQYVDKDALIYLILANDMLHELHPHIITIAEDATFYPGLCEP
TTQGGLGFDYYANTTISEMWSWLVENVPECEWSMHKIVETMTSSNQKMEKMVSYSENHNQSISGGRSFAEILIGKTGKY-
-FSEDSISKGASLFKMIKLITFTIGGRGYVNFMGNEFGHPNRVEFPLPSNNFSFASANRQWDLLTVNGIHNELFSFNKDV
MTLDETERILMR---GPANVHHVNDSNMVISYIRGPILFIFNFHPENSYERYGIGVEEAGEYQMILDTDEVNYGGLGILK
ADQKVQRSIPRRVDGLRNCLEVPVPKQSAQ
>A_coe
NPVGFLTKHGITHKAFAQFLRERHKAMKDLQDQIFNRFANIMELASGYELMGLHRNVQHRADYMEWAPGARYCALIGDFN
GWSPTQDSAREGHFGHDDYGYWFIILEDKLRDGEKPDDYYFQQYNYVDDYDKGDSG-VTMEEIFKRMDEEYWEPGEDHYM
KTRFEVPAKLYEQIFGPNGPQTEEELPEI---LDAKTRYEAYKEKHKDD-PKSNLPPLDV-IDNG--KEYDIFNVVTDPA
WKKKFRSKKPPFPYWLELRKGRKAWLKKYAPAVPHGSRYRVYFNTPSGSLERVPAWATYVLPDVDGKQSCAVHWDPPPEI
AYKWKHMRPKKPNSLRIYECHVGISGSEPKISSFHEFIENVLPHVKNAAYNAIQLMGVIEHKDYFTVGYRVTNLFAVSSR
FGTPDDFKRLVDEAHGLGLLVLLDVAHSYSAADEMVGLSLFDGSNDCYFHTGKRGHHKYWGTRMFKYGDIDVLQYLLSNL
KWWVSEYQIDGYQFHSISSMMYTHNGFASFTGDLEEYCNQYVDKDALIYLILANEMLHYLHPNIITIAEDATHYPGLCEP
TSEGGLGFDYYVNLSVSEMWLWFLENVPDDQWSMNKIVNTLVGNRQSADKMLMYAENHNQSISGGQSFAEILFGDTKQNS
GDSDYLLLRGSSLHKMIKLITFSIGGRAYLNFMGNEFGHPKRVEFPMAGNDFSFSLANRQWDLLMDEGIHNGLFSFDKDM
MMLDEAQRVLSR---GLPNVHHVNDATMVISYIRGPFLFIFNFHPKGSYENYIVGVEEAGEYQVILNTDEIKYGGRGLLQ
HEKYVQRTISKRVDGFRNCLKVTLPSRSAQ
>A_tha
DPVGFLTRLGIADRIFAQFLRERHKALKDLKDEIFKRHFDFRDFASGFELLGMHRHMEHRVDFMDWGPGSRYGAIIGDFN
GWSPTENAAREGLFGHDDYGYWFIILEDKLREGEEPDELYFQQYNYVDDYDKGDSG-VSAEEIFQKANDEYWEPGEDRFI
KNRFEVPAKLYEQMFGPNSPQTLEELGDI---PDAETRYKQWKEEHKDDPPSN-LPPCDI-IDKGQGKPYDIFNVVTSPE
WTKKFYEKEPPIPYWLETRKGRKAWLQKYIPAVPHGSKYRLYFNTPDGPLERVPAWATYVQPEDEGKQAYAIHWEPSPEA
AYKWKYSKPKVPESLRIYECHVGISGSEPKVSTFEEFTKKVLPHVKRAGYNAIQLIGVPEHKDYFTVGYRVTNFFAASSR
YGTPDDFKRLVDEAHGLGLLVFLDIVHSYAAADQMVGLSLFDGSNDCYFHYGKRGHHKHWGTRMFKYGDLDVLHFLISNL
NWWITEYQVDGYQFHSLASMIYTHNGFASFNNDLDDYCNQYVDRDALMYLILANEILHVQHPNIITIAEDATYYPGLCEP
VSQGGLGFDYYVNLSASEMWVSLLDNVPDNEWSMSKIVSTLVANKEYADKMLSYAENHNQSISGGRSFAEILFGGVDNGS
PGGKELLDRGISLHKMIRLITFTSGGRAYLNFMGNEFGHPERVEFPTQSNNFSFSLANRRWDLLESG-VHHHLFSFDKEL
MDLDKSKGILSR---GLPSIHHVNDANMVISFSRGPFLFIFNFHPSNSYEKYDVGVEEAGEYTMILNSDEVKYGGQGIVT
EDHYLQRSISKRIDGQRNCLEVFLPSRTAQ
>C_can
DPVGFLTKRGISHKAFAQFLRERYKSLKDLQDEIFNRHINLKEMASGFEILGMHRHPEHRVDYMDWAPGARYCALVGDFN
GWSPTENCAREGHFGRDDYGYWFIILQDKLREGEKPDELYFQQYNYVDDYDKGDSG-VTIEEIFKKACDDYWEPGEDRYI
KNRLEVPAKLYEQIFGPNGPQTLEELEDI---PDAETRYKAWTAQHE---PT----PYDV-IDNG--KEYDIFNVIADPE
WHEKIRAKKPPLAYWFETRKGRKAWLKKYIPGIPHGSKYRVYFNTPNGPLERLPAWATYVQPDVDGQQAFAIHWEPPPEH
AYKWRNASPKVPNSLRIYECHVGISGSEPKISSFNDFTENVLPHIKEAGYNAIQLIGVVEHKDYFTVGYRVTNFYAVSSR
YGTPDDFKRLVDEAHGFGLLVFLDIVHSYAAADEMVGLSLFDGSNDCYFHTGKRGQHKYWGTRMFRYGDPDVLHFLLSNL
NWWIAEYQIDGFQFHSLSSMIYTHNGFASFTGDLDEYCNQYVDKDALLYLILANEILHALYPNIITIAEDATFYPGLSEP
TSQGGLGFDYFVNLSVSELWSSYLETVPDHEWSMSKIVNTLMANREYADKMLMYAENHNQSISGSRSFAEILFGEINEHS
PHYKESLLRGSSLHKMIRLITFAIGGHAYLNFMGNEFGHPKRIEFPTPSNNFSYSLANRCWDLLAKDGVHRDLFCFDKDM
MKLDENERVLSR---GFPNIHHVNDSSMVISYIRGPLLFIFNFHPTDSYDCYNVGVDEAGEYQVILNTDEIKYGGQGCFK
EDKYFQRTVRRRVDGLQNCLEVPLPSRTAQ
>C_fas
DPVGFLTKRGISHKTFAQFLRERHKSLKDLKDEIFNRHLNLKEMASGFEILGMHRHPEHRVDYMEWAPGARYCALIGDFN
GWSPTENCAREGHFGRDDYGYWFIILEDKLREGEKPDELYFQQYNYVDDSDKGDS--VTIEEVFKKANDEYWEPGEDRYM
KNRLEVPVKLYEQLFGPNGPQTWEELEDI---PDAETRYKAWTAQNE---PT----PYDV-IDSG--KEYDIFNVITDPK
WQEKIRAKKPPIAYWFETRKGRKAWLKKYIPGIPHGSKYRVYFNTPNGPLERVPAWATYVEPNAEGRQAYAIHWEPPPEQ
AYRWKNISPKVPNSLRIYECHVGTSGSEPKISSFNEFIEKVLPHIIEAGYNAIQLIGVAEHKDYFTVGYRVTNFYAVSSR
YGTPEDFKRLVDEAHGLGLLVFLEIVHSYAAADEMVGLSLFDGSNDCYFHTGKRGQHKYWGTRMFKYGDPDVLHFLLSNL
NWWIVEYHIDGFQFHSLSSMIYTHNGFASFTGDMEEYCNQYVDKDALLYLILANEILHALYPNIITIAEDATFYPGLCEP
TSQGGLGFDYYVNLSVSEMWSSLLESVPDHEWAMSKIVNTLISNREYADKMLIYPENHNQSISAGRSFAEILFGEVNEHS
PQYKNSLLRGSSLHKMIRLITFSISGRAFLNFMGNEFGHPKRVEFPTPNNNFSYSLAKRQWDLLNKDGVNRYLFSFDKEM
MNLDENERVLSR---GFPNVHHVNDSSMVISYIRGPLLFIFNFHPTNSYDSYGVGVEEAGEYQVILNTDEIKYGGQGCIK
EDLYIQKTVSRRVDGLRNCLELPLPCRTAQ
>D_car
DPVGFLAKFNISDKPFAQFLRERHKLLKDLKDEILKRHMNLSEMVTGYQILGMHRNVHHRVDFMEWAPGARYCAIVGDFN
EWSPTENSAREGHFGHDDYGYWFIILEDKLREGEEPDEVYFQQYNYIDDYDKGDSG-VTVEELFKKANDEYWEPGEDRFV
NSRYEVASKLYEQIFGPNGPQTEEEMKELEDIPDAQTRYNTWKEEHKDDLPSD-LPSYDV-IDSG--KEYDIFNIVDDPV
SREKFRNKKPPLPYWLESRKGRKAWLKKYIPGIPHGSKYRVYFNTPSGPIERVPAWATYVLPDADGNQAYAVHWEPSPEC
AYSWKHEHPKAPKALRIYECHVGISGQEPKVASFNDFIEDVLPHIKEAGYNAIQLFGVVEHKDYFTLGYRVTNLYAVSSR
YGTPDDFKHLVDEAHGLGLLVFLDIVHSYSAADEMVGLSLFDGSNDCYFHTGKRGYHKYWGTRMFKYGDLEVLHFLLSNL
NWWVEEYHIDGFHFHSLPSMMYSHNGFASFTGDMEEYYNQYVDKDALLYLILANEILHVLHPNIITIAEDATNYPGLCEP
TSQGGLGFDYFVNISASEMWLWFLENVPDHEWSMSKIVNTLMVNKQTASKMLQYAENHNQSISGGQSFAEILFGQSMQQP
SVSKDLLIRGCSLHKMIRLITCTCAGRAYLNFMGNEFGHPGRVEFPVASNTFSFSFANRHWDLLTNG-VHHQLFLFDKDM
MKLDENERVLVR---GVSNIHHVDDNTKVISYLRGPLLFIFNFHPSNSYEKYSVGVEEAGEYQVILNTDEKLYGGEGLIG
HDKYLQKTTSRRLDGLRNCLEVSLPRRTAQ
>G_max
NPAGFLAKRGISHKAFAQFLRERYKVLKDMKDEILKRHENFMILASGFELLGMHRHPEHRVDYMEWAPGARYCAIIGDFN
GWSPTEDCAREHYFGHDDFGYWFIILQDKLREGEEPDKYYFQMYNYVDDYDKGDSG-VSVEELIKKANEKYWQPGEDRFV
NNRFEGPVKLYEQIFGPNGPQTIEDIPDI---PDPETRYKAWAAEHG---PS----PTAA-IDSG--KEYDIYNVIVDPQ
WQEKIRALEPPVLYWFETRKGRKAWMKKYSPGIPHGSKYRVYFNTANGPLERVPAWATYVQPEVDGRQACAIHWEPSPEQ
AYKWKNMSPKVPKSLRIYEAHVGISGSEPKISSFNDFTDKVLPYIKEAGYNAIQLIGIVEHKDYFTVGYRVTNFFAVSSR
YGTPEDFKRLVDEAHGLGLLIILEIVHSYAAADEMVGLSMFDGSNDCFFRSGKRGQHKFWGTRMFKYGDPDVLHFLLSNL
NWWIVEYQIDGFQFHSVSSMMYTHNGFASFTGELEEYCNQYVDKDALVYLILANEILHSLHPNIITIAEDATFYPGLCEP
TSQGGLGFDYYVNLSVPDMWSTFLESVPDHEWSMTKIVNTLVSNREHADKMLMYAENHNQSISGRRSFAEILFGEIDENS
NHYKESLLRGSSLHKIIRLITLTIGGRAYLNFMGNEFGHPKRVEFPTSSNNNSYLLANRQWDLLTKDGVHRDLFAFDKDM
MKLDENVKVLSR---NIPNIHHVNDSSMVISYIRGPLLFIFNFHPKDSYDSYSIGVEEAGEYQIILNTDEIKYGGQGILK
EEQYFLKTISRRVDGLRNCLEVSLPSRTSQ
>L_ang
NPVGFLVKRGITHKVFGQFLRERYKALKDLKDEIFNRHINLKDMSTGYELLGMHRHPEHRADYMEWAPGARYCAIIGDFN
GWSPTENCAREGRFGHDDYGYWFIILQDKLREGEKPDELYFQRYNYLDEYDKGDSG-VTIEELFKKSNDEYWQPGEDRYL
NNRFEGPAKLYEEIFGPNGPQTLEDLPDL---PDAETRYKEWAAEHG---PS----RYAV-IDSGN-KEFDIFSLIVDPE
WRERIRKLKPPLAYWNESRKGRKAWLKKYIPAIPHGSKYRVYFNTPNGPLERVPAWASYVQPEADGMQAYAIHWDPPPEQ
AYKRKNTSPKVPNSLRIYEAHVGISGSEPKISSFNDFTDKVLPHIKVAGYNAIQLIGVIEHKDYFTVGYRVTNFYAVSSR
YGTPDDFKRLVDEAHGLGLLVFLEIVHSYAAADEMVGLSMFDGSNDCYFHSGKRGQHKFWGTRMFKYGDPDVLHFLLSNL
NWWVEEYQIDGFRFHSVSSMIYSHNGFATFTGDLEEYCNQYVDKDALLYLILANEILHFFYPNIITIAEDATFYPGLCEP
ISQGGLGFDYYVNLSVSEMWSTFLESVPDNEWSMTKIVNTLVSNREYADKMLTYAENYNQSISRRRSFAEILFGELDEHS
HHYKESFMRGSSLHKMIRLITLTIGGRAYLNFMGNEFGHPKGVEFPASSNNFSYSLANRQWDLLAKE-VNHDLFSFDKDM
MKLDKKERVLSR---GFPNVHHVNDNSMVISYIRGPLLFIFNFHPTDSYDSYAIGVEEAGEYQIILNTDEIKYGGQGSIK
EDQYLQRTVSRRVDGLRTCLEVPLPSRTAQ
>M_gut
DPVGFLTKHEINNKAFNHFLRERYKALKDLKEELSNRHYEVQDLASGYEILGMHRNVQHRVDFMDWAPGARYCALVGDFN
RWSPTENSAREGNLGHDDYGYWFIILEDKLREGEEPDQVYFQQYNYVDEYDKGDSG-VTVEEIFKKANDEYWEPGEDRFT
KSPYELASKLYEQIFGPNGPQTEEEMEEI---LDPQTRYNEWREKHKDDPPSN-LPPCDVIIDDG--TEDEEFDVVTDPA
WKAKFKAKQAPIAYWLETRKGRKAWLEKYLPGIPHGSKYRVYFNTPMGPLERVPAWATYVIPEADGNQSFAVHWEPTPEI
AHKWRHKHPPKPKSLRIYECHVGISGMDPRIATFNEFTDNVLAHVKKAGYNAIQLFGVVEHKDYFTAGYRVTNFFAVSSR
FGTPEDFKRLVDEAHGLGLLVFLDIVHSYAAPDEMVGLSSFDGLNDCYFHSGKRGQHKFWGTRMFKYEDHEVLHFLLSNL
NWWITEYQVDGFYFHSLPSMMYTHNGFATFTGDVEEYCNQYVDRDAMLYLIFANEMLHFLHPNIITIAEDATLYPGLCEP
TSQGGLGFDYYANISASELWLSFLENVPEHEWSMSKLVSTLVGNKYSAAKMLLYAENHNQSISGGRSFAEILFG-----S
AKTDEALLRGCSLHKMIRLITFTIGGPAYLNFMGNEFGHPKKVEFPMSSNKFSYSLANRKWDLLEDS-FHKKLFTFDNDM
MKLDIDGKIMQRGSGGIPNVHHVKDKEMVISYLRGPFVFVFNFHPTNSYERYSLGVEEAGEYQIVLNTDEEIYGGQGLIS
QDQYTQRTISRRTDGMRVCLEVPLPSRTAQ
>M_acu
DPIGFLSKFAISHRGFAQFLRERYKALKDRRFELYSRFIDLKESASGYEILGMHRHRQHRVDYMEWAPGARYCSLVGDFN
GWSATENSARDGHLGHDDFGYWFIILEDKLRDGEEPDEYFFQEYNYMDDYDKGDSN-INVEELLRRINDEYWEPGEVWPR
KSRMEMVSKLYEQMFGPNSPQTDEELGEI---LDAETRYKQWKEVSKFDHVND-RPRFDV-IDDG--KEFDIFSVKGDPV
SAEKFKSKKPPLAYWIEMRKGRKAWLKKYMPAISHGSRYKVYFNTPDGALERVPAWATYVLPEADGKEAYAVYWEPPPED
MYKWKYKRPKTPKSLRIYECHVGISGSEPKISSFNEFTSKVLPHVKNAGYNAIQLFGVVEHWDYSSVGYKVTNFFAVSSR
FGTPDDFKQLVDEAHGLGILVFLDVVHSYASADESAGLSLFDGSNDCYFHTGKRGHHKYWGTRMFKYGDVDVLHFLLSNL
KWWVAEYQVDGFQFHSLPSMMYTHNGFATFTGDIEEYCNQYVDKDALLYLILANEMLHELYPDIITIAEDATFYPGLCEP
TTQGGLGFDYWINFSVSELWLWLLENVPDQDWSMNKIVSVLLTNQQSHHKMLLYAENHNQSISGGRSFAEILFSKADEQI
IESDNVLFRGASLHKMIKLLTFTMSGSAYLNFMGNEFAHPNRVEFPVPSNKFSFALANRQWDLLMDE-VHRQLFNFDKDM
MRIDEDENILSS---GPPKVHHINDSNMVISYNRGPLLFLFNFHPTICYEAYCVGVEEAGEYQLILNTDEVSYGGLGMLK
RNLYLQRTSTKRTDGHRNSLEVSLPRRSAQ
>P_tri
NPVGFLTRLGISHKQLAYFLRERYKSLKDLKDELFKRNLMLKDIAYGFELMGSHRHPEHRMDFMEWAPGARYCSLIGDFN
GWSPTENSAREGHFGHDDYGYWFIILEDKLKDGVQPEQLYFQQYNYVDDYDKGDSGDASIEEIFKKANDDYWEPGEDTFV
NRRFEVPAKLYEQLFGPNGPQTQEELEEIP-FPDAETRYNEWKQPHKNDPPSN-LPPCTV-IDEG--KEYDIYNIKSDPV
WLEKIRAKKPPLPYWFETRKGRQAWLKKYTPAIPHGSKYRVYFNTPSGPLERVPAWATYVQPDTNGNEAFAIHWEPPPEH
AYKWKNKHPKVPKSLRIYECHVGISGSEPKISSFTDFTEKVLPHVKGAGYNAIQLIGIVEHKDYFTVGYRVTNLYAVSSR
YGTPDDFKRLVDEAHGLGLLVFLDIVHSYSAADEMVGLSLFDGSNDCYFHTGKRGHHKYWGTRMFKYGDQEVLQYLLSNL
NWWVEEYHIDGFQFHSLSSMMYTHNGFASFTGNLEDYCNQHVDKDAFLYLILANELLHTLHPDIITIAEDATFYPGLCEP
TSQGGLGFDYYVNLSAPEMWTSFLKNIPDHEWSMSKIVSALMGNRQYADKMLIYAENHNQCISGGQSFAEILFGEINEHT
PGSTESLLRGCSLHKMIRMITFTIGGRAYLNFMGNEFGHPKRVEFPMPSNNFSYSLAHRSWYLLSNE-VHHNLFSFDKDL
MNLDENNRLLSR---GLPHIHHVNDTTMVISYIRGPLLFVFNFHPTEAYERYSVGVEEAGEYQIILNTDEKKYGGQGLVD
AQQHLQRTISRKADGLQNCLELPLPSRTAQ
>P_alb
DPVGFLTKRGITHKAFGQFLRERYKSLKDLKDEILNRHMNLKEMSSGFEILGMHRHPEHRVDYMEWAPGARYCALIGDFN
GLSPTENCAREGHFGRDDYGYWFIILEDKLREGEEPDKLYFQQYNYVDDYDKGDSG-VTIEEIFKKANDEYWEPGEDRYL
KNRLEVPAKLYEQIFGPNGPQTEEELEDI---PDAETRYKAWTAHNE---PT----PYDV-IDSG--KEYDIFNVIVDPE
WPEKILAKKPPIPYWFETRKGRKAWLKKYIPGIPHGSKYRVFFNTPNGPLERVPAWATYVEPDAEGRQAFAIHWEPTPEH
AYKWKNTCPSVPTSLRIYECHVGISGSEPKISSFNEFTKQVLPHIKEAGYNAIQLFGVIEHKDYFTVGYRVTNFFAVSSR
YGTPEDFKQLVDEAHGLGLLVFLEIVHSYAAADEMVGLSLFDGSNDCYFHTGKRGQHKYWGTRMFNYGDPDVLHFLLSNL
NWWIVEYKIDGFQFHSLSSMIYTHNGFASFTGDLEEYCNQYVDKDALLYLILANEILHALYPNIITIAEDATFYPGLCEA
TSQGGLGFDYYVNLSVSEMWSSLLENVPDHEWSMSKIVDTLMSNREYADKRLVYAENHNQSISGGRSFAEILFGELNEHS
PNYKDSLTRGSSLYKMIRLSTFAIGGRAFLNFMGNEFGHP-------------------------------------KDM
MVLDENERVLSR---GFSNIHHVNENSMVISYIRGPLLFIFNFHPTNSYGSYSVGADEAGEYQIILNTDEVKYGGQGCIK
EDQYIHKTISRRVDGLRNCLEVPLPSRTAQ
>S_tor
DPVGFLTKRGIAHKAFSQFLRERHKSLKDLKDAILSRHMNLKEMASGFEILGMHRHPEHRVDYMEWAPGARYCALVGDFN
GWSPTENCAREGHFGRDDYGYWFIILEDKLREGEEPDKLYFQQYNYVDDFDKGDSG-VTIEEIFKKANDEYWEPGEDRYI
KNRLEVPAKLYEQIFGPNGPQTWEELEDI---PDAETRYKAWTAQNE---PT----PYDV-IDSG--KEYDIFNVIVDPE
WHEKMRTKKPPIPYWFEIRKGRKAWLNKYIPGIPHGSKYRVYFNTSNGPLERVPAWATYVQPDAEGRQAFAIHWEPPPDQ
AYKWKNTSPKVPNSLRIYECHVGISGSEPKISSFNEFIEKVLPHIKEAGYNAIQLIGVVEHKDYFTVGYRVS--------
--------------------------------------------------------------------------------
--------------------------------------------------------------------------------
--------------------------------------------------------------------------------
--------------------------------------------------------------------------------
--------------------------------------------------------------------------------
------------------------------
>V_vin
DPVGFLTKLGISHKQLSQFLRERHKALKDLKDEIFNRHLNLQEMASGYEILGMHRNVQHRVDFMEWAPGARYCALVGDFN
GWSPTENCAREGHFGRDDYGYWFIILEDKLREGEKPDELYFQQYNYVDDNDKGDSG-VTIEELFKKANDEYWEPGEDRFI
KSRYEVAAKLYEQIFGPNGPETEEELEEI---PDAETRYKAWKEQHKDDPPSN-LPPFDV-IDNG--KEYDIYNVVDDPV
WREKFRAKKPPLAYWLESRKGRKAWLKKYIPGIPHGSKYRVYFNTPDGPLERIPAWATYVLPDVDGKQAFAIHWEPPPES
AHRWKNMRPNVPKSLRIYECHVGISGSEQKISSFNEFTENVLPHIKEAGYNAIQLIGVVEHKDYSSVGYKVTNLYATSSR
YGTPDDFKRLVDEAHGQGMLVFLDIVHSYSAADEMVGLSLFDGSNDCYFHTGKRGHHKYWGTRMFKYGDPDVLHFLLSNL
NWWVVEYQIDGFQFHSLSSMIYTHNGFASFTGDLEEYCNQYVDKDALMYLILANEILHALHPKIVTIAEDATYYPGLCEP
TSQGGLGFDYYVNLSAPDMWLDFLENIPDHEWSMSKIVSTLIGNRQYADKMLVYAENHNQSISGGRSFAEILFGAIKEDP
LSSKTTLLRGCSLHKMIRLITLTIGGHAYLNFMGNEFGHPKRIEFPMPSNNFSLSLANRCWDLLENE-VHHNLFSFDKDM
MKLGENERSLSR---GLPNIHHVKDSAMVISYMRGPLLFIFNFHPTNSYEGYYVGVEEAGEYQIILNTDETKYGGQGLIE
EGQYLRRTINRRVDGLRNCLEVSLPSRTAQ
