# Supplementary material for: A genome resource for Acacia, Australia’s largest plant genus
Source: PLoS One. 2022 Oct 14;17(10):e0274267. doi: 10.1371/journal.pone.0274267 (PMC9565413; doi:10.1371/journal.pone.0274267)
Supplement: S4 File — (ZIP) [file pone.0274267.s004.zip › Supplementary_File_S4/OG0012882.aligned.fasta]

>A_pyc
MASGSPKDRINQFFVSKKR-KAASPVSKHGRSEKGGR-TTVDGSPSAKGTLDGYLVSSQEFLSLYCFSPGEAFWDEAIQL
ADGLKKVSGLPVKTPSSNTLLNGRLDLNNWLPPEICSIYRKKGISKLYDWQVDCLQVDGVLQRRNLVYCASTSAGKSFVA
EILMLRRVVSTGKMAMLVLPYVSICAEKAEHLERLLEPLGKHVRSYYGNQGGGTLPKDTSVAVCTIEKANSLLNRLLEEG
RLSEMGIIVIDELHMVGDPSRGYLLELMLTKLRYAAGEGHSESSSGESSGG---SSNKADPAQGLQIVGMSATMPNVAAV
ADWLQAALYQTEFRPVPLEEYIKVGNCIYNKRMELTKTISKAADLGGRDPDHVVELCNEVVQEGHSVLIFCSSRKGCEST
AKHVAKFLKKFTVDFQKSDCEFADITSAIDSLKKCPAGLDPILEETLPSGVAFHHAGLTVEEREIVETCYRRGLLRVLTA
TSTLAAGVNLPARRVIFRQPRIGRDFIDGTRYKQMAGRAGRTGIDTKGESVLICKSEEIKKVMGLLNESCAPLHSCLSED
INGMTHAILEVVAGGTVQTANDIHRYVRCTLLNSTRPFQDVVKSAQESLRWLCQRKFLEWNEETKLYSTTPLGRAAFGSS
LCPEESLIVLADLSRAREGFVLASDLHLVYLVTPISVDVEPDWELYYERFVQLSPLDQSVGNHVGVTEPFLMRMAHGAPI
CISNKSRDTTKWMR-SKQGNQIVLSHGTINSDDQTLRVCKRFYVALILSRLVQETPVGEVCEAFKVARGMVQALQENAGR
FASMVSVFCERLGWHDLEGLVSKFQNRVSFGVRTEIVELTTIPYVKGSRARALYKAGLRTTLAIAEASIPEIVKALFE-S
ASWAS-DGSAQRRVQVGVAKKIKNGARKIVLDKAEEARVAAFSAFKSLGGPINAACSPGGFDSFLDLWDSTPEFYFDIHY
NKRLELNSAAPFEIHGIAICWENSPVYYINLPKDLLLIDNR-----EDYNISLSACGNKHKVSS--SKTDLEIARHRWSM
IIKIMGKRDARKFSWNLKTQIQVLKRPAVSVQRFGCLDNI--GNYMDLSVVDNSHVLLPPILVKDAIDLCIVSWILWPDE
ERSSSPNLEKEVKKRLSSEDAAAANRSGRWKNQMRRAAHNGCCRRAAQMRALCSVLWKLLVSEELVGVLMSIEIPLVIVL
ADMECWGIGVDLERCIQARKLLARRLKYLEKEAHKLAGRTFSLHMPADIANVLYKHLKLPIPNGSNKGKRHLSTDKHCLD
ALRNEHPIVPVIKEYRMLAKLLNSTLGSICSLARLSVSTQKYTLHGHWLQTSTATGRLSMEEPNLQCVEHKVEFNM-EED
KNGGD--ADDCHYVVNARDFFIPTQEDWLLLTADYSQVELRLMAHFSKDSSLIELLSKPDGDVFTMIAARWTGCSEDSVG
PYERDQTKRMVYGILYGMGANSLAEQLDCSPVEADEKIKNFKSSFPGVAYWLQEVVASCRSKGYVETLEGRKRFLSKIKF
GCSKERSKAQRQAVNSICQGSAADIIKIAMLRIYSVIADGISSPGSSSSLATEFHMLRDRCRILLQVHDELVLEVDPSVI
KEATMLLTTSMENAVSLLVPLPVKLLVGRTWGSL
>A_tri
--------------------------------------------------------------------------------
--------------------------------------------------------------------------------
--------------------------------------------------------------------------------
--------------------------------------------------------------------------------
--------------------------------------------------------------------------------
--------------------------------------------------------------------------------
--------------------------------------------------------------------------------
--------------------------------------------------------------------------------
--------------------------------------------------------------------------------
---------------------------------------------------MQEVPVMAVCEAFKVARGMVQALQENAGR
FALMASVFCERLGWRDLEGLISKFQNRVTFGVRAEIVELTTIPLVKGSRARALYRAGLRTPQAVAEASIPDIVKALFE-G
SSWAAEEGSAMRRMQFGVAKKIKVGARRIVLDQAEEARVAAFSAFKSLGGPINAGSIPGGFDYFLSLWDTVTEFYFDVHF
KKFGDLNSSVPFEIYGIAICWKDSPVYYVNIPKDLVVLEKKLLAQKLDGSVGTTVGNDSSSTTD--LSDRWELANYRWGL
IGKIMGKNGVRKVTWMLKGQIQALQKPGISLRRVCGSRIGRQEEHNEIELRESSSLFLPSIIVENGIDVCIVAWILWPDE
ESSSSPNLEKEVKKRLSAEAAAAANRDGRWRNQMHKVAHNGCCRRVAQTRALDAVLWKLLISEDLVEALTCVEMPLVKVL
ADIEFWGIGVDMELCLRARHILGKKLKELEEEAYSHAGIAFSLYGAVDIAHVLYKHLKLPIPESCNKGKHHPSTNKRSLE
LLRDQHPIVGVIKEHRTLAKLFNSTLGSICSRARLCTRFQKYKIQGHWLQTSTATGRLSMEDPNLQCVEHMVDFTIHSKD
K-----GSISDHHQINARKFFIPTQDEWLLLTADYSQIELRLMAHFSKDPSLIELLSQPEGDLFTMIAARWTGQLQCAVS
SEQRDQTKRLVYGILYGMGVTTLAEQLNCSSEEAAEKIQSFKSSFPLVSSWLQETVQFCRKKGYVETLKGRKRFLGKIKF
GSGAEKAKAQRQAVNSVCQGSAADIIKIAMKKIHSVIAEGCLGPDQESDSSSPHCLLKGRCRIVLQVHDELVLEVDPSVL
REAGVLLQTSMVGAVSLRVPLHVKLNVGRTWGTL
>A_coe
MASESSRTRIDQFYVARKR-KSDSPSLKSERINKDAR-IAVDGSPSGKGTLDSYLVNSQDFLSLYCFSPGEEFWNEAIQV
ADGLKEVSPLPVRTPSSILPINDYLELSHWLPSKICNIYMKKGISKLYPWQVDCLKVDGVLEKRNLVYCASTSAGKSFVA
EILMLRRVISTGKMALLVLPYVSICAEKAEHLEVLLEPLGKHVRSYYGIQGGGTLPKDTSVAVCTIEKANSLVNRLLEEG
RLSEVGIIVIDELHMVGDQHRGYLLELMLTKLRYAAGEGSLESSSEESSGT---SSGKADPTHGLQIVGMSATMPNVAAV
ADWLQAALYQTEFRPVPLEEYIKVRYSILDKKMELVRTIPKAADLGGKDPDHIVELCNEVVQEGHSVLIFCSSRKGCEST
AKHVSKFIKHLPVSIHDDRSEFTDIYSAIDALRRCPVGLDPILEETLPSGVAYHHAGLTVEEREIVETCYRKGLLRVLTA
TSTLAAGVNLPARRVIFRQPRIGRDFIDGTRYRQMAGRAGRTGIDTKGESILLCKPEEVKRITAVLNDSCPPLQSCLSED
KNGMIHAILEVVAGGIVQTAGDINRYVRCTLLNSTKPFEDVVKSAQDSLRWLCHRKFVEWNEDTKMYSTTPLGRASFGSS
LSPEESLVVLDDLSRAREGFVLASDLHLVYLVTPINVDVEPDWELYYEKFIQLSALEQSVGNRIGAVEPFLMRMAHGAPL
RTSHSSRENKKGLH-GRTPQNFTNSNCTP-SDEHTLRVCKRFYVALILSRLVQEAPVTDVCEAFKVARGMVQALQENAGR
FASMVSLFCERLGWNDLEGLVGKFQNRVSFGVRAEIVELTNIPYVKGSRARSLYKAGLRTPLAIAEASIPEIAKALFESS
SSWAE-EGSAQRRIQLGVAKKIKNGARKIILDKAEEARLAAFSAFKSLGGPINVSNLAGGFDTFLDLWDTIQEFYFDIHF
TKRSELNSIVPFEIHGMAICWESSPVYYVNLSKDLLSSSKKNI-EVNDEDLSRSISDSNKGVS---SDQRWERAKHRWNR
IAKIMARNNVRKISWNLKVQVQVLKIPGMSIQRFGGHHCT--QKNMDIELIDSSYFLLPPMHVLEGIDMCIVVWLLWPDE
ERSSNPNLEKEAKKRLSAEAAASANRSGRWNNQMRRAAHNGCCRRVAQTRALSCVLWKLLVSENLDKPLVNTETPLVNVL
ADMEMWGIGVDMEGCLQARSILGLKIKELEKEAHKVAGMNFSLYTSADIASVLFQHLKLPIPEGHTKGKQHQSTDKQTLD
LLRHQHPIINIIKEHRTLAKLLNCTLGSICSLARLSMRSQRYTLHGHWLQTSTATGRLSMEEPNLQCVEHTVDFKINNIN
QTRSD--AEVDHHTVNAREFFIPTQENWLLLTADYSQIELRLMAHFSKDSSLIELLSKPSGDVFKMIAARWTGQHESTVS
PQERDQTKRLVYGILYGMGSNTLAEQLQCSSDEAAGKIRSFKSSFPGVASWLHEAVAFCRQNGYIETLMGRKRFLSKIKL
GNSKEKGKAQRQAVNSICQGSSADIIKIAMINIHSVLVEGFEKSDSSSKYGTQFSMLKGHCRLLLQVHDELVLEVNPSML
REAGRLLQSSMENAVSLLVPLHVKLKVGKTWGSL
>A_tha
MDSDSSKSRIDQFYVSKKR-KHQSPNLKSGRNEKNVK-VTGERSPGDKGTLDSYLKASLDFLSLYCFSPGEAFWNEAIQV
ADGLKEVYQLPVKTPSSSHRNYDGLSLSTWLPSEVCSVYNKKGISKLYPWQVECLQVDGVLQKRNLVYCASTSAGKSFVA
EVLMLRRVIRTGKMALLVLPYVSICAEKAEHLEVLLEPLGKHVRSYYGNQGGGTLPKDTSVAVCTIEKANSLINRLLEEG
RLSELGIIVIDELHMVGDQHRGYLLELMLTKLRYAAGEGSSESSSGESSGT---SSGKADPAHGLQIVGMSATMPNVGAV
ADWLQAALYQTEFRPVPLEEYIKVGSTIYNKKMEVVRTIPKAADMGGKDPDHIVELCNEVVQEGNSVLIFCSSRKGCEST
ARHISKLIKNVPVNVDGENSEFMDIRSAIDALRRSPSGVDPVLEETLPSGVAYHHAGLTVEEREIVETCYRKGLVRVLTA
TSTLAAGVNLPARRVIFRQPMIGRDFIDGTRYKQMSGRAGRTGIDTKGDSVLICKPGELKRIMALLNETCPPLQSCLSED
KNGMTHAILEVVAGGIVQTAKDIHRYVRCTLLNSTKPFQDVVKSAQDSLRWLCHRKFLEWNEETKLYTTTPLGRGSFGSS
LCPEESLIVLDDLLRAREGLVMASDLHLVYLVTPINVGVEPNWELYYERFMELSPLEQSVGNRVGVVEPFLMRMAHGATV
RTLNRPQDVKKNLR-GEYDSRHGSTSMKMLSDEQMLRVCKRFFVALILSKLVQEASVTEVCEAFKVARGMVQALQENAGR
FSSMVSVFCERLGWHDLEGLVAKFQNRVSFGVRAEIVELTSIPYIKGSRARALYKAGLRTSQAIAEASIPEIVKALFE-S
SAWAA-EGTGQRRIHLGLAKKIKNGARKIVLEKAEEARAAAFSAFKSLGGPVTAGNISGGFDSFLELWGSAGEFFFDLHY
NKLQDLNSRISYEIHGIAICWNCSPVYYVNLNKDLPNLECV-----EKQKLIEDAVIGKSEVLA--SHNMLDVIKSRWNK
ISKIMGNVNTRKFTWNLKVQIQVLKSPAISIQRCTRLNLP--EGIRD-ELVDGSWLMMPPLHTSHTIDMSIVIWILWPDE
ERHSNPNIDKEVKKRLSPEAAEAANRSGRWRNQIRRVAHNGCCRRVAQTRALCSALWKILVSEELLQALTTIEMPLVNVL
ADMELWGIGIDIEGCLRARNILRDKLRSLEKKAFELAGMTFSLHNPADIANVLFGQLKLPIPENQSKGKLHPSTDKHCLD
LLRNEHPVVPIIKEHRTLAKLLNCTLGSICSLAKLRLSTQRYTLHGRWLQTSTATGRLSIEEPNLQSVEHEVEFKL---D
KNGRDVSSDADRYKINARDFFVPTQENWLLLTADYSQIELRLMAHFSRDSSLISKLSQPEGDVFTMIAAKWTGKAEDSVS
PHDRDQTKRLIYGILYGMGANRLAEQLECTSDEAKEKIRSFKSSFPAVTSWLNETISFCQEKGYIQTLKGRRRFLSKIKF
GNAKEKSKAQRQAVNSMCQGSAADIIKIAMINIYSAIAEDVDTAASSSSSETRFHMLKGRCRILLQVHDELVLEVDPSYV
KLAAMLLQTSMENAVSLLVPLHVKLKVGKTWGSL
>C_can
------------FFASKKR-KTVSPVSKTGRSEKGAR-HRVDGSPSSKATLDGYLVTSQDFLSLYCFSPGEAFWNEAIQI
ADGLKEVSSMPVKTPSSNASLNDHVDLNSWLSPEICSIYRKKGISKLYNWQVDCLRVDGVLQRRNLVYCASTSAGKSFVA
EILMLRRVILTGKMALLVLPYVSICAEKAEHLELLLEPLGKHVRSYYGNQGGGTLPKDTSVAICTIEKANSLINRLLEEG
RLSEMGIIVIDELHMVGDPSRGYLLELMLTKLRYAAGEGNSESSGGDSSGG--SSSNKADPAQGLQIVGMSATMPNVAAV
ADWLQAALYQTEFRPVPLEEYIKVGNSIYNSRMELARTISKAADLGGRDPDHVVELCNEVVQEGHSVLIFCSSRKGCEST
ARHVAKFLTKFIVDGRGNDSEFADITSAVDSLRKCPAGLDPILQETLPSGVAFHHAGLTVEEREIVETCYRKGLLRVLTA
TSTLAAGVNLPARRVIFRQPRIGRDFIDGTKYKQMAGRAGRTGIDTKGESVLICKPEEIKKVLGLLNESCPPLHSCLSED
INGMTHAILEVVAGGIVQTANDIHRYVRCTLLNSTRPFQDVVKSAQESLRWLCQRKFLEWNEDTKLYSTTPLGRAAFGSS
LCPEESLIVLADLSRAREGFVLASDLHLVYLVTPINVDVEPDWELYYERFMELSHLDQSVGNRVGVTEPFLMRMAHGAPI
RRSNKSRDNTNWLH-SKRGNQLGIVNGTLNSDDQTLRVCRRFYVALILSRLVQEIPVGEVCEAFKVARGMVQALQENAGR
FASMVSVFCERLGWHDLEGLVAKFQNRVSFGVRAEIVELTTIPYVKGSRARALYKAGLRTPLAIAEASIPEIVKALFE-S
SSWAT-AGSAQRRLQVGVAKKIKNGARKIVLDKAEEARAAAFSAFKSLGGPINAISCPGGLDSFLDLWDSRSEFYFDIHY
-KRLELNSAAPFEIHGIAICWENSPVYYVNLPRDLLLSNNR-----KDECFSLSASGNKQKISS--SKHDLEIAKYGWRR
IGTIMGKNFVRKIAWNLKIQIQVLKRPAVSFQRFGCPNYL--GNNMDLEVVDNSYILLSPIQIKDAIDMCIAAWILWPDE
ERSSNPNLEKEVKKRLSTEDSAAANRSGRWKNQMRRAAHNGCCRRAAQTRALCSVLWKLLVSEQLVKVLMSIEIPLVNVL
ADMELWGIGVDLERCIQARKWLVKRLRNLEKEAYKLAGMTFSLYMPADIAKVLYEHLKLPIPDGCNKGKQHLSTDKHCLD
ALRHEHPIVPVIKEHRTLAKLLNCTLGSICSLARLSVSTQKYTLHGHWLQTSTATGRLSMEEPNLQCVEHIVDFKM-KED
KNGGD--ADDYHCRINARDFFVPTQDNWLLLTADYSQIELRLMAHFSKDSSLIELLSKPH-DAFTTIAARWIGCPEDSVG
PNERDQTKRMVYGILYGMGAKSLAEQLDCTSDEAAEKIKNFKSSFPGVASWLHEAVATCRNRGYVETLKGRKRFLSKIKF
GSGKEKSKAQRQAVNSICQGSAADIIKIAMINIYSIIVPGVDGPDSSSSLATKFHMLRDRCRILLQVHDELVLEADPSVI
KEAALLLQTSMENAVSLLVPLHVKLKVGRTWGSL
>C_fas
MDSGSPRGRIDQFFVSKKR-KAVSPASKSGRSEKGAR-NTVDGSPSAKGTLESYLVTSQEFLSLYCFSPGEAFWNEAIQL
ADGLKEVSSLPVKTPSSHVSLSDRLDLSRWLPSEICSIYRNKGISKLYHWQVDCLEVDGVLQRRNLVYCASTSAGKSFVA
EILMLRRVILTGKMAMLVLPYVSICAEKAEHLERLLEPLGKHVRSYYGNQGGGALPKDTSVAVCTIEKANSLINRLLEEG
RLSEMGIIVIDELHMVGDPRRGYLLELMLTKLRYASGEGHSETSSGESSGS---SSNKADPAQGLQIVGMSATMPNVAAV
ADWLQAALYQTEFRPVPLEEYIKVGNCIYNKKMELARTISKAADLGGKDPDHVVELCNEVVQEGHSVLIFCSSRKGCEST
AKHVAKFLKKFTVDVGENDCEFADITSAIDSLRKCPAGLDPILEETLPSGVAFHHAGLTVEEREIVETCYRRGLLRVLTA
TSTLAAGVNLPARRVIFRQPKIGRDFIDGTRYKQMAGRAGRTGIDTKGESVLICKPEEIKKITGLLNESCPPLHSCLSED
LNGMTHAILEVVAGGTVQTANDIHRYVRCTLLNSTKPFQDVVKSAQESLRWLCQRKFLEWNEDTKLYSTTPLGRASFGSS
LCPEESLIVLADLLRAREGFILASDLHLVYLVTPINVDVEPDWELYYERFCQLSQLDQSVGNRVGVTEPFLMRKAHGAPL
FTSNKSRESMKSLR-NQQGNQVGLSNGTMNSEDQTLRVCKRFYVALILSRLVQETPVGEVCEAFKVARGMVQALQENSGR
FASMVSVFCERLGWQDLEGLVSKFQNRVSFGVRAEIVELTTIPYVKGSRARALYKAGLRTPLAIAEASIAEIVKALSE-S
ASWAT-EGSAQKRLQVGVSKKIKNGARKIVLDKAEEARAAAFSAFKSLGGPIAAVSSPGGLDSFLDRWDSVRDFYFDIHY
NKRLELNSAAPFEIHGIAICWENSPVYYINLPKDLLLSDIK-----KDGCMSFSACDNKPKGLS--STNCLVIARHRWSR
ISEIMAKRDVRKFSWNLKTQIQVLKRPAVSVQRFGCLDYS--GNNMDLEVVDNSYILLPPILVKDAIDMCIVAWILWPDE
ERSSHPNLEKEVKKRLSSDDAAAANRSGRWKNQMRRVAHNGCCRRAAQIRALCSVLWKLLVSEKLVEALMSIEIPLVNVL
ADMELWGIGVDLERCIQARKLLAKRLRHLEKEAYKLAGMTFSLHMPADIANILFEHLKLPVPDGCNKGKQHLSTDKHCLD
ALRHAHPIVPVIKEYRTLAKLSNCTLGSICSLARLSVSTQKYTLHGHWLQTSTATGRLSMEEPNLQCVEHKVDVIM-KED
KDGGD--AGDYHCIVNARDFFVPTQDNWLLLTADYSQIELRLMAHFSKDSSLIELLSKSQGDVFTMIAARWIGCSEDSVG
SEKREQTKRMVYGILYGMGANSLAEQLDCTSDEAAERIKNFKSSFPGVASWLHEAVTSCRSNGYVETLKGRKRFLSKIKL
GSSKEKSKAQRQAVNSICQGSAADIIKIAMLRIYSAINDGLDGPG-SSSLANKFHILKDRCRILLQVHDELVLEADPSVI
KEAALLLQTSMENAVSLLVPLRVKLMIGRTWGSL
>D_car
MASNSPRSRVNQFYASKKKSKGASPLLKSKLVEKDAR-VTLDASPSGKGSLEGFLVTSQDFLSLYCFSPGETFWNEAVKI
ADGLKVVSPMPVKTPSSFLSPKDRLDIINWLPSEICNTYRKRGISKLYPWQVDCLQVDGVLQRRNLVYCASTSAGKSFVA
EILMLRRVLSTGKMALLVLPYVSICAEKAEHLEALLEPLDKHVRSYYGNQGGGTLPKDTSVAVCTIEKANSLLNRLLEEG
RMSEVGIIVIDELHMVGDQSRGYLLELMLTKLRYAAGDGSTELSSGESSATS-TTSGKNDPAHGLQIVGMSATLPNVAAV
ADWLQAALYQTDFRPVPLVEYIKVGNTIYNKSMEIIRTIAKGAELGGKDPDHIVQLCNEVVQEGHSVLMFCSSRKGCEST
AAHIAKYLKKFSANSCSDQTEFSDINSAIDTLRRSPAGLDPVLETTLPSGVAYHHAGLTVEEREVVESCYRKGLVRVLTA
TSTLAAGVNLPARRVIFRQPRIGRDFIDGTRYRQMSGRAGRTGIDTKGESVLICKPEEVKRILGLINDSCPPLHSCLSED
KNGMTHAILEVVSGGIVQTARDIHCYVRCTLLNSTKPFEDVVRSAQDSLRWLCQKKFLEWSEDTKLYSSTPLGRASFGSS
LCPEESLIVLDDLSRAREGFVLASDLHLVYLVTPINVDVEPDWELYYERFMELSPLDQSVGNRVGVQEPFLMRMAHGAPV
RTSNRSRDITKGFQ-GRSETRHGVLSHGMLSDDQSLRVCKRFYVALILSRLVQEIPVTEVCGAFKVARGMVQALQENAGR
FASMVSVFCERLGWHDLEGLVAKFQNRVSFGVRAEIVELTTIPFVKGSRARALYKAGLRTPQAIAESPIPEIVKALFE-S
SAWAAEEGSAQRRIQMGVAKKIKNGARKIVLDKAEEARVAAFSAFKSLGGPINAAKTPGGFESFLDVWDSREDFFFDIHF
NKRSEFNSLAPFEIHGVAICWENSPVYYINLPKDLFSSENE-----SNNNVSVNMSNSKKNLFA--QKQLIEVAKRRWDR
ISRILGREDVRKFGWNMKIQIQALKNPAFSIQRFVGLNLG--SKSLGLELVDSSYYMFSPIHVKRGVDLCIVAWILWPDE
ERSSNPNLEKEVKKRLSSEAAAAASRCSRWKNQMRQAAHNGCCRRVALSRALYSVLWKLLTSEELMEALLTIESPLVNIL
ADMELCGIGVDMEGCIRARHLLGRKLKCLEKEAHRLAGMTFSLYATADIANVLYQRLKLPIPEGYNKGKQHPSTDKHCLE
LLRHEHPIIAIIKEHRTLAKLLNSTLGSICSLARLSMRTQKYTLHGHWLQTSTATGRLSMEEPNLQCVEHMVDFQM-SDS
EKGEC--TDGDNYRISPRDFFVPTQENWLLLAADYSQIELRLMAHFSKDPSLVELLSKRKSDVFRIIAAKWTGKMESSVS
SIEREQTKKLIYGILYGMGANSLAEQLECSSEDAAEKIQSFKRSFQGVASWLREAVISCRQKGYVETLKGRKRFLANIKF
GNSKEKSKAERQAVNSICQGSAADIIKIAMINLHSALVQDVSGSDLSTSLEG--SHLKGRCRILLQVHDELVLEADPSVM
KEAGLLLQKTMESAATLLVPLHVKLQVGRTWGTL
>G_max
MASPSHRSRIDQFYASKKR-KAASPVPKAGRFEKGAR-HGADESPSAKGTLEGYLVSSQDFLSLYCFSPGEAFWNEAIQL
ADGLKEASSLPVKTPSTSVSLNDHFDLNSWLPPEICSIYRKKGISRLYSWQVDCLRVDGVLQRRNLVYCASTSAGKSFVA
EILMLRRVIITGKMALLVLPYVSICAEKAEHLERLLDPLGKHVRSYYGNQGGGTLPKDTSVAVCTIEKANSLVNRLLEEG
RLSEMGIIVIDELHMVGDPRRGYLLELMLTKLRYAAGEGIPKSSDGESSGG---SSDKADPAQGLQIVGMSATMPNVAAV
ADWLQAALYQTEFRPVPLEEYIKVGNSIYNKSMELCRIISKAAELGGKDPDHVVELCNEVVQEGHSVLIFCSSRKGCEST
ARHIAKFLKSFTVDAN--DCEFADITSAINSLGKCPAGLDPILQETLPSGVAFHHAGLTVEEREIVETCYRKGLLRVLTA
TSTLAAGVNLPARRVIFRQPRIGCDFLDGTRYKQMAGRAGRTGIDTKGESILICKPEELKKVSGLLNESCPPLHSCLSED
MNGMTHAILEVVAGGIVQTASDINRYVRCTLLNSTKPFLDVVKSAQESLRWLCQRKFLEWNEDTKLYSTTPLGRASFGSS
LCPQESLIVLADLSRAREGFVLASDLHLVYLVTPINVDVEPDWELYYEHFVKLSLLDQSVGNRVGVTEPFLMYMAHGAPL
RASNKSRDNTRSLH-NQRRNQLGISSATANYDDQTLRVCRRFYVALILSLLVQEIPVGEVCEAFKVARGMVQALQENAGR
FASMVAVFCERLGWHDLEGLVAKFQNRVSFGVRAEIVELTTIPYVKGSRARSLYKAGLRTPHAIAEASIPEIVKALFE-S
SSWAT-EGSAQRGFQFGIAKKIKNGARKIVFDKAEEASNAAFSAFKSLGGPINAVSSPGGLDSFLDLWDSMPEFYFDIHY
IKRLELHSTAPFEIHGIAVCWENSSVYYINLPRDILLSDSI-----KDGCLSLSACSHKKKVSSSNSKQDLEIARSRWNR
ISKIIGKINVRKFTWNLKIQMQVLKRPAFSVQRFGCLDTL--GKSMDLEVVDNSYVLLPPIHVKDAIDMCIVAWILWPDE
ESSSSPNLDKEVKKRLSSEDAAVANQSGRWRNQMRRAAHNGCCRRVAQIRALSSVLWKLLVSEKLVEVLMDIEIPLVNVV
ADMELWGIGVDLERCIQARKLLIKRLKHLEKEAYKLAGTTFSLNMPADIARVLYEHLKLPIPDVRNKGKQHPSTSKHCLD
ALRHEHPIVPVIKEHRTMAKLLNSTLGSICSLARLSVSTQKYTLHGHWLQTSTATGRLSMEEPNLQCVEHAVEFKM--KD
ENEGD--ADESYCTINARDFFVPTQDNWLLLTADYSQIELRLMAHFSKDSSLVELLSKPDGDVFTMIAARWTGCPEVSVC
SKEREQTKRMVYGILYGMGVNSLAEQLDCTSDEAAEKIANFKSSFPGVSSWLLEAVASCRSKGYVETLKGRKRFLSKIKY
GSSTEKSKAQRQAVNSICQGSAADIIKIAMLRIYSAIVTGFDSPDSSSSLATKFHMLKDRCRILLQVHDELMLEVDPSVI
KEAALLLQTSMENAVSLLVPLHVKLKVGRTWGSL
>L_ang
MASPSPRNRIHKFYASKKR-KAVSPATKVGKSEKGAR-HGGDGSPSAKGTLDSYLVASQDFLSLYCFSPGEAFWNEAIQL
VDGLKEESRLPVKTPSSGVSLNDHLDLNSWLPPEICSIYRKKGISKLYRWQVDCLRVDGVLQRRNLVYCASTSAGKSFVA
EILMLRRVITTGKMAILVLPYVSICAEKAEHLERLLEPLGKHVRSYYGNQGGGTLPKDTSVAVCTIEKANSLINRLLEEG
RLSEMGIIVIDELHMVGDRSRGYLLELMLTKLRYAAGEGISKSS-SESSGG---SSDKADPAQGLQIVGMSATMPNVAAV
ADWLQAALYETEFRPVPLEEYIKVGNSIYNKSMELTRTISKAADLGGKDPDHVVELCNEVVQEGQSVLIFCSSRKGCEST
ARHVAKFLKSFIADVHEKDCEFADINAAIDSLRKAPAGLDPILEETLPCGVAFHHAGLTVEEREIIETCYRKGLLRVLTA
TSTLAAGVNLPARRVIFRQPRIGRDFIDGTRYKQMAGRAGRTGIDTKGESVLICKPEEIKKVTGLLNGSCSPLHSCLSED
MNGMIHAILEVVAGGIVQTASDIHRYVRCTLLNSTKPFQEVVKSAQESLKWLCQRKFLEWNEDTKLYSTTPLGRASFGSS
LCPEESLIVLADISRAREGFVLASDLHIVYLVTPINVDVEPDWELYYERFVKLSPLDQSVGNRVGVTEPFLMHMAHGAPI
RASNKSRDNTRWLH-NTRGNQLGISSGTVNSDDQTLRVCRRFYVALILSLLVQEAPVGEVCEAFKVARGMVQALQENAGR
FASMVAVFCERLGWHDLEGIVAKFQNRVSFGVRAEVVELTTIPLVKGSRARALYKAGLRTPLAIAEASIPEIVKALFE-S
SSWATDEGSARRISQFSVAKKIKNGARKIVLDKAEEARVAAFSAFKSLGGPINAVSSLGGLDQFLDLWDTISEFYFDIHY
IKRMELHSAAPFEIHGMAICWEGSPVYYINLPRDILLSDSR-----KNGCLPLSGHSPKLKVSSSNSKEGLEIAMHRWSR
ISKILGDKNVRKFAWNLKIQIQVLKKPTVSVQRFGCLDNL--GNTVDLEIVDNSYVLLPHIHVKDAIDMCVVAWILWPDE
ESSSKPNLDKEVKKRLSAEDAATATQSGRWRNQMRKAAHNGCCRRVAQTRALCSVLWKLLVSEKLVEVLMGIEIPLLNVL
ADMELWGIGVDLERCIQARKLLVKRLRYLENEAYKLAGIKFSLSMPADIAKVLFEHLKLPIPDSRNKGKQHPSTDKHCLD
ALRHEHPIVPVIKEHRTLAKLLNATLGSICSLARLSVSTQKYTLHGHWLQTSTATGRLSMEEPNLQCVEHAVEFKM-NED
KNGGD--ADDSCCTINARDFFVPTQDNWLLLTADYSQIELRLMAHFSKDPSLIELLSEADGDVFTMIASRWIGCPEASVG
SHDRDLTKKMVYGILYGMGANSLAEQLDCTSDEASEKIRNFKRTFPGVASWLLEAVASCRNKGYVETLKGRKRFLSKIKL
GNSTEKSKAQRQAVNSICQGSAADIIKIAMLRIYSVIVTGVDSADSSSSVATKFSMLKDHCRILLQVHDELVLEVHPSMI
KEAAMLLQTCMETAISLLVPLQVKLKVGRTWGSL
>M_gut
MASDTPRARIDQFFSSKKKRKILSPASKSGRREKEAK-NQFEGSPSAKGSLENYLETSTDFLSLYCFSPGEAFWNEAIIV
ADGLQSVSPLPVKTPASS-SITDCSDLSNWLPPEICNMYKKKGISKLYSWQVDCLQVEGVLHKRNLVYCASTSAGKSFVA
EILMLRRILATGKIALLVLPYVSICAEKAEHLEVLLEPVDKHVRSFYGNQGGGTLPKDTSVAVCTIEKANSLINKLLEEG
RLSELGTIVIDELHMVGDQNRGYLLELMLTKLRYAAGEGNVDSSSGESSGT---SSGKSDPARGLQIVGMSATLPNVAAV
AEWLQAALYETNFRPVPLEEYIKIGSTIYNKEMEIVRTMPRASDLGGKDPDHIVELCNEVVQEGHSVLIFCSSRKGCEST
AKHIAKHLKRFSVSPRSEQGESFDVAFAIDALQRSPAGLDPVLEETLPFGVAYHHAGLTVEERETVETCYRKGLVRVLTA
TSTLAAGVNLPARRVIFRQPRIGRDFIDGTRYKQMAGRAGRTGIDTKGESVLICKPDEAKKILSLLNDSCPPLHSCLSED
RNGMTHAILEVVAGGIVQTASDINRYVRCTLLNSTKPFEDVVKSAQDSLRWLCHNKFLEWSEETKLYSTTPLGRASFGSS
LCPEESLIVLDDLVRAREGFVLASDLHLVYLVTPINVDVEPDWELYYERYMQLSSLDQSVGTRIGVQEPFLMRMAHGAPP
RALPRSRNNVKGFQ-GNDHKFGTSTHGGMLSDEQMLRVCKRFYVALILSRLVQEVPVREVCEGFKVARGMVQALQENAGR
FASMVSVFCERLGWHDLESLVAKFQNRVSFGVRAEIVELTAIPYIKGSRARALYKAGLRTPQAIAEASIPEILKALFE-S
SSWNA-HDSAPRKVHVGVAKKIKNGARKIVLEKAEEARIAAFSAFKSLGGPVNANSIPGGLDSFLDQWDATKEFFFDIHF
TKKSELNSIAPFEIHGLAICWENSPVYYLNIPKDLFRYSSQG----NEHAMS------SKDVLQ--PKLQVEMAKKRWNR
IGIIMGRKDVKKFTWNLKVQMQVFKIPAVAFHKFSSLHGG--IKSLGLDLIDNSYFMFSPVHVRAAIDMCVVAWILSPDE
EKSSYPNLEKEVKRRLSSDAAASANRNGRWKDQMRSAAHNGCCRRVAQTRVLFSALWKLLESEELVEPLMTIEVRLVNVL
ADMEIWGIGVDMEGCLRARHILGRKLKCLEKEAYRLAGRKFSLSMPADIANILYEHLKLPMPEG-SRGKQHPSTDKHCLD
LLRNEHPIVPVIKEHRTLAKLLNSTLGSICSLARLSMRTQKYTLHGHWLQTSTATGRLSMEEPNLQCVEHMVEFKM---N
EDEGE--SGSGQYKINARDFVVPTQDDWLLLTADYSQIELRLMGHFSKDYSLIKLLTNPQADVFTMIAAKWNEKHESSVS
SQERDQTKKLVYGILYGMGPNTLAEQLDCHPDEAAARIRNFKKSFPAVASWLQEVVTSCHKKGFVETLKGRKRFLAKIKF
GNSKEKSKAQRQAVNSLCQGSAADIIKIAMICLSDMIGEDVDASFPSFVDAEKFQMLKGRCRILLQVHDELVLEADPSVV
REAGLLLQTCMERAVSLLVPLPVKLKVGKTWGSL
>M_acu
MASDPSRARIDQFFASRKR-K--TPLPKDGKPDKESR-SPVAGSPGAKGTLDGFLARSPDFLSLYCFSPGDEFWSEAIQV
ADGLQKIGEKPIKTPSSSVPPKYRLQLHSWLPPEVCNIYKRKGISELYPWQVECLLVDGVLEKRNLVYCATTSSGKSFVA
EILMLRQVLSTGKMALLVLPYVSLCAEKAEHLELLLEPLGKHVRSFYGNQGGGSLPKDTSVAVCTIEKANSLINRLLEEG
RLSELGIIVIDELHMVADQHRGYLLELMLTKLRYAAGEGSSDSSNGESLGSSGASSGKADPAHGLQIVGMSATMPNVAAV
ADWLQAALYQTDFRPVPLEEFVKVGNTIFDKKMNVVRIISKTADLGGKDPDHIIELCNEVVQDGHSVLLFCSSRKGCEST
ARHVARFSKKFSDGIH-EDCEFNDASAAIEALRRSPAGLDPILEQTLPSGVAYHHAGLTVEEREIIETCYRKGLVRVLTA
TSTLAAGVNLPARRVIFRQPRVGRDFIDGTRYRQMAGRAGRTGIDTKGESILICKADEAKRIAAILNDCCPPLHSCLSED
KNGMTHAIMEVVAGGIVQTAHDINRY-----------------------------KFLKWNEDTKLYSTTPLGRAAFGSS
LTPEESLVVLDDLLRAREGFVLASDLHLVYLVTPINVEVEPDWELYYERFMEMCALDQSVGNRVGVTEPFLMRMAHGAPM
PVQNRLRGKKSGLN-EKFQTRNSEVDNGMLSNEQTLRVSKRFYVALMLSRLVQEVPVSDVCEAFRVARGMLQALQESAGR
FALMVSVFCERLGWHDLQGLVAKFQNRVSFGVRAEIVELTTIPHVKGSRARALYKAGLRTPLAIAEASVTEIVKAMFD-S
SAWTHQDDSKLRRMQFGVAKKIKNSARKIVLDQAEESRLAAFSALKSLGGPISASSFPGGFDCFLDKWASVNEFCFDLHF
LKRPNSQSSVFYEVFGLAVCWDKSPVYYCNLSKDLAACSNLD------------------------KFDIWELARSRWNR
ITKIMGQDGVRKTTWNLKIQIQALKFPCASVQKIGWLNGD-YIKWDDIKIIDDSFILLPSVSVHNGVDLCLVSWILWPDE
ESKSTPNLEKVVKRRLSNEAAAAANRDGRWRNQMRKAAHNGCCRRVAQVRALGSVLWKLLVAEGLVEVLMKIENPLVAVL
ADMEHWGMAVDMEACLRERHVLMRKLKELEKEAYKLAGMAFSLYTAADIANVLYTHLKLPIPQGRNKGKLHPSTDKHSLD
QLRGQHPIISVIKEHRTLSKLLNSTLGSICSRAQLCVKSQKYKIQGHWLQTSTATGRLSMEEPNLQCVQHMVVFTTHRVD
QNSSS-SSECDHHLINARDIFVPTQDNWLLLTADYSQIELRIMAHFSKDLALIELLSKPDGDVFTMIASRWTCKPESAIN
SEERDYTKRLIYGILYGMGANTLGEQLQCSPEEAAEKIQSFKNSFPGVSAWLSEAVASCRQKGYVETLMGRKRFLSKIKF
GNSKEKAKAQRQAVNSICQGSAADIIKMAMINIHSVIVDGRSNGNLNNDLAVKLSNVKGRCRIILQVHDELVLEVDPGII
KEAGILLQMNMENAASLLVPLRVKLMVGKAWGSL
>P_tri
-MSDSPRTRIDQFFASRKR-KSSSPNLKSGRIEKDARSKVVEGSPSAKGTLDNYLVNSKDFLSLYCFSPGDAFWNEAIQV
ADSLEKVSPLPVKTPSSFGPLKDRLDLSNWLPLEVCSIYKRKGISKLYPWQVDCLQVDGVLQRRNLVYCASTSAGKSFVA
EILMLRRVVSTGKIALLVLPYVSICAEKAEHLEGLLEPLGKHVRSYYGNQGGGTLPKDTSVAVCTIEKANSLINRLLEEG
RLSEVGIMVIDELHMVGDQSRGYLLELLLTKLRYAAGEGNSESSSGESSG----TSSKGDPAHGLQIVGMSATMPNVAAV
ADWLQAALYQTNFRPVPLEEYIKAGNTIYDKKMDIVRTLSRAADLGGKDPDHIVELCNEVVQDGHSVLIFCSSRKGCEST
ARHVSKFVKKFSINIQNES-EFGDITSAIDALRRCPAGLDSTLEETLPSGVAYHHAGLTVEEREIIETCYRKGLLRILTA
TSTLAAGVNLPARRVIFRQPRIGRDFIDGTRYRQMAGRAGRTGIDTKGESVLICKPEELKRIMGLLNESCPPLQSCLSED
KNGMTHAILEVVAGGIVQTANDIHRYVRCTLLNSTKPFRDVVKSAQDSLRWLCHRKFLEWNEDTKLYGTTPLGRAAFGSS
LCPEESLIVLDDLSRAREGFVLASDLHLVYLVTPINVDVEPNWELYYERFMELSILDQSVGNRVGVSEPFLMRMAHGAPM
RSLNRSIDNTKALHASKYENQSGVTNKSAISDDQTLRVCKRFYVALILSRLVQEAPVPEVCEAFKVARGMVQSLQENAGR
FASMVSVFCERLGWHDLEGLVAKFQNRVSFGVRAEIVELTNIPYVKGSRARALYKAGLRTPQAIAEASIPEIGKALFE-S
SSWSAQEGSAQRRVQLGIAKKIKNGARKIVLDKAEEARVIAFAAFKSLGGPTNASNISGGFDSFLDLWDATQEFYFDIHY
NKRSEVNSVSLFEIHGIAICWENSPVYFINLPKDLLWSHKQ-----RNDS-TPSQSGDKNNVQP--PENWLEIVRKRWNK
IGEIMGKRGVLKFTWNLKIQLQVLKGAVVSIQRFGCPSFP--RKIFGPELIDSSHLTLSPINIEEAIDMCIVAWILWPDE
ERSSNPNLEKEVKKRLSSEAVAAANQNGRWKNQMRRVAHNGCCRRVAQTRALCSGLWKLLTSEGLFEALKNIEIPLVNVL
ADMELWGIGVDMEGCLNARTVLGKRLRYLEKKAYKLAGMTFSLYTAADIANILYRHLKLPIPEGHNKGKKHPSTDKHCLD
LLRHEHPIVPVIREHRTLAKLLNSTLGSICSLARLSMETQKYTLHGHWLQTSTATGRLSIEEPNLQCVEHAVDFEM-SSD
KEGDD--AEPEHYKINARDFFVPTQDNWLLLTADYSQIELRLMAHFSKDTALIKLLTKPHGDVFNLIAARWTGKPEASVS
SVERDQTKRMVYGILYGMGANTLAEQLDCSSDEAAEKIKSFKSSFPGVASWLHEAVASCREKGYVETIKGRKRFLSKIKF
GNSEEKSKAQRQAVNSICQGSAADLIKIAMINIHSLIVDGVGRPESSSLHANKFHMLKGQCRILLQVHDELVLEVDPSLI
NEAAVLLQMSMEDAASLLVPLHVKLKVGRTWGSL
>P_alb
MASGSPRDRIDQFFVSKKR-KAESPVSKHGRSEKGGR-TTVDGSPSAKGTLDSYLVSSQEFLSLYCFSPGEAFWDEAIQL
ADGLKEVSGLPVKTPSSNMFFHDRLDLNRWLPPEICSIYRKKGISKLYKWQVDCLQVDGVLQRRNLVYCASTSAGKSFVA
EILMLRRVVLTGKMAMLVLPYVSICAEKAEHLERLLEPLGKHVRSYYGNQGGGTLPKDTSVAVCTIEKANSLINRLLEEG
RLSEMGVIVIDELHMVGDPSRGYLLELMLTKLRYAAGEGHSESSSGESSGG---SSNKADPAQGLQMVGMSATMPNVAAV
ADWLQAALYQTEFRPVPLEEYIKVGNCIYNKRMELVRTVSKAADLGGRDPDHVVELCNEVVQEGHSVLIFCSSRKGCEST
AKHVAKFLNKFTVDIHKSDCEFADITSAIDSLRKCPGGLDPILEETVPSGVAFHHAGLTVEEREIIETCYRRGLLRVLTA
TSTLAAGVNLPARRVIFRQPRIGRDFIDGTRYKQMAGRAGRTGIDTKGESVLICKSEEIKKVMGLLNENCPPLHSCLSED
INGMTHAILEVVAGGTVQTANDIHRYVRCTLLNSTRPFQDVVKSAQESLRWLCQRKFVEWNEETKLYSTTPLGRAAFGSS
LCPEESLIVLADLSRAREGFILASDLHLVYLVTPINVDVEPDWELYYERFLQLSPLDQSVGNRVGVTEPFLMRMAHGAPV
STSNKSRDTTKWMR-RKQGNQIAISHGTANSDDHTLRVCKRFYVALILSRLVQETPVSEVCEAFKVARGMVQALQENAGR
FASMVSVFCERLGWHDLEGLVAKFQNRVSFGVRAEIVELTTIPYVKGSRARALYKAGLRTPLAIAEASIPEIVKALFE-S
ASWAS-GGSAQRRVQVGVAKKIKNGARKIVLDKAEEARVAAFLAFKSLGGPINAACSPGGFDSFLDIWDSTPEFYFDIHY
NKRLELNSAAPFEIHGIAICWENSPVYYINLPKDLLWIGDR-----GDDNISLSAFGNKHKVSS--SKTDLEIARHRWSM
ICKIMGKRDARKFSWNLKTQIQVLKRPAVSVQRFGCLDNI--DKNMDLSVVDNSHVLLPPIHVKDAIDLCITSWILWPDE
ERSANPNLEKEVKKRLSSEDVAAANRSGRWKNQMRRAAHNGCCRRAAQMRALCSVLWKLLVSEGLVGVLMSIEIPLVNVL
ADMECWGIGVDLERCIQARKLLARRLRYLEKEAYRLAGRTFSLHMPADIANVLYEHLKLPVPSGSNKGKQHLSTDKHCLD
ALRHEHPIVPVIKEYRMLAKLLNSTLGSICSLARLSVSTQKYTLHGHWLQTSTATGRLSMEEPNLQCVEHEVEFNM-EED
KNGGD--ADDHHYVVNARDFFIPTQEDWLLLTADYSQVELRLMAHFSKDSSLVELLSKPDGDVFTMIAARWIGCSEDSVG
SHERDQTKRMVYGILYGMGANSLAEQLDCSPVEADEKIKNFKSSFPGVASWLQEAVASCRSKGYVETLKGRKRFLSKIKF
GGSKEKSKAQRQAVNSVCQGSAADVIKIAMLRIYSVIVDDINSPGSSCSLATRFHMLRDRCRILLQVHDELVLEADPSVI
KEAALLLKASMENAVSLLVPLPVKLMVGRTWGSL
>S_tor
MASGSPRGRIDQFFVSKKR-KALSPVSKSGRSEKGAR-NTVDGSPNAKGTLDSYLVTSQQFLSLYCFSPGEAFWNEAIQL
ADGLKEVSSLPVKTPSSNVLLNDHLNLNRWLLPEICSIYRKKGISKLYHWQVDCLQVEGVLQRKNLVYCASTSAGKSFVA
EILMLRRVILTGKMAMLVLPYVSICTEKAEHLEHLLEPLGKHVRSYYGNQGGGTLPKDTSVAVCTIEKANSLINRLLEEG
RLSEMGIIVIDELHMVGDPSRGYLLELMLTKLRYASGEGHSESSSGESSGG---SSNKADPAIGLQIVGMSATMPNVAAV
ADWLQAALYQTEFRPVPLEEYIKVGNCIYNKRMELARTISKAANLGGKDPDHVVELCNEVVQEGHSVLIFCSSRKGCEST
ARHVAKFLKKFTVDVQKNDCEFADITSAIDSLKKCPAGLDPILEETLPSGVAFHHAGLTVEEREIIETCYRRGLLRVLTA
TSTLAAGVNLPARRVIFRQPRIGRDFIDGTRYKQMAGRAGRTGIDTRGESVLICKPEEIKKIMGLLNESCPPLHSCLSED
MNGMTHAILEVVAGGIVQTANDIHRYVRCTLLNSTKPFQDVVKSAQESLRWLCQRRFLEWNEETKLYSTTPLGRAAFGSS
LCPEESLIVLADLSRAREGFVLASDLHLVYLVTPINVDVEPDWELYYERFVQLSPLDQAVGNRVGVTEPFLMRMAHGAPL
CTSNKSREKAKWQN-NKRGNQVGISSGTINSDDQILRVCKRFYVALILSRLVQETPVGEVCEAFKVARGMVQALQENAGR
FASMVSVFCERLGWHDLEGLVAKFQNRVSFGVRAEIVELTTIPYVKGSRARALYKAGLRTPLAIAEASIAEIVKALFE-S
VSWAT-EGSAQRRLQVGVAKKIKNGARKIVLDKAEEARAAAFSAFKSLGGPINAISIPGGLDSFLDLWDSTPEFYFDVHY
NKRSELNSAAPFEIHGIAICWENSPVYYINLPKDLLLSDNR-----KDDLISLSACSNKHKVLY--SKNDLEIPRHRWSK
IHKIMGKRDVRKFSWNLKTQIQVLKKPAVSVQRFGCLDYS--GNNMDLEVVDNSYILLSPIHVEAAIDMCIVAWILWPDE
ERSSNPNLEKEVKKRLSSEDAAAATRSGRWKNQMRRAAHNGCCRRAAQTRALCSAMWKLLVSEELLEVLMSIEIPLVNVL
ADMELWGIGVDLERCIQARKLLTKRLRYLEKEAYKLAGMTFSLHMPADIANVLFEHLKLPIPDGCNKGKQHLSTDKHCLD
ALRHEHPIVPVIKEYRTLAKLSNCTLGSICSLSRLSISTQKYTLHGHWLQTSTATGRLSMEEPNLQCVEHKVDFKM-KED
KNGGD--ADEHHCIVNARDFFVPSQDNWLLLTADYSQIELRLMAHFSKDSSLIELLSKPHGDVFTMIAARWIGCSEDSVD
TRERDQTKRMVYGILYGMGANSLAEQLDCTSDEAAEKIKNFKSSFPGVASWLKEAVASCRSKGYVETLKGRKRFLSKIKV
GSSKEKSRAQRQAVNSICQGSAADIIKIAMLRIYSVIVDGIDSPGSSSSLATNFDILRNRCRILLQVHDELVLEVDPSVI
KEAALLLQTSMENAVSLLVPLQVKLMIGRTWGSL
>V_vin
MASDSIRNRIDQFFSSKKR-KPLSPGLKTGRIEKDSK-RAVDGSPSSKGTLDNYLVTYPDFLSLYCFSPGESFWNEAIQV
ADGLDQVSPLPVKTPSSFEPLKDSLDLSKWLPSEICNIYRKKGISKLYSWQVDCLKVDGVLQKRNLVYCASTSAGKSFVA
EILMLRRLISTGKMALLVLPYVSICAEKAEHLEVLLEPLGKHVRSYYGNQGGGTLPKDTSVAVCTIEKANSLINRLLEEG
RLSEIGIIVIDELHMVGDQNRGYLLELLLTKLRYAAGEGHVESVSGESS--------------------------NMSTV
ADWLQAALYQTDFRPVPLEEYIKVGNTIYDKKMDIIRTISKTADLGGKDPDHIVELCNEVVQEGHSVLLFCSSRKGCEFT
ARHVSKFLKKFSTNAHNNTGEFVDISSAIDALRRSPAGLDPILEETLPSGVAYHHAGLTVEERDIVETCYRKGLLRVLTA
TSTLAAGVNLPARRVIFRQPRIGRDFIDGTRYKQMAGRAGRTGIDTKGESVLICKPEEVKRICGLLNESCPPLYSCLSED
KNGMTHAILEVVASGIVQTANDINRYV---------------------------RKFLEWNEDTKLYSTTPLGRAAFGSS
LCPEESLVVLDDLSRAREGFVLASDLHLVYLVTPINVDVEPDWELFYERFMQLSALDQSVGNRVGVVEPFLMRMAHGAPM
CASNKSRNNGKGLH-DKFDNRLGITKCSLLSDEQTLRVCKRFYVALILSKLVQEVPVTEVCEAFKVARGMVQGLQENAGR
FASMVSLFCERLGWNDLEGLVAKFQNRVSFGVRAEIVELTTIPYVKGSRARALYKAGLRTPLAIAEASIPEIVKALFE-F
SSWAAEGNSVQRNVQLGVAKKIKNAARKIVLDKAEEARIAAFSAFKSLGGPIHATNTPGGFDSFLDLWDSVREFYFDIHF
NKQSEVNSLAPYEIHGIAICWENSPVYYINLPKDLLCSDER-----KNIYLTMNVSDDKPNILD--ANHRLEAAKWRWSK
VGKIMGKKDVRKFTWNLKVQIQVLKNPAVSIQKFGSLNLA--MRTMGLELIDNSYLMLSPVYIVDGLDMCIVTWILWPDE
ERSSNPNLEKEVRKRLSSEAAAAANRSGRWKNQTRRAAHNGCCRRVAQTRALCSVLWKLLVSEELVEVLLRIEIPLVTIL
ADMEVWGIGVDMEGCIQARNVLGKKLRHLEKEAYELAGMTFSLYTAADIANVLYGHLKLPIPEGHNKGKQHPSTDKHCLD
LLRHEHPIIPVIKEHRTLAKLLNCTLGSICSLARLSLQTQRYTLHGHWLQTSTATGRLSMEEPNLQCVEHVVEFKMIKGN
KDVCN--SEADHYKINARDFFVPSQENWLLLTADYSQIELRLMAHFSRDSSLTELLSKPHGDVFTMIAAKWTGKPESVVG
YQEREQTKRLVYGILYGMGANTLAKQLECSLGEAEEKIRSFRSSFPGVASWLHEAVACCCKKGYVKTLKGRKRFLSKIKF
GTSKEKLKARRQAVNSICQGSAADIIKIAMINIHSVIAEGVDEPNSSTELPAKFHMLKGRCRIILQVHDELVLEVDPSVM
KEAGLLLKMTMENSTSLLVPLLVKLKVGRTWGSL
