# Supplementary material for: A genome resource for Acacia, Australia’s largest plant genus
Source: PLoS One. 2022 Oct 14;17(10):e0274267. doi: 10.1371/journal.pone.0274267 (PMC9565413; doi:10.1371/journal.pone.0274267)
Supplement: S4 File — (ZIP) [file pone.0274267.s004.zip › Supplementary_File_S4/OG0013052.aligned.fasta]

>A_pyc
VLKYHNQTKHSFN-KYARGPYGLDWANQPNPFRRYVSSPLLPLLHPFYSSVF-VSLPPAK-PLSKSTISQFFYDSLALSA
WKTAGFSTWSLRVNPSSGNLHPTEAHIIAPPIESLSDSP-FVAHYAPKEHGLEVRAEIPSGFFEKFFPQNSFLVGLSSIF
WREAWKYGERAFRYCNHDVGHAIAAVVMAAAGLGWDVKLLDGLGYEDLKNLMGLQIFPEFEIPSRPVKGKIPEIEFEHPD
CVLLVYPNGIG--EFDVDYKKLSSVISE-FSKLEWKGKPNSLSKEHICWDIIYRTAENA-KKPL---TLGQRFFIDPFQK
S-CLYSEPSYKGFTLRKVVRTRRSAVDMDGVTQMGRDTFYQILSRCLPSG-CQNG-EKQQRQLTLPFRAFPWD-AEVHAA
LFVHRVMGLPQGLYFLVRNENHFEELKKSMNSDFVWAKPEGCPDDLPLYELNRYNCQQLAKQLSCHQDIASDGCFSLGML
ARFEPTLREKNVWMYPRLFWETGALGHLLYLEALAVGISATGIGCFFDDPVHQLLGLKGSNFQSLYHFTVGGPVLDKRIM
SLPAYPGP
>A_tri
VKKYHNQTKHSLS-RYASGPHGLDWANQPNPFRRYISAPLL---HPHYPSLF-RNLPLPS-LLSLFFLSLFLFNSLALSA
WKTTGFSTWSLRVNPSSGNLHPTEAYILSPPLSNLSPTSHFVAHYAPKEHALELRANAPSRLWEGL-PNGSFFVGLSSIF
WRQAWKYGERAFRYCNHDVGHAIAALVIAAASLGCDARLLDGLGQSHIRALMGLPDHPTLPTTSRPVKGCFSALEHEHPD
CLVLLFPASSP--EFSANYASMASAISKLSASSEWKGKPNSLSKEHVYWDIIYSKARLL-EKPP---RTEEGFHVPPFRS
S-PLFNENSYKALTIGEVVRKRRSAVDMGRSHVMHRKAFYQILLHYLPSGSCSEG--KQGEQFAMPFRVLPWK-AQLHLA
ILVHRVAGLVPGLYFMVRNEEHSGELKRAMRPGFEWVRPEGCPTDLPLYRLAVADCRELAKIISCHQDIASDGCFSLGMV
AHFEQALHGKNVWMYPRLFWESGIIGQVLYLEAHAVGISATGIGCYFDDAVHDVLGLSDAKFQSLYHFTMGSPVIDGRIM
NLLAYPGP
>A_coe
VLKYHNQTKHSFN-NYARGPHGLDWANQPNPFRRYISSPLLPLQHLSYSSLF-ISFPPPK-PISLSSLSQFLYDSLSLSA
WKTAGFSTWSLRVNPSSGNLHPTEAYIIAPSIDSLSDSP-FVAHYAPKEHSLELRSEIPTGVL-NLFPEGSFLVGFSSIF
WREAWKYGERAFRYCNHDVGHAIGAVAIAAAQLGWDVKLLDGLGYEDLEKLMGLGCYPSLQIPSRPVKGKMPEIEFEHPD
CVLVVFPRGRS--NFSVDYKKLSSLITESFEKVEWKGKPNLLSKEHVCWDIIYRTAEAV-KKPL---VDGDRFTIDPFQI
S-GLISGDVYKDFTARQVIRKRRSAVDMDGVHVMERYTFYQILLHCLPSG-SQGGREKQGKQLALPFRVLPWD-SEVHAA
LFVHRVKGLPKGMYFMVRNEDHLDDLKQATRSEFEWVKPEGCPDDLPFYLLTKGDCQQLAKRLSCHQDIASDGCFSLGMV
ARFERSMRDRNAWMYPRLFWETGILGQVLYLEAHAVGISATGIGCYFDDSLHEILGLKGSQFQSLYHFTVGCPVLDKRIM
SLPAYPGP
>A_tha
VLKYHNQTKHSLN-GYARGPRGLDWANQPNPFRRYLSAPLLPLQHPLYSTLF-DSLPPPK-PISLPTISHLFYHSLALSA
WKTTGSSTWPLRVNPSSGNLHPTEAYLIAPPIPSLSQSA-FVSHYAPKEHSLEVRAHIPSSFFPNFFPENSFLIGISSIF
WREAWKYGERAFRYCNHDVGHAIAALSIAAADLGWDLKLLDAFGADDLKRLMGL---PEFQLPEGKGKAELPEIEFEHPD
CLLLVFPNGTSREHLNLDYLAISSALRD-FPSLEWTGNPNTLSKEHLCWDIIYRTAKAVEKPPLIYSTSSSSIDVASFTS
SRALFSHSSYNKLTVRQVVRTRRSAVDMDAVTCIDMSSFYQMLMHCLPST----G-ESQKEQLALPFRALPWDTAEVHLA
LFVHRVSGLPKGLYLLVRNEDHLSDLKTATRPEFEWTKPDGCPDNLPLYKLAEGDCQRLAKGLSCHQDIAGDGCFSLGMI
ARFEPALREKGSWMYPRLFWETGVVGQVLYLEAHAMGISATGIGCYFDDPVHEVLGINDSSFQSLYHFTVGGPVVDKRIM
TLPAYPGP
>C_can
VLKYHNQTKHSFN-NYARGPHGLDWANQPNPFRRYVSAPLLPLLHPLYSSLF-LSLPPAK-PISKSTISQFFYDSLALSA
WKTTGFSTWSLRVNPSSGNLHPTEAYIIAPPIESLSDSP-FVAHYAPKEHSLELRAEISSGFFPKFFPQNSFLVGLSSIF
WREAWKYGERALRYCNHDVGHAIAAVAMAAAGLGWDVKLLDGLGYEDLKNLMGLQIFPEFEIPSRAVRGKMPEIEFEHPD
CVLLVYPNGIG--EFDVNYKELSSAISE-FSKLEWQGKPNLLSKEHICWDIIYKTAEVV-KKPL---TLGDRFLLNPFQR
S-GLYSEASYKGFTGRQVVRKRRSAVDMDGVTKMERNTFYQILSHCLPSG-CQPG-GKQKTQLALPFRALPWD-AEVHAA
LFVHRVVGLPQGLYFLVRNEDHLDELKKSMSPDFVWAKAEGCPDDLPLYELLRYDCQKLAMQLSCHQDIASDGCFSLGML
ARLEPTLLEKNVWMYPRLFWETGVLGQVLYLEAHAIGISATGIGCFFDDPVHQLLGLKGSKFQSLYHFTVGGPVLDKRIM
SLPAYPGP
>C_fas
VLKYHNQTKHAFN-KYARGPHGLDWANQPNPFRRYLSSPLKPLLHPLYSSLF-LSLPPAK-PISKSTISQFLYDSLALSA
WKTAGFSTWSLRVNPSSGNLHPTEAYIISPPVESLSDTP-FAAHYAPKEHGLEVRAEFPSGFFEKFFPQNSFLVGLSSIF
WREAWKYGERAFRYCNHDVGHAIAAVTMGAAGLGWDVKLIDGLGYEDLKNLMGLQIFPQFEIPSKPIRGKIPEIEFEHPD
CVMLVYPNGIG--EFNVDCKELSSAISE-FSKLQWKGKPNFLSKEHICWDIIYRTAEIV-KKPL---TSRNGFFIDPFQR
S-GLYSEASYKGFTMRQVVRKRRSAVDMDGITEMDRDTFYQILLHCLPSG-CQSG-EKQKKQLALPFRALPWD-AEVHAA
LFVHRVVGLPQGLYFLVRNENHFDELKKSMSSDFVWAKPEGCPDDLPLYELYRSNCQRIAMQLSCHQEIASDGCFSLGMV
AHFEPTLRKKNMWMYPRLFWETGVLGQVLYLEAHAIGISATGIGCFFDDPVHQLLGLKGSNFQSLYHFTVGGPVLDKRIM
SLPAYPGP
>D_car
--------------------------------------------------------------------------------
--------------------------------------------------------------------------------
---------------------------MAAAGLGWDVKVLDGLGFEDIEKLMGVQLEEEMAIPDRPVKGEFPEVEFEHPD
CVLVVYPSGIG--EFDVDYKGLSLVISG-FSELEWKGRANRLSKEHVVWDIIYRTSEAV-KKPF---TGDDKFVNDPFVS
A-GVVSGSVYKDISLHELVRKRRSAVDMDGKTTMAKETFYQILLHCMPSG-SETG-DKERKQLALPFRALPWE-SEVHAA
LFVHRVVGLPSGLYFLVRNAEHFDDLKSATRSEFKWEKPEGCPDGLPLYELARIDCRELSKRLSCHQDIASDGCFSLGMI
AHFEPTLQNKGVWMYPRLFWETGILGQVLYLEAHAVGISATGIGCFFDDPVHEVLGLRGSDYQSLYHFTIGGPVIDKRIM
SLPAYPGP
>G_max
VLKYHNQTKHSFT-NYARGPHNLDWANQPNPFRRYLSSPLLPLLHPLYHSLF-LSLPSPHPPVSKSTLSQLLFDSLSLSA
WKSTGFSTWSLRVNPSSGNLHPTEAYVVAPPIPGVSDSA-FVAHYAPKEHSLELRAEIPSGFFPKFFPPNSFLVGLSSVF
WREAWKYGERAFRYCNHDVGHAIGAVAMAAAGLGWDVKVLDSLGCEELKSLMGLHVFPEFEIPSRAVRGKIPEIEFEHPD
CVMLVYPSGVG--GFDVNWKELSEAILG-FDKLDWKGKPNSLSKEHVCWEVIYRTAEAV-KKPL---TLGERFLVEPLQR
S-GVCGESAYKGLTVREVVRKRRSAVDMDGVTEIERDAFYQILLHCLPSG-CQGG-GRQGRELALPFRALPWD-AEVHAA
LFVHRVVGLPQGLYFLVRNEDHFDKLKKAMLPDFLWTKPEGCPDDLPLYELLRLDCRQLSKQLSCHQDIASDGCFSLGML
ARMEPTLREKNVWMYPRLFWETGVLGQVLYLEAHAIGISATGIGCFFDNPVHQLLGLKGSTFQSLYHFTVGGPVLDKRIM
SLPAYPGP
>L_ang
VLKYHNQTKHAFN-NYARGPHGLDWANQPNPFRRYLSSPLLSLEHPLYSSLF-LSLPSPK-PISKSTISQFLYDSLALSA
WKATSFSTWSLRVNPSSGNLHPTEAYIIAPAIESLSDTS-LVAHYAPKEHSLELRAQIPSGFFSKLLPANSFLVGLSSIF
WREAWKYGERAFRYCNHDVGHAIAAVTMAAAGLGWDVKVLDSLGCEELKSLMGLHVFPEFEIPSKPVKGKIPEIEFEHPD
CVILVYPSGNN--GFDVDYKELSSAILQ-FNKLEWVGKPNSLSKEHICWDVIYRTAEVV-KKPL---TLGDRFSVEPFGR
S-GVYSEASYKGFTVREVVRKRRSAVDMDGVTGIERDTFYQILAHCLPSG-CQTG-EKQRRQLALPFRALPWD-AEVHAA
LFVHRVVGLPQGLYFLVRNENHFDELKKAMNPDFVWAKPEGCPDDLPLYELLRYDCRQVSKQLSCHQDIASDGCFSLGML
ARLEPTLREKNVWMYPRLFWETGVLGQVLYLEAHAVGISATGIGCFFDDPVHQLLGLKGSSFQSLYHFTVGGPVLDKRIM
SLPAYPGP
>M_gut
VLKYHTQTKHSFT-NYARGPHGLDWANQPNPFRRYISAPLLPLLHPPYSSIF-NSFPPPK-PLTRTTVSQLFYNSLALSA
WKTIGFSTWSLRVNPSSGNLHPTEAYIISPAVDSLSDHS-FVAHYAPKEHALEFRARIPSDFFGGCFPEGSFLIGFSSIF
WREAWKYGERAFRYCNHDVGHAIAAVSMAAAGLGWDVRVLDGLGYEEIEKLMGLKNSREFSIPSRPVRGKMPEIEFEHPD
CLLLVFPKNGG--EFEIDYEKLKMASSD-FSDLEWKGKRNILSKEHLCWDIIYRTADAVKKKSL---KMTKELVPQPFMS
S-SMISESSYRGFSLNEVVRKRRSAVDMDGVTVMERETFYQILLHCMPSGFGESG-QKQGRQLALPFRALPWD-SEVDAV
LFVHRVVGLSNGLYFLVRNEDHFHELKRDTRSEFKWVKPDGCPDDLPLYELERGDVREISKRVSCHQDIASDGCFSLGMV
AHLEPTLKETGAWMYPRLFWESGVLGQVLYLEALAVGVSATGIGCFFDDPVHEILGLKGMKYQSIYHFTVGGPVVDKRIM
SLPAYPGP
>M_acu
ATRYHNRTKHSLTGGYARGPRGLDWANQPNPFLRFLSSPLLPLLHPLYHSVFSSSLPPPQ-PFSHASISRLLYDSLSLSA
WKSTGLSTWSLRVNPSSGNLHPTESHLLSPPLPPFSSSS-FLAHYSPKDHSLELRASISP---PDLPLHRSLLLAFSSIL
WREAWKYGERAFRYCNHDVGHALAATAVSAATLGWDVCLLDGLGHDDLHRLLGL------DRSNPPSPDRLP----DHPT
-------------PPSVDYAELALALSR-LPAMEWLGKPNSLSKDHVCWDVIYKTAEAV-KKPP---TYGEGF-------
----------------SVVRKRRSAVDMDGVHVLEKDTFYQILLHCLPSGELGLG-EKQGKQFTLPFRVLTWD-AEVHAA
LFVHRVRDLPKGLYFLVRNEEHLDRLKSAMRSEFEWERPEGCPSGLPLYRLARGDCRELAKQLSCHQDIASDGCFSLGMV
ARFEPVLHEKGAWMYPRLFWETGVLGQVLYLEAHAVGISATGIGCYFDDDVHEVLGLQGLEFQSLYHFTIGSPVLDKRIL
SLPAYPGP
>P_tri
VLKYHNQTKHFFT-NYARGPHGLDWANQPNPFRRYVSSPLLSLLHPLYHSLF-NSLPSPK-PISKSSISQLFYDSLALSA
WKTTGFSTWSLRVNPSSGNLHPTEAYIISPAVDSVCDSA-FVAHYAPKEHSLELRAKIPDTFLPSFFPSNAFLIGVSSIF
WREAWKYGERAFRYCNHDVGHAIAAISLAAAELGWDVKLLDGLGSKELERLMGLGIYQGFRIPDKPIKGKFPEIEFEHPD
CVLVVFPNGVN--DFNVNYKELSLAIME-FGNLEWIGNPNSLSKKHVCWDVIYSTAEAV-KKPL---KIDDRFLVDKFQS
S-GVCSEGSYKGFSAREIIRKRRSAVDMDGVTKIERDTFYQIMLHCLPSG-CGSG-EKQKRQLALPFRALSWD-AEVHAV
LFVHRVVGLPKGLYFLVRNEDHLDELKKSTRAEFKWEKPEGCPVDLPLYELARSDCQQIAKQLSCHQDIASDGCFSLGMV
AHFEPTLHSKGAWMYPRLFWETGVLGQVLYLEAHAVGISATGIGCFFDDPVHEILGLRGSNFQSLYHFTVGGPVLDKRIM
NLPAYPGP
>P_alb
VLKYHNQTKHSFN-KYARGPHGLDWANQPNPFRRYVSSPLLPLLHPLYSSVF-LSLPPAK-PLSKSTISQFFYDSLALSA
WKTTGFSTWSLRVNPSSGNLHPTEAYIIAPPIESLSDSP-FVAHYAPKEHGLEVRAEIPSAFFKKFFPQNSFLVGLSSIF
WREAWKYGERAFRYCNHDVGHAIAAVAMAAAGLGWDVKLMDGLGYEDLKNLMGLQVFPEFEIPSRPVKGRIPEIEFEHPD
CVLLVYPNEIG--KFDVDYKKLSSAISE-FSKLEWKGKPNLLSKEHICWDIIYRTAEIV-KKPL---TLGQRFFIDPFQK
S-CLYSEPSYKGFTLRKVVRTRRSAVDMDGVTQMGRDTFYQILSHCLPSG-CENG-EKQQRQLALPFRAFPWD-AEVHAA
LFVHRVLGLPQGLYFLVRNENHFEELKKSMSSDFVWAKPEGCPDDLPLYELSRCNCQQLAMQLSCLQDIAGDGCFSLGML
ARFEPTLREKNMWMYPRLFWETGALGQLLYLEAHAVGISATGIGCFFDDPVHQLLGLKGSNFQSLYHFTVGGPVLDKRIM
SLPAYPGP
>S_tor
VLKYHNQTKHSFN-KYARGPHGLDWANQPNPFRRYVSSPLIPLLHPLYSSLF-RSLPPAK-PISKSTISQFFYDSLALSA
WKTTGFSTWSLRVNPSSGNLHPTEAYIIAPPIESLSDSP-FVAHYAPKEHGLEIRAELPSGFFEKFFPQNSFLVGLSSIF
WREAWKYGERAFRYCNHDVGHATAAVTMAAAGLGWDVKLIDGLGCEDLKNLMGLQIFPEFEIPSKPIRGKIPEIEFEHPD
CVLLVYPNGLG--EFDVNCKDLSSAISE-FSQLNWKGKPNMLSKDHICWDIIYRTAEIV-KKPL---TLGHRFFIDPFQR
S-GLYSEASYKGLTVRQIVRKRRSAVDMDGVTEMERDTFYQILSHCLPSG-CPIG-DKQKRQLALPFRALPWD-AEVHAV
LFVHRVVGLPQGIYFLVRNENHFNELKKSMNSEFVWAKPEGCPDDLPLYELYRSNCQRLAMQLSCHQEIASDGCFSLGMV
ARFEPTLREKNVWMYPRLFWETGVLGQVLYLEAHAVGISATGIGCFFDDPVHQLLGLKGSNFQSLYHFTVGGPVLDKRIM
SLPAYPGP
>V_vin
VLKYHNQTKHSFT-NYARGPRGLDWANQPKPFRRFDSAPLVPLLHPPYSSVF-LNLPPPK-PISKSTISQLFFDSLAISA
WKTTGFSTWSLRVNPSSGNLHPTESYIIAPAIESVSDSA-FVAHYAPKEHSL----------------------------
--EAWKYGERAFRYCNHDVGHAIAAVSMAAAELGWDVKVLDGLGYEDLKKLMGLEIFPEFEIPARPVKGKFP--------
--------------FNVNYRELSMAISR-FSELKWKGKPNVLSREHICWDIIYRTAEAV-KKPL---MIEHKFSIDPFHS
S-RLFNESSYKNLTVSEVVRKRRSAVDMDGVHVMQRDTFYQILLHCLPSG-SQNG-GKQGRQLGLPFRVLSWD-SEVHAV
LFVHKVAGLPSGLYFLVRNEDHFDDLKKVTRSNFKWAKPEGCPDDLPLYELTRGDFQELAKRISCHQDIAGDGCFSLGMV
AHFEGTLQNKSAWMYPRLFWETGVLGQVLYLEAHAVGISATGIGCYFDDAVHELLGLRGSSFQSLYHFTVGGPVLDKRIM
SLPAYPGP
