# Supplementary material for: A genome resource for Acacia, Australia’s largest plant genus
Source: PLoS One. 2022 Oct 14;17(10):e0274267. doi: 10.1371/journal.pone.0274267 (PMC9565413; doi:10.1371/journal.pone.0274267)
Supplement: S4 File — (ZIP) [file pone.0274267.s004.zip › Supplementary_File_S4/OG0012631.aligned.fasta]

>A_pyc
KRRARGPVMAGKKAAEGTKQEDGKYKHTVDLPKTAFSMRANSSIREPEIQKIWEDNEVFKRVVDKNNGESFILHDGPPYA
NGDLHIGHALNKILKDIINRYKILQNYKVHFVPGWDCHGLPIELKSLDKEARNNLTPLKLRAKAAKFAKDTVKNQMSSFK
RFGVWADWNSPYLTLDPEYEAAQIEVFGQMALKGHIYRGRKPVHWSPSSRTALAEAELEYPEGHVSRSIYAIFRLVNASP
AVGGLLQEF-PNLYLAVWTTTPWTVPANAAVAVNPKLEYAVVEVEPLLEEVSLGGGAKKRRLGNILK-AEVKPFLIVASD
LVPKLEAKWGVKLAVKKRLLGSDLENCRYNHPIDKKECPVVIGGDYITTETGTGLVHTAPGHGQEDYVTGQKYGLPIFSP
VDDEGKFTEDAGQFSGLDVLGEGNAAIVKYLDEHLSLVMEESYEHKYPYDWRTKKPTIFRATEQWFASVEGFRHSAMSAI
GNVKWFPPQAENRISAMTSGRNDWCISRQRTWGVPIPVFYHLRSREPLMNEETIEHIRSIIAQKGSDAWWYMTVEDLLPA
KYRDKAAEYEKGTDTMDVWFDSGSSWAAVLGKRSGLSLPADVYLEGTDQHRGWFQSSLLTSVATRGKAPYSSVVTHGFVL
DEKGLKMSKSLGNVVDPRIVIEGGKNQKETPAYGADVLRLWVSSVDYTGDVMIGPQILRQMSEIYRKLRGTLRYLLANLH
DWKEDYSVPYHELPRIDQHALFQLENVINNIQGNYESYQFFKIFQILQRFVIVDLSNFYFDVAKDRLYVGGSTSYTRKSC
QTVLAAHLLSIVRVIAPILPHLAEDVWQNLPFQYITEYGSVPEYVFESRWPSLNERWLALPGEEVDFWEKVLELRTEVNR
VLEIARTGKLIGASLDAKVHIYTTNASLASQLSELCAAKNDADALHRLFITSQILPSLEDKLITNIPYSGECVIQGDSKV
WVGVSRAEGSKCERCWNYSPLVGSFSDHPTLC
>A_tri
KRRARGPVMAAKKLSEGAQKEDGKYKHTVDLPKTSFGLRANAVMREPEIQKLWEDNEVLKRVVDRNNRGSFVLHDGPPYA
NGDLHIGHALNKILKDIVNRYKLLQGYKVHSVPGWDCHGLPIELKSLDQDARKELTPIKLRKKATKFAKDTVDVQRKSFK
RYGVWGDWSNPYLTLTPEYEAAQIEVFGQMAMKGYIYRGLKPVHWSPSSCTALAEAELEYPDGHISKSIYAIFKVVHVPE
NAYGLFGDFLPNLSLVIWTTTPWTIPGNVAVSVNAELLYAVIEVTSLTEGGSTSQGSSK--LGKIMRCGKKVPYLIVATE
RVPALQSMWNAKIEVKKTFRGSELENCRYVHPVDGRENPVVLGGDYITAESGTGLVHTAPGHGPEDYATGLKYGLPVLSP
VDDNGIFTEEAGRFSGLDVLGEGTVAIANYLDDQMSILLEESYEHKYPYDWRTKKPTIFRATEQWFASVEGFRQATMDAI
NQITWIPEQGKNRIAAMASTRADWCISRQRSWGVPIPCFYHVQSREPLMNKETIDHIKSIILEKGSDAWWYMTTEELLPE
AYHKVAADYQKGTDTMDVWFDSGSSWAAVLEKRDGLNCPADLYLEGSDQHRGWFQSSLLTCIATRGKAPYRSVLTHGFVL
DEKGLKMSKSMGNVVDPRTVIEGGKNPKDAPGYGADALRLWVSSVDYSGDVLIGSQILRQMSDIYRKLRGTLRYLLANLH
DWKPEASVGYSELPMIDKHALFHLGTVVNSIKDHYETYQFCKIFQIVQRFAIVDLSNFYFDVAKDRLYVGGTTSLNRRSC
QTVLAAHLLCIVRVIAPILPHLAEDVWQHLPFQHMLQDGSIAEFVFESRWPDLNKQWLGIPAEEVDYWGKLLELRGEVNK
VLETARVAKAIGSSLDAK-----------------------------------VLSSLDDDIIANIPYTGEFDFEGKHKI
WIGVSRAGGEKCERCWNYTPQVGSFMDHPTLC
>A_coe
KRRSRGPVMAAKKAAEGKKQEDGKYKHTVDLPKTTFGMRANSIIREPEIQKLWDDNQVFKRVVDRNNGGNFVLHDGPPYA
NGNLHIGHALNKILKDIINRYKLLQNYKVHYVPGWDCHGLPIELKSMDHNARKELTPLKLRAKAAKFAKDTVKSQMKSFK
RYAVWGDWDNPYLTLNPDYEAAQIEVFGQMAMRGYIYRGTKPVHWSPSSRTALAEAELEYPEGHISKSIYAIFKLVSAPP
TSNGLFEEFLPNLCLSVWTTTPWTVPANAAVAVNAKLQYAVTEVSSPPQDVSSSVGSGKKAVGSVLKTDQMKPFLIVASD
LVPTLESKWGVKLTVKKTFLGSDLENCRYIHPIDNRECPVVIGGDYITTESGTGLVHTAPGHGQEDYVTGLKYGLPVISP
VDDDGKFTEEAGKFGGLDVLGDGNTAVIKYLDENLLIIMEEPYKHKYPYDWRTKKPTIFRATEQWFASVEGFRDAAMHAI
GQVAWVPAQAEKRISAMTSSRSDWCISRQRTWGVPIPVFYHVNSREPLVNEETVDHIKSIISQKGSDAWWYMTVEELLPE
KYRHKASEYQKGTDTMDVWFDSGSSWSAVLDKRDGLNYPADLYLEGSDQHRGWFQSSLLTSIATKGKAPYLRVITHGFVL
DERGFKMSKSLGNVVDPITVIEGGKNTKDAPSYGADVLRLWVSSVDYTNDVLIGPQIIRQMSEIYRKLRGTLRYLLSNLH
DWKPEDAVSHSDLPTIDQYALFQLENVVMNIRDNYENYQFYKIFQIIQRFAIVDLSNFYFDVAKDRLYVGGARSFTRKSC
QTVLAAHLLSIVRVIAPILPHLAEDVWQNLPFEHTMEDGSVAKFVFETRWPHANENWLAMHLEEVDFWGKLLELRTEVNK
VLETARTGKLIGSSLDAKIYLHSSDADLSSKLHKMCSSSNDADDLHRIFITSQILSEEGNESAEKIPYSGDCLIQGKTRV
WVGVSRAEGSKCERCWSYSTKVGSFADHPTLC
>A_tha
KRRSRGPVMAAKKASEGEKQEDGKYKQTVDLPKTGFGMRANSLTREPELQKLWEENQVFKRVSDNNNGGSFILHDGPPYA
NGDLHMGHALNKILKDIINRYKLLQNYKVQYVPGWDCHGLPIELKSLDQEVRKELTPLKLRAKAAKFAKATVKTQMESFK
RFGVWADWNNPYLTLDPEYEAAQIEVFGQMALKGYIYRGRKPVHWSPSSRTALAEAELEYPEGHISKSIYAIFKLVGGAK
TS--LLDEFIPNIYLAVWTTTPWTMPANAAVAVNAKLQYSVVEVQSFSEDESTVTSNKKKIPGKVLK-NQQKLFVIVATD
LVPALEAKWGVKLSISKTFLGSDLENCRYTHPIDNRDCPVVIGGDYITTESGTGLVHTAPGHGQEDYATGLKYGLPLVSP
VDDEGKFTEEAGQFRGLSVLGEGNTAVVSYLDENMSLVMEESYAHKYPYDWRTKKPTIFRATEQWFASVEGFRTATMDAI
NNVKWVPHQAVNRISAMTSSRSDWCISRQRTWGVPIPAFYHVKTKEPLMNEETINHVKSIISQKGSDAWWYMSVEDLLPE
KYRDKAADYEKGTDTMDVWFDSGSSWAGVLGKREGLSFPADVYLEGTDQHRGWFQSSLLTSIATQGKAPYSAVITHGFVL
DEKGMKMSKSLGNVVDPRLVIEGGKNSKDAPAYGADVMRLWVSSVDYTGDVLIGPQILRQMSDIYRKLRGTLRYLLGNLH
DWRVDNAVPYQDLPIIDQHALFQLENVVKNIQECYENYQFFKIFQIIQRFTIVDLSNFYFDIAKDRLYTGGTSSFTRRSC
QTVLSTHLLSILRVIAPIVPHLAEDVWQNLPFEYRNEDGSAAEFVFELKWPTLNEQWLSFPAEDVLFWQRLLELRTEVNK
VLELARNEKMIGSSLEAKVYLHTADAGMAAKLLEMSEAKNEADTLQRIFITSQVLSSMEKEMISSVQHTGEY-VEGENKV
WIGVSRAEGSKCERCWNYSGQVGSFSDHPTLC
>C_can
KRRSRGPVMAGKKAAEGTKTEDGKYKHTVDLPKTTFGMRANSTVREPEIQKIWEDNQIFKRVAEKNTGGNFILHDGPPYA
NGDLHIGHALNKILKDIINRYKLLQNYKVHFVPGWDCHGLPIELKSLDKEARKDLTPLKLRAKAAKFAKETIKSQMSSFK
RYGVWADWNSPYLTLDPEYEAAQIEVFGQMALKGYIYRGRKPVHWSPSSRTALAEAELEYPEGHVSRSIYAIFRLVSTPL
KPSDLLQEF-PNLFLAIWTTTPWTIPANAAVAINPKLEYAVVEVESLPEQISSSGGTKKKILGNVLK-EERKPFLIVASE
LVPKLEAKWGVKLVVKKRHLGSDLENCRYIHPVDNRECPVVVGGDYITTETGTGLVHTAPGHGQEDYVTGQKYGLPILSP
VDDGGKFTEEAGKFSGLDVLGEGNSAVVKYLDEHLSLIMEEEYEHKYPYDWRTKKPTIFRATEQWFASVEGFRDAAMGAI
AHVKWFPPQAENRISAMTSSRTDWCISRQRTWGVPIPVFYHLQSREPLMNEETIDHIKSIIAQKGSDAWWTMTVEELLPA
KYRDKAVEYEKGTDTMDVWFDSGSSWAAVLGKRHYLSFPADLYLEGTDQHRGWFQSSLLTSIATTGKAPYFSVVTHGFVL
DEKGLKMSKSLGNVVNPCIVIEGGKNQKEAPAYGADVLRLWVSSVDYTGDVMIGPQILRQMSEIYRKLRGTLRYLLANLH
DWKVDYAVPYHELPRIDQHALFQLENVVRNIQGNYESYQFFKIFQILQRFVIVDLSNFYFDVAKDRLYVGGSTSYTRRSC
QTVLASHLFSIVRVIAPILPHLAEDVWQNLPFQYTTEYGSVAEYVFESRWPSLNERWLAFPVEEIDFWEKVLELRTEVNR
VLELARAGKLVGASLEAKVHIYTSDASFASRLSELCAANNDADTLHRLFITSQILPSLENELTENIPYSGECLIQGKNKV
WVGISGAEGSKCERCWNYSQQVGTFLDHPTLC
>C_fas
KRRARGPVMAGKKAAEGTKQEDGKYKHTVDLPKTTFGMRANSLQREPEIQKIWDDNQVFNRVVERNNGGNFILHDGPPYA
NGDLHIGHALNKILKDIINRYK-----------------------SLDQDARNNLTPLKLRAKAAKFAKDTVKNQMSSFK
RYGVWADWNSPYLTLDPEYEAAQIEVFGQMALKGYIYRGRKPVHWSPSSRTALAEAELEYPEGHVSRSIYAIFRLVSAPS
STDGLLQEF-PNLYLAIWTTTPWTVPANAAVAVNSKLEYAIVEVEPSPEQGSV-GGAKKKRLGNVFK-EEKKPFLIVASE
LVPKLEAKWGVKLVVKKRLLGSHLENCRYNHPIDNRECPVVIGGDYITTETGTGLVHTAPGHGQEDYVTGQKYGLPILSP
VDDGGKFTEEAGQFSGLDVLGEGNAAVVKHLDEHLSLVMEESYEHKYPYDWRTKKPTIFRATEQWFASVEGFRDAAMSAI
GQVKWFPPQAENRISAMTSGRSDWCISRQRTWGVPIPVFYHMESREPLMNEETIEHIKSIIAQKGSDAWWYMTVEDLLPT
KYREKAAEYEKGTDTMDVWFDSGSSWAAVLGKRSSLSFPADLYLEGTDQHRGWFQSSLLTSIATRGKAPYSSVVTHGFVL
DEKGLKMSKSLGNVVDPRIVIEGGKNQKEAPAYGADVLRLWVSSVDYTGDVMIGPQILRQMSEIYRKLRGTLRYLLANLH
DWKVDYATPYHELPRIDQHALFQLENVVNNIQGNYENYQFFKIFQILQRFVIVDLSNFYFDVAKDRLYVGGSTSYTRRSC
QTVLAAHLLSIIRVIAPILPHLAEDVWQNLPFQYVTEYGSVAEYVFESRWPTLNERWLALPAEEINFWEKILELRAEVNK
VLEVARTGKLIGASLDAKVHIYTSDASLASQLSDLCASKNDADTLHRLFITSQIMPSLEDEIVGNIPYSGEFVLQGKSKV
WVGISRAEGSKCERCWNYSDLVGSFSDHPTLC
>D_car
KRRSRGPVMAAKKASKGEKLEDGKYKHTVDLPKTKFGMRANSTTREPEIQKLWEENQVFKRLSDRNNGGSFVLHDGPPYA
NGDLHMGHALNKILKDMINRYKLLQNFKVHYVPGWDCHGLPIELKSLDQEARKALTPLKLRAKAAKFAKTTVKAQMSSFK
RYGVWADWDHPYLTLDPEYEAAQIEVFGEMVFQGYIFRGRKPVHWSPSSRTALAEAELEYPEGHISKSMYSNFKVLSAP-
NSGRLLELF-PNLFLAIWTTTPWTIPANAAVAVNAKLKYAVVEMHRPLADVSTSSADGKKRVGNFLK-EQENSFLIVAED
LVSTLEAKWGVELVIKKLLLGSDLENCRYHHPIENRECPVVIGGDYITTESGTGLVHTAPGHGQEDYVTGLKYGLPVISP
VDDDGKFTEEAGNFIGLDVLGDGNAAVIEYLDKQSSIIMVEPYRHKYPYDWRTKKPTIFRATEQWFASVEGFRKAAMDAI
SQVKWTPSQAENRISAMASGRSDWCISRQRTWGVPIPVFYHVETKEPLMNAETISHIKSIISQKGSDAWWYMSVEELLPD
KYRGNASEYEKGTDTMDVWFDSGSSWAAVLNKREGLGYPADLYLEGTDQHRGWFQSSLLTSVATKGKAPYNGVITHGFVL
DERGLKMSKSLGNVVDPITVIEGGKNSGEAPSYGADVLRLWVSSVDYTGDVMIGPQVLRQMSDIYRKLRGTLRFLLANLH
DWETDYAVPYCDLPAIDQHALFQLENIVKNIKESYENYQFFKIFQTIQRFVIVDLSNFYFDVAKDRLYVGGTASFTRRSC
QTVLSEHLLSIARVIAPILPHLAEDVWQHLPFQYATKDGDIAKFVFESRWPDLNDTWLGFPVKEVEFWGKILELRTEVNR
TLEAARTGKLIGSSLEAKVYLHASDESLAVKLNEMCENKNDADTLYRIFITSQILSSLDNAPMENIPYTGEYLTEGDNKI
WIGVSRAEGLKCERCWNFSSQVGSFAEHPTLC
>G_max
KRRSRGPVMAGKKASEGIKQEDGKYKHTVDLPKTAFGMRANSSVREPEIQKIWEENQVFKKVVEKNSGENFILHDGPPYA
NGDLHIGHALNKILKDIINRYKVLQNYKVNFIPGWDCHGLPIELKSLDQNARNELTPLKLRAKAAKFAKETVKKQMSSFK
RYGVWADWNDPYLTLNPEYEAAQIEVFGQMALKGYIYRGRKPVHWSPSSRTALAEAELEYPEKHVSRSIYAIFRVVSAPL
TPSSLLQEF-PNLYLAVWTTTPWTIPANAAVAVNPKLEYAVVEIKSLPEPDPSSGGNKKKGLGLVLK-DEKLPFLIVASE
LVPSLEAKWGVKLVVKTRQLGSELENYRYIHPVDDRECPVVIGGDYITTETGTGLVHTAPGHGQEDYVTGQKYGLPILSP
VDDDGRFTEEAGQFSGLDVLGEGNTAVVKYLDEHLSLIMEESYEHKYPYDWRTKKPTIFRATEQWFASVEGFRHTAMDAI
GHVKWVPPQAANRISSMTSIRSDWCISRQRTWGVPIPVFYHLQSREPLMNEETIDHIKSIIAQKGSDAWWYMTVEDLLPT
KYRDKAAEYEKGTDTMDVWFDSGSSWAAVLGKRDSLSYPADLYLEGTDQHRGWFQSSLLTSVATKGKAPYLSVLTHGFVL
DEKGLKMSKSLGNVVDPRLVIEGSKNQRESPAYGADVLRLWVSSVDYTSDVMIGPQILRQMSEVYRKLRGTLRYLLANLH
DWKTEYTVPYHELPRIDQHALFQLENVVKAIQGNYENYQFFKIFQILQRFVIVDLSNFYFDVAKDRLYVGGSTSYTRKSC
QTVLAAHLLSIVRIIAPILPHLAEDVWQNLPFQYITQDGSIAEYVFESRWPISNERRLALPVEEINFWENILELRTEVNR
VLEVARTGKLIGASLDARVHIYTSDARLASQLCELSAAKNDADTLRRLLITSQILPSLDDEQIVNIPYSGECLIQGKNKI
WIGISRAVGSKCERCWNYSEQVGSFLDHPTLC
>L_ang
KRRSRGPVMAGKKAAEGTKQEDGKYKHTVDLPQTKFGMRANSSVREPEIQKMWEENQIFQKVVDKNSGGNFVLHDGPPYA
NGDLHIGHALNKILKDIINRYKLLQNYKVYYVPGWDCHGLPIELKSLDQEARKNLTPSKLRTKAAKFAKETVKTQMASFK
RFGVWADWNNPYLTLDPEYEAAQIEVFGQMALKGYIYRGKKPVHWSPSSQTALAEAELEYPEGHVSRSIYVIFRVVSAPQ
VSSDLLQEF-PDLWLAIWTTTPWTIPANGAVAVNTKLEYAVVEVEPLTEHASSSVETRKKRLGNVLK-DEKKLFLIVASE
LVPKLEAKWGVKLVVKRRQLGSDLENYRYIHPVDNTERPVVIGGDYITTEAGTGLVHTAPGHGQEDYVTGQKYGLPIICP
VDENGIFTEEARQFSGLDVLGEGNTAVVKYLDENLSLIMEESYEHKYPYDWRTKKPTIFRATEQWFASVEGFRDAAMDAI
GHVKWVPPQGENRISAMTSSRSDWCISRQRTWGVPIPVFYHLPSREPLMNEETIDHVKSIISQKGSDAWWYMPVEELLPP
KYRNKAVEYEKGTDTMDVWFDSGSSWAAVLGKRGPLSLPADLYLEGTDQHRGWFQSSLLTSIATRGKAPYSCVVTHGFVL
DEKGLKMSKSLGNVVDPRSVIEGGKNQKEAPAYGADILRLWVSSVDYTGDVMIGPQVIRQMSEIYRKLRGTLRYLLGNLH
DWKTDYTVPYNELPRIDQHALFQLENVVKNIQVNYESYQFFKIFQILQRFVIVDLSNFYFDVAKDRLYVGGSTSYTRRSC
QTVLAAHLLSIVRVIAPILPHLAEDVWQNLPFQYTTEYGSVAEYVFESRWPTLNERWLALPAEEIDLWEKILELRTEVNK
VLEVARTGKLIGASLDAKVHIYTSDASLASQLCELCAAETDADTLNRLFITSQILSSLEDEHNANIPYSGECLIQGNSKV
WIGISSAGGSKCERCWNYSEHVGSFLDHPTLC
>M_gut
KRRSRGPVMAAKGKSEGEKQEDGKYKHTIDLPKTGFGLRANSVVREPEIQKLWDENQVFKRVTGRNSGGSFVLHDGPPYA
NGDLHMGHALNKILKDIINRYKLLQNFQVHYVPGWDCHGLPIELKSMDQDARKDLTPVKLRAKAAKFAKTTVKNQMAAFK
RYGVWGDWDHPYLTLDPEYEAAQIEVFGQMALKGYIYRGRKPVHWSPSSRTALAEAELEYPEGHVSKSIYAVFKLTSTP-
TSCNVLDEFIPNLGLAIWTTTPWTIPANAAVAVNSKLQYAVVEVHSDDVDITASSGDKEKRIGNLLK-EHNKLYLIVGLD
LVPTLEAKWGLKLSVKATLTGADLENCRYVHPIEQRECPVVIGGDYITTESGTGLVHTAPGHGQEDYITGLKYNLPVFSP
VDDAGLFTEEAGQFNGLDVLGNGNVAVIECLDNNSSLIMVEPYKHKYPYDWRTKKPTIFRATEQWFASVEGFRKAAMEAI
SQVTWTPPQAENRISSMTSIRNDWCISRQRTWGVPIPVFYHVESKEPLMNEETIDHIKSMISQKGSDAWWYMKVEELLPE
KYRNEASNYIKGTDTMDVWFDSGSSWAAVLGKRKGLSYPADLYIEGTDQHRGWFQSSLLTSVATNGKAPYLGVVTHGFVL
DEKGFKMSKSLGNVVDPRTVIEGGKDQKDP--FGADVLRLWVSSVDYTTDVTIGNKVLRQMSDVYRKLRGTLRFLLGNLH
DWKADYAVPYSELPMIDQYALFQLESVVKNITESYDNYQFFKIFQTIQRFVVVDLSNFYLDVAKDRLYVGGTSSSTRRTC
QTVLAAHLLSVVRVIAPILPHLAEDVWQNIPFPFTAEDGEKATFVFESKWPVLNARHLSFPEEEVIFWETILEMRTEVNK
VLEVARTKKLIGSSLEAKVYLHASDTDLVSRLVDMCASKNEADTLHRIFITSQILPSLENVSEDNIPCSGEYLIQNENKV
WIGVSRADGLKCERCWNFSSQVGNYQDHPSLC
>M_acu
KRRARGPVMAAKKASEGAKQE-GKYKHTVDLPKTTFGLRANAVVREPEIQKLWEDNQVFKRVADRNTGGSFVLHDGPPYA
NGSLHMGHALNKILKDIINRYKLLLNYKVNFVPGWDCHGLPIELKSLDEDTRRELKPLKLRQKAAKFAKDTVNIQMKSFK
RFGVWADWDRPYLTLSPEYEAAQIEVFGQMALRGYIYRGRKPVHWSPSSCTALAEAELEYPEGHISRSIYATFKIISAPP
PSCHLLEEFFPELCLAIWTTTPWTIPANAAVAVNAKLEYVVAE-----------------------------PSVIVASE
LVPMLESKWGVKLVVKKAFLGSTLENCRYVHPLNGKECPVVLGGDYITTESGTGLVHTAPGHGQEDYITGLKYGLPIFSP
VDDEGRFTEEAGEFNGLEVLGAGNAAVVKRLDEQLSLVLEEPYKHKYPYDWRTKKPTIFRATEQWFASVDGFRQLAMDAI
NKVTWIPAQAENRIIAMTSSRSDWCISRQRTWGVPIPVFYHVHSKEPLISEETIAHVKAVVSKKGSDAWWYMSTVELLPH
KYQNNASEYYKGTDTMDVWFDSGSSWAAVLGKRDGLHFPADLYLEGSDQHRGWFQSSLLTSIATTGNAPYSCVITHGFVL
DEKGMKMSKSLGNVVDPDIVINGGKNSKDQPGYGADVLRLWVSSVDYTSDVLIGPQILRQMSDMYRKLRGTLRFLLSNLH
DWKTENSVPYDDLPKIDKFALYQLENVVKTIQDGYELYHFYKIYQIIQRFAIVDLSNFYLDVAKDRLYVGGTASFTRRSC
QTVLEAHLLTIVRLIAPILPHLAEDVWQNLPFEYITGDGSIVKFVFELKWPVPNENWLRMPADDVDFWRTILELRSEVNK
VLENARAGKLIGSSLEAKVYLRASDGVVTSRLQELCMAGNEADALHRIFITSQVLSSPNTELVTSIPYAGNYTDQRSGEI
WIGVSRAEGMKCERCWNYEPQVGSFAEHPTLC
>P_tri
KQRSRGPVMAAKKASRGEKQEEGRYKHTVDLPKTTFGMRANALVREPEIQKLWEDNQVFKRVVDKNEGEHFVLHDGPPYA
NGELHMGHALNKILKDVINRYKILQNYKVHYVPGWDCHGLPIELKSMDQEARKDLTQSKLRAKAAKFAKATVKTQMASFK
RFGVWGDWERPYLTLDPEYEAAQIEVFGQMAFQGYIYRGRKPVHWSPSSRTALAEAELEYPEGHVSKSIYAIFRVVSAPP
TSDGLLEEFFPDLCLAIWTTTPWTVPANAAVAVNAKLQYAVIEVQSFSGDASTSSGNKKQRLGHVLK-EQKKPFLIVASD
LVPTLEAKWGVKLVVKKTLLGSDLENCRYIHPIDKRECPVVIGGDYITTESGTGLVHTAPGHGREDYVTGLKYGLPIISP
VDDDGKFTEEAVQFSGLDVLGDGNIAVMKYLDEQMLLIMEESYQHNYPYDWRTKKPTIFRATEQWFASVEGFRQSAMEAI
SQVKWIPPQGENRITAMTSSRSDWCISRQRTWGVPIPVFYHLKTKEPLLNEETIDHIKSIIALKGSDAWWYMKVEDLLPE
KYRDQASDYEKGMDTMDVWFDSGSSWAAVLGKSGGPKFPADLYLEGTDQHRGWFQSSLLTSIATKGKAPYTSVITHGFVL
DEKGCKMSKSLGNVVDPHTIIEGGRNSKEAPGYGADVLRLWVSSVDYTGDVMIGTQVLRQISDIYRKLRGTLRYLLGNLH
DWEAGNAISYNDLPMIDKHALFQLENVVNTIRESYDNYQFFKIFQIIQRFVIVDLSNFYFDVAKDRLYVGGTTSHTRRSC
QTVLAAHLLSIARVIAPILPHLAEDVWQNLPFQFTVQDGSAAKFVFESKWPATNEKWLAFPIEEIDFWGKILELRTEVNK
VLEVARTGKLIGSSLEAKVYLHASDASLASRLHEMCTASNDADALHRIFITSQMLHHVEDEVLKAIPYSGEYLIQGSERV
WIGVSRAEGLKCERCWNYTPQVGSFVEHPTLC
>P_alb
KRRARGPVMAGKKAAEGAKQEDGKYKHTVDLPKTAFGMRANSSIREPEIQKIWEDNQVFKRAVDKNNGESFILHDGPPYA
NGDLHIGHALNKILKDIINRYKILQNYKVHFVPGWDCHGLPIELKSLDKEARSNLTPLKLRAKAAKFAKDTVKNQMSSFK
RYGVWADWNSPYLTLDPEYEAAQIEVFGQMALKGYIYRGRKPVHWSPSSRTALAEAELEYPEGHVSRSIYAIFRLANAPL
TGGALLQEF-PNLYLAIWTTTPWTVPANGAVAVNPTLEYAVVEVEPLPEEVSLGGGAKKRRLGNVLK-EEEKPFLIVASD
LVPKLEAKWGVKLAVRRRLLGSDLENGRYNHPIDNKECPVVIGGDYITTETGTGLVHTAPGHGQEDYVTGQKYGLPIFSP
VDDEGKFTEEAGQFSGLDVLGEGNAAIVKYLDEHLSLVMEESYEHKYPYDWRTKKPTIFRATEQWFASVEGFRHDAMSAI
GHVKWFPPQAENRISAMTSGRSDWCISRQRTWGVPIPVFYHLQSREPLMNEETIEHIRSIVAQKGSDAWWYMTVEDLLPA
KYRDKAAEYEKGTDTMDVWFDSGSSWAAVLGKRSGLSLPADIYLEGTDQHRGWFQSSLLTSVATRGKAPYSSVVTHGFVL
DEKGLKMSKSLGNVVDPRTVIEGGKNQKETPAYGADVLRLWVSSVDYTGDVMIGPQILRQMSEIYRKLRGTLRYLLANLH
DWNEDYAVPYHELPRIDQHALFQLENVVNNIQGNYESYQFFKIFQILQRFVIVDLSNFYFDVAKDRLYVGGSTSYTRRSC
QTVLAAHLLSIVRVIAPILPHLAEDVWQNLPFRYTTEHGSVAEYVFESRWPSSNERWLTLPAEEIGFWEKILELRTEVNR
VLEIARTGKLIGASLDAKVHIYTADASLASQLSELCTTKNDADALHRLLITSQILPLLEDQLIANIPYSGECLIQGNTKV
WVGVSRAEGSKCERCWNYSPLVGSFSDHQTLC
>S_tor
KRRARGPIMAGKKAAEGTKQEDGKYKHTVDLPKTTFGMRANSLIREPEIQKIWEDNQVFNRVVDKNNGGNFILHDGPPYA
NGDLHIGHALNKILKDIINRYK-----------------------SLDQEARNNLTPLKLRAKAAKFAKETVKNQMSSFK
RYGIWADWNSPYLTLDPEYEAAQIEVFGQMALKGYIYRGRKPVHWSPSSRTALAEAELEYPEGHVSRSIYAIFRLVSAPL
SVGGLLQEF-PNLYVAIWTTTPWTVPANAAVAVNPKLEYAVVEVESLPEQVSL-GGAKKKRLGNVLN-EEKKPYLIVASE
LVPKLEAKWGVKLVVKKRLLGSDLENCRYNHPIDNKECPVVIGGDYITTETGTGLVHTAPGHGQEDYVTGQKYGLPILSP
VDDVGKFTEEAGQFSGLDVLGEGNAAVVKYLDEHLSLLMEESYEHKYPYDWRTKKPTIFRATEQWFASVEGFRHAAMSAI
GQVKWFPPQAENRISAMTSSRSDWCISRQRTWGVPIPVFYHLQSREPLMNEETIEHIKSIIAQKGSDAWWYMTVEDLLPT
KYRDKAAEYEKGTDTMDVWFDSGSSWAAVLGKRSSLSFPADLYLEGTDQHRGWFQSSLLTSVATRGKAPYSSVVTHGFAL
DEKGLKMSKSLGNVVDPRIVIEGGKNQKEAPAYGADVLRLWVSSVDYTGDVMIGPQILRQMSEIYRKLRGTLRYLLANLH
DWKADNAVPYHELPRIDQHALFQLENVVNNIQGNYENYQFFKIFQILQRFVIVDLSNFYFDVAKDRLYVGGSTSYTRRSC
QTVLAAHLLSIVRVIAPILPHLAEDVWQNLPFQYVTEYGSVAEYVFESRWPTLNERWLALPAEEIDFWEKILELRTEVNR
VLELARSGKLIGASLDAKVHIHTSDASLVSQLTDLCAAKNDADTLHRLFITSQILPSLEDEVMANIPYSGECLIQGNSKV
WVGISRAEGSKCERCWNYSELVGSFSDHPTLC
>V_vin
KRRSRGPVMAAKKASEAAKQEDGRYKHTVDLPKTAFGMRANSTSREPEIQKLWDDNQVFKRVVDRNNGGNFILHDGPPYA
NGDLHMGHALNKILKDIINRYKLLQNYKVHYVPGWDCHGLPIELKSLDQDARRELTPLKLRAKASRFAKATVKNQMASFK
RYGVWGDWNNPYLTLDPEYEASQIEVFGQMALQGYIYRGRKPVHWSPSSRTALAEAELEYPEGHISKSIYAIFRLVSAPV
TSGTSLEDFLPDLCLAIWTTTPWTIPANAAVAVNAKLQYSVVEVHSPLEDVSKSKQNEKGRLGNALK-EQKNLFLVVASD
LVPTLEAKWGLKLVIKKTLLGSDLENCRYIHPIDKRECPVVIGGDYITTESGTGLVHTAPGHGQEDYVTGMKYGLPILSP
VDDDGKFTEEAGQFSGLDVLGDGNAAVVRFLDENLSIIMEEPYKHKYPYDWRTKKPTIFRATEQWFASVEGFRQVAMTAI
GQVTWIPAQAENRISAMTSSRSDWCISRQRTWGVPIPVFYHVQSKEPLMNKETIDHVKSIVSQKGSDAWWYMTVEELLPD
KYRNKASGYEKGTDTMDVWFDSGSSWAAVLESRNELSCPADLYLEGTDQHRGWFQSSLLTSVATKGRAPYSSVITHGFVL
DEKGFKMSKSLGNVVDPRTVIEGGKNLKEAPGYGADVLRLWVSSVDYTGDAMIGAQVLRQMSDIYRKLRGTLRYLLANLH
DWKADNAVPYCDLPMIDRHALFQLENVVKNIRESYESYQFFKIFQIIQRFAIVDLSNFYFDVAKDRLYVGGTTSFTRRSC
QTVLAAHLLSIVRVIAPILPHLAEDVWQNLPFQYTNEDGSIAEFVFESRWPALNEKWLTFPTEEIDFWGKILELRTETNK
VLEVARGGKLIGSSLDAKVYLHASDASLAPRLQEMCSTNNDADTLHRIFITSQILSSLDDELVKNIPYTGEYLIQGKNKI
WIGVSRADGSKCERCWNYSLQVGSFSEHPTLC
