# Supplementary material for: A genome resource for Acacia, Australia’s largest plant genus
Source: PLoS One. 2022 Oct 14;17(10):e0274267. doi: 10.1371/journal.pone.0274267 (PMC9565413; doi:10.1371/journal.pone.0274267)
Supplement: S4 File — (ZIP) [file pone.0274267.s004.zip › Supplementary_File_S4/OG0012597.aligned.fasta]

>A_pyc
KIIDSHLHVWASPEEAASKFPYFPGQEPTLPGHVEFLLQCMEEAGVDGALIVQPINHKFDHSLVTSVLKKYPTKFVGCCL
ANPASDGSGIKQLEHLVLQDGYRAVRFNPYLWPSGEKMTNEIGKAIFSKAGELKVPVGFMCMKGLDQHISEIEQLCADFP
STVVLLDHLAFCKPPINDEEGLVFSRLLNLSRFPQVYVKFSALFRVSRSQFPYLDLCPLLSQVVSSFGANRVMWGSDFPY
VVAECGYKGAKEAVQLIAKEISLSSSDLELIMG
>A_tri
----------------------------------------MEEAGVDGALIVQPINHLFDHSLVTSVLKKHPSKFIGCLL
ANPAEDGTGINECENLVLKDGYRAVRFNPNLWPSGQKMTNEIGRGLFSKAGELGVPIGFLCMKGLDLHLAEIEELCTSFP
STKVILDHLGFCKPPTSDKEKKVFSDLLNLSRFPQVYLKFSALFRVSRKFHPFEDLSPLLSQLISSYGANRVMWGSDFPY
VVPECGYREAKDAVSYIASQVPLSPSDLEWVLG
>A_coe
KIIDSHLHVWASPQQAANEFPYFPGNEPTLPGSLDFLLQCMEEAGVDGALIVQPINHKFDHSLLTSVLKKYPSKFVGCCL
ANPAEDGSGIKQLQDLILKDGYRAVRFNPYVWPSGQKMTNKVGKAMFSKAGELGAPVGFMCMKGLNLHISEIEELCSEFP
STVVLLDHVAFCKPPINEEERMIFSRLLELSKFPQVYVKFSALFRVSREQFPYEDTSLLLSEVVSSYGVNRVMWGSDFPF
VVPECGYKKGKEAVAHIAGKIPLQSSDLEWLMG
>A_tha
RVIDSHLHIWASPQE-AETYPYFPGQEPTLTGDVNFLLKNMEEARVDGALIVQPINHKFDHSLVTSVLKRYPSKFVGCCL
ANPAEDGSGITHLENLVLESNYRAVRFNPYLWPSGQKMTNAVGKALFSKAGELCVPVGFMCMKGLDLHIAEIEELCTEFP
KTTVLLDHAGFCKVPESGEAKLAYSQLMKLSRFPQVYVKFSALFRISRTGFPYQDLSPLLSQLVSHFGANRVMWGSDFPF
VVLECGYKEAKEAVTIIAKEASLSSSEMDWILG
>C_can
KIVDSHLHVWASSEEAAGKFPYFPGQEPTLPGHVDFLLQCMEEAGVDGALIVQPINHKFDHSLVTSVLKKYPTKFFGCCL
ANPADDGSGLKQFEHLVLKDGYHAVRFNPYLWPSGEKMTNEVGKAIFSRAGELKVPVGFMCMKGLNLHISEIEQLCTDFP
STVVLLDHLAFCKPPTNDKEGLVLSRLLNLSRFPQVYVKFSALFRVSRLQFPYLDLSPLLSQLVSSFGANRVMWGSDFPF
VVPECGYKGAKEAVQLIANQISLSSSDLEWIMG
>C_fas
KIIDSHLHVWASPQEAADKFPYFPGQEPSLPGHVDFLLQCMEEAGVDGALIVQPINHKFDHSLVTSVLKKYPTKFVGCCL
ANPADDGSGIKQFEHLVLQDGYRAVRFNPYLWPSGEKMTNESGKALFSKAGELKVPVGFMCMKGLDLHISEIEQLCTEFP
STIVLLDHLAFCKPPTNDEEGLVFSRLLNLSRFPQVYVKFSALFRVSRMQFPYLDLCPLLSQVISSFGANRVMWGSDFPF
VVPECGYKGAKEAVQLIAKQNPLSSSDLDWIMG
>D_car
KIIDSHLHIWASSQQAADKYPYFPGNEPPMPADLDFLLYCMAEAGVDGAMIVQPINHKSDHSFVTSVLRKYPSKFIGCCL
ANPEEDGGGVQQLEHLITKDGYRAVRFNPYLWPSGQKMTNQIGKSMFSKAGELGTPVGIMCMKGLDLHLSEIKELCTEFP
STVVLLDHLAFCKPPLNDGDTTTFSELLKLSEFPQVYIKFSALFRVSRSSYPYEDLSQVLSKVVSSFGANRVMWGSDFPF
VVDECGYKESKEAVSLIASKVPLSPDELEWIMG
>G_max
KVIDSHLHVWASPQE-AGRFPYSLGQEPTLPGNAEFLLQCMEEAGVDGALIVQPINHKFDHSYVTSVLNKYPTKFVGCCL
ANPADDGSGLRQFEDLVLKDGYRAVRFNPYLWPPGEKMTNKVGKEIFQRAGELNVPVGFMCMKGLDLHISEIEQLCTEFP
STVVLLDHLGFCKPPINDEEGLVFSQLLNLSRFPQVHVKFSALFRVSRAQFPYLDLSPLFSQVVSHFGANRVMWGSDFPF
VVAECGYKGAKEAVHLIASEISLPLSDLEWIMG
>L_ang
KVIDSHLHVWASPQQ-ADKFPYSPGQVPTLPGHVDFLLQCMEDAGVDGALIVQPINHKFDHSYVTSVLKKYPTKFFGCCL
ANPADDGSGLKQFENLVLKDGYRAVRFNPYLWPSGEKMTNEVGKALFRRAGELKVPVGFMCMKGLDMHISEIEQLCTEFP
STIVLLDHLAFCKPPINDDEALVFSRLLNLSRFPQVYVKFSALFRVSRVQFPYQDLSPLLSQVVSHFGANHVMWGSDFPF
VVPECGYKGAKEAVQLISNQISLSSSDLEWIMG
>M_gut
KVIDSHLHVWASPQQAAKEYPYFPGQEPTLPGHVDFLLECMREGGVDGALIVQPINHKFDHSYVTSVLKKYPSKFLGCCL
ANPAEDGTGIKHLQNLVSKDGYRAVRFNPYLWPSGQLMTNEVGKAMFAKAGELGVPVGFMCMKGLDLHLSEIEQLCTEFP
STVVILDHLGFCKPPTNYEEEKIFSKLLHLSRFPQVYVKLSALFRVSRNPYPYEDLSDVLSKIVSSYGANRVMWGSDFPY
VVPECGYKEAKEAVVKLIEQVELSSSEKEWIMG
>M_acu
KILDSHLHVWASPQEAVGSYPYFPGQEPSIPGDANFLVKLMSEAGVDGALIVQPINHMFDHSLVTSVLKRHPSKFIGCCL
ANPAEDGTGIRQLEDLVLKDRYRAVRFNPYLWPSGQKMTNEIGKAMFYRAGELGVPVGIMCMKGLSLHISEIEELCENYP
STIVLLDHMGFCNPPMTDEEHNTFSSLLKLARFPQVYVKFSALFRLSRKQYPYEDTRDLLSQVVSDYGANRVMWGSDFPF
VVKECGYKEAREAVSLLANQIPLSSSDLEWIMG
>P_tri
KVIDSHLHVWASPEEAAGKYPYFPGQEPTLRGDLDFLLQSLEEAGVDGALIVQPINHKFDHSLVTSVLKKYPNKFVGCCL
ANPAEDGSGLKHLEELILKDGYRAVRFNPYLWSSGEKMTNDIGKALFSKAGELGVPVGFMCMKGLNLHISEIQELCTEFP
STVVLLDHLSFCKPPTNDEESFAFSELLKLSKFPQVYIKFSALFRVSRMPFPYQDLASLLSQVVSSFGASRVMWGSDFPY
VVPECGYKGGKEAVLSIANQVPLSSSELEWIMG
>P_alb
KIIDSHLHVWASPQEAASKFPYFPGQEPTLPGHVDFLLQCMEEAGVDGALIVQPINHKFDHSLVTSVLKKYPTKFVGCCL
ANPAGDGSGIKQFEHLVLQDGYRAVRFNPYLWPSGEKMTNEIGKAMFSKAGELKVPVGFMCMKGLDQHISEIEQLCADFP
STVVLLDHLAFCKPPTNDEEGLVFSRLLNLSRFPQVHVKFSALFRVSRSQFPYLDLCPVLSQVVSSFGANRVMWGSDFPF
VVAECGYKGAKEAVQLIAKEISLSSSDLGWIMG
>S_tor
RVFDSHLHIWASPEEAATKFPYCPGQKPTLPGDVNLLFQCMEEAGVDGALIVQPIFHMFDHSLVTSVLKKYPTKFVGCCL
ANPAGDGRGINQFEHLVLQDGYRAVRFNPTLWPSGEKMTNEIGKALFSKAGELKVPVGFLCMKGLDPYISEIEQLCTEFP
STVVLIDHLGFCKPPTNDEEGRLFSQLLNLSRFPQVYVKFSALFRVSRLQSPFLDLCPLLSQVVSSFGANRVMWGSDFPY
AVVECGYKEEKEAVQQIANEISLSSSDIEWIMG
>V_vin
KIIDSHLHVWASAEEAADKYPYFPGQEPTLPGHLQFLLQCMEEAHVDGALIVQPINHKFDHSLVTSVLKKHPSKFVGCCL
ANPAEDGSGVKQLEHLVLKDGYRAVRFNPYLWPSGQQMTNEIGKAMFSKAGELGVPVAFMCMKGLNLHISEIEKLCKEFP
STVVLLDHLAFCKPPTNDEENQAFSNLLKLSRFPQVYVKFSALFRVSRLPPPYQDLAPLLSQVVSSFGANRVMWGSDFPF
VVPECGYKGAKESVSLIANEIPLSSSELEWIMG
