# Supplementary material for: A genome resource for Acacia, Australia’s largest plant genus
Source: PLoS One. 2022 Oct 14;17(10):e0274267. doi: 10.1371/journal.pone.0274267 (PMC9565413; doi:10.1371/journal.pone.0274267)
Supplement: S4 File — (ZIP) [file pone.0274267.s004.zip › Supplementary_File_S4/OG0012926.aligned.fasta]

>A_pyc
YKLRIHVFDRILQRELGYFEGKDGVSSGDIAYRITAEASDIAETLYALLNTIIPSTLQLSAMMMRMLVISPVLSLISAAV
IPCMALVVAFLGQKLRSISRKAHLSIATLSAYLNEVLPAILFVKANNAELCESSRFKRLARIDFFERLNKKRMKAVIPQI
IQAIYFGVLFILCAGSIVVSRGSFNGCNLVSFVTSLLFLIEPIQDFGKAYNELRQGEPVIERLFDLTRFTDK--VVEKPD
AVDLDSVRGEIKFCNVSFKYSEDTSLVLNGLNIHIGAGEIVALVGPSGGGKTTLIKLLLRLYDPVSGCILIDNRDIQSIR
LQSLRRHVSLVSQDITLFSGSVAENIGYKDLTAKIDMERVKYAAQTANADEFIRKLPEGYNTNIGPRGSTLSGGQRQRLA
IARALYKNSSILVLDEATSALDCKSELLVRQAVERLMKNHTVLIIAHRMETVRMANRVFLLDKGKLEELPRSTI
>A_tri
YEIRVDVFERVLQRELGFFEGTSGAFSGDISYRITAEASDIADTIYALIYTIVPYTLQLFAMSFQMVAISPVLYLITSLV
IPCMCLVIAYLGEKLRKISKKAHHTVAKLSSYLNEVLPSMIVVKAYNAETCESLRFQKLAHDDLSQHLRKKTMKAFIPQV
IQVIYVGIIFVFCVGSLVVSGGAFDGSHIVSFITSVFLLIAPVQGVGKAYNELKQGEPAIERLFNLTSLQSQ--VFEKPD
AITLNNVKGDVKFCDVSFQYGDKVTPVLNGLNLHIKPGETIALIGPSGGGKTTIAKLLLRFYDPICGQILIDNQDIQDIR
LESLRRHVALVPQDIMLFSGTVAENIGYRDLMGEINMEEVEHAARVANADEFIKKLTQGYQTNIGPRGSILSGGQKQRLA
IARTIYQNSSILILDEATSALDSRSELLVRQAVKRLMDNHTVLIIAHRLETILMADRIVSLDGGKLKEVSHSSL
>A_coe
YKIRVYVFQKVLKRDLGFFEGGNGVSSGDIAYRITAEADDVAETVHALLNSILPSMLQLIAMATQMVLISPVLTLISALV
IPCISLVIAYLGEQLRKISNKAHLSVAKLSEYLNEVLPSVLFVKANNAEFCECARFQRLAHADLTENLKKKRMKALIPQI
VHAIYVGVLLLLCYGSLIVLRSFFDSSGVVSFLTSLVLLVEPIQDVGKAYNELKQGEPAIERLFDLTMFTPQ--VIEKLD
AVDLDTVTGDVKFCDISFKYGDSMPLVLNKLNLHVKCGETVALVGPSGGGKSTLTKLLLRLYDPSCGCILIDNHDIQNIR
LESLRRHISLVSQDITLFSGSVAENIGYRDLMGKIDMDRVEHAAKTANADEFIRKLAEGYDTNIGQRGSILSGGQKQRLA
IARAIYQKSSILILDEATSALDSKSEMLVRQAVERLMENHTVLVIAHRLDTILMADRILLLENGELEEVTRTSL
>A_tha
YKIRVFAYRRVLERELEFFEGGNGISSGDIAYRITAEASEVADTIYALLNTVVPSAIQISVMTAHMIVASPALTLVSAMV
IPSVALLIAYLGDRLRKISRKAQIASAQLSTYLNEVLPAILFVKANNAEISESVRFQRFARADLDERFKKKKMKSLIPQI
VQVMYLGSLSIFCVGAVILAGSSLSSSAIVSFVASLAFLIDPVQDLGKAYNELKQGEPAIERLFDLTSLESK--VIERPE
AIQLEKVAGEVELCDISFKYDENMLPVLDGLNLHIKAGETVALVGPSGGGKTTLIKLLLRLYEPSSGSIIIDKIDIKDIK
LESLRKHVGLVSQDTTLFSGTIADNIGYRDLTTGIDMKRVELAAKTANADEFIRNLPEGYNTGVGPRGSSLSGGQKQRLA
IARALYQKSSILILDEATSALDSLSELLVREALERVMQDHTVIVIAHRLETVMMAQRVFLVERGKLKELNRSSL
>C_can
YKLRVHVFDRLLNRELGFFEGKDGVSSGDIAHRITAEASDVADTLYAVLNTIIPSTLQLSAMMVQMLIISPVLSLISALV
IPCMALVVAFFGQELSKISKKAHLSIAALSAYLNEVLPAMVFVKANNAELCESARFKMLAWIDLSQHLNKKKMKAVIPQI
IQAIYFGVLSVLCAGSLLVSSGSFDGYSLVSFVTSLLFLIEPIQDVGKAYNELRQGEPAVERLLDMARFKDKANVVEKPD
AIDLDYVTGELKFCDVSFKYGDDMPLVLNGLNLHIDAGEIVALVGPSGGGKTTLVKLLLRLYDPISGCILIDNHDTQNIR
RRSLRRHVGLVSQDV---------------------VKRLYHQSTTSFF-------------------------THNRIA
IARALYQNSSILILDEATSALDSKSELLVRQAVERLMENHTVLVIAHRLQTVLMAKRVFLLDNGKLEELPRSAM
>C_fas
YKLRVHVFDRVLERELGYFEGKDGVSAGDIAYRITAEASAVADTLYAVLNTIIPSTLQLSAMMTQMLVISPVLSLISVVV
IPCMALAVAFLGQKLRTISRKAHLSIANLSAYLNEVLPAILFVKANNAELCESARFKRLAWIDFLGHLNKKRMKAVIPLI
IQAIYFGVLFVLCAGSLVVSRGSFDSYNLVSFVTSLLFLVEPIQELGKAYNELRQGEPAVERMFDLTRFTDK--VVEKPD
AVDLNYVRGELKFCDVSFKYDDDKSLVINGLNLHIRAGEIVALVGPSGGGKTTLVKLLLRLYDPISGCILIDNHSIQNIR
LQSLRRHVALVSQDITLFSGTVAENIGYRDLTTQIDMERVKHAAETAYADEFIQKLPEGYKTNIGPRGSTLSGGQRQRLA
IARALYQNSSILILDEATSALDSKSELLVRQAVERLMENHTVLVIAHRMETVRMAKRVFLLDKGNLQELPRSSL
>D_car
YKIRVHVFDRVLERDLVFFESGNGVSSGDIAYRITAEASEVADTVYAILNTIVPSTLQLSAMATQMLVNSPLLSLISVLV
IPSMTLVITYLGEKLQKISKEGNISIAALAAYLNEVLPSILFVKANNGEPSESLKFQRLACADLSERLKKKKMKALIPQI
--------------------------------------------DVGKAYNELKQGEPAIERLFDLSRFKSQ--MTEKPD
AVDLDSVRGDITFYDVSFGYKEGMPLVLDGLSLHIKAGETVALVGPSGGGKTTFVKLLLRLYDTVSGCIHIDDININNMR
LGSLRRHVGLVSQDVTLFTGTVAENIGYRDIMTEIDMKRVEAAARTANADEFIDRLPQRYATNVGPRGSTLSGGQRQRLA
IARALYQNSSILILDEATSALDSRSELLVREAVQRLTEDHTVLIIAHRLETVLMAERVLLLDAGKLQEIPRSSL
>G_max
YDLRLHVFDRVLHRELAYFE---GVSAGDLAYRITAEASDLAVTLYTLLNTIVPSTLQLSAMMMQMLVISPTLSLISAMI
VPCMVLVVTFLGQELRKISKEAHVSIAALSAYLNEVLPAILFVKANNAQSCENTRFKRLALMDYNARLKKKKMKALIPQV
IQAIYFGVLSILCAGSLMISRGSLDRYSLVSFVTSLLFLIQPIQDVGKAYNEWRQGEPAAERLLAMTRFKNK--VVEKPD
AADLDRVTGDLKFCDVSFGYNDDMALVLNALNLHIKSGEIVAIVGPSGGGKTTLVKLLLRLYDPISGCILIDNHNIQNIR
LASLRRHVSVVSQDITLFSGTVAENIGYRDLTTKIDMDRVKHAAQTAHADEFIKKLPEGYKTNIGPRGSTLSGGQRQRLA
IARAFYQNSSILILDEATSSLDSKSELLVRQAVERLMQNRTVLVISHRLETVMMAKRVFLLDNGKLKELPQSTL
>L_ang
YELRVHVFERVLERELGYFESKDGVSSGDIAYRITSEASDVADNLYAVLNTIVPSTLQLFAMMAQMLIISPVLSLISAMV
IPCMALVVAFLGQELRKISKEAHLSIAALSAYLNEILPAVLFVKSNNGELCERARFKWLAHIDYSAKLDKKRMKAVIPQV
IQAIYFGILSILCAGSVMISRGSFGGSRLVSFVTSLVFLMEPIQDVGKAYNEWRQGEPAVERLFAMTRFQDK--VVEKPE
AVDLDYVNGELKFCDVSFNYNDDMPHVLNGLNLHIRAGEIAALVGPSGGGKTTISKLLLRLYDPISGCIVVDNHNIQNIR
LQSLRRHVGLVSQDITLFSGTVAENIGYRDLMTKIDMERVKHVAETAHADEFIRKLPEGYKTNIGPRGSTLSGGQRQRLA
IARALYQNPSILILDEATSALDSKSELLVKQAVQRLMENRTVLVISHRLETVLMAERIFLLDNGKLEELPRSTM
>M_gut
YKVRVYVFNRVLQRDLGFFEGEKGVLPGDVAYRITAEAEDIADTVYSLLNTVVPNTLQVSAMATQMLIISPVLSIISALV
IPLMAITIGSLGEKLRKISNTANLSTASLSAYLNEVFPSILFVKANHAESNEGIRFQSLASADLSACLKKKQMKVLIPQI
VQIMFFGVLFMFGASSLVVSRASFNCSAMVSFMTSLILLVDPIQGVGKAYNELKQGEPAIERLFKLTLFKSQ--VSEKTD
AVDLVTVSGEVKVCGLSFSYGDSVGPVLNGLDLHIHAGETIALVGPSGGGKTTLVKLLLRLYEPLSGSILIDGCDIQNIQ
LESLRRHVGLVSQDSVLFSGTIAENIGYRDLISGIDMDKVVVAAQTANADEFIKRLPDQYQTCVGPRGSNFSGGQRQRLA
IARALYQNPSILILDEATSALDSRSEFLVRQALQRLMQNRTVVVIAHRLETVVMAERIFLLNDGKLQQLSHSDL
>M_acu
WRLRVHVFDRVLQRDMAFFEGKDAILAGDVAYRMTAEAADVSDALHALLNTTVPNALQLVAMATQMVAVSPLLSLLTALA
IPCVLLAIAYLGEILRKISKKTNLSSARLSAYLNEVLPSMLVVKANVGEPKESLRFQRLAYDNLVYQLKKKKMKALIPQL
VQALYVGGLLVLCAGSVVVSRNSCDCSSFLSFVTALTLLIEPIKGVGKAYNELKQGEPAIERLLDLTRFKPK--VTEKSD
AIDLGYVDGDIKFCGVSFRYGDDMPYILDGLNLHIRPGERVALVGPSGGGKTTLSKLLLRLYDPQCGSILVDNHNIQDIK
LRSLRKHIAIVSQESMLFSGTVAENIGYRDLTGQINQENVENAARIANADEFIAKLAKGYATNIGQGGSRLSGGQKQRIA
IARALYQEASILILDEATSALDSRSELLVRQALEHLMANHTVLIIAHRLETVQMADRVLVLDRGKLTEVSKSSF
>P_tri
YKIRVFVFERVLERELGFFEGGGAVSSGDVAYRITAEAADVADTLYALLNTIVPSALQLSAMASRMLVISPALSLISAMV
IPCTALAIAYLGTRLRKISKKAQLTISALSAYLNEVLPAILFVKASNAEFCEIARFERLAYADLSALLTKRKMKAFIPQI
VQIIYFGALSILCVGSMVVSSGCFDGCSMVSFITSLIFVVEPIQDVGKAYNEWKQGEPAIERLFDLTRFKSK--VTEKPD
AVDLDHVSGDVKFCDISFRYGENSPLVLNGLNLHIKAGETVALVGPSGGGKTTLIKMLLRLYDPLHGCILVDNQNIQNVQ
LESLRRHVGLVSQDISLFSGTVAENIGYRDIMTKIDMEKVELAAQTANADEFIRKLPKGYQTNIGPRGSSLSGGQKQRLA
IARALYQDSSILILDEATSALDSRSELLVRQAVERLMENHTVLVIAHRLETVLMAKRVLLLDDGKLQELTPS-L
>P_alb
--------------------------------------------------TIIPSTLQLSAMMMRMLAISPALSLISAVV
IPCMGLVVAFLGQKLRSISKRAHLSIATLSAYLNEVLPAILFVKANNADMYESSRFKRLARIDFFERLNKKRMKAVIPQI
IQAIYFGVLFVLCAGSIVVSRGSFNGCNLVSFVTSLLFLIEPIQDVGKAYNELRQGEPAIERLFDLTRFADK--VAEKPD
AVDLDSVRGEIKFCNVSFKYSEDMSLVLNGLNLHIGAGEIVALVGPSGGGKTTLIKLLLRLYDPVSGCILVDNHNIQSIR
LQSLRRHVSLVSQDITLFSGSVAENIGYKDLTAEIDMERVKHAAQTAYADEFIRELPEGYNTNIGPRGSTLSGGQRQRLA
IARALYQNSSILILDEATSALDSKSEELVRQAVKRLMKNHTVLIIAHRMETVRMAKRVFLLDRGKLEELPRSTI
>S_tor
YKLRVHVFDRVLERELGYFEGKEGISAGDIAYRITAEASDVADTLYAVLNTIIPSSLQLSAMMTQMLVISPVLSLISAVV
IPCMALVVAFLGQKLRTISRKAHLSIANLSAYLNEVLPAILFVKANNAELCESARFKRLAWIDSLGHLNKKRMKALIPQI
TQAIYFGVLFALCAGSLVVSGGSFDGHNLVSFVTSLLFLIEPIQDVGKAYNEWRQGEPAVERMYDLTRLEHK--VVEKPD
AVDLDYVRGELKFCNVSFKYDNDMSLVINGLNLHIRAGEIVALVGPSGGGKTTLVKLLLRLYDPISGCILIDNHNIQNIR
LQSLRRHVGLVSQDITLFSGTVAENIGYRDLTTKIDMERVKSAAQTAYADEFIRKLPEGYKTNIGPRGSTLSGGQRQRLA
IARALYQESSILILDEATSALDSKSELLVRQAVERLMENHTVLVIAHRMETIRMAKRVFLMDKGKLQELPPSSI
>V_vin
YKVRVFAFDKVLQRDLEFFEGGDAVSPGDIAYRMTAEASDVADTVHALLNTIVPSALQLSAMATQMLFISPTLSLISALV
IPFMSLVIAHLGERLRKISKRAHLSIAALSAYLNEILPSILFVKASNAELSESARFRRLAHTDLSERLKKRKMKALIPQI
MQIIYFGALSIFFVGSLVVPSGALDGSLLVSFVTSLVLLIDPIQGVGKAYNELKQGEPAIERLFDLTRFESQ--VLEKPD
AVDLDSVIGEVKFCNISFRYGDRMPLILNGLDLHIKAGETVALVGPSGGGKTTLVKLLLRLYDPLCGCVILDNHNIQGIR
LKSLRRHVGLVSQDITLLSGTVVENIGYRDLMTTIDMERVELAAQTANADEFIRNLSEGYQTNIGPRGSTLSGGQKQRIA
IARALYQNCSILILDEATSALDSRSELLVRQAVERLMENRTVLVIAHRLETVLMAKRVFLLDDGKLEELNRSAL
