# Supplementary material for: A genome resource for Acacia, Australia’s largest plant genus
Source: PLoS One. 2022 Oct 14;17(10):e0274267. doi: 10.1371/journal.pone.0274267 (PMC9565413; doi:10.1371/journal.pone.0274267)
Supplement: S4 File — (ZIP) [file pone.0274267.s004.zip › Supplementary_File_S4/OG0012652.aligned.fasta]

>A_pyc
RTTHKLLQVIGGKARRKKLLSPKGMDVRPMMEVVKGAAFDILQAAGGCPASLRPGRWLDLYSGTGSVGIEALSRGCSEAH
FVEIDPWVVSDVLRPNLEWTEFLDASVIHTFDYISVTPPYTQVDYGVLMRQISESVLIGEDTFIVVEYPSRTVMLDSCGC
LVKITDRRFGRTFLAIYGPTWAQK
>A_tri
RTTHKLLQVLGGKARRRKLLSPKGMDVRPMMEVVRGAAFDILQVAGGCPASLRPGRWLDLYSGTGSVGIEAISRGCSEVH
FIEMDPWVVSEVLRPNLECTGFLDVSVIHTFDYISVTPPYTEVNYSVLMDQLSRSPLVGKDTFILVEYPLRTVMLESCGS
LVKVSDRRFGRTHLAIYGPPWSQK
>A_coe
RTTHKLLQVLAGKARRKQLLSPKGMDVRPMMEVVKGAAFDILQVAGGCPASLRPGRWLDLYSGTGSVGIEAISRGCSEAH
FVEMDPWVISEVLKPNLEWTGFLEASVIHPFDYISVTPPYTAVDYGVLMGQIASSALVGENTFIVVEYALRTDMLESCGC
LVKVSDRRFGRTHLAIYGPKWAQK
>A_tha
RTTHRLLQVLAGTAKRKKLLSLKGMDVRPMMEVVKGAAFGILQAAGGCPTSLRPGRWLDLYSGTGSVGIEAISRGCSEAH
FVEMDPWVVSNVLQPNLEHTGFVDASVIHTFDYISVTPPYMEVDYEVLMDQIAKSPAIGENTFILVEYPSRTTMLDSCGC
LEKMTDRRFGRTHLAIYGPKWAQK
>C_can
RTTHKLLQVLGGKARRKKLLSPKGMDVRPMMEVVKGAAFDILQAAGGCPASLRPGRWLDLYSGTGSVGIEALSRGCSEVH
FIEMDPWVVSDVLRPNLKWTGFLDASVIHNFDYVSVTPPYTQVDYGVLMGQISESALIGEDTFIVVEYPLRTIMLDSCRC
LVKITDRRFGRTHLAIYGPTWAQK
>C_fas
RTTHKLLQVVGGKARRKKLLSPKGMDVRPMMEVVKRAAFDILQAAGGCPASLRPGRWLDLYSGTGSVGIEALSRGCSEVH
FVEMDPWVVSDVLRPNLKWTEFLDASVIHTFDYISVTPPYTQVDYGVLMKQISESVLIGEDTFIVVEYPSRTVMLDSCGC
LVKITDRRFGRTLLAIYGPTWAQK
>D_car
RETHKLLQVLGGKAKRKKLISPKGMDVRPMMEVVKGAAFAMLQSAGGCPASLRPGRWLDLYSGTGSVGIEALSRGCSEVH
FVEMDPWVVSDILRPNLEWTGFLDVSVIHTFDYVSVTPPYTQVDYGVLMNQVATSSLIGEDTLILVEYPSRTDMLDSCGS
LMKIADRRFGRTHLAIYGPVWAKK
>G_max
RVTHKLLQVLGGTARRVKLLSPKGMDVRPMMEVVKGAAFDILQAAGGCPAALRPGRWLDLYSGTGSVGIEALSRGCSQVH
FVEMDPWVVSDVLRPNLEETGFLDASVIHTFDYISVTPPYTQVDYGVLMRQISESSLIGENTFIVVEYPLKTDMLDSCGS
LVKITDRRFGRTLLAIYGPTWSQK
>L_ang
RTTHKLLQVLGGTARRKKLLSPKGMDVRPMMEVVKGAAFDILQAAGGCPASLRPGRWLDLYSGTGSVGIEALSRGCSQVH
FVEMDPWVVSDVLRPNLECTEFLDSSVIHTFDYISVTPPYTQVDYAVLMKQISESPLVGQDTFIVVEYALKTDMLDSCGC
LVKITDRRFGRTLLAIYGPKWAQK
>M_gut
RETHKLLQVLGGTARRKKLLSPKSMDVRPMMEVVKGAAFSILQAAGGCTQYLRPGRWLDLYSGTGSVGIEAISRGCSEVH
FVEMDPWVVSDVLQPNLESTGFLDVSVIHSFDYISVTPPYMLVDYAELMDQVSNSSVVGENTFLVVEYPLRTDMLESYAC
LVKIADRRFGRTHLAIYGPKWAQK
>M_acu
RTTHRLLQVLGGKARRKKLLSPKGMDVRPMMEVVRGAAFDILQVAGGCPASLRPGRWLDLYSGTGSVGIEAISRGCSEVH
FVEMDPWVVSEVLQPNLEWTGFSNVSVIHTFDYISVTPPYMAVDYTVLMDHLGKSPLVGEDCFILVEYPLKTLLADSCGH
LIKIADRRFGRTNLVIYGPSWAEK
>P_tri
RTTHRLLQVLGGKAKRKKLLSPKGMDVRPMMEVVKGSAFDILQAAGGCPASLRPGRWLDLYSGTGSVGIEAISRGCSEVH
FVEMDPWVVSNVLQPNLECTGFLDVSVIHTFDFISVTPPYTQVDYGILMDQISKSPIVGEDTFIVVEYPLRTDMLDSCGC
LVKINDRRFGRTHLAIYGPEWAQK
>P_alb
RTTHKLLQVIGGKARRKKLLSPKGMDVRPMMEVVKGAAFDILQVAGGCPASLRPGRWLDLYSGTGSVGIEALSRGCSEVH
FVEMDPWVVSDVLRPNLEWTEFLDASVIHTFDYISVTPPYTQVDYGVLMRQISESVLIGEDTFIVVEYPSRTVMLDSCGC
LVKITDRRFGRTLLAIYGPTWAQK
>S_tor
RTTHKLLQVIGGKARRKKLLSPKGMDVRPMMEVVKGAAFDILQAAGGCPASLRPGRWLDLYSGTGSVGIEALSRGCSEVH
FVEMDPWVVSDVLRPNLKWTEFLDVSVIHTFDYISVTPPYTQVDYEVLMKQISESSLIGADTFIVVEYPSRTVMLDSCGC
LVKITDRRFGRTLLAIYGPTLEEK
>V_vin
RTTHKLLQVLGGKARRKKLLSPKGMDVRPMMEVVKGAAFDILQVAGGCPASLRPGRWLDLYSGTGSVGIEALSRGCSEVH
FVEMDPWVVSDVLRPNLEWTGFLDVSVIHTFDYISVTPPYTEVDYEVLMGQISSSALVGEDTFIVVEYPLRIDMLDSCGC
LVKIADRRFGRTHLAIYGPKWAQK
