# Supplementary material for: A genome resource for Acacia, Australia’s largest plant genus
Source: PLoS One. 2022 Oct 14;17(10):e0274267. doi: 10.1371/journal.pone.0274267 (PMC9565413; doi:10.1371/journal.pone.0274267)
Supplement: S4 File — (ZIP) [file pone.0274267.s004.zip › Supplementary_File_S4/OG0012702.aligned.fasta]

>A_pyc
LLPKHVFAVVRSQKDPLKALEMFNSVKKEDGFKHTLFTYKCMIEKLGFHGEFEAMENLLSEMRLNIENSLLEGVYIEAMK
NYGKKAKIQEAVNIFERMDFYSCEPSVQSFNVIMNILVEQGYFNQAHKVYLRMRDKGIAPDVYTFTIRIKSFCRTSRPHA
ALRLLNNMPSQGSDCNAVAYCTVIAGFYECNHPVEAYELFHEMLSQYLCPDIATFNKLIHTLCKKGNVLESEKLLDK---
--------------------------------------------------------------------------------
--------------------------------------------DGEIDHAMAIFKDALGKGIRPSIIVCNTLIKGLSQL
GLILPALQLMNEMSENGCHPNIWTYNLVINGLCKMGCVSDANKLMNDAIADGCLPDIFTFNTLIDGHCKQLKLDDAIEMV
NRMWSHGLTPDVITYNTLLNGLCKAAKYDDVMETFKTMLEKE--------------------------------------
--------------------------------------------------------SENLFTEMNEN-GCDPDSYTYRVM
IDGFCKTGNVTSGYNFLLGKTKKGFIPSLTTFGRVLNCLCVEHRILDAVGIIHLMVAKGIVPDTVNTIFEADKKEVAAPK
IVVEDLLKK
>A_tri
LLPKHVAVVVKYQRDPLRALEMFNSVKKEDGFTHTLLTYKCMIEKLGFHREFEAMENLLQEMRLNVPSNFLEGVYINVMR
YYGKAGKIQEAVNTFERMDFFDCEPSVGSYNTIMNILIENKYYDQAHKVYLRTIDKGISPDVYTYTIRIKSFCKTKRLHA
ALRLLRNMPEFGCKLNAVAYCTVVGGLYEESSCVEASKLFDEMLKQEIYPDIATFNKLLFSLCKNGEVQESGKLLNKMLK
RGISPNLYTFNMFIRGLCQEGKLLEAAHLFDLMELKGLNPDVVSYNTLISGLCKACQVVEAETYIHKMVEAGLVPNDFSY
NTVIDGYCRICMIENASRLLRDAVFKGFVPDRITYASLINGLCEEGDLKRAMELFNQASDKGLKPDIITYNTLVKGLTRQ
GLIMEAAKLVNEMLGGGCKPNMWTYNIIINGLCKRGKVIDAHGLMNDAIMEGFIPDAFTFNTLIDGYCKSLNLDKALEIV
ERMWTHDVAPDVITYNSMLNGLCKAGKMNEVMETYKGMLAKGCVPNVITYNILIESLSKGHRVKEASDLLEKMGNDGLTP
DVVSFSTLIHGLCGNGDLEEAYQLLGKM-EQVKVTPTVATFNILINAFCEKLKVQMGERIFHEMVDK-GLQPDSFTYRVL
IEGFVKTGNVDWAYRFLLAMIDMGLLPYMSTFGQVIDCLCINHRGPDAVNIIRIMVKKEIVPDVVNSIFKVDKKEVAAPK
ILVEEMLKR
>A_coe
LLPHHVAAVVKYQKDPLRALEMFNSAAKEDGFKHTVFTYKCMVEKLGFHGKFEAMEGVMSEMRRNVDNRLVEGVYIGAMR
NYGRSGKIQEAVDMFERMDFFSCEPSVLSYNAIMNILVEYKFFDQAHKVYLRMLDNRVLPDVYTFTIRIKAFCKTSRPHV
ALRLLRNMPAQGCEVNAVTYCTVIGGFYEDNYQIEAYEIFNEMLENGVCPDITTFNKLVHILCKKGHVCESGKLLDKTLK
RGVSPNLFTFNIFIQGLCRDSKINEAVHLLGCMTTKELRPDVVTYNTLICGLCKNFKVVEAESYLHKMVNEGYEPDDFTY
NTIIDGYCRMGLMHSASRILKDAVFKGFVPDQITYVSLINGLCQDGDVDRAVEVFNEALGKGLKSNFVIYNTLIKGLCQQ
GLIFKALDLLDEMLENGCSPDMWTYNIIINGLCKLGCLSDASILMNDAILKGYHPDIYTFNTLIDGYCKQLKMDDAIQII
DRMSEYGVIPDVITFNSLLDGICKARKAEDVMETFKEMVGKGCVPNVVTYNILIQSLCKVRKVKEALHWLEKMESDGLVP
DIVSFGTLIHGFCESGDIDGGYQLFRKMDQQAHLPHTTATYNIMINAFSAKLNVCMAEKLFHEMGHK-GCIPDGFTYRVR
IDGFCRKGSIDTGYKLLIEMINKGYAPSLMTFGQVLNCFCVNHRIKEAVGIVHLMVAKGIVPEVVNTIFESDKKDVAAPK
ILVEDLLKK
>A_tha
LLPKHVTAVIKCQKDPMKALEMFNSMRKEVGFKHTLSTYRSVIEKLGYYGKFEAMEEVLVDMRENVGNHMLEGVYVGAMK
NYGRKGKVQEAVNVFERMDFYDCEPTVFSYNAIMSVLVDSGYFDQAHKVYMRMRDRGITPDVYSFTIRMKSFCKTSRPHA
ALRLLNNMSSQGCEMNVVAYCTVVGGFYEENFKAEGYELFGKMLASGVSLCLSTFNKLLRVLCKKGDVKECEKLLDKVIK
RGVLPNLFTYNLFIQGLCQRGELDGAVRMVGCLIEQGPKPDVITYNNLIYGLCKNSKFQEAEVYLGKMVNEGLEPDSYTY
NTLIAGYCKGGMVQLAERIVGDAVFNGFVPDQFTYRSLIDGLCHEGETNRALALFNEALGKGIKPNVILYNTLIKGLSNQ
GMILEAAQLANEMSEKGLIPEVQTFNILVNGLCKMGCVSDADGLVKVMISKGYFPDIFTFNILIHGYSTQLKMENALEIL
DVMLDNGVDPDVYTYNSLLNGLCKTSKFEDVMETYKTMVEKGCAPNLFTFNILLESLCRYRKLDEALGLLEEMKNKSVNP
DAVTFGTLIDGFCKNGDLDGAYTLFRKMEEAYKVSSSTPTYNIIIHAFTEKLNVTMAEKLFQEMVDR-CLGPDGYTYRLM
VDGFCKTGNVNLGYKFLLEMMENGFIPSLTTLGRVINCLCVEDRVYEAAGIIHRMVQKGLVPEAVNTICDVDKKEVAAPK
LVLEDLLKK
>C_can
LLPKHVAAVVQCQKNPLKALEMFNSVKKEDGFKHTLFTYKCMIEKLGLHGEFEAMENLISEMRINIDNSLLEGVYIEAMR
NYGKKGKIQEAVNIFEGMDFYNCEPSVQSYNVIMNILVENEYFNQAHKVYMRMRDKRIDPDVYSYTTRIKSFCRTSRPHA
ALRLLNNMPSQGCDSNAVAYCTVIAGFYEYNQQVEAYELFDEMLGRSICPDVTTFNKLIHTLCKKGRVQESEKLLNKVLK
RGISPNLFTFNIFIQGFCREGALDRAARLLGSVSREGLTPDVVTYNTLICGLCRNFRVVEAEAYLHKMVNDGFEPDGFTY
NSIIDGYCKVGMLHNANKILKDATFRGFVADEFTYCSLINGSCQDGDIDHAMAVFKDALGKGLRPSIVVYNTLIKGLSQQ
GLILPALQLMNEMSESGCHPNIWTYNLVINGLCKMGCVSDANQLLNDAIAKGCLPDIFTFNTLIDGYCKQLKLDHAIEIV
DRMWSQGVTPDVITYNTLLNGLCKAAKSEGVMETFKAMVEKGCVPNTITYNILLESLCKDKKVHEALHFLGEMKTKGLTA
DVVSLGTLINGFCKIGDLDGAYQLFRRMEKQYKVSQTTATYNIIINAYSEKLNLNMAEKLFSEMNEN-GSDPDSYTYRVM
IDGFCKTGNITCGYNFLLEKIAKGFMPSLTTFGRVLNCLCVKHMIHEAVGIIRLMVQKGIVPDVVNAIFEADKKEIAAPK
IVVEDLLKK
>C_fas
LLPKHVAAVIRCQKDPHKALEMFNSVKKEDGFKHTLLTYKCMIEKLGFHGEFEAMESLLSEMRMNIDNNLLEGVYIEAMR
NYGRKRKTQEAVNIFERMDFYNCEPSVHSFNVIMNILIEQGYFNQAHKVYMRMKDKGIAPDVYTYTIRIKSFCRTSRPHA
ALRLLHNMPSQGCDCNAVAYCTVIAGFYECNHPVEAYKLFHEMLSLSICPDIAAFNKLVHTLCKKGHVQESEKLLNKVLK
RGISPNLFTFNIFIQGFCREGTINKALELLDNVSREGLTPDVVTYNTLIHGFCRNFRVVEAERCLHKMVNDGYEPDGFTY
NSIIDGYCKARMTQNAMNILKDATFKGFVPDEFTYCSLINGLCQDGEIDHAMAVFKDALGKGLRPSIVVYNTLIKGLSQQ
GLILPALQLMNEMSENGCHPNIWTYNLVINSLCKMGCVSDATELINDAIANGCFPDIFTFNTLIDGYCKQMKLDSALEMV
NRMWSQGVSPDVITCNTLLNGLCKTAKFEEVMETFKAMMEKGCVPNIITYNILIESLCKAKKPNAALDLLGEMKGRDLTP
DIVSLGTLINGFCKVGDLDGAYELFRSTEKQYKVHQTTATYNIMINAFSEKLDMNAAKKLFYQMNEN-VCDPDSYTYRVM
IDGFCKTGNVTLGYNFLLEKIEKGFVPSLTTFGRVLNCLCVKHQIHEAVGIIHLMVSKGIVPYTVNTIFEADKKEIAAPK
IVVEDMLKK
>D_car
VLPKHVAAVVKYQKDPKRALEMFNIVKNEDGFKHNLLTYKSMIDKLGYHGEFEAMEALLEEMRMNIDNGLFEGVYISAMK
HYGKKGKLQEAVDVFERMDFYSCEPSVQSYNTIMNILVEHGCYNQAHKVYMRMKDKRVVPDVYSFTIRIKSFCRTSRPHA
ALRLLNNIPTQGCEVNAVAYCTVVGGLFQEHFELEAFDLFDEMLRLGIVPDIFTFNKLLHTLCKKGNVRGSERLLDKVFK
RGVSPNLFTFNIFVQGFSRRGLIHEASRIMDGVTKAGLCPDLVTYNTLICGLCKNGKVVEAECYLHQMVNMGYEPDAFTY
NTIISAYCKLSRATDADKILNDAMYKGFKPDEFTYCSLINGYCQEGDIERSVNVFKQALVKGLQPTIIIYNTLIKGLSQQ
GLILQALELMTEMPEKGCDPNVWTYNLVINGLCKMGCVSDASNLVNDAMAKGVLPDIFTFNTLIDGYCKQLKMSNAIELV
NSMWEHGIVPDVITYNTVLNGLCKTGKSADVIEMFNAMMEKGFVPNIITYNTLIESLCKARNLGGALDLLKDMESNGLTP
DIISFGTLISGYSENGDLEGAYKLFQRIEKQYKFCHTAATFNIMINAFSEKLKLDMVEKLYHEMISK-GYSPDKYTYRCL
IDGFCKVGNIDVAYRYLLKNIDAGFIPSLTTFGRVINCLCVKNRVHEAVGLIRTMVSMGIVPDAVNTIFEADKRVVAAPK
IVVEDLLRK
>G_max
LLPKHVAAVVKIQTDPLKALEMFNSAKSEDGFKHTASTYKCIVQKLGHHGEFEEMEKLLSEMRENVNNALLEGAYIEAMK
NYGRKGKVQEAVDTFERMDFYNCDPSVHSHNAIMNILVEFGYHNQAHKVYMRMRDRGVQSDVYTYTIRIKSFCKTARPYA
ALRLLRNMPELGCDSNAVAYCTVVAGLYDSGEHDHARELFDEMLARCLCPDVVAFNKLVHVLCKKGLVFESERLLGKVLK
RGVCPNLFTFNIFVQGLCREGALDRAVRLLASVSREGLSLDVVTYNILICGLCRNSRVVEAEEYLRKMVNGGFEPDDLTY
NSIIDGYCKKGMVQDANRVLKDAVFKGFKPDEFTYCSLINGFCKDGDPDRAMAVFKDGLGKGLRPSIVLYNTLIKGLSQQ
GLILPALQLMNEMAENGCLPNIWTYNLVINGLCKMGCVSDASHLVDDAIAKGCPPDIFTYNTLIDGYCKQLKLDSATEMV
NRMWSQGMTPDVITYNTLLNGLCKAGKSEEVMEIFKAMEEKGCTPNIITYNIIVDSLCKAKKVNEAVDLLGEMKSKGLKP
DVVSFGTLFTGFCKIGDIDGAYQLFRRMEKQYDVCHTTATYNIIVSAFSEQLNMNMAMKLFSVMKNS-GCDPDNYTYRVV
IDGFCKMGNITQGYKFLLENMEKRFIPSLTTFGRVLNCLCVKDKVHEAVGIIHLMLQKGIVPETVNTIFEADKKVVAAPK
ILVEDLLKK
>L_ang
LLPKHVAAVVKTQKDPLKALQMFNSVKDEEGFKHTLSTYRCMIQKLGFHCNFDEMENLISETRTNIDNTMLEGIYIEAIR
SYGRKGKVQEAVNIFERMDFYNCDPSVHSYNAIMNILVEYGYFDQAHKLYMRMRDKGVDSDVYTYTIRIKSFCRTMRPYA
ALRLLHNMPH----PNAVAYCTVVAGFYECDDHVEAREVFDEMLERCFCPDVMTSNKLVHTLCKKGLVRESEKILDKVLK
RGVSPNLFTFNIFIQGHCREGALDRAVRLLASVSREGLAPDVVTYNTLICGLCRNSRVVEAEGYLHKMVNDGFEPDDFTY
NSIIDGYCKAGMVQDANRILKDAVFKGFKPDEFTCCSLISGLCLDGDPDHAMAVFKDAQEKGLRPSIVVYNTLIKGLSQL
GLILPALQLMHEMAENGCQPSIWTYNLVINGLCKMGCLSEANNLISDAIADGCLPDVFTFNTLIDGYCKQLKLDSAVELV
NRMWTQGVTPDVITYNTVLNGHCKAAKSEEVMEIFKAMAEKGCAPNKITYNIILESLCKAKKVTEAVNLLGEMKSKGFSP
DVVSFGTLITGFCKIGELDGAYKLFRRMEKHYNVCHTTATYNIIISAFSEQLNMKMAAKLFSAMKKN-GCLPDNYTYRVM
IDGFCKMGSVTHGYNFLLENIEMEFIPSLTTFGRVLNCLCVEHMVQEAVSIIHLMVQKGIVPEIVNTIFEADKKVVAAPK
IVVEDLLKK
>M_gut
VLPKHVAAVIRYQKDPLRALEMFSSVKTEDGYKHNLLTYKCMVEKLGFFGEFEAMENIVAETRENLDNTLLEGVYISAMR
NYGKRRKVQEAVDVFERMDFYGCEPTLFSYNVIMNILVENGHFNQAHKVYMRLKDKGIAPDVYTYTIRIKSFCRTGRPHA
ALRLLYNMPAQGCEFNSVAYCTVIGGFYDGDYKMEAYELFHKMLELDIVPDVTTFNKLIHVLCKKGDIEESEILLDKVLK
RGVVPNLFTFNIFIQGFCKKGFLDHASKMFESVTSEGLSPDVVTYNTLICGLCKKSKVIEAENYMNKMVNSGIRPDAFTY
NTIVNGYCKVNMVQKADKVLLDAVFRGFVPDEFTYCSLIYGLCEDGEIERAVSLFNEAGEKGIKTSVILYNTLIKGFCRQ
GLIFEALQLMNEMQEKGCSPDIWTYNLIINSMCKLGCLVDATTLMNDAMTKGFLPDIFTFNTLIDGYCKQLKIGEALQIV
DTMWEHEITPDIITYNIILDGLCKSSNLDNVFDTFKAMREKGCVPNVITYNMLIESSCKARKFSRAMEFLDEIQQNGICP
DIVTFGTLINGFCENGDVDEAYGLFGRMEKHFGISPTLAIYNILINVFSERLNMEMGSKLFQEMGGKYEFLPDNYTYRSM
IDGFCRTGDIDSGFRFLIENVTKGFVPSFTTFGRVLNCLCVKNRLSEAVEIVYLMVQKGFVPEVVNTIFESDKREIAAPK
IVVEDLLKK
>M_acu
LLPKHVAAVIKHQKDPLRALEMFNSAASDDGFKHTLFTYKCMADKLGSHGEFKAMEDVISEMRMNLDNSSLEGVYVGAMR
SYGRRGKVQAAVDTFERMDFYGCEPTVISYNAIMNVLVEFGHYDQAHKVYLRMLHKGIVPDIYTFTIRIKSFCRTRRPHA
ALRLLRNLPQRGCDANAVSYCTIIGGLYEEDCRCEAYNLFEEMLSRKLCPDIVTFNKLIDVLCHKGNVLESYKLVAKVMK
RGISLNLFTYNILIQGLCKDSKLSEAV---------------------------SSNVVEAEQYLHKMANRGCLPDDFTY
NTIIDGYCKMGRMQDACKLLKDALFKGFVPDRVTYCSLINGLCEEGDINRAFEVFDEAQGKRLKPDIIIYNSLIKGLSRQ
GLILQALEVMAEMFENGCSPDIWTYNIIINGLCKMGNVSDATVVLNDAIAKRYLPDVFTFNTLIDGYCKRLKVDKALEIV
DRMWTHGIMPDAITYNSILNGLCKAGKTSDVIETFTEMVKKGCHPNIITYNILIENLCNANRVKEASDLLMKMTNEGLAP
DTISFNTLIHGFCRNSDLDGAYDLFRKL-KQDKFFPTIDTYNIMICAFSEKLNIHMAEQIYNEMIDK-GCLPDTYTYSVL
VNGFCRTGNTDRAYEFLIVMINKGFIPTMGTFGRVINCLSVTHRVHEAVGLIHIMVRSGVVPEVVHTILSVDKREIAAPK
ILVEELMKK
>P_tri
LLPKHVAAVLKQQKDPLKALEMFNKVKREDGFKHSLLTYKCIIQKLGFHGNFVAMENVLAETRMDIDNSLLEGVYIGAMK
SYGRKGKVQEAVDVFERMDFYNCEPSVLSYNAIMNILVESGYFKQAHKVFLRMKNVGIVPDVYTFTIRIKSFCRTKRPHS
ALRLLNNMVSQGCQLNAVAYCTVVAGFYEENYRVEAYELFNDMLRIGIFPDVSTFNKLLHTLCKKGEVQESERLLNKVLK
KGMCSNLFTFNIFIQGLCRKGMLSGAMSMLDSVIREGLTPDVVTYNTLICGLCKNSNVVEAEKYLHKLVNGGLEPDGFTY
NTLIDGYCKMGMLQNAEKILQGAICKGFVPDEFTYCSLINGLCQNDEIDRALALFNAALGKGLKPTVILYNMLIKGLCQE
GLILQALQMMNEMSENGCSSDIWTYNLVINGLCKMGCVSDANNLMNDAIAKGYVPDVFTFNTLIDGYCKQLKMETTIQIL
NKMWSHGVTPDVITYNSVLNGLSKAVKNEDLMETFETMVEKGCVPNKITYNILTESLCKAGKVNEALDLVDEILNKGITP
DTVSFATIISGFANNGDLKGAYQLFRRMGEQYKVSHTTATYNIMINAFAEKLDLHMGEKLFLEMGAG-GCAPDTYTYRVM
IDGFCITGNTDSGYKFLLEMIEKGFIPSLTTFGRVINCLCVQHRIHEAVDIIHFMVHNGIVPEVVNSISEADKKVVAAPK
IVVEDLLKR
>P_alb
LLPKHVLAVVRSQKDPLKALDMFNSVKKEDGFKHTLFTYKCMIEKLGLHGEFEAMENLLSEMRSNIDNSLLEGVYIEAMK
NYGKKGKIQEAVNVFERMDFYNCEPSVQSFNVIMNILVEQGYFNQAHKVYLRMRDKGIAPDVYTFTIRIKSFCRTSRPHA
ALRLLDNMPFQGSDCNAVAYCTVIAGFYECNHPVEAYELFHKMLGQYLCPDIATFNKLIHTLCKKGNILESEKLLDKVLK
RGISPNLFTFNIFIRGLCREGALTRAVKLFDSVSREGLVPDVVTYNTLICGLCRNLKVVEAERYLHKMVNEGLEPDGFTY
NSIIDGYCKAGMIQNAKNVLKDAIFKGFVPDEFSYCSLINKLCQDGEIDHAMAVLKDALSKGIRPSIIVYNTLIKGLSQL
GLILPALQLMNEMSENGCRPNIWTYNLVINGLCKMGCVSDANKLMNDAIADGCLPDIFSFNTLIDGYCKQLKLDDAIETV
NRMWSHGVTPDVITYNTLLNGLCKAAKYEDVMETFKTMLERECVPNIITYNILIESLCKAKKMNEAIDLLVEMKSKGLTP
DTVSLGTLINGFCEIGDLHGAYQFFR-TENQQKICHTTAIYNIMINACAEKLDMNTAENLFTEVNEN-GLNPDRYTYRVM
IDGFCKTGNVTSGYNFLLEKIKKGFIPTLTTFGRVLNCLCVEHRLPEAVGIIHLMVAKGIVPDTVNTIFEADKKEVVAPK
IVVEDLLKK
>S_tor
LLPKHVAAVIRCQKDPLKALEVFNSVKKEEGFKHTLYTYKCVIEKLGFHGEFEAMESLLSEMRLNIDNSLLEGVYIEAMR
NYGKKGKTQEAVDIFERMDFYNCEPSVQSFNVIMNILIQQGYFNQAHKVYMRMKEKKIAPDVYTYTIRIKSFCRTRRPHA
ALRLLNNMPSQGCDRNAVAYCTVISGFYECNYPVEAYGLFHTMLDQCMCPDIATFNKLIHTVCKKGHVQESEKLLNKVLK
RGISPNLFTFNIFIQVLCREGALNKAVNLLDSVSREGLTPDVVTYNTLICGLCRNSRVEEAESCLHKMVNDGFEPDGFTY
NSIIDGYCKAGMTLNANNILKDAIFKGFVPDEFTYCSLINGFCQDADIDQAMAVFRDALGKVLRPSIIVYNTLIKGLSQQ
GLILPALQLMNEMSENGCHPDIWTYNLVINGLCKMGCVSDANKLMNDAIANGCLPDIFTFNTLIDGYCKQLQLDNAIEMV
NRMWDQGVTPDVITYNTLLNGLCKTAKSEEVMDTFKAMMEKGCVPNIITYNILIESLCKFKKSNEALALLGKMICNGLTP
DIVSLGTLINGFCKIGDLDGAYKLFRRTERHYKVHQTTATYNIMINAFSEKLDMSTAKKLFNQMNKI-GCNPDSYTYRVM
IDGFCKTDNVTSGYNLLLEKIEKGFIPSLTTFGRVLNCLCVKDWIHEAVGIIHLMVAKGIVPDTVNTIFEADKKEVAAPK
IVVEDMLKK
>V_vin
LLPKHVAAVVKYQKNPLKALEIFNSVKKEDGFKHTLLTYKGMIEKLGFHGEFEAMEEVLAETRMNIDNGLLEGVYIGAMR
NYGRKGKIQEAVDVFERMDFFNCEPSVQSYNAIMNILVEYRYFDQAHKVYMRMRDKGIVPDVYTFTIRMKSFCRTSRPHA
ARRLLNNMPSQGCESSAVAYCTVIGGFYEENHRVEAHELFEEMLGLGICPDIMAFNKLIHTLCRKGHVQESERLLNKVLK
RGVSPNLFTVNIFIQGFCQRAMLNEAIRLLDGVGR-GLTPDVITYNTLICGLCKNFKVVEAEHYLRKMVNEGYEPDGFTY
NSIIDGYCKLGMMQNADQILRDGAFKGFVPDESTYCSLINGLCQDGDIDRAINVFNEAMEKGLKPNLVLCNTLVKGLSQQ
GLILQALKLMNEMSENGCSPDIWTYNLVINGLCKIGCVSDADNLVIDAIAKGHLPDVFTFNTLIDGYCKKLKLDNAIEIV
DRMWNHGVSPDVITYNSILNGLCKAGKYEDVMGTFKLMMEKGCVPNIITYNILTESFCKARKVEEALNLIEEMQNKGLTP
DVVNFGTLMKGFCDNGDLDGAYQLFKRVDEQYKFSHTIATYNIMINAFAGKLNMNMAEKLFNKMCEN-GFSPDSYTYRVM
IDGFCKTGNINSGYSFLLVKIEKGLIPSLTTFGRVLNCLCLKRRVHEAVGIIHLMVHKGIVPEVVNTIFEADKKEVAAPK
IVVENLMKK
