# Supplementary material for: A genome resource for Acacia, Australia’s largest plant genus
Source: PLoS One. 2022 Oct 14;17(10):e0274267. doi: 10.1371/journal.pone.0274267 (PMC9565413; doi:10.1371/journal.pone.0274267)
Supplement: S4 File — (ZIP) [file pone.0274267.s004.zip › Supplementary_File_S4/OG0013035.aligned.fasta]

>A_pyc
IVWQTPADPPVPRDYIFRNGRRHVRPYYFEFIAHVKNRWAGKTIVDLFAEEFKGRPYEYYVNAVECGRIQVDGEMVPVSY
IVKPSQKISHFLHRHEPPVMAWGVSVIQKEPDVVTVCKPASVPVHPCGQYRKNTVVGILQAEHGLAPVFPVHRLDRLVSG
LLILARSAPKADFFRQQIEAGLVHKQYIAKVVGEFPEDEQVVDANINYNAREGRSTSGKTACTKFTRIGSNGTYSIVLCE
PITGRTHQIRVHLQYFGHPIANDMLYDFSIDPMCTNCPNLAPKGYDGLEEGLWLHCFRYTGPGWTYECPYPDWA
>A_tri
VVWESPENPPKPEDYIFRDGMRLVKPYYFEFISHVKSRWVGKTIVDLFTHEFRQRPQEYYLAAVNAGRIQVDDQMVHVSY
VVQSSQKISHFVHRHEPPVMAWGVSILEKGTDVVTVCKPASVPVHPCGQYRKNTVVGILEAERDIAPLFPVHRLDRLVSG
LLILARSAAAADRFRKQIEAGKVKKEYIAKVLGVFPEEEQVVDANVDYDAREGKSSKGKVASTRFTRISTNGIQSIVKCE
PLTGRTHQIRVHLQYLGYPIGNDALYDFRIDPMCTNCPNLAPHGYDGHEEGLWLHCVRYSGPNWTYECPYPTWA
>A_coe
IVWQSPANPPERHDYIFHDGRRHVRPYYFEFISHVKNRWAGKTIVDLFAQEFKGRPYDYYVDAVKSGRIQVNGEIVPVSY
IVKSSQKISHFLHRHEPPVMAWDISILHKETDVVTICKPASVPVHPCGQYRKNTVVGILQAEHGLAPLFPVHRLDRLVSG
LLILARNAAKADLFRQQIEGGMVQKRYIAKVIGVFPEEEQVVNANVDYNAREGRSSKGKSACTKFTRISTNGTYSIVLCE
PITGRTHQIRVHLRYTGHPIANDTLYDFSIDPMCTNCPNLAPKGYGGHEEGLWLHCVRYSGPGWVYECPYPDWA
>A_tha
LLLQSSSKLSQKQDYIFHGGRRHVRPYYFEFISHVNKRWTGKTIVDLFADEFKGRPRDYYVGAVKSGRIKVDGEIVPVSY
IVKSSQKITHFLHRHEPPVMIDDVVILHQEPDVVTVCKPASVPVHPCGQYRKNTIVGILDAEHDLGTLFPIHRLDRLVSG
LLIIARTAAKADFFRQQIEGGMVKKRYIAKVIGVFPEDEMIVDANINYNGSEGRSTKGKPACTKFTRIDTNGTHSLVSCE
PVTGRTHQIRVHLQYTGHPIANDPLYDFSIDPMCTNCPKLIPQGYEEHDEALWLHCVQYCGTGWEYE-------
>C_can
IVWQTPANPPEPQDYIFRNGIRYVRPYYFEFIAHVKNRWAGKTIVDMFAEEFKGRPYEYYVSAVKCGRIQVDGELVPVSY
IVKSSQKISHFLHRHEPPVMAWDVSVLQKELDVVTVCKPASIPVHPCGQYRKNTVVGILQADYGLAPLFPVHRLDRLVSG
LLILARNAPKADIFRQQIEAGLVKKQYIAKVVGEFPEDEQVADANINYNAREGRSVKGKAASTKFSRISSNAAHSIVLCE
PITGRTHQIRVHLQYLGHPIANDMLYGFRIDPMCTNCPNLAPKG------------------------------
>C_fas
IVWQTPANPPEARDYIVRNGRRHVRPYYFEFIAHVKNRWAGKTIVDLFAEEFKGRPYEYYVNAVECGRIQVDGEMVPVSY
IVKSSQKISHFVHRHEPPVMASGVSVLQKEPDVVTVWKPASVPVHPCGQYRKNTVVGILQAEHGLAPLFPIHRLDRLVSG
LLILARNAPKADVFRQQIEAGLVQKQYIAKVVGDFPEDKQTVDAKVNYNAREGRSTKGKAACTQFSRISSNGTYSIVLCE
PVTGRTHQIRVHLQYLGHPIANDTLYDFSIDPMCTNCPDLAPKGYDGLDEGLWLHCFRYSGPGWTYECPYPDWA
>D_car
IVWQTPANPPQRHDYIFNNGVRYVRPYYFEFISHAKKRWAGKTIVDLFADEFKGRPRDYYVSAVESGRIQVEGETVPASY
IVQSSQKISHFLHRHEPPVMALDVIILQKEPDVLTVYKPASVPVHPCGQYRKNTVVGILQAEHDLAPLFPIHRLDRLVSG
LLILARSASKADFFRQQIESGVIEKKYIAKVVGVFPEDEKIVDANVNFNAREGRSTKGKVACTKFKRISTDGKHSIVSCQ
PITGRTHQIRVHLQYIGHPIANDTLYDFTNDPLCTNCPNLAPKGYDGFEEGLWLHCVQYSGQGWAYECPLPDWA
>G_max
IVWQTPANPPHPNDYVFRNGIRYVRPYYFEFIAHVKNRWAGKTIVDLFAEEFKGRPYEYYVSAVKCGRIQVDGEMVPVSY
IVKSSQKISHFLHRHEPPVMACEVPVLQKDIDVLTVCKPASVPVHPCGQYRKNTVVGILQAEHGLTPLFPVHRLDRLVSG
LLILARNAAKADIFRQQIEAGLVHKQYIAKVGGEFPEDEVIVDANIDYNAREGRSTKGKAASTKFTRISTNGTQSIVLCE
PITGRTHQIRVHLQYSGHPIANDMLYDFGIDPMCTNCPNLAPKGYDSDEEGLWLHCIRYSGPGWTYECPYPDWA
>L_ang
IVWQTPANPPHPQDYIFRNGIRYVKPYYFEFIAHVKNRWAGKTIVDLFADEFKGRPYEYYVSAVKCGRIQVDGEMVPVSY
MVKSSQKISHFVHRHEPPVMACDVPILQKEPDVLTVCKPASVPVHPCGQYRKNTVVGILEAEHGLAPLFPIHRLDRLVSG
LLILARNAAKADMFRQQIEGGLVKKQYIAKVVGEFPEDELTVDANIDYNAREGRSTKGKTASTKFSRISSNGTQSIVLCE
PVTGRTHQIRVHLQHLGHPIANDMLYDLSIDPMCTNCPNLAPKGYDDDEEGLWLHCFRYCGPGWEYECPYPDWA
>M_gut
IVWQTPANPPQRQDYIFRDGIRYVKPYYFEFISHAKNRWAGKTIVDLFADEFKGRPRDYYVSAVKSGRIQVDGQIVPVSY
IVRSSQKISHFLHRHEPPVMAMDVQILHTEPDVLTVYKPASVPVHPCGQYRKNTVVGILEAEHDLAPIFPIHRLDRLVSG
LLILARSASKADIFRQQIESGEIKKQYIAKVVGVFPENEQVANVNINYNAREGKSTKGKVACTKFTRISTNGTQSIVLCE
PITGRTHQIRVHLQFLGHPIANDLLYDFDIDPMCTNCPDLSPKGYDGREEGLWLHCVRYSGPDWTYECPYPNWA
>M_acu
IVWQTPANPPEPRDYIFRNGRRYVRPYYFEFISHAKKRWAGKTIVDLFAEEFKGRSYDYYVSAVRCGRIRVDDKMVHTSY
VVQSSQKISHFLHRHEPPVLAGDVLVLQNEADILTVYKPASVPVHPCGQYRKNTVVGILQAEHGLAPLYPVHRLDRLVSG
LLIFAKSADKADFLRQQVEAGLLQKEYIAKVIGVFPEKEVVIDANICYNAREGRSFKGKTACTKFTRINTNGKYSLVLCK
PVTGRTHQIRVHLQCAGHPIANDMLYEFSIDPMCTNCPNLPPKGYDEDEEGIWLHCVRYSGPGWSYECPYPDWA
>P_tri
IVWQTPANPPEKHDYIFRDGRRHVRPYHFEFISHVKNRWAGKTIVDLFAEEFKGRPYDYYVSAVKCGRIQVDGEMVPVSY
IVKSSQKISHFVHRHEPPVMAWDVPILDKEDDVVTVWKPATVPVHPCGQYRKNTVVGVLQAEHGLAPLFPVHRLDRLVSG
LLILARNATRADLFRQEIEAGKVQKQYVAKVIGVFPEDEQIVDVNVNYNAREGRSTKGKTACTKFTRIGTNGIHSIVLCK
PITGRTHQIRVHLQYTGHPIANDILYDFDIDPMCTNCPNLVPKGYDGHEEGLWLHCVQYSGSGWVYQCPYPDWA
>P_alb
---------------------------------QVKNRWAGKTIVDLFAEEFKGRPYEYYVNAVECGRIQVDGEMVPVSY
IVKPSQKISHFLHRHEPPVMAAGVSVLQKEPDVVTICKPASVPVHPCGQYRKNTVIGILQAEHGLAPLFPVHRLDRLVSG
LLILARSALKADFFRQQIEAGVVRKQYIAKVVGEFPLGEQVVDANINYNAREGRSTKGKAASTKFTRISSNGTYSIVSCE
PITGRTHQIRVHLQYLGHPIANDMLYDFSIDPMCTNCPNLAPKGYDGLEEGLWLHCFRYTGPGWTYECPHPDWA
>S_tor
IVWQTPANPPEAHDYIFRNGRRYVRPYYFEFIAHVKNRWAGKTIVDLFAEEFKGRPYEYYVNAVECGRIQVDGEMVPVSY
VVKSSQKISHFLHRHEPPVMAWDVSVIEKEPDVVTVCKPASVPVHPCGQYRKNTVVGILQAEHGLAPLFPVHRLDRLVSG
LLILARNAPKADIFRQQIEGGLVQKQYIAKVVGEFPEDKQVVDANINYNAREGRSTKGKAACTKFTRISSNGTYSIVLCE
PITGRTHQIRVHLQYLGHPIANDMLYDFSIDPKCTNCPNLAPKGYDGHDEGLWLHCFRYSGPGWTYECPYPEWA
>V_vin
IVWQTPANPPERHDYIFRNGKRHVRPYYFEFISHVKNRWAGKTIVDLFTEEFKGRPYDYYVNAVQSGRIQVDGEMVPVSY
IVRSSQKISHFVHRHEPPVLALDVSVLQKEPDVLTICKPASVPVHPCGQYRKNTVVGILQAEHGLAPLFPIHRLDRLVSG
LLILARSASKADSFRQQIEAGMVQKQYIAKVTGVFPDDEQVVNVNVNYNAREGRSTKGKSACTKFTRISTNGTHSIVLCE
PITGRTHQIRVHLQYTGHPIANDMLYDFSIDPMCTNCPNLTPKGYDEDEEGLWLHCIRYCGPDWVYECPHPEWA
