# Supplementary material for: A genome resource for Acacia, Australia’s largest plant genus
Source: PLoS One. 2022 Oct 14;17(10):e0274267. doi: 10.1371/journal.pone.0274267 (PMC9565413; doi:10.1371/journal.pone.0274267)
Supplement: S4 File — (ZIP) [file pone.0274267.s004.zip › Supplementary_File_S4/OG0013008.aligned.fasta]

>A_pyc
KSPAEFFAENKNIAGFDNPGKCLYTTVRELVENSLDSAESISELPVVEIIIEEMVKSKFNSLIGLVDRERIDAELYYDYE
TDKAREKRLAKEARAQEIQAKNAAHGKKV--TAASKGVKGRGEASFYRVTCKDNGKGMPHDDIPNMFGRVLSGTKYGLKQ
TRGKFGLGAKMALIWSKMSTGLPIEILSSMRNQSYTSFYRLDIDIHQNIPHVHLHEKRENKDRWHGAEIQVVIEGNWTTY
RSKILHYMRQMAVITPYAQFLFKFVSDAPDKNVTIRFARRTDVMPPVPLETKHHPSSVDLLLIKRLIAETSKQSLLQFLQ
HEFVNISKSYAERLIGEMGPDFSPKMAVKSLTSQQIVRIHQLLRQAKFDDPSGDCLSPAGEYNLRLGIIKELHPDMVATY
SGSAQVFEGHPFIVEAGVSVGGKAVKQGLNIFRFANRIPLLFEQGADVVTRTAMKRINWNSYKINQMQDKIGVFVSVVST
KIPFKGTGKEYIGDDITEIASAVKYAIQQCCVQLKSKIVKKMQAREQQERKRNLSKYIPDATGAVYNVLKEMTQLHASKK
SRYG-DDNEELLRKVSAGLITKETLSEKLAKHVEQVDFEMALEYATQSGVSEEPRETIYIQSLEA-ENKAIDLCAPFFVL
RV
>A_tri
KSPAEFFAENKNIAGFDNPGKSLYTTVRELVENSLDSAESISELPWIEITIEEISKTKFNAMIGLIDRERVDEELYDDFE
TVKAREKRLAKEARDQEIQAKNIAHGKKIKE--TSKSTKSRGDASFFRVTCKDNGKGMPHEDIPNMFGRVLSGTKYGLKQ
TRGKFGLGAKMALIWSKMSTGLPIEILSSMRGQNYVSFCRLDIDIHRNIPHVHIHEKRENKEEWHGAEIQVIIEGNWTTY
RSKILHYMRQMAVITPYAQFLFKLISDMADKNVTIHFARRTDVMPPVPVETKHHPSAVDLLLIKRLIAETSKQNLLQFLQ
HEFVNIRKSYAERLIGEMGSDFSPKMAVKSLSSQQVVRIHQLFRQAKFADPSGDCLSPAGEYNLRLGIIKELHPDMVATY
AGSPQVFEGHPFLIEAGVSLGGKDVKQGLNIFRFANRIPLLFEQGADVVTRTAAK-INWSCYKINQSQDKIGVFVSIVST
KIPFKGTGKEYIGADINEIVSAVKTSIQQCCIQLKTKIVKKLQARERLERKRNLTRYIPDASRAIYGVMKEIAKSRDSKQ
RQYN-EKEEEILNKVSCREITEPIIKEKLTHYVEQVDYEMALEYAAQSGVSEEPREDIYISALEG-APKFLDLHHPVCVF
RL
>A_coe
KSPAEFFSENKNIAGFDNPGKSLYTTVRELVENSLDSAESISELPVIEITIEEIGKVKFNSMIGLVDQERVDQALYDDFE
SAKAREKRLAKEAKNQEIQAKNASLGKKTKEPSAPKGIKGRGEASFFRVTCKDNGKGMPHDDIPNMFGRVLSGTKYGLKQ
TRGKYGLGAKMALIWSKMSTGLPIEISSSMKNQSYTSFCRLDIDIHRNIPHVHIHEKRDNKERWHGAEIQVVIEGNWTTY
RSKILHYMRQMAVITPYAQFLFKFVSDAVDKSITIRFARRTDIMPPVPVETKYHPSAVDLLLIKRLIAETSKQNLLQFLQ
HEFVNLGKAHAERLIGEMGPDFSPKMAVKSLTSQQIVRIHQLFRQAKFDDPSGDCLSPAGEYNLRLGIVKELHPDMVATY
SGSAQVFEGHPFIVEAGVSVGGKDVKQGLNIFRFANRIPLLFEQGADVVTRTALKRINWSSYKINQTQDKIGVFVSIVST
KIPFKGTGKEYIGDDISEIAGAVKISIQQCCLQLKSKIVKKIQAREQQERKRTLSRYIPDVTNAIYEILRDAAQQHA-KK
RRYE-GEDAELVKKVSMKSITKEMLRDELTKHVEKVDYEMALDYAMHSGVSEEPREAIYIQALEG-ELDFIDFHNPICVL
RL
>A_tha
KSPAEFFAENKNIAGFDNPGKSLYTTVRELVENALDSAESISELPEVEVTIEEIVKSKFNSMIGLIDRERVDTQLYDDYE
TEKARGKRLAKEARASEIQAKNLASGKKNKEPGVSKVLKARGEASYYKVTCKDNGKGMPHDDIPNMFGRVLSGTKYGLKQ
TRGKFGLGAKMALIWSKMSTGLPIEISSSMKSQNYVTFCRLDIDIHRNIPHIHLHEKKGNKEKWHGAEIQVVIEGNWTTY
RSKILHYMRQMAVITPYAQFLFRFISETPEKNVTIKFTRRTDVMPPIPIETKHHPSSVDLLLIKRLITDTSKKTLLQFLQ
NEFVNINKTLAARLIGEMGPDFGPSMAVKSVTSQQMVRIHQLFRQAKFDDPSGDCLSPAGEYNLRLGIIKELHPDMVATY
SGSAQVFEGHPFIVEAGVSLGGRDVKQGINIFRFANRIPLLFEQGADVVTRTALKRINWNSYKINQTQDKIGVFVSIVST
KIPFKGTGKEYIGDDISEIATAVKSAIQQCCIQLKSKIVKRLQAREQQERKRSLSRYIPDATGAVYEVLKQMTEEHKTKR
KRYG-EEDIVMLDKVSKQIITKETLKEKLAEHVEQVDYEMALEYATQSGVSEEPRENIYLQHLDPNKSNFIDLHSPTFVF
RL
>C_can
KSPAEFFAENKNIAGFDNPGKCLYTTVRELVENSLDSAESISELPVVEVTIEEIGKSKFNSMIGLVDRERVDEQLYDDYE
TDKAREKRLAKEARAQEIQAKNAALGKKLKEAPAPKGIKARGEASFYRVTCKDNGKGMPHDDIPNMFGRVLSGTKYGLKQ
TRGKFGLGAKMALIWSKMSTGLPIEISSSMRNRTYISFCRLDIDINKNIPHIHLHEKRENKDHWHGAEIQVVIEGNWTTY
RSKILHYMRQMAVITPYAQFLFKFISDAPDKNVSIRFARRTDVMPPVPLETKHHPSSVDLLLIKRLITETSKQNLLQFLQ
HEFVNISKSFAERLIGEMGPEFNPKMAVKSLTSQQIVRIHQLLRQAKFDDPSGDCLSPAGEYNLRLGIIKELQPDMVATY
SGSAQVFEGHPFIVEAGVSVGGKDVKQGLNIFRFANRIPLLFEQGADVVTRTALKRINWSSYKINQMQDKIGVFVSVVST
KIPFKGTGKEYIGDDITEIASAVKYAIQQCCIQLKSKIVKKMQAREQQERKRNLSKYIPDATGAVHNVLKEMARLHASKK
NRYG-DKDVELLRKVSTSLITKETLIDKLAKHVEQVDYEMALEYATQSGVSEEPKEALYIPPLEA-ENKMIALQSPFFVF
RV
>C_fas
KSPAEFFAENKNIAGFDNPGKCLYTTVRELVENSLDSAESISELPVVEVIIEEIGKSKFNSLIGLVDRERVDAALYDDYE
TDKAREKRLAKEARAQEIQAKNAALGKKVKEAAVSKGIKGRGEASFYRVTCKDNGKGMPHDDIPNMFGRVLSGTKYGLKQ
TRGKFGLGAKMALIWSKMSTGLPIEIYSSMRNQSYISFCRLDIDIHRNVPHVHLHEKRENKDLWRGAEIQVVIEGNWTTY
RSKILHYMRQMAVITPYAQFLFKFVSDAPDKNVTIRFARRTDVMPPVPVETKHHPSSVDLLLIKRLITETSKLNLLQFLQ
HEFVNISKSYAERLIGEMGPDFSPKMAVKSLTSQQIVRIHQLLRQAKFDDPSGDCLSPAGEYNLRLGIIKELHPDMVATY
SGSAQVFEGHPFVVEAGVSIGGKDVKQGLNIFRFANRIPLLFEQGADVVTRTAIKRINWSSYKINQMQDKIGVFVSVVST
KIPFKGTGKEYIGDDITEIASAVKYAIQQCCIQLKSKIMKKMQAREQQERKRNLSKYIPDATGAVYNVLKEMTQLHSSKK
NRYS-EDDVELLRKVSASLITKETLSEKLAKHVEQVDYEMALEYATQSGVSEEPRETIYIQSLEA-ENKMIDLHSPLFVF
KV
>D_car
KSPAEFFSENKSIAGFDNPGKCLYTTVREFVENALDSAESISELPVVEITIEEIGKSKYNSMIGLADRERVDEELYDDFE
TAKAREKRLAKEARIQENQAKLAALGKKLKEPTSAKAIKGRAQASFYRVTCKDNGRGMPHDDIPNMFGRVLSGTKYGLKQ
TRGKFGLGAKMALIWSKMSTGLPIEISSSMKGQNYLSFCRLDIDINRNIPHIHLHEKRDLKEHWHGAEIQIVIAGNWTTY
R----------------------------------------------------------------------------FLQ
HEFVNIGRAFAERLIGEMGPDFSPKMPVKSLTSQQIVRIHQLFRQAKFDDPSGDCLSPAGEYNLRLGIIKELHPEMVATY
SGSAQVFEGHPFIVEAGVSVGGKDVKQGLNVFRFANRIPLLFEQGADVVTRTAMKRINWNSYKINHTQDKIGVFVSIVST
KIPFKGTGKEYIGDDISEIASAVKTSIQQCCIQLKSKIAKKIQAREQQERKRNLSRYIPDASGAIYDVLKEMTTLHASKK
KRYN-DEDAELLNKVSSKLITKGTLMEKLAEHVEQVDYEMALEYATHRGVTDEPRENLFIQSLRD-ENKFTDFQSPVFVF
RL
>G_max
KSPAEFFAENKNIAGFDNPGKSLYTTVRELVENSLDSAESISELPVVEITIEEIGKSKFNSMIGLVDRERVDAALYDDYE
TEKAREKRLAKEARAQEMQAKNAALGKKVKDTPASKAIKGRGEASFYRVTCKDNGKGMPHDDIPNMFGRVLSGTKYGLKQ
TRGKFGLGAKMALIWSKMSTGLPIEITSSMKNQNYVSFCRLDIDIHKNIPHVHLHEKRENKEHWRGAEIQVVIEGNWTTY
RSKILHYMRQMAVITPYAQFLFKFVSDAPDKNVSIRFARRTDVMPPIPMETKHHPSSVDLLLIKRLIAETSKQNLLQFLQ
HEFVNISKSYAERLIGEMGPDFGSKMTVKSLTSQQLVRIHQLLRQAKFDDPSGHCLSPAGEYNLRLGIIKELHPDMVATY
SGSAQVFEGHPFIVEAGVSVGGKNVKQGLNIFRFANRIPLLFEQGADVVTRTAHKRINWSSYKINQMQDKIGVFVSIVST
KIPFKGTGKEYIGDDITEIASAVKYAIQQCCVQLKSKIVKKMHAREQQERKRNLSRYIPDASGAVYNVLKEMTQLHASKK
IRYG-DDDAELLSKVSENLITKETLCEKLSKHVEQVDYEMALEYATQSGVSEEPRETIYIQSLEA-ENKMIDLQTPFIVF
RV
>L_ang
KSPAEFFAENKNIAGFDNPGKSLYTTVRELVENALDSAESISKLPVVEVTIEEIKKSKFNSMIGLVDRERVDAALYDDYE
NEKAREKRLAKEARTQEIQAKNATLGKKVKETPASKGIKGRGEASFYRVTCKDNGKGMPHDDIPNMFGRVLSGTKYGLKQ
TRGKFGLGAKMALIWSKMSTGLPIEISSSMKNQTYITFCRLDIDIHKNIPHVHLHEKRENKEFWHGAEIQVVIEGNWTTY
RSKILHYMRQMAVITPYAQFQFKFVSDAPDKNVTIRFARRTDVMPPIPLETKHHPSSVDLLLIKRLITETSKQNLLQFLQ
HEFVNISKPHAERLIGEMGPDFSSKMAVKSLTSQQVVRIHQLFRQAKFDDPSGHCLSPAGEYNLRLGIIKELNPDMVATY
SGSAQVFEGHPFIVEAGVSIGGKDVKQGLNIFRFANRIPLLFEQGADVVTRTALKRINWSNYKINQIQDKIGVFVSIVST
KIPFKGTGKEYIGDDITEIASAVKYAIQQCCIQLKSKIVKRIQAREQQERKRNLSRYIPDAAGAVYNVLKDMTQLHASKK
SRNGNDDDAELLRKVSEKLITKETLIEKLAKHVEQVDYEMALEYATHSGVSEEPREPIYIQSLES-PNKMIDLHAPFFVF
RV
>M_gut
KSPAEFFADNKNIAGFDNPGKCLYTTVRELVENALDSAESIAELPIIEITIEEIGKNQYNSMIGLADHGRVDEALYDDFE
TVKAREKRLAKEARIQENQAKSAALGKKGKAATAVKPIKSR-ETSYYRVSCKDNGRGMPHDDIPNMFGRVLSGTKYGLKQ
TRGKYGLGAKMALIWSKMSTGLPIEILSSMKGQSYSSFCRLDIDINKNIPHIHVHEKRKNEERWHGAEIQIVIEGNWTTY
RSKILHYMRQMAVITPYSQFLFKFLSGSPDKNVTVRFARRTDIMPPAPLETKYHPSAVDLLLIKRLITETSKQNLLQFLQ
HEFVNVGKSHAERLIGEMGTDFSPKMAVKSLTSQQIVRIHQLFRQAKFDDPSGDCLSPAGEYNLRLGIIKELHPDMVATY
SGSAQVFEGHPFIVEAGLSLGGKDVKQGLNIFRFANRIPLLFEQGADVVTRTAAKRINWNNYKINQTQDKIGVFVSIVST
KIPFKGTGKEYIGDDISEIASAVKTAIQQCCSQLKSKIVKRIQAREQQERKRSLNKYIPNATTAIYDILKEMSRAHASKK
RRYD-GKDAELLKQVSAQLVTQETLREKLAQHVEQVDYEMAMEYATQTGVNEEPREEIYIPPLEA-QCSFTEFHSPIFVF
RL
>M_acu
ESPAEFFAENKNIAGFDNPGKSLYTTVRELVENALDSAESISQLPDIELIIEEITKNKFNTMIGLVDRQRVDEELYDDFE
TTKAREKRLAKEARMQEIQAKNVALGKKLKEPPAIKSGKGRGEASFFKVTCKDNGRGMPHDEIPNMFGRVLSGTKYGLKQ
TRGKFGLGAKMALIWSKMSTGLPIEILSATRGQNYASFCRLDIDIHQNIPHVHLHEKRENKDKWHGAEIQIIIEGNWTTY
RSKILHYMRQMAVITPYSQFFFKFISGISEKNLTIRFARRTDVMPPAPLETKHHPSAVDILLIKRLIAETSKQTLQQFLQ
HEFVNISKSYAERLVGEMGPDFGPKMAVKNLTSHQIVRIHQLFRQAKFDDPSGDCLSPAGEYNLRLGIIKELQPDMVATC
SSSPQVFEGHPFIVEAGISLGGKDVKQGLNIFRFANRIPLLFEQGADVVTRTAMKKINWSSYKINQMQDKIGVFVSIVST
KVPFKGTGKEYIGDDITEISSAVKSAIKQCCLQLRSKIVKKLQARERQERKRNLTRYIPDASRAIMDVLEEMAQNYEPKR
QRYD-KEDDELLNKIASKEITETTFGESLSQYVEQVDYEMALEYATQSGASEEPREPIYLSSLEG-SYSYVDLHSPVFVF
RL
>P_tri
KSPAEFFAENKNIAGFDNPGKSLYTTVRELVENSLDSAEAISELPVVEITIEEIGKSKFNSMIGLVDRERVDAQLYDDYE
TAKAREKRLAKEARAQEVQAKNASLGKKVKEQSTMKGMKGRGEASFYRVTCKDNGKGMPHDDIPNMFGRVLSGTKYGLKQ
TRGKFGLGAKMALIWSKMSTGLPIEISSSMKAQSYISFCRLDIDIHRNIPHIHLHEKRNNDDCWHGAEIQVVIEGNWTTY
RSKILHYMRQMAVITPYAQFLFRFISDAPDKNVTIKFARRTDVMPPVPLETKHHPSSVDLLLIKRLIAETSKQNLLQFLQ
HEFVNIGKSLAERLIGEMGPEFSPKMVVKSLTDQQIVRINQLFRQAKFDDPTGDCLSPAGEYNLRLGIIKELHPDMVATY
SGSAQVFEGHPFIVEAGVSVGGKDVKQGLNIFRFANRIPLLFEQGADVVTRTALKRINWGSYKINQTQDKIGVFVSVVST
KIPFKGTGKEYIGDDINEIATAVKSAIQQCCIQLKSKIIKKMLAREQQERKRNLSRYIPDATNAVYDVLKYMSQSHASKK
KRYS-GEEAEILSNITANLITKETIKEKLAEHVEKVDYEMALEYATQSGVTEEPREDIFIQTLDP-ENKFIEFQSPIFVF
RL
>P_alb
KSPAEFFAENKNIAGFDNPGKCLYTTVRELVENSLDSAESISELPVVEIIIEEIGKSKFNSLIGLVDRDRIDAELYDDYE
TDKAREKRLAKEARAQEIQAKNAALGKKVKEPAASKGIRGRGEASFYRVTCKDNGKGMPHDDIPNMFGRVLSGTKYGLRQ
TRGKFGLGAKMALIWSKMSTGLPIEILSSMRNQSYTSFCRLDIDIHQNIPHVHLHEKWENKDRWHGAEIQVVIEGNWTTY
RSKILHYMRQMAVITPYAQFLFKFVSDAPDKNVTIRFARRTDVMPPVPLETKHHPSSVDLLLIKRLIAETSKQNLLQFLQ
NEFVNISKSYAERLIGEMGPDFSPKMAVKSLTSQQIVRIHQLLRQAKFDDPSGDCLSPAGEYNLRLGIIKELHPDMVATY
SGSAQVFEGHPFIVEAGVSVGGKDVKQGLNIFRFANRIPLLFEQGADVVTRSAMKRINWSSYKINQMQDKIGVFVSVVST
KIPFKGTGKEYIGDDITDIASAVKYAIQQCCIQLKSKIVKKMQAREQQERKRNLSKYIPDASGAVYSVLKEMAQSHASKK
SRYS-DDNVELLRKVSAGLITKETLSEKLAKHVEQVDYEMALEYATQSGVSEEPRETIYIQSLEA-ENKTIELRAPFFVF
RV
>S_tor
KSPAEFFAENKNIAGFDNPGKCLYTTVRELVENSLDSAESISELPVVEIVIEEIGKTKFNSLIGLVDRERVDAELYDDYE
TNKAREKRLAKEARAQEIQAKNAALGKKVKEVAASKGIKGRGEASFYRVTCKDNGKGMPHDDIPNMFGRVLSGTKYGFKQ
TRGKFGLGAKMALIWSKMSTGLPIEILSSMRNQSFISFCRLDIDIHRNVPHVHLHEKRENKDPWHGAEIQVVIEGNWTTY
RSKILHYMRQMAVITPYAQFLFKFVSDAPEKNVTIRFARRTDVMPPVPLETKHHPSSVDLLLIKRLIAETSKQNLLQFLQ
HEFVNISKSYAERLIGEMGPDFTPKMTVKSLTSQQIVRIHQLLRQAKFDDPSGDCLSPAGEYNLRLGIVKELHPDMVATY
SGSAQVFEGHPFIVEAGVSVGGKDVKQGLNIFRFANRIPLLFEQGADVVTRTAIKRINWSSYKINQMQDKIGVFVSIVST
KIPFKGTGKEYIGDDITEIASAVKYAVQQCCIQLKSKIVKKMQAREQQERKRNLSKYIPDATGAVYSVLKEMTQLHASKK
SRYS-DDDVELLRKVSANLITKETLSEKLAKHVEQVDYEMALEYATQSGVSEEPRETIYIPPLEA-ENKTIDLHAPFFVF
RI
>V_vin
KSPAEFFAENKNIAGFDNPGKSLYTTVRELVENSLDSAESISELPEVEITIEEIGKSKFNSMIGLVDRERIDEELYDDFE
TAKAREKRLAKEARTQELQAKNAALGKKVKEPQASKGMKGRGEASFYRVTCKDNGRGMPHDDIPNMFGRVLSGTKYGLKQ
TRGKFGLGAKMALIWSKMSTGLPIEISSSMKGQSYISFCRLDIDIHRNIPHIHLHEKRDNKERWCGAEIQVVIEGNWTTY
RSKILHYMRQMAVITPYAQFLFKFVSDTSDKNVTIRFARRTDIMPPVPAETKYHPSAVDLLLIKRLISETSKENLLQFLQ
HEFVNIGKSYAERLIGEMGPDFSPKMAVKSLTSQQIVRIHQLFRQAKFDDPSGDCLSPAGEYNLRLGIIKELHPDMVATY
SGSAQVFEGHPFMVEAGVSIGGKDVKQGLNIFRFANRIPLLFEQGADVVTRTALKRINWNSYKINQAQDKIGVFVSIVST
KIPFKGTGKEYIGDDISEIASAVKSSIQQCCIQLKSKIVKKIQARVQQERKRNLSKYIPDATGAIYDVLREMAQLHASKK
KRYE-DEDADVLRKVSTHSITKQTLSEKLAKHVEQVDYEMALEYATQSGVSEEPREAIYLQSLED-GKNFIDFHSPVFAF
RL
