# Supplementary material for: A genome resource for Acacia, Australia’s largest plant genus
Source: PLoS One. 2022 Oct 14;17(10):e0274267. doi: 10.1371/journal.pone.0274267 (PMC9565413; doi:10.1371/journal.pone.0274267)
Supplement: S4 File — (ZIP) [file pone.0274267.s004.zip › Supplementary_File_S4/OG0012988.aligned.fasta]

>A_pyc
ISPFRLCSLLRLQKDPALALELFRSPKPFRYPLLSYDLIIIKLGRAKMFEQMEQVLHQLKQE-TRFAVPEALLCEVISFY
GRARLPARAFQTFESIPSFRCKQTTKSVNTLLNALLYCQEYKKMREVLFSINEY--GRPDACTYNILINASCV-GGDMEQ
AWDTFNELLRNGVCPNVVTFGTLINGLCLNGQ--LQEALKLKEDMTRDFKLKPNVFLYTRLLKGLCQIGELGWAFRIKDE
MV-RNKVKLDSAIYNTLIDSLFKVGRKEEALGVMGGMKKSGCKPDIVTYNVMISEYCR-EKNFEEAYKILDQ-SE--KLK
PNVVNYNVIIGSLCREGKSIEANELFQDMPRRGCAPDVVSYRTLFDGLCSFMHLKEATFILDEMIFKGYAPPSRSIIEFV
RRLCKEG--NFQLLSAAMTSL
>A_tri
VNPFRLATLLRLEKDPKMALQLFQSP--FRYSSLSYDLIIQKLGKAKMFEQMEAILQELQKE-TRFTPPEQLFCSVIKFY
GRDRKPQIALQTYERIPSFRCPRTVRALNTLLNALLNCRDMETFGRIHDELDQY--ASPDLCTYNILIKACCL-NNSPDH
AFQMFEEMVSNGIQPNAITFGTLITSLCSNSR--LNEAFRLKEDMVWCFNVQPNSLVYTSLMKGLFKANELARAFQLKEE
MV-DNGIELDSGVYSTLIAGLCNAGRMQEIDGLLKKMKSNGCEPDIVTYNAIICGLCK-EADLESAFGVLNEITKKGHCK
PDVFTYNILIGGLCRQGRAKEAAELVEDMPRRGCFPDVVTYRILFDGLCREMEFAEAGHLLDEMTFKGFYP--RSAHKLV
EGLCKTG--DLKLLDSVLSNM
>A_coe
ISPFRLSSLLRLQKNPKLALQLFQNPKPFRYSLLSYDLIITKLGKAKMFNEMEQILNQMNQE-TRFVPKEIIFCNVISFY
GRARLCQEAVKIFDRITSFRCERTIKSLNTLLNALLKCKEFGKIREIYLNINQY-GVVADVCTYNVLINVCCC-CDEFND
AWNLFVEMPKKGIRPNDVTFATLISALCLNGK--VDEAFRLKEDMVKKYGLKPNAYAYTSLIKGLCKVNKVDLAFKIKDE
MVLEMKVRLDTAVYSTLISGLFRAGRKGEVVGVLEEMRKNGCKPDTVPYNAMISGYCN-EKDFESAFGVLKEIVEK-GCK
PDVISYNVIISGLCKGGQLQEALDLFEDMPKRDCVPDIVTYRTIFDGLCDKSDFDEAEFILDEMLFKGHVPHVSSVNKLI
DGLCREG--KLKLLGSVLNSL
>A_tha
VSSFRLASLLRRENDPSAAMKLFRNPRPFRYSLLCYDIIITKLGGSKMFDELDQVLLHLKTD-TRIVPTEIIFCNVINFF
GRGKLPSRALHMFDEMPQYRCQRTVKSLNSLLSALLKCGELEKMKERLSSIDEF--GKPDACTYNILIHGCSQ-SGCFDD
ALKLFDEMVKKKVKPTGVTFGTLIHGLCKDSR--VKEALKMKHDMLKVYGVRPTVHIYASLIKALCQIGELSFAFKLKDE
AY-EGKIKVDAAIYSTLISSLIKAGRSNEVSMILEEMSEKGCKPDTVTYNVLINGFCV-ENDSESANRVLDEMVEK-GLK
PDVISYNMILGVFFRIKKWEEATYLFEDMPRRGCSPDTLSYRIVFDGLCEGLQFEEAAVILDEMLFKGYKPRRDRLEGFL
QKLCESG--KLEILSKVISSL
>C_can
ISPFRLSSLLRLQKDPALAFELFRNPKAFRYSPLSYDLIITKLGRAKMFDQMEHILHQLRKE-TRFFVPEVLFCDVISFY
GRARLPARALLTFHFIPSFQCKRTIKSFNSLLNALLNCREYEKMREIYLGIDEF--GSPDACTYNILINACCL-RGDIEQ
AWKVFDEMRRNGIRPTVVTFGTLINGFCLNNQ--LKEALQLKEDMMRIFKLKPNAFLYTTLLKGLCQIGELTSAFGIKDE
MV-RNKVILDAAVYNTLIAALFKVGRKEEALGVLEEMKERGCKPNSATYNVMISGFCR-EKNFQEAYKILNG-ME--DFK
PNVISYNVMIGWLCKEGKWSEAVDLFQDMPRRGCAPDVVTYRTLFDGLCDWMQFKEAGFVFDEMIFKGYAPVCRSINKFI
DGLCQEG--NFELLSAVLTSL
>C_fas
ISSFRLSSLLRSQKDPSLAFDLFRNPKPFRYSLLSYDLIITKLGGAKMFDQMEQVLHQLKQE-TRLVVPEVLFCEVISFY
GRAHLVARALQTFESIPSYRCKQTVRSLNSLLNVLLSCREYEKFIDILSGINQY--GGPDACTYNILIKACCS-RGDIKQ
AWNVFDEMLRNRVQPTVVTFGTLINGLCLNYQ--LQEALKLKEDMMRNFKLKPNSFLYTTLLKALGQVGKLDLAFRMLDE
MV-SNKVKLDTAVYNTLIDALLKAGRKEEAWIILEEMKKNNCKPDIVTYNVMICEYCS-EKTFEEAFKILDQ-ME--NVK
PNVVSYNVIIGSLCREGKWVEANDLFQDMPRRGCAPDVVSYRTLFDGLCHCNQFKEAAFILDEMIFKGYSPLCTSLNKFV
DNMCEEG--DFESLSPILTKL
>D_car
ISPFRLSSLIRLEPDPKLALKLFLNPKPFRYSLLSYDLIITKLGRAKMIPEMEQIVEQMKRETTRFIPTEIIFCNIINYY
ARARLPDRALRIYDQIPSFRCRRTVKSFNTLLNGMLYCKRFEKVNELVRDINVY--ARPDVCTCNILINAAVN-FADLES
AREVFDEMSKRGVLPNVVTFGTMVNGLCRNGE--LGEAFKLKEEMVEVFNLRPSVSVYVALIKGLCKVGEVDSAFGLKKE
MV-ENEVKLDSSVYSTLIAALFKAGRRGEVEGLLDEMRLGGCKPDVVYYNSLISGYCN-DKDFDSGFGVLKEMVEE-GVK
PDVVTYNTIIGAYCRQGKLREANDLFEEMPSRECKPDIITYRMLFDGLCGDIQLVEATSILDEMVFKGLYPRDTSVSNFM
DKLVEKG--EMKLVWKALDTL
>G_max
ISPFRLTSLLRSTKDPSLALQLFLNPRPLRHSLRSYDLLITKLARAKMFPQMEQILHQLQTL-TQFPVPEPLLCRVIISY
ARARLPSRALRTFLSIPSFRCTPTLKSFNSLLHALLLCRDFPSLPRLLPRLRHFSASGPDACTYNILIRACSLNNNDLAH
ARKLFDEMLTLGVRPTQVTFGTLINMLCKDPHLNLREAFSVKEDMERVFKLKPNVFVYTNLIKAVCEVGDFDCAFRLKDE
MV-RNNLRLDVVVYNTLTSAVFKAGKKGLGYRILEEMKSGGVKPDAVTCNVLIGEFCR-EGNLVEAYRVLDDGVE--GVK
PDVFGYNVVIGWLCKEGKWREADDLFRDMPRRQCVPDVVTYRTVFDGLCQWMQFEEAGLVLEEMVFKGYVPCSSSLNEFV
GRLCQEG--DFELLGKVLSGL
>L_ang
TSPFRLSSLLRSQKDPSLAFQLFLNPRSFRYSLLSYDLIITKLGRAKMFPEMEQVLQLLRHE-TRFNIPEPLLCHVISFY
AHARLPSRAIHFFHSIPSFRSTRTVKSFNSLLNALLISRQFHKFGEFVSRVHEF--AHPDACTYNIMINACCL-RGDLDN
AYEVFDEMRKRNVQPNVVTYGTLINGLCKNSR--LREALKLKEEMERVLKLKPNVLLYTTLIKGACDVGKFGLAFRLKDE
MV-RNNVKFDAAVYNTIIAALFKGGRKKEGVGVLKEMKKSGCEADIVTYNVLIMEFCR-EDNFEKAFKVLDK-MEAVNVK
ADVVSYNVIIGGLCKVGKWSEANDLFQDMARRGCAPDVVTYRTLFDGLCDSMQVKEAAFVLDEMMFKGYVPLSTTLSRFV
HGLCQHGDFNFELLVTVLSGL
>M_gut
VSPFRLNSLLRLQKDPKLALHLFLNPKPFRYSLLSYDLIISKLGRAKMFSQMETIVDKLKHD-TRITPEEIIFCNIITFY
GRARLPQKALQVFDEIPTFRCHRTIRSVNTLLNILLRCREFDKMVEVISGIEKY--AAPDACTYNIMINACCV-MSDLER
AWYVFDEMRRRGVEPNPVTFGTLINGLCVNSE--LEMAFGLKKRMEMDFKIKPNARIYVALIKGLCKGGHLSKAIKLKDE
ML-RKKIELDPAVYSTLISASFKAGRKGEASGFLEEMRRNGCKPDTVTYNAMIHGFCQ-ENEFDSAFAALSE-MEKEGLK
PDVISYNVIIGALCRERKVEEANDLLQDMPRRKCAPDAVTYRTMLEGFCDLKQFKEAASVLDEMIFKGYARHSSSISKYI
DDLLEGK--NEEVWGCLFS-L
>M_acu
ISPFRLSTLLRLETNPQIALQLFRNPKPFRRSARSYDLIVCKLGKARMFAEMENVLHEMNRE-TRFAAKEALFCRVISFY
GRARMPAAARRTFDRIPSFRCRRTIRSFNSLLHVTLGCGDLEGVRSMCRDLDDY-GLTPDACTYNVLIRAQVL-AGCIEG
AWELFDEMRSKGIAPTVSTFGTLVSALCANSM--LDDAFRLKERMLTEFKVKPNAYIYTPLIKGLCKSGELDLALQLKEE
MLSDKDLVMDSAVYSTLIRALFRVNRKGEVVGILEEMKRIGIKPDVVTYNAMISGFCEDEKDFDAAFETLNEMVRQ-RCK
PDVVSYNTIIAGLCKAGRWSDASELFDDMPRRECCPDVVSHRILFEGLCDAGEFRKARMVLDEMMFKGYKLGAVNMRKLL
EGLLSGEK-DRILVDSTLFSV
>P_tri
ITPFRLASLLRLQKDPKLALQLFKNPKPFRYSLLSYDLIITKLGRAKMFNEMQEILAQLKEE-TLFTPKEALFCDIINFY
GRARLPENALKLLVELPSFRVQRTVKSYNSLLSVFLMCKDFDKMRELFVGIEKL--GKADACTYNLLIRGFCA-SGRLDD
ASKVFDEMTNRGVSPNVITFGNLIYGFCLHLR--LKEAFKLKTDMVKVYRVYPNAYIYASLIKGVCKNGELSLAFRLKKE
MI-RNKIELDPAIYSTLISGLFKAGRKEEALGVWEDMKERGYKPDTVTYNVIINLFCK-DKDFEAAYRLLDEMVEK-GCK
PDVISYNVILRELFEEGKRGEANDLFEDMPRRGCAPDVVSYRILFDGFCNGMQFKEAAFILDEMIFKGFVPCSASICKFV
NRLCEGK--NEDLLRSAFNTL
>P_alb
ISPFRLCSLLRLQKDPALALELFRNPKPFRYPLLSYDLIITKLGRAKMFDQMEQVLHQLKQD-KRIAVPEVLFCEVISFY
GRARLPARAFQTFESIPSFRCKQTIKSVNTLLKALLNCREYKKMREILSRFNEY--GRPDAYTYNILINASRI-GGDMEQ
AWAVFDEMLRNRVRPNVVTFGTLMNGLCSNGE--IQEALKFKEDMTRNFKLKPNAFLYATLLKGLCQTGELSRAFSIKDE
MV-RNKVELDSAIYTTLIDALFKVGRKEEALVFMEEMKKSGCKPDIATYNVMISEYCR-EKNFEEAYKILEQ-AE--NLK
PNVVSYNVIIGSLCREGKSIEANELFQDMPRRGCAPDVVSYRMLFDGLCSCMHLKEAALMLDEMIFKGYAPHSRSINEFV
CRLCEKG--DFQLLSAAMSSL
>S_tor
ISPFRLSSLLRQQKDPALAFELFKNPKPFRYSWHSYDLIITKLGRAKMFDQMEQVLQQLKQE-TRFIVREELFCEVISFY
GRARLPACALQTFQSIPSFRCEQTIKSLNSLLNAFLNCKEYEKMRGFLSGINEY--GTPDACTYNILINACCI-GGDIDQ
AWDVFDEMLRNGVYPTVVTFGTLVHGLCLSGQ--LQEALKLKEDMMRKFNLKPNAFLYTTLLKGLCQVEELSWAFRIKDE
MA-SNKVKLDAAAYNTLIAALFKVGRKEEALVVMEEMKKSNCKPDLVTYNVMISEHCR-EKNFGEAYKILDQ-ME--NSK
PNVVSYNVIIDSLCREGKWIEANDLFQDMPRRKCAPDIVSYRTLFDGLCSCMQFKEAAFILDEMIFKGYSPLCASINKFV
DKLCKEG--NFELLSEVITSL
>V_vin
ISPFRLSSLLRLQNDPKLALQLFQNPKPFRYTHLSYDLIITKLGRSRMFHEMEQILSQLRRE-TRFSPKEIIFCNVISFY
GRARLPDRAIQTFESIPEFRCQRTGTTWTLLMNAF---------------------------------------------
--------------------------------------------------------------------------------
--------------------------------------------------------------------------------
--------------------------------------------------------------------------------
---------------------
