# Supplementary material for: A genome resource for Acacia, Australia’s largest plant genus
Source: PLoS One. 2022 Oct 14;17(10):e0274267. doi: 10.1371/journal.pone.0274267 (PMC9565413; doi:10.1371/journal.pone.0274267)
Supplement: S4 File — (ZIP) [file pone.0274267.s004.zip › Supplementary_File_S4/OG0012711.aligned.fasta]

>A_pyc
RIMESVAVS-GEVGGAGGAYSYEALKRLDQLWSGICSSQAAVQEPQKVVSTIPSEFRLSDLAGKEEDS--YDVLVCGGTL
GIFIATALSARGLRVAIVERNKLKGREQEWNISRKELSELVEVGVLEEDDIERATAVKFNPNRCGFQGKGDIWVEDILNL
GVSPVKLIEIVKERFASLGGVIYEGCGVSAIDVYEDAAVLKLSDSKTLSSRLIIDAMGNFSPVVKQIRGGRKPDGVCLVV
GTCARGF-KNSSTSDVIYSSSSVKPAGNSVAQFFWEAFPAGSGPTDRTTYMFTYVEPQPKAPKLEELLEEYWDLMPEYQG
VPLENLEILRIIYGIFPTYRNSPLPAAFNRVLQFGDASGIQSPVSFGGFGSLARHLGRLSEGIYEAISGDCLDSHNLALL
NPYMPNLSASWLFQRAMSAKQGSNVSPDFINELLYANFDCMQRLGDPVLRPFLQDVVQFGPLSKTLGLVMLTRPQILPSI
FKQVGIPVLLDWSRHFFMLGYYTFLSTYASPFVRPFLNALPSKMRFKWKRNLESWKYGAGL
>A_tri
EILGNVSIN-GEVGGAGGAYSYEALKRLDRIRLSICSPKPDTNETIELVKRFPSTCRHSQSENEIQEI--FDVLVCGGTL
GIFLATALRTKGLRVGIIEKNVIKGRAQEWNISMNELLELVEAGILERDDIEQISVIKFNPNRCGFEGKGDIWVEDILNL
GVLPAKLVEIMRRRFLSLGGVIFEGQSVANICIYDDVAVLEIDKEKKLYSRLIIDAMGNFSPIVKQIRSKRKPDGMCLVV
GTCSRGF-KENVTSDVIFSNLPVKTIEDSRVQYFWEAFPSGSGPTDRTTYLFTYVDDLRGCPSLEQLLDDYWDLMPAYQG
VQLDDLEILRVIFGMFPAYRDSPLPAAFDRILQVGDASGIQSPVSFGGFCSMTRHLKRLATGIYEAVRGDYVDSYSLSKI
NPYMPNLSASWLFLRSMSASRNPDVSPDFINELLHINFQCMQKLGDPVLRPFLQDIIQFTPLAKTLGLISITRPEILPSI
FKQVGIPAVLEWSVHFFMLGYYTFLSSFLDPLMRPWIDVLPDKQKYEWRRNFDAWKYGSGL
>A_coe
RIMESISVS-SEVGGAGGASSYNALKRLDQVLTNICSATTVLQEPPQVVSCFPGSLSPTDLGDKPIDK--FDVLVCGGTL
GIFVATALSSKGLRVGIVEKNLLKGREQEWNISKKELLELVEVGILKEGDVEQAISVMFNPNRCGFEGRGEIWVEDILNL
GISPDKLIEIMKKRFTSLGGVILEGYGVASICVYEDAAVLHLAEGNALSSRLIIDAMGNFSPVVKQIRSGQKPDGVCLVV
GTRCRGF-KENITNDVIFSSSSVKKVGNSEAHYFWEAFPAGSGPTDRTTYMFTYLDPQTGCPKLEELLEDYWDLMPKYQG
VSLDDLDIIRVLFGIFPTYRDSPLPANFNRILQFGDASGIQSPVSFGGFGSLTRHLGRLSTGIYEAINDDFLDSSSLSLL
NPYMPNLSASWLFQRAMSAKKNANVSPDFINDLLCTNFQCMQRLGDPVVRPFLQDVIQFVPLVKTLGLVMLTKPQIIPSI
FKQVGIPVLLDWSGHFFMLGYYTFLSTFMDPVIRPLVNAFPAKTKYEWRRHLEAWKYGAGL
>A_tha
KIMESISVG-GEAGGAGGAYSYNALKRLDNIWSNICTQPTGPQETQQIVSRVSGFSQDYSMGNNLVGT--FDIVVCGGTL
GIFLATALCAKGLRVAVVERNAIKGRDQEWNISRKEMKELTEVRVLTEDEIEEVIAAKFNPNRCGFENLGDIWVEDILNL
GVSPAKLVETVKQRFISLGGVILEDSSLSSIVIYNDLAVMQLSKGDTLSSRLVIDAMGNFSPILKQIKRGRKPDGMCLVV
GSCAHGF-KENSSSDVIYSSSSVTRVADSNVQLFWEAFPAGSGPLDRTTYMFTYTEPQSTSPSLEDLLEEYWKLMPKYQG
VSLDELEILRVVYGIFPTYRNSPLPAAFDRVLQFGDASGIQSPVSFGGFGSLTRHLGRLSNGIYDAIDGDLLDSDSLSKL
NPYMPNLSASWLFQRAMSAKQQLDVSRGFTNELLHVNFSCMQRLGDPVLRPFLQDIIQFGPLAKTLGLVMLTKPQIIPSI
FRQVGIPVLLDWSVHFFMLGLYTLLSAYIDPLLRPSLEGLPSKTRFEWKRCLEAWKYGAGL
>C_can
RIMESISVS-GEVGGAGGAYSYEALKRLDQLWSSICSAKSVVEEPKQVVSSIPSAFRLSDLADKAQGS--YDVIVCGGTL
GIFIATALSAKGLQVAIVERNVLKGREQEWNISRKELLELVEVGILEEDDIDNAISVKFNPNRCGFEGKGDIWVEDILNL
GVSPAKLIEIVKKRFVSLGGVIFEGCSVSGIDVYEDAAVLKLTGEKILSSRLIIDAMGNFSPIVKQVRRGRKPDGICLVV
GSCARGF-KSNSDSDVIYSSSSVELSLKTS-----QAFPAGSGPTDRTTYMFTYVEPWPGSPRLEELLEDYWDLMPEYQG
VSLDNLEILRVIYGIFPTYRDSPLPAAFSRVLQFGDSSGIQSPVSFGGFGSLTRHLGRLSTGIYEAIIGDHLNSYNLSLL
NPYMPNLSSSWLFQRAMSAKKESNVPPDFINELLYVNFASMQRLGDPVLRPFLQDVVQFGPLAKTLGLVMLTKPQILPSI
FKQVGISVLLDWSGHFLMLGYYTFLSTFADPVVRSFLNTLPSEARFKWNRRLEAWKYGAGL
>C_fas
RIMESISVS-GEVGGAGGAYSYEALKRLDQLWSSICSPQEVVQEPKKVVSTIPSVFRSSDLANKVEGS--YDVLVCGGTL
GIFIATALCARGLRVAIVERNVLKGREQEWNISRKELLELVEVGILEEDDIENAIAVKFNPNRCGFQEKGEIWVEDILNL
GISPVKLIEFVKKRFVSLGGVIYERCSVSSINVYEDAAVLNLAGDKILSSRLIIDAMGNFSPIVKQIRGGRKPDGVCLVV
GACARGF-KSNSTSDVIYSSSSVKTVGNSKAHLFWEAFPAGSGPMDRTTYMFTYVEPQPMAPKLEELLEEYWDLMPEYQG
VSLDSLEILRVIYGIFPTYRNSPLPAAFSRILQFGDASGIQSPVSFGGFGSLTRHLGRLSAGIHEAISGDYLDSHNLSLL
NPYMPNLSASWLFQRAMSAKQQSNVPPDFINELLYANFDSMRRLGDPVLRPFLQDVVQFGPLSKTLGMVMLTRPQILPSI
FKQVGIPVLLDWFMHFFMLGYYTFLSTYASPVVRPFLNALPSKTSFKLKRHLETWKYGAGL
>D_car
RIMESIPVN-GEVGGAGGAYSYNALKRLDKLWSGICSAQEVVDEPKQVVSRIPGLFSQSDLADKEVDT--FDVVVCGGTL
GIFIATALSSKGLRVGIVEKNVLKGREQDWNISRKEMLELVEVGILEEEDIEHATSATFNPNRCGFEGKGEIWVENILNL
GVSPSKLIEKMKTRFNSFDGVILEGLGVSSICVYDDAAILQLDSGKRLSSRLVIDAMGNFSPVVKQIRGGRKPDGFCLVV
GSCCRGF-KDNKTSDVIYSSAEVMQVGESQVQYFWEAFPAGSGLMDRTTYMFTYVDPQPGSPKLEELLEDYWNLMPDYQG
VSLDDLEILRVIYGIFPTYRDSPLPSAFDRILQFGDASGIQSPVSFGGFGSLTRHLGRLTNGIYEAISGNLLDSDNLSLL
NPYMPNLSASWLFQRAMSARKESSVSPDFINQLLCVNFQSMQRLGDPVLKPFL---------------------------
--QVGIPVLLDWFGHFTMLGYYTFLSVFIDPIISPSIGTLPDKTRFKWKRQLEAWKYGAGL
>G_max
RIMESVSVS-GEVGGAGGAYSYEALKRLDQQWSSICSSQEVVQEPQQVVSTIPSLFGSSDLADKAEGS--YDVLVCGGTL
GIFIATALCARGLRVAIVERNVLKGRDQEWNISTKELLELVEVGVLEEDDIERATAVKFNPNRCGFERKGDIWVNDILNL
GVSPAKLIEIVKTRFISLGGVIFEGCGVSCINVYEDAAVLKLSGDKILSSRLIIDAMGNFSPVVKQIRGGRKPDGVCLVV
GTCARGF-ETNSTSDVIFSSSSIKKVGDSKAQLFWEAFPAGSGPLDRTTYLFTYVEPQPASPKLEELLEAYWDLMPEYQG
VSLDNLEILRVIYGIFPTYRQSPLPAAFSRVLQFGDASGIQSPVSFGGFGSLTRHLGRLSAGIHEAINGDYLDSYSLSLL
NPYMPNLSASWLFQRAMSAKKQSNVPADFINELLYTNFSCMQRLGDPVLRPFLQDVVQFGPLSKTLGLVMLTNPKILPSI
FKQVGIPVLLDWSRHFLGLGYYTFLSTFADPIVRPFLNTLPSKTSFQWKRHLEAWKYGAGL
>L_ang
RIMESVSVSGGEVGGAGGAYSYEALKRLDQLWSNICLPQQGTQKPQQVVSTIPSLFSSSGLADKAEGS--YDVLVCGGTL
GIFIATALSARGLRVAVVERNVLKGREQEWNISRKELLELAEVGVLEEDDIERVTSVKCNPNRCGFERKGDIWVKDILNL
GVSPVKLIEIVKERFISLGGEIFEGRSVSGIDVYEDVAVLKLSGDKILTSRLIVDAMGNFSPVVKQIRSGRKPDGVCLVV
GTCARGF-NNNSTSDVIYSSSSVKKVGNSNAQYFWEAFPTGSGPLDRTTYMFTYVDPQPGSPKLEELLEDFWDLMPEYQG
VSLENLEILRVIYGIFPTYRDSPLPAAFNRVLQFGDASGIQSPVSFGGFGSLTRHLGRLSAGIHEAISGDYLDSHNLSLL
NPYMPNLSASWLFQRAMSAKQKSNVPADFINELLYANFNCMQRLGDPVLRPFLQDVVQFWPLSKTLGLVMLTNPQLLPSI
FKQVGVAVLLDWSRHFLMLAYFTFLSTFADPVVRPFLNKVPSKISFQWKRHLEAWKYGAGL
>M_gut
RIMESISVSGGEVGGAGGSYSYNSLKRLDSLWSTLFSHSPVVQEPQQVVSNIPGIFSESEQAAKCGGDDVFDVVVCGGTL
GIFIATALSSKGLRVGIVEKSILKGREQDWNISRKELLELVEVGVLTEDDIVSVTSASFNPNRCGFEGKGEIWVNDILNL
GVSPAKLIDIMRKRFDSLGGVIFEGCSLSNISVYEDSAILQLADGKILSSRLVIDAMGNFSPIVKQIRRGRKPDGMCLVV
GSCCRGF-KDNITSDVIFSSASVKSVGKSVAQYFWEAFPAGSGPLERTTYMFTYLNPEPGCPLLEELLEDYWDLMPKYQG
VSLDDLEVLRVIYGIFPTYRDSPLPAAFDRVLQFGDASGIQSPVSFGGFGSLTRHLGRLSVGIYEAVNSNYLDARSLSLL
NPYMPNLSASWLFQRAMSAKMQSDVSPNFINELLYANFQSMQKLGDPVLRPFLQDVIQFGPLVKTLGLVMLNQPLLIPSI
FKQVGVSVLVDWSGHFVMLGYYTFLSSYIDPLIRSFMNKFPDKMRYEWKQKLEAWKYGAGL
>M_acu
RIMERISSS-NEVGGAGGAYSYDALKRLDLVWSNICSESLEAEKVPEVVSRVPGSSKISELEEKAGCS--FDVLVCGGTL
GIFIATALVTRGLHVAIIERNLIKGREQEWNISRKELLELVEVGILTKEEIEHIITVKFNPNRCGFEKKGDIWVEDILNL
GVSPANLVETVKRRFISLGGKVFEAKVVSSIHIYDDAAIVQLTNGEILSSHLIIDSMGNFSPIVKQIRSCRKPDGVCLVV
GSCSRGF-SENTSSDIIFSSSSVKKVQETPLQYFWEAFPAGTGPTDRTTYMFTYVEAKPGSPKLEHLLEDYWDLLPSYQG
VPLEELEILRVIFGIFPTYRDSPLPAAFDRILQVGDASGIQSPVSFGGFGSMTRHLNRLSTGIYEAVKGNFIDAYSLSLI
NPYMPNLSASWLFQRAMSARVHTEVSSTFINELLYFNFQAMQKLGNTVIRPFLQDVIQFEPLVRTLVSVMINQPQILPSI
FKQVGLHVILDWSVHFVMLGYYTFLSSYIDPAVRPWINYLPERKKYEWTRHLEAWKYGSGL
>P_tri
RIMESIAVE-GEVGGAGGAYSYNALKRLDHIWSSICSTVTVSQQPQQVVSSIPGVSSHSDLTGKVVDK--FDVVVCGGTL
GIFIATALSAKGLQVGVVERNILKGREQEWNISRKELLELVDVGILEENDIEQAIAMNFNPNRCGFEDKGEIWVKDILNL
GVSPVKLIEIVKKRFISLGGVIFEGCSVSSISIYEDASVLQLAEGNILSSRLIIDAMGNFSPVVKQIRRGKKPDGVCLVV
GSCARGF-KDNSASDIIYSSSSVKKVGDSEAQYFWEAFPAGSGPLDRTTYMFTYVSPQPGSPKLEELLEDFWDLMPEYQG
VSLDNLEILRVIYGIFPTYRDSPLPAAFDRILQFGDASGIQSPVSFGGFGSLTRHLGRLSAGVYEAINGDFLDASSLSLL
NPYMPNLSASWLFQRAMSAKKNSNVPPEFINELLYVNFQSMQKLGDPVLRPFLQDVIQFWALSKTLGLVMLTKPQIIPSI
FKQVGIPVLLDWSSHFFMLGYYTFLSTYADPVIRPFLTAFPSKMKYEWKRYLEAWKYGSGL
>P_alb
RIMESVAVS-GEVGGAGGAYSYEALKRLDQLWSGICSAQSVVQEPQKVVSTIPSMFQSSDLAGKEEGS--YDVLVCGGTL
GIFIATALSARGLRVAIVERNVLKGREQEWNISRKELSELVEVGVLEQDDIERATAVKFNPNRCGFQGKGDIWVEDILNL
GVSPVKLIEIVKKRFVSLGGVIYEGVGVSTINVYEDAAVLKLSGGRTLSSRLIIDAMGNFSPVVKQIRGGRKPDGVCLVV
GTCARGF-KNNSTSDVIYSSSSVKSVGNSKAQFFWEAFPAGSGPMDRTTYMFTYVEPQHKAPKIEELLEEYWDLMPEYQG
VSLDNLEILRVIYGIFPTYRNSPLPAAFDRVLQFGDASGIQSPVSFGGFGSLTRHLGRLSEGIYEAIGGDYLDSHNLSLL
NPYMPNLSASWLFQRAMSAKQPSNVSPDFINELLYANFDCMQRLGDPVLRPFLQDVVQFGPLSKTLGLVMLTRPQILPSI
FKQVGIPVLLDWSRHFFMLGYYTFLSTYASPIVRPFLKSLPSKMRFKWKRNLESWKYGAGL
>S_tor
RIMESISVSGGEVGGAGGAYSYEALKRLDQLWSSICLAREVVQEPKQVVSSIPSEFHSSDLSNKAEGS--YDVLVCGGTL
GIFIATALSAKGLRVAIVERNILKGREQEWNISRKELLELVEVGILEENDIERATAVKFNPNRCGFQGKGDIWVEDILNL
GVSPVKLIEIVKKRFVSLGGVIYEGCSVSSINLYEDAAVLNFAGDKILSSRLIIDAMGNFSPVVKQIRGGRKPDGVCLVV
GTCARGFNNNNSTSDVIYSSSTVKTVGKSEAQYFWEAFPAGSGPMDRTTYMFTYVEPQPMAPKLEELLEEYWDLMPEYQG
VSLDNLEILRVIYGIFPTYRESPLQAAFSRVLQFGDASGIQSPVSFGGFGSLTRHLGRLSAGIYEAINGDYLDKNSLSLL
NPYMPNLSASWLFQRAMSAKQHSNVPPDFINELLYANFNSMQ--------------------------------------
-------------------------------------------------------------
>V_vin
RIMESISVS-GEVGGAGGAYSYSALKRLDQLWSSICSAQTVYQEPRKVVSSVPGLFKHSAVDDKAVET--FDVLVCGGTL
GIFIATALSSKGLRVGVVERNILKGREQEWNISRKELLELVEAGILVEDDIKQVTAAKFNPNRCGFEGKGEIWVEDILNL
GVSPVKLIEVVKRRFTSLGGVIFEGYSVSNICIYEDAAVLQLAEGNILSTRLLIDAMGNFSPVVKQMRGGRKPDGVCLVV
GSCARGF-TNNSTSDVIYSSSSVKKVGESEVQYFWEAFPAGSGPVDRTTYMFTYVDPQPKCPKLEDLLEDYWDMMPEYQG
VSLEDLQILRVVFGIFPTYRDSPLPAAFDRILQFGDASGIQSPVSFGGFGSLTRHLERLSTGIYEAITGNFLDSYNLSLL
NPYMPNLSAAWLFQRAMSAKQQYDVSPDFISELLYVNFQSMQRLGDPVLRPFLQDVIQFGPLVKTLGLVMLSKPQILPSI
FKQVGVPVLLDWSGHFVMLGYYTFLSTFIDPAIRPLINAFPAKMKYKWKRYLEAWKYGAGL
