# Supplementary material for: A genome resource for Acacia, Australia’s largest plant genus
Source: PLoS One. 2022 Oct 14;17(10):e0274267. doi: 10.1371/journal.pone.0274267 (PMC9565413; doi:10.1371/journal.pone.0274267)
Supplement: S5 File — (ZIP) [file pone.0274267.s005.zip › non-confirmed_NUMPTs.gff3]

1	blast	numpt	9200917	9201078	1_cp_52	9200917	.	ID=ID=1_cp_52;1_mt_17
4	blast	numpt	10951156	10952722	4_cp_20	10951156	.	ID=ID=4_cp_20;4_mt_29
7	blast	numpt	9171670	9182515	7_cp_1	9171670	.	ID=ID=7_cp_1;7_mt_49
15	blast	numpt	10898467	10901063	15_cp_3	10898467	.	ID=ID=15_cp_3;15_mt_46
16	blast	numpt	2003092	2003427	16_cp_4	2003092	.	ID=ID=16_cp_4;16_mt_4identical
57	blast	numpt	70344	72539	57_cp_1	70344	.	ID=ID=57_cp_1;57_mt_1;57_mt_2
57	blast	numpt	369862	371058	57_cp_4	369862	.	ID=ID=57_cp_4;57_mt_5
107	blast	numpt	584723	599134	107_cp_1	584723	.	ID=ID=107_cp_1;107_mt_1;107_mt_5;107_mt_8;107_mt_9;107_mt_10;107_mt_11
107	blast	numpt	999499	1013443	107_cp_4	999499	.	ID=ID=107_cp_4;107_mt_17;107_mt_18;107_mt_19
117	blast	numpt	1033952	1037026	117_mt_2	1033952	.	ID=ID=117_mt_2;117_cp_2
127	blast	numpt	12777	12925	127_cp_47	12777	.	ID=ID=127_cp_47;127_mt_1identical
147	blast	numpt	147520	147641	147_cp_13	147520	.	ID=ID=147_cp_13;147_mt_1identical
153	blast	numpt	76074	76330	153_cp_4	76074	.	ID=ID=153_cp_4;153_mt_1
158	blast	numpt	968719	969376	158_cp_1	968719	.	ID=ID=158_cp_1;158_mt_1
159	blast	numpt	90139	90392	159_mt_1	90139	.	ID=ID=159_mt_1;159_cp_17
189	blast	numpt	727447	728761	189_cp_2	727447	.	ID=ID=189_cp_2;189_mt_4
189	blast	numpt	730047	731297	189_cp_3	730047	.	ID=ID=189_cp_3;189_mt_5
204	blast	numpt	100573	100780	204_mt_1	100573	.	ID=ID=204_mt_1;204_cp_1
209	blast	numpt	960905	961067	209_cp_2	960905	.	ID=ID=209_cp_2;209_mt_1identical
209	blast	numpt	969409	969563	209_cp_7	969409	.	ID=ID=209_cp_7;209_mt_2identical
262	blast	numpt	1	73044	262_mt_1	1	.	ID=ID=262_mt_1;262_cp_2;262_cp_4
309	blast	numpt	348437	364711	309_cp_1	348437	.	ID=ID=309_cp_1;309_mt_1;309_mt_2
323	blast	numpt	423188	425382	323_cp_2	423188	.	ID=ID=323_cp_2;323_mt_6
323	blast	numpt	448085	451507	323_cp_1	448085	.	ID=ID=323_cp_1;323_mt_8
361	blast	numpt	358777	521269	361_mt_2	358777	.	ID=ID=361_mt_2;361_cp_4;361_cp_1;361_cp_3
373	blast	numpt	103089	103642	373_cp_3	103089	.	ID=ID=373_cp_3;373_mt_1
391	blast	numpt	248041	248176	391_cp_2	248041	.	ID=ID=391_cp_2;391_mt_3identical
474	blast	numpt	175304	175543	474_cp_1	175304	.	ID=ID=474_cp_1;474_mt_1identical
697	blast	numpt	69144	72602	697_cp_1	69144	.	ID=ID=697_cp_1;697_mt_1
740	blast	numpt	7888	12079	740_cp_2	7888	.	ID=ID=740_cp_2;740_mt_1
740	blast	numpt	15501	16272	740_mt_3	15501	.	ID=ID=740_mt_3;740_cp_6
740	blast	numpt	27263	29247	740_cp_10	27263	.	ID=ID=740_cp_10;740_mt_4
740	blast	numpt	29578	33577	740_cp_1	29578	.	ID=ID=740_cp_1;740_mt_5
2	blast	numt	14890706	14892291	2_mt_48	14890706	.	ID=ID=2_mt_48
3	blast	numt	641983	642106	3_mt_1	641983	.	ID=ID=3_mt_1
6	blast	numt	3183848	3184412	6_mt_6	3183848	.	ID=ID=6_mt_6
6	blast	numt	11193438	11193609	6_mt_38	11193438	.	ID=ID=6_mt_38
6	blast	numt	16813604	16813808	6_mt_64	16813604	.	ID=ID=6_mt_64
7	blast	numt	7237418	7238141	7_mt_42	7237418	.	ID=ID=7_mt_42
9	blast	numt	359451	359663	9_mt_2	359451	.	ID=ID=9_mt_2
9	blast	numt	365639	365926	9_mt_3	365639	.	ID=ID=9_mt_3
9	blast	numt	4399746	4400366	9_mt_14	4399746	.	ID=ID=9_mt_14
9	blast	numt	5809895	5810525	9_mt_18	5809895	.	ID=ID=9_mt_18
10	blast	numt	1482372	1482477	10_mt_8	1482372	.	ID=ID=10_mt_8
10	blast	numt	6324047	6333898	10_mt_23	6324047	.	ID=ID=10_mt_23
10	blast	numt	9294068	9294287	10_mt_51	9294068	.	ID=ID=10_mt_51
11	blast	numt	601230	601829	11_mt_4	601230	.	ID=ID=11_mt_4
11	blast	numt	2418365	2421686	11_mt_12	2418365	.	ID=ID=11_mt_12
11	blast	numt	7294339	7294508	11_mt_26	7294339	.	ID=ID=11_mt_26
11	blast	numt	8699352	8701849	11_mt_35	8699352	.	ID=ID=11_mt_35
13	blast	numt	2408164	2418262	13_mt_13	2408164	.	ID=ID=13_mt_13
13	blast	numt	2477522	2477681	13_mt_32	2477522	.	ID=ID=13_mt_32
15	blast	numt	7680360	7681025	15_mt_31	7680360	.	ID=ID=15_mt_31
15	blast	numt	15384542	15384670	15_mt_51	15384542	.	ID=ID=15_mt_51
15	blast	numt	15615086	15615252	15_mt_53	15615086	.	ID=ID=15_mt_53
15	blast	numt	15868171	15868404	15_mt_55	15868171	.	ID=ID=15_mt_55
16	blast	numt	771677	771788	16_mt_2	771677	.	ID=ID=16_mt_2
16	blast	numt	1641924	1642447	16_mt_3	1641924	.	ID=ID=16_mt_3
16	blast	numt	2016144	2016417	16_mt_7	2016144	.	ID=ID=16_mt_7
18	blast	numt	4143116	4143344	18_mt_20	4143116	.	ID=ID=18_mt_20
19	blast	numt	2289299	2291659	19_mt_7	2289299	.	ID=ID=19_mt_7
20	blast	numt	5785826	5785991	20_mt_36	5785826	.	ID=ID=20_mt_36
20	blast	numt	6257938	6258627	20_mt_37	6257938	.	ID=ID=20_mt_37
21	blast	numt	728908	729133	21_mt_1	728908	.	ID=ID=21_mt_1
21	blast	numt	5082946	5083159	21_mt_17	5082946	.	ID=ID=21_mt_17
22	blast	numt	428645	428821	22_mt_3	428645	.	ID=ID=22_mt_3
25	blast	numt	3411886	3412022	25_mt_8	3411886	.	ID=ID=25_mt_8
27	blast	numt	3151802	3152022	27_mt_4	3151802	.	ID=ID=27_mt_4
30	blast	numt	4586026	4586245	30_mt_21	4586026	.	ID=ID=30_mt_21
30	blast	numt	4968892	4969262	30_mt_26	4968892	.	ID=ID=30_mt_26
31	blast	numt	1045230	1045529	31_mt_22	1045230	.	ID=ID=31_mt_22
38	blast	numt	3414696	3414812	38_mt_14	3414696	.	ID=ID=38_mt_14
40	blast	numt	647934	648223	40_mt_2	647934	.	ID=ID=40_mt_2
45	blast	numt	1606757	1606862	45_mt_8	1606757	.	ID=ID=45_mt_8
45	blast	numt	1936036	1936151	45_mt_9	1936036	.	ID=ID=45_mt_9
47	blast	numt	1504	1650	47_mt_1	1504	.	ID=ID=47_mt_1
48	blast	numt	1464108	1464463	48_mt_6	1464108	.	ID=ID=48_mt_6
51	blast	numt	2529982	2530088	51_mt_3	2529982	.	ID=ID=51_mt_3
51	blast	numt	2890860	2894043	51_mt_6	2890860	.	ID=ID=51_mt_6
53	blast	numt	989445	989608	53_mt_3	989445	.	ID=ID=53_mt_3
57	blast	numt	1830422	1830520	57_mt_11	1830422	.	ID=ID=57_mt_11
57	blast	numt	1832028	1832126	57_mt_12	1832028	.	ID=ID=57_mt_12
58	blast	numt	253157	253322	58_mt_2	253157	.	ID=ID=58_mt_2
60	blast	numt	3086007	3086270	60_mt_19	3086007	.	ID=ID=60_mt_19
66	blast	numt	30715	30896	66_mt_1	30715	.	ID=ID=66_mt_1
66	blast	numt	2365945	2366054	66_mt_12	2365945	.	ID=ID=66_mt_12
68	blast	numt	1837294	1838843	68_mt_10	1837294	.	ID=ID=68_mt_10
75	blast	numt	8583949	8584183	75_mt_36	8583949	.	ID=ID=75_mt_36
77	blast	numt	113476	113987	77_mt_1	113476	.	ID=ID=77_mt_1
79	blast	numt	2865959	2866257	79_mt_11	2865959	.	ID=ID=79_mt_11
80	blast	numt	3515390	3515516	80_mt_12	3515390	.	ID=ID=80_mt_12
82	blast	numt	400530	400783	82_mt_1	400530	.	ID=ID=82_mt_1
82	blast	numt	1436140	1436443	82_mt_14	1436140	.	ID=ID=82_mt_14
82	blast	numt	2437433	2437808	82_mt_16	2437433	.	ID=ID=82_mt_16
84	blast	numt	563021	563289	84_mt_1	563021	.	ID=ID=84_mt_1
85	blast	numt	3098930	3099159	85_mt_8	3098930	.	ID=ID=85_mt_8
86	blast	numt	1393491	1393619	86_mt_7	1393491	.	ID=ID=86_mt_7
87	blast	numt	2304687	2304830	87_mt_8	2304687	.	ID=ID=87_mt_8
88	blast	numt	1878999	1879116	88_mt_3	1878999	.	ID=ID=88_mt_3
88	blast	numt	2891374	2893291	88_mt_5	2891374	.	ID=ID=88_mt_5
91	blast	numt	425010	425799	91_mt_1	425010	.	ID=ID=91_mt_1
94	blast	numt	499071	499289	94_mt_1	499071	.	ID=ID=94_mt_1
94	blast	numt	1224274	1225812	94_mt_3	1224274	.	ID=ID=94_mt_3
95	blast	numt	2146933	2147052	95_mt_2	2146933	.	ID=ID=95_mt_2
101	blast	numt	231154	232122	101_mt_1	231154	.	ID=ID=101_mt_1
110	blast	numt	14660	14947	110_mt_2	14660	.	ID=ID=110_mt_2
111	blast	numt	2042964	2043984	111_mt_11	2042964	.	ID=ID=111_mt_11
111	blast	numt	2050929	2051212	111_mt_15	2050929	.	ID=ID=111_mt_15
122	blast	numt	1356720	1356951	122_mt_7	1356720	.	ID=ID=122_mt_7
122	blast	numt	1533268	1534672	122_mt_10	1533268	.	ID=ID=122_mt_10
122	blast	numt	2278910	2279090	122_mt_34	2278910	.	ID=ID=122_mt_34
124	blast	numt	2108428	2108686	124_mt_12	2108428	.	ID=ID=124_mt_12
128	blast	numt	758884	759060	128_mt_4	758884	.	ID=ID=128_mt_4
130	blast	numt	642493	643172	130_mt_3	642493	.	ID=ID=130_mt_3
130	blast	numt	745741	746091	130_mt_4	745741	.	ID=ID=130_mt_4
131	blast	numt	571843	572124	131_mt_3	571843	.	ID=ID=131_mt_3
132	blast	numt	566470	566659	132_mt_2	566470	.	ID=ID=132_mt_2
133	blast	numt	818875	818981	133_mt_7	818875	.	ID=ID=133_mt_7
141	blast	numt	969006	969389	141_mt_7	969006	.	ID=ID=141_mt_7
143	blast	numt	1254515	1254630	143_mt_4	1254515	.	ID=ID=143_mt_4
155	blast	numt	1118676	1118935	155_mt_3	1118676	.	ID=ID=155_mt_3
157	blast	numt	465344	465627	157_mt_2	465344	.	ID=ID=157_mt_2
161	blast	numt	1050975	1052266	161_mt_3	1050975	.	ID=ID=161_mt_3
169	blast	numt	1269743	1269942	169_mt_11	1269743	.	ID=ID=169_mt_11
173	blast	numt	951088	951294	173_mt_5	951088	.	ID=ID=173_mt_5
174	blast	numt	278147	278268	174_mt_3	278147	.	ID=ID=174_mt_3
177	blast	numt	1127458	1127567	177_mt_2	1127458	.	ID=ID=177_mt_2
186	blast	numt	1858181	1858825	186_mt_3	1858181	.	ID=ID=186_mt_3
188	blast	numt	500304	501860	188_mt_3	500304	.	ID=ID=188_mt_3
192	blast	numt	2318419	2318583	192_mt_5	2318419	.	ID=ID=192_mt_5
195	blast	numt	411586	413856	195_mt_1	411586	.	ID=ID=195_mt_1
196	blast	numt	435712	436160	196_mt_1	435712	.	ID=ID=196_mt_1
206	blast	numt	648860	648986	206_mt_2	648860	.	ID=ID=206_mt_2
211	blast	numt	968247	968553	211_mt_4	968247	.	ID=ID=211_mt_4
212	blast	numt	8729	8936	212_mt_1	8729	.	ID=ID=212_mt_1
212	blast	numt	579738	579907	212_mt_3	579738	.	ID=ID=212_mt_3
215	blast	numt	16695	16794	215_mt_1	16695	.	ID=ID=215_mt_1
218	blast	numt	409035	409174	218_mt_5	409035	.	ID=ID=218_mt_5
223	blast	numt	780769	780970	223_mt_1	780769	.	ID=ID=223_mt_1
229	blast	numt	40088	44142	229_mt_1	40088	.	ID=ID=229_mt_1
255	blast	numt	81807	81941	255_mt_1	81807	.	ID=ID=255_mt_1
262	blast	numt	659610	659814	262_mt_74	659610	.	ID=ID=262_mt_74
269	blast	numt	205356	207190	269_mt_1	205356	.	ID=ID=269_mt_1
287	blast	numt	102085	102515	287_mt_2	102085	.	ID=ID=287_mt_2
288	blast	numt	298932	299135	288_mt_3	298932	.	ID=ID=288_mt_3
297	blast	numt	140457	140598	297_mt_1	140457	.	ID=ID=297_mt_1
297	blast	numt	361437	361563	297_mt_2	361437	.	ID=ID=297_mt_2
340	blast	numt	407881	408298	340_mt_1	407881	.	ID=ID=340_mt_1
357	blast	numt	31040	31368	357_mt_1	31040	.	ID=ID=357_mt_1
361	blast	numt	178184	178459	361_mt_1	178184	.	ID=ID=361_mt_1
365	blast	numt	382439	382722	365_mt_3	382439	.	ID=ID=365_mt_3
369	blast	numt	503973	504107	369_mt_1	503973	.	ID=ID=369_mt_1
387	blast	numt	283664	283765	387_mt_3	283664	.	ID=ID=387_mt_3
394	blast	numt	139170	139282	394_mt_1	139170	.	ID=ID=394_mt_1
412	blast	numt	56502	56767	412_mt_1	56502	.	ID=ID=412_mt_1
414	blast	numt	114666	115181	414_mt_1	114666	.	ID=ID=414_mt_1
422	blast	numt	520427	520607	422_mt_1	520427	.	ID=ID=422_mt_1
538	blast	numt	72086	72381	538_mt_1	72086	.	ID=ID=538_mt_1
569	blast	numt	73582	73715	569_mt_1	73582	.	ID=ID=569_mt_1
616	blast	numt	21175	21892	616_mt_2	21175	.	ID=ID=616_mt_2
628	blast	numt	5239	5394	628_mt_1	5239	.	ID=ID=628_mt_1
643	blast	numt	10901	11341	643_mt_1	10901	.	ID=ID=643_mt_1
658	blast	numt	41452	41573	658_mt_1	41452	.	ID=ID=658_mt_1
669	blast	numt	67754	68182	669_mt_1	67754	.	ID=ID=669_mt_1
681	blast	numt	1	11602	681_mt_1	1	.	ID=ID=681_mt_1
727	blast	numt	46204	46327	727_mt_1	46204	.	ID=ID=727_mt_1
746	blast	numt	45521	45621	746_mt_1	45521	.	ID=ID=746_mt_1
748	blast	numt	1	55619	748_mt_1	1	.	ID=ID=748_mt_1
910	blast	numt	2216	2377	910_mt_1	2216	.	ID=ID=910_mt_1
1148	blast	numt	1528	1703	1148_mt_1	1528	.	ID=ID=1148_mt_1
1	blast	nupt	994797	996922	1_cp_3	994797	.	ID=ID=1_cp_3
2	blast	nupt	344466	344698	2_cp_11	344466	.	ID=ID=2_cp_11
2	blast	nupt	2727812	2728245	2_cp_2	2727812	.	ID=ID=2_cp_2
2	blast	nupt	3565874	3566006	2_cp_51	3565874	.	ID=ID=2_cp_51
2	blast	nupt	16755070	16755421	2_cp_10	16755070	.	ID=ID=2_cp_10
3	blast	nupt	7049249	7049588	3_cp_7	7049249	.	ID=ID=3_cp_7
5	blast	nupt	7317945	7318189	5_cp_2	7317945	.	ID=ID=5_cp_2
7	blast	nupt	235573	235759	7_cp_37	235573	.	ID=ID=7_cp_37
9	blast	nupt	5664963	5665228	9_cp_5	5664963	.	ID=ID=9_cp_5
10	blast	nupt	10951603	10952324	10_cp_14	10951603	.	ID=ID=10_cp_14
15	blast	nupt	10641734	10642151	15_cp_6	10641734	.	ID=ID=15_cp_6
15	blast	nupt	11518170	11518577	15_cp_34	11518170	.	ID=ID=15_cp_34
15	blast	nupt	11646194	11646337	15_cp_44	11646194	.	ID=ID=15_cp_44
16	blast	nupt	969095	969252	16_cp_10	969095	.	ID=ID=16_cp_10
17	blast	nupt	3716902	3717047	17_cp_7	3716902	.	ID=ID=17_cp_7
18	blast	nupt	23052	23302	18_cp_2	23052	.	ID=ID=18_cp_2
18	blast	nupt	1529293	1529682	18_cp_1	1529293	.	ID=ID=18_cp_1
19	blast	nupt	1980879	1981040	19_cp_18	1980879	.	ID=ID=19_cp_18
20	blast	nupt	127490	127598	20_cp_49	127490	.	ID=ID=20_cp_49
20	blast	nupt	2224193	2224666	20_cp_26	2224193	.	ID=ID=20_cp_26
22	blast	nupt	3478770	3478917	22_cp_14	3478770	.	ID=ID=22_cp_14
22	blast	nupt	4914588	4914765	22_cp_11	4914588	.	ID=ID=22_cp_11
23	blast	nupt	599656	599805	23_cp_16	599656	.	ID=ID=23_cp_16
25	blast	nupt	3408043	3408258	25_cp_3	3408043	.	ID=ID=25_cp_3
25	blast	nupt	6859762	6859932	25_cp_8	6859762	.	ID=ID=25_cp_8
26	blast	nupt	236031	243008	26_cp_1	236031	.	ID=ID=26_cp_1
27	blast	nupt	1540633	1544317	27_cp_1	1540633	.	ID=ID=27_cp_1
28	blast	nupt	837596	839155	28_cp_1	837596	.	ID=ID=28_cp_1
33	blast	nupt	2888228	2888408	33_cp_8	2888228	.	ID=ID=33_cp_8
34	blast	nupt	701752	702020	34_cp_6	701752	.	ID=ID=34_cp_6
37	blast	nupt	2431923	2432138	37_cp_1	2431923	.	ID=ID=37_cp_1
39	blast	nupt	432598	433018	39_cp_1	432598	.	ID=ID=39_cp_1
42	blast	nupt	1917306	1917476	42_cp_2	1917306	.	ID=ID=42_cp_2
44	blast	nupt	1306116	1307477	44_cp_2	1306116	.	ID=ID=44_cp_2
45	blast	nupt	1485509	1485736	45_cp_4	1485509	.	ID=ID=45_cp_4
49	blast	nupt	6934620	6934875	49_cp_9	6934620	.	ID=ID=49_cp_9
49	blast	nupt	7485590	7485874	49_cp_6	7485590	.	ID=ID=49_cp_6
52	blast	nupt	1305781	1305966	52_cp_1	1305781	.	ID=ID=52_cp_1
53	blast	nupt	81422	81571	53_cp_2	81422	.	ID=ID=53_cp_2
54	blast	nupt	625505	625664	54_cp_3	625505	.	ID=ID=54_cp_3
59	blast	nupt	1589914	1590453	59_cp_2	1589914	.	ID=ID=59_cp_2
65	blast	nupt	1633290	1633462	65_cp_11	1633290	.	ID=ID=65_cp_11
66	blast	nupt	636996	637182	66_cp_5	636996	.	ID=ID=66_cp_5
75	blast	nupt	3194493	3194704	75_cp_11	3194493	.	ID=ID=75_cp_11
75	blast	nupt	4703480	4703582	75_cp_30	4703480	.	ID=ID=75_cp_30
79	blast	nupt	2716747	2716897	79_cp_10	2716747	.	ID=ID=79_cp_10
79	blast	nupt	2717292	2717509	79_cp_6	2717292	.	ID=ID=79_cp_6
82	blast	nupt	1366074	1366250	82_cp_10	1366074	.	ID=ID=82_cp_10
83	blast	nupt	530803	531223	83_cp_5	530803	.	ID=ID=83_cp_5
86	blast	nupt	424331	424692	86_cp_1	424331	.	ID=ID=86_cp_1
91	blast	nupt	1867429	1867615	91_cp_10	1867429	.	ID=ID=91_cp_10
92	blast	nupt	2086428	2086925	92_cp_1	2086428	.	ID=ID=92_cp_1
93	blast	nupt	978214	978837	93_cp_2	978214	.	ID=ID=93_cp_2
94	blast	nupt	1488231	1490560	94_cp_1	1488231	.	ID=ID=94_cp_1
94	blast	nupt	1493235	1494373	94_cp_2	1493235	.	ID=ID=94_cp_2
94	blast	nupt	1496900	1497584	94_cp_3	1496900	.	ID=ID=94_cp_3
97	blast	nupt	649922	653641	97_cp_1	649922	.	ID=ID=97_cp_1
97	blast	nupt	1058376	1060270	97_cp_3	1058376	.	ID=ID=97_cp_3
100	blast	nupt	120113	123998	100_cp_1	120113	.	ID=ID=100_cp_1
100	blast	nupt	1878448	1878585	100_cp_10	1878448	.	ID=ID=100_cp_10
107	blast	nupt	39246	39370	107_cp_20	39246	.	ID=ID=107_cp_20
107	blast	nupt	1132409	1132573	107_cp_15	1132409	.	ID=ID=107_cp_15
110	blast	nupt	1859706	1859854	110_cp_4	1859706	.	ID=ID=110_cp_4
116	blast	nupt	371355	371474	116_cp_2	371355	.	ID=ID=116_cp_2
118	blast	nupt	539226	539397	118_cp_7	539226	.	ID=ID=118_cp_7
126	blast	nupt	509334	509503	126_cp_9	509334	.	ID=ID=126_cp_9
127	blast	nupt	64933	65214	127_cp_33	64933	.	ID=ID=127_cp_33
127	blast	nupt	551789	552943	127_cp_9	551789	.	ID=ID=127_cp_9
129	blast	nupt	2402726	2402903	129_cp_2	2402726	.	ID=ID=129_cp_2
129	blast	nupt	2804657	2804766	129_cp_14	2804657	.	ID=ID=129_cp_14
130	blast	nupt	314571	314688	130_cp_1	314571	.	ID=ID=130_cp_1
141	blast	nupt	1273593	1274547	141_cp_2	1273593	.	ID=ID=141_cp_2
144	blast	nupt	942714	942920	144_cp_5	942714	.	ID=ID=144_cp_5
146	blast	nupt	300770	300922	146_cp_2	300770	.	ID=ID=146_cp_2
147	blast	nupt	960747	960908	147_cp_5	960747	.	ID=ID=147_cp_5
148	blast	nupt	1049900	1050046	148_cp_6	1049900	.	ID=ID=148_cp_6
155	blast	nupt	1006022	1006151	155_cp_8	1006022	.	ID=ID=155_cp_8
161	blast	nupt	388521	388675	161_cp_2	388521	.	ID=ID=161_cp_2
162	blast	nupt	523962	524216	162_cp_1	523962	.	ID=ID=162_cp_1
164	blast	nupt	653748	653884	164_cp_10	653748	.	ID=ID=164_cp_10
165	blast	nupt	1320532	1320664	165_cp_3	1320532	.	ID=ID=165_cp_3
167	blast	nupt	260247	260522	167_cp_1	260247	.	ID=ID=167_cp_1
173	blast	nupt	1007292	1008134	173_cp_1	1007292	.	ID=ID=173_cp_1
173	blast	nupt	1011021	1011326	173_cp_4	1011021	.	ID=ID=173_cp_4
173	blast	nupt	1012580	1012787	173_cp_6	1012580	.	ID=ID=173_cp_6
173	blast	nupt	1014182	1014643	173_cp_2	1014182	.	ID=ID=173_cp_2
178	blast	nupt	1286505	1286635	178_cp_3	1286505	.	ID=ID=178_cp_3
185	blast	nupt	712517	712728	185_cp_1	712517	.	ID=ID=185_cp_1
185	blast	nupt	720860	721019	185_cp_3	720860	.	ID=ID=185_cp_3
186	blast	nupt	1276613	1277440	186_cp_1	1276613	.	ID=ID=186_cp_1
186	blast	nupt	1278132	1278294	186_cp_4	1278132	.	ID=ID=186_cp_4
189	blast	nupt	1836198	1836322	189_cp_13	1836198	.	ID=ID=189_cp_13
190	blast	nupt	1101836	1101983	190_cp_1	1101836	.	ID=ID=190_cp_1
192	blast	nupt	2332379	2332721	192_cp_2	2332379	.	ID=ID=192_cp_2
194	blast	nupt	650312	651525	194_cp_4	650312	.	ID=ID=194_cp_4
195	blast	nupt	771238	772632	195_cp_1	771238	.	ID=ID=195_cp_1
200	blast	nupt	1010678	1010793	200_cp_1	1010678	.	ID=ID=200_cp_1
203	blast	nupt	517472	518060	203_cp_4	517472	.	ID=ID=203_cp_4
209	blast	nupt	511033	511283	209_cp_1	511033	.	ID=ID=209_cp_1
212	blast	nupt	440786	440927	212_cp_3	440786	.	ID=ID=212_cp_3
218	blast	nupt	1014640	1014764	218_cp_10	1014640	.	ID=ID=218_cp_10
235	blast	nupt	675672	675994	235_cp_1	675672	.	ID=ID=235_cp_1
250	blast	nupt	913270	913437	250_cp_3	913270	.	ID=ID=250_cp_3
259	blast	nupt	349398	351955	259_cp_1	349398	.	ID=ID=259_cp_1
259	blast	nupt	501770	501921	259_cp_5	501770	.	ID=ID=259_cp_5
284	blast	nupt	486026	486174	284_cp_1	486026	.	ID=ID=284_cp_1
288	blast	nupt	351114	351634	288_cp_1	351114	.	ID=ID=288_cp_1
288	blast	nupt	469143	469463	288_cp_3	469143	.	ID=ID=288_cp_3
294	blast	nupt	290084	290276	294_cp_1	290084	.	ID=ID=294_cp_1
298	blast	nupt	375730	376253	298_cp_2	375730	.	ID=ID=298_cp_2
309	blast	nupt	373212	374864	309_cp_6	373212	.	ID=ID=309_cp_6
309	blast	nupt	376157	376637	309_cp_9	376157	.	ID=ID=309_cp_9
322	blast	nupt	430003	430462	322_cp_1	430003	.	ID=ID=322_cp_1
323	blast	nupt	427335	427469	323_cp_7	427335	.	ID=ID=323_cp_7
326	blast	nupt	409854	412142	326_cp_2	409854	.	ID=ID=326_cp_2
351	blast	nupt	65346	65632	351_cp_2	65346	.	ID=ID=351_cp_2
352	blast	nupt	55275	55431	352_cp_4	55275	.	ID=ID=352_cp_4
370	blast	nupt	105066	105305	370_cp_3	105066	.	ID=ID=370_cp_3
406	blast	nupt	181103	181268	406_cp_1	181103	.	ID=ID=406_cp_1
411	blast	nupt	48084	48198	411_cp_1	48084	.	ID=ID=411_cp_1
429	blast	nupt	109096	109255	429_cp_1	109096	.	ID=ID=429_cp_1
433	blast	nupt	45264	45392	433_cp_2	45264	.	ID=ID=433_cp_2
436	blast	nupt	219216	219360	436_cp_1	219216	.	ID=ID=436_cp_1
446	blast	nupt	16990	17270	446_cp_16	16990	.	ID=ID=446_cp_16
474	blast	nupt	53511	53627	474_cp_3	53511	.	ID=ID=474_cp_3
474	blast	nupt	55746	55908	474_cp_2	55746	.	ID=ID=474_cp_2
496	blast	nupt	21169	21275	496_cp_2	21169	.	ID=ID=496_cp_2
509	blast	nupt	57991	58106	509_cp_1	57991	.	ID=ID=509_cp_1
510	blast	nupt	145592	145743	510_cp_2	145592	.	ID=ID=510_cp_2
520	blast	nupt	112750	112879	520_cp_2	112750	.	ID=ID=520_cp_2
569	blast	nupt	51666	51816	569_cp_1	51666	.	ID=ID=569_cp_1
619	blast	nupt	20898	21189	619_cp_2	20898	.	ID=ID=619_cp_2
665	blast	nupt	25536	25794	665_cp_3	25536	.	ID=ID=665_cp_3
667	blast	nupt	72744	72894	667_cp_2	72744	.	ID=ID=667_cp_2
740	blast	nupt	12421	13596	740_cp_5	12421	.	ID=ID=740_cp_5
750	blast	nupt	32111	32255	750_cp_1	32111	.	ID=ID=750_cp_1
839	blast	nupt	23815	23952	839_cp_2	23815	.	ID=ID=839_cp_2
895	blast	nupt	12572	13886	895_cp_1	12572	.	ID=ID=895_cp_1
1071	blast	nupt	5059	5429	1071_cp_1	5059	.	ID=ID=1071_cp_1
