# Supplementary material for: A genome resource for Acacia, Australia’s largest plant genus
Source: PLoS One. 2022 Oct 14;17(10):e0274267. doi: 10.1371/journal.pone.0274267 (PMC9565413; doi:10.1371/journal.pone.0274267)
Supplement: S5 File — (ZIP) [file pone.0274267.s005.zip › confirmed_NUMPTs.gff3]

1	blast	numpt	6730784	6730979	93.401	-	.	ID=1_cp_51;1_mt_10identical
1	blast	numpt	8926234	8926552	98.438	-	.	ID=1_cp_29;1_mt_13identical
1	blast	numpt	9169757	9169913	97.05252542	-	.	ID=1_cp_54;1_mt_16
1	blast	numpt	9627230	9627492	86.447	+	.	ID=1_cp_47;1_mt_19identical
1	blast	numpt	9728846	9729350	95.248	-	.	ID=1_cp_18;1_mt_21identical
1	blast	numpt	10396056	10400924	86.76480451	+	.	ID=1_cp_1;1_mt_26;1_mt_27
1	blast	numpt	10525225	10525653	100	+	.	ID=1_cp_28;1_mt_30
2	blast	numpt	116258	116397	91.429	+	.	ID=2_cp_50;2_mt_4identical
2	blast	numpt	1927642	1927937	87.26995509	-	.	ID=2_cp_16;2_mt_9
2	blast	numpt	3005250	3005439	98.429	-	.	ID=2_cp_19;2_mt_13identical
3	blast	numpt	1463081	1463283	94.75230534	-	.	ID=3_cp_12;3_mt_4
3	blast	numpt	1523302	1523548	94.53431373	-	.	ID=3_cp_6;3_mt_5
3	blast	numpt	6853101	6853216	99.138	-	.	ID=3_cp_21;3_mt_20identical
3	blast	numpt	7072003	7072318	96.835	-	.	ID=3_cp_2;3_mt_21identical
4	blast	numpt	6391100	6391604	99.1380252	+	.	ID=4_cp_18;4_mt_16
4	blast	numpt	7061715	7062593	93.77418632	+	.	ID=4_mt_20;4_cp_34;4_mt_21
4	blast	numpt	8280158	8280348	99.40821429	-	.	ID=4_cp_10;4_mt_23
4	blast	numpt	10964387	10965958	97.41763573	+	.	ID=4_cp_17;4_mt_31
4	blast	numpt	13532383	13532716	94.2600084	+	.	ID=4_cp_22;4_mt_41
5	blast	numpt	3351793	3352018	93.363	-	.	ID=5_cp_6;5_mt_2identical
5	blast	numpt	4903356	4903497	99.296	-	.	ID=5_cp_18;5_mt_9identical
5	blast	numpt	8541937	8542038	97.059	-	.	ID=5_cp_25;5_mt_20identical
6	blast	numpt	351052	352402	93.67241512	+	.	ID=6_cp_7;6_mt_1;6_mt_2
6	blast	numpt	3839824	3840084	96.552	-	.	ID=6_cp_19;6_mt_7identical
6	blast	numpt	4310336	4310763	95.45337375	+	.	ID=6_cp_25;6_mt_8
6	blast	numpt	4778483	4778627	91.781	+	.	ID=6_cp_44;6_mt_9identical
6	blast	numpt	6610929	6611092	95.732	-	.	ID=6_cp_34;6_mt_13identical
6	blast	numpt	12511268	12511389	95.902	-	.	ID=6_cp_53;6_mt_45identical
6	blast	numpt	13430185	13430296	89.565	+	.	ID=6_cp_77;6_mt_46identical
6	blast	numpt	16733143	16733671	86.76104932	+	.	ID=6_cp_26;6_mt_62
7	blast	numpt	368710	371770	98.86614402	+	.	ID=7_cp_2;7_mt_1
7	blast	numpt	9079451	9079914	91.79798051	-	.	ID=7_mt_47;7_cp_75
8	blast	numpt	857975	858196	95.6153597	+	.	ID=8_cp_19;8_mt_3
8	blast	numpt	3052453	3052729	97.491	-	.	ID=8_cp_8;8_mt_5identical
8	blast	numpt	4026992	4027159	95.833	-	.	ID=8_cp_13;8_mt_8identical
9	blast	numpt	330406	330608	89.216	+	.	ID=9_cp_11;9_mt_1identical
9	blast	numpt	3784698	3785060	88.705	-	.	ID=9_cp_6;9_mt_12identical
10	blast	numpt	1575409	1576979	95.8304907	+	.	ID=10_cp_3;10_mt_9
10	blast	numpt	6306528	6313483	96.60194582	+	.	ID=10_cp_7;10_mt_20;10_mt_21;10_mt_22
10	blast	numpt	7197293	7197903	90.806	-	.	ID=10_cp_15;10_mt_45identical
11	blast	numpt	4118082	4118193	89.19254118	+	.	ID=11_cp_31;11_mt_13
11	blast	numpt	4664966	4665082	96.581	-	.	ID=11_cp_22;11_mt_17identical
11	blast	numpt	6898505	6899402	94.14394079	-	.	ID=11_mt_21;11_cp_11
11	blast	numpt	9279867	9280337	94.14564277	+	.	ID=11_mt_40;11_cp_16
12	blast	numpt	17902	18269	94.667	-	.	ID=12_cp_6;12_mt_1identical
12	blast	numpt	2119215	2119344	91.538	+	.	ID=12_cp_15;12_mt_3identical
12	blast	numpt	2627578	2627946	97.09942342	+	.	ID=12_cp_3;12_mt_4
12	blast	numpt	3216994	3217363	89.38119209	+	.	ID=12_mt_8;12_cp_24
13	blast	numpt	213196	213411	85.185	-	.	ID=13_cp_14;13_mt_1identical
13	blast	numpt	515172	515432	86.97308527	-	.	ID=13_cp_15;13_mt_4
13	blast	numpt	1889098	1889607	89.20842525	-	.	ID=13_cp_4;13_mt_8
13	blast	numpt	2199058	2199616	99.19842697	+	.	ID=13_cp_6;13_mt_9
15	blast	numpt	4099847	4100323	88.45714885	+	.	ID=15_mt_18;15_cp_31
15	blast	numpt	5446895	5447807	96.84102332	-	.	ID=15_mt_24;15_cp_48;15_mt_25;15_mt_26
15	blast	numpt	7661920	7662152	88.95322193	+	.	ID=15_cp_27;15_mt_30
15	blast	numpt	9182463	9182566	87.5	+	.	ID=15_cp_110;15_mt_38identical
16	blast	numpt	600280	600578	90.667	-	.	ID=16_cp_6;16_mt_1identical
19	blast	numpt	2324024	2324351	95.745	-	.	ID=19_cp_9;19_mt_9identical
19	blast	numpt	2336568	2338200	95.73091931	+	.	ID=19_cp_7;19_mt_10
19	blast	numpt	4431097	4431266	97.059	-	.	ID=19_cp_14;19_mt_16identical
20	blast	numpt	4127715	4128086	90.63255026	+	.	ID=20_mt_35;20_cp_44
21	blast	numpt	3836908	3837278	86.198	-	.	ID=21_cp_5;21_mt_8identical
21	blast	numpt	4250038	4250815	90.48584703	-	.	ID=21_cp_20;21_mt_9
21	blast	numpt	4965338	4965528	96.839	+	.	ID=21_cp_10;21_mt_16
22	blast	numpt	4517034	4519142	96.01703704	+	.	ID=22_cp_5;22_mt_17
23	blast	numpt	62299	62614	87.39	-	.	ID=23_cp_4;23_mt_3identical
23	blast	numpt	313310	314017	98.7769192	+	.	ID=23_cp_12;23_mt_6;23_mt_7
23	blast	numpt	448128	449462	99.33612047	+	.	ID=23_cp_10;23_mt_8
24	blast	numpt	2603620	2603720	100	+	.	ID=24_cp_6;24_mt_8identical
26	blast	numpt	2603440	2603623	97.283	-	.	ID=26_cp_21;26_mt_5identical
26	blast	numpt	3401604	3401771	94.048	-	.	ID=26_cp_28;26_mt_11identical
26	blast	numpt	5069080	5069212	93.284	-	.	ID=26_cp_40;26_mt_15identical
27	blast	numpt	1465553	1465711	97.13993204	-	.	ID=27_cp_6;27_mt_2
28	blast	numpt	2117851	2118461	97.67703164	+	.	ID=28_cp_5;28_mt_11
28	blast	numpt	2324363	2324759	91.41533553	+	.	ID=28_mt_15;28_cp_6
30	blast	numpt	26700	26820	91.28026702	-	.	ID=30_cp_21;30_mt_1
30	blast	numpt	459036	459198	98.773	+	.	ID=30_cp_12;30_mt_4identical
30	blast	numpt	2528171	2528279	89.076	+	.	ID=30_cp_24;30_mt_9identical
30	blast	numpt	4471977	4472290	99.682	+	.	ID=30_cp_6;30_mt_20identical
31	blast	numpt	517944	518271	88.663	-	.	ID=31_cp_3;31_mt_19identical
31	blast	numpt	684642	684879	99.16	-	.	ID=31_cp_5;31_mt_20identical
31	blast	numpt	1001490	1001714	98.667	-	.	ID=31_cp_7;31_mt_21identical
31	blast	numpt	1216962	1217217	91.44	+	.	ID=31_cp_12;31_mt_23identical
31	blast	numpt	2614817	2616591	95.02847492	-	.	ID=31_cp_2;31_mt_28
32	blast	numpt	275906	276164	97.59294286	+	.	ID=32_cp_7;32_mt_1
32	blast	numpt	351484	351748	97.22802784	+	.	ID=32_cp_6;32_mt_2
33	blast	numpt	2620259	2620719	98.22604698	+	.	ID=33_cp_4;33_mt_5
34	blast	numpt	1111289	1111602	94.23955956	-	.	ID=34_cp_4;34_mt_1
34	blast	numpt	1165242	1167139	96.2929199	-	.	ID=34_mt_2;34_cp_1
34	blast	numpt	2653597	2653805	87.143	+	.	ID=34_cp_10;34_mt_7identical
34	blast	numpt	2765657	2765879	94.12888393	+	.	ID=34_cp_16;34_mt_8
35	blast	numpt	316919	317530	93.79396856	+	.	ID=35_cp_2;35_mt_1
36	blast	numpt	4028255	4030714	90.48762572	+	.	ID=36_mt_5;36_cp_6
36	blast	numpt	4573945	4574046	97.81303315	+	.	ID=36_cp_13;36_mt_12
38	blast	numpt	947520	949152	97.98263614	+	.	ID=38_cp_2;38_mt_5
38	blast	numpt	2751504	2751956	90.0013861	+	.	ID=38_cp_27;38_mt_11
39	blast	numpt	2331624	2331727	90.476	-	.	ID=39_cp_11;39_mt_5identical
41	blast	numpt	313223	313561	95.01585686	+	.	ID=41_cp_4;41_mt_3
42	blast	numpt	824216	824351	98.529	-	.	ID=42_cp_6;42_mt_2identical
42	blast	numpt	2879259	2879369	100	-	.	ID=42_cp_8;42_mt_4identical
43	blast	numpt	1799312	1799435	94.15125123	+	.	ID=43_cp_7;43_mt_3
44	blast	numpt	223223	223441	96.364	-	.	ID=44_cp_8;44_mt_1identical
44	blast	numpt	226345	226619	93.478	-	.	ID=44_cp_5;44_mt_2identical
47	blast	numpt	3356323	3356614	91.864	+	.	ID=47_cp_1;47_mt_8identical
48	blast	numpt	1116765	1117318	98.482	+	.	ID=48_cp_4;48_mt_4identical
49	blast	numpt	2318414	2323537	97.31747381	+	.	ID=49_cp_1;49_mt_4;49_mt_5
49	blast	numpt	2689241	2690555	97.14064539	+	.	ID=49_mt_10;49_cp_2;49_mt_12
49	blast	numpt	2710361	2710589	97.22940782	-	.	ID=49_cp_24;49_mt_13
49	blast	numpt	5052362	5053074	85.25429802	-	.	ID=49_cp_4;49_mt_19
49	blast	numpt	5675513	5675748	94.97420339	-	.	ID=49_cp_12;49_mt_20
50	blast	numpt	499329	499568	95.417	-	.	ID=50_cp_2;50_mt_1identical
52	blast	numpt	2521316	2521617	91.64157576	-	.	ID=52_cp_3;52_mt_12
53	blast	numpt	1387067	1387586	98.10443031	+	.	ID=53_cp_8;53_mt_5
55	blast	numpt	2085633	2085790	100	+	.	ID=55_cp_5;55_mt_4
55	blast	numpt	2707906	2708441	90.78565144	+	.	ID=55_cp_3;55_mt_6
56	blast	numpt	977866	978198	95.08815028	+	.	ID=56_mt_1;56_cp_5
57	blast	numpt	261867	262044	86.885	-	.	ID=57_cp_17;57_mt_4identical
57	blast	numpt	397552	398666	92.07306686	-	.	ID=57_cp_5;57_mt_6
57	blast	numpt	433282	434025	93.15907312	+	.	ID=57_cp_16;57_mt_8
57	blast	numpt	2489931	2490097	88.69	-	.	ID=57_cp_19;57_mt_14identical
58	blast	numpt	1278014	1278143	88.55	+	.	ID=58_cp_12;58_mt_6identical
60	blast	numpt	167617	167771	90.323	-	.	ID=60_cp_22;60_mt_1identical
60	blast	numpt	2051798	2051970	98.266	-	.	ID=60_cp_13;60_mt_7identical
60	blast	numpt	2585614	2586316	93.61808005	+	.	ID=60_cp_19;60_mt_14
60	blast	numpt	2728677	2728885	99.524	-	.	ID=60_cp_7;60_mt_17identical
61	blast	numpt	1141456	1142276	92.12712224	+	.	ID=61_cp_4;61_mt_4
62	blast	numpt	316293	316473	88.462	+	.	ID=62_cp_9;62_mt_1identical
62	blast	numpt	1907089	1907274	97.312	-	.	ID=62_cp_8;62_mt_13identical
65	blast	numpt	1566961	1571088	95.36164125	+	.	ID=65_cp_9;65_mt_21
66	blast	numpt	656187	656386	87.793	-	.	ID=66_cp_9;66_mt_5identical
66	blast	numpt	994101	995354	94.83851342	-	.	ID=66_cp_1;66_mt_6
66	blast	numpt	1563590	1563692	97.087	-	.	ID=66_cp_18;66_mt_9identical
68	blast	numpt	1156358	1156783	87.354	-	.	ID=68_cp_1;68_mt_6identical
68	blast	numpt	1635445	1635633	96.296	-	.	ID=68_cp_3;68_mt_9identical
70	blast	numpt	77048	77157	97.273	-	.	ID=70_cp_11;70_mt_1identical
71	blast	numpt	1054141	1054545	96.94352964	+	.	ID=71_cp_14;71_mt_1
71	blast	numpt	1057218	1057448	94.805	+	.	ID=71_cp_4;71_mt_2identical
72	blast	numpt	2040468	2041172	94.5308227	+	.	ID=72_cp_9;72_mt_1
73	blast	numpt	1331777	1333241	95.30935302	+	.	ID=73_cp_4;73_mt_6
74	blast	numpt	1976207	1976591	96.8564664	+	.	ID=74_cp_2;74_mt_13
75	blast	numpt	1167553	1167931	94.7952141	-	.	ID=75_cp_4;75_mt_1
75	blast	numpt	1169246	1170163	94.53699455	+	.	ID=75_mt_2;75_cp_24;75_mt_6
75	blast	numpt	1806489	1806708	90.909	-	.	ID=75_cp_16;75_mt_12identical
75	blast	numpt	5935600	5935754	99.355	-	.	ID=75_cp_18;75_mt_26identical
75	blast	numpt	6902707	6903002	86.577	-	.	ID=75_cp_13;75_mt_32identical
77	blast	numpt	1772148	1774132	96.30470031	-	.	ID=77_cp_5;77_mt_9
77	blast	numpt	1777068	1777941	97.5484	+	.	ID=77_cp_8;77_mt_11
77	blast	numpt	1792618	1799568	94.83068917	+	.	ID=77_cp_13;77_mt_12;77_mt_13
77	blast	numpt	1802334	1804745	98.06712543	+	.	ID=77_cp_16;77_mt_14
79	blast	numpt	2177012	2177493	96.10878507	+	.	ID=79_cp_14;79_mt_2
81	blast	numpt	765540	765744	90.821	-	.	ID=81_cp_4;81_mt_1identical
83	blast	numpt	63119	63359	99.18202893	-	.	ID=83_mt_1;83_cp_2
84	blast	numpt	739901	740075	95.7232	-	.	ID=84_cp_4;84_mt_13
85	blast	numpt	2052680	2053275	97.46811423	-	.	ID=85_cp_10;85_mt_4;85_cp_11
85	blast	numpt	3334383	3335015	98.31301337	+	.	ID=85_cp_14;85_mt_10
85	blast	numpt	3375274	3375535	91.985	-	.	ID=85_cp_4;85_mt_11identical
87	blast	numpt	464007	464185	88.35199425	-	.	ID=87_cp_11;87_mt_2
87	blast	numpt	635205	635771	94.0567993	+	.	ID=87_cp_16;87_mt_3
87	blast	numpt	3864451	3864668	87.615	+	.	ID=87_cp_7;87_mt_13identical
88	blast	numpt	3150841	3151084	91.968	+	.	ID=88_cp_5;88_mt_7identical
89	blast	numpt	113078	113541	98.21406339	+	.	ID=89_cp_4;89_mt_1
91	blast	numpt	2592349	2592543	93.38920303	-	.	ID=91_cp_13;91_mt_6
92	blast	numpt	2175287	2175520	98.0174403	+	.	ID=92_mt_11;92_cp_24
93	blast	numpt	752422	753225	98.393	-	.	ID=93_cp_1;93_mt_3identical
94	blast	numpt	508863	509259	98.27670166	+	.	ID=94_cp_5;94_mt_2
97	blast	numpt	2104513	2104777	100	-	.	ID=97_cp_9;97_mt_6
98	blast	numpt	3413941	3414464	98.64047365	+	.	ID=98_cp_5;98_mt_3
100	blast	numpt	2926314	2926499	87.766	-	.	ID=100_cp_12;100_mt_7identical
100	blast	numpt	3193941	3194274	99.34769243	+	.	ID=100_cp_16;100_mt_8
103	blast	numpt	46984	47122	96.403	-	.	ID=103_cp_5;103_mt_1identical
103	blast	numpt	514079	514336	87.63042562	+	.	ID=103_cp_11;103_mt_2
104	blast	numpt	426373	426515	100	-	.	ID=104_cp_4;104_mt_2identical
105	blast	numpt	468492	468713	93.78303881	+	.	ID=105_cp_9;105_mt_1
106	blast	numpt	1327369	1327472	94.231	-	.	ID=106_cp_9;106_mt_3identical
106	blast	numpt	1669924	1670079	90.506	+	.	ID=106_cp_4;106_mt_4identical
110	blast	numpt	1225402	1225501	99	-	.	ID=110_cp_8;110_mt_6identical
111	blast	numpt	95283	95584	93.61522318	+	.	ID=111_mt_1;111_cp_7
112	blast	numpt	2135759	2136060	87.44721033	-	.	ID=112_cp_7;112_mt_2
118	blast	numpt	228212	228706	97.00584211	+	.	ID=118_cp_1;118_mt_1
120	blast	numpt	1054815	1055127	92.47954233	+	.	ID=120_mt_2;120_cp_6
120	blast	numpt	1175996	1176336	88.5137037	+	.	ID=120_cp_2;120_mt_4
121	blast	numpt	761671	761773	99.029	-	.	ID=121_cp_5;121_mt_3identical
122	blast	numpt	1902172	1902608	87.045	+	.	ID=122_cp_2;122_mt_32identical
123	blast	numpt	122915	123041	89.922	-	.	ID=123_cp_1;123_mt_2identical
123	blast	numpt	925823	925942	91.057	-	.	ID=123_cp_2;123_mt_5identical
124	blast	numpt	866551	866818	93.9317619	-	.	ID=124_mt_5;124_cp_12
124	blast	numpt	978374	978780	90.95851018	-	.	ID=124_cp_5;124_mt_7
124	blast	numpt	1028442	1028846	90.41887312	-	.	ID=124_cp_7;124_mt_8
125	blast	numpt	1202234	1202729	99.597	+	.	ID=125_cp_1;125_mt_2identical
126	blast	numpt	1002066	1002295	97.8955	+	.	ID=126_cp_6;126_mt_4identical
126	blast	numpt	1275274	1275409	94.75516578	-	.	ID=126_cp_3;126_mt_6
127	blast	numpt	14480	16461	94.44375993	+	.	ID=127_cp_12;127_mt_2
127	blast	numpt	152885	161981	98.27867717	+	.	ID=127_cp_32;127_mt_4;127_mt_5;127_mt_7;127_mt_9
127	blast	numpt	214435	214614	100	+	.	ID=127_cp_40;127_mt_12identical
127	blast	numpt	377600	377739	95.53957678	+	.	ID=127_cp_46;127_mt_13
129	blast	numpt	2292319	2292439	95.868	+	.	ID=129_cp_7;129_mt_15identical
131	blast	numpt	1156474	1156740	95.522	-	.	ID=131_cp_7;131_mt_5identical
131	blast	numpt	1163755	1164413	97.0425	+	.	ID=131_cp_3;131_mt_6identical
134	blast	numpt	740191	741120	99.37524539	+	.	ID=134_cp_7;134_mt_1
138	blast	numpt	292237	292538	92.71920333	-	.	ID=138_cp_1;138_mt_4
141	blast	numpt	1855094	1855557	99.14477201	-	.	ID=141_mt_9;141_cp_9
141	blast	numpt	2008017	2008210	98.10044795	+	.	ID=141_cp_7;141_mt_12
143	blast	numpt	382990	383116	85.827	-	.	ID=143_cp_15;143_mt_2identical
147	blast	numpt	281619	281968	97.29815831	-	.	ID=147_cp_1;147_mt_2
147	blast	numpt	1051745	1051956	86.663739	-	.	ID=147_cp_4;147_mt_4
150	blast	numpt	2999295	2999434	95	+	.	ID=150_cp_7;150_mt_7identical
154	blast	numpt	1179495	1181806	95.22625631	-	.	ID=154_cp_2;154_mt_2;154_mt_4
155	blast	numpt	237088	237255	87.91451724	-	.	ID=155_cp_6;155_mt_1
157	blast	numpt	404658	404852	87.19087831	-	.	ID=157_cp_2;157_mt_1
159	blast	numpt	1110666	1110896	96.537	-	.	ID=159_cp_15;159_mt_12identical
164	blast	numpt	332724	332841	92.683	+	.	ID=164_cp_15;164_mt_3identical
164	blast	numpt	1463630	1464639	92.23434354	+	.	ID=164_cp_1;164_mt_7
164	blast	numpt	1794426	1794709	96.75256333	+	.	ID=164_cp_9;164_mt_8
168	blast	numpt	282639	283464	98.549	+	.	ID=168_cp_1;168_mt_2identical
170	blast	numpt	365965	366088	86.4	-	.	ID=170_cp_2;170_mt_1identical
172	blast	numpt	101818	102390	97.04536999	-	.	ID=172_cp_2;172_mt_3
173	blast	numpt	485711	485892	91.209	-	.	ID=173_cp_8;173_mt_3identical
175	blast	numpt	1043706	1044402	94.98279703	+	.	ID=175_cp_2;175_mt_5
177	blast	numpt	732135	732369	94.492	-	.	ID=177_cp_3;177_mt_1identical
186	blast	numpt	1880725	1881038	87.611	-	.	ID=186_cp_3;186_mt_6identical
187	blast	numpt	71734	72003	95.10330469	-	.	ID=187_cp_5;187_mt_1
187	blast	numpt	864874	865485	95.27796692	+	.	ID=187_mt_16;187_cp_13
197	blast	numpt	560532	561581	91.08352037	+	.	ID=197_cp_7;197_mt_2
197	blast	numpt	1069604	1069797	91.53399465	+	.	ID=197_mt_5;197_cp_9
198	blast	numpt	35246	35408	90.798	+	.	ID=198_cp_1;198_mt_1identical
199	blast	numpt	114691	115033	96.52535072	+	.	ID=199_cp_2;199_mt_1
202	blast	numpt	553019	553302	98.59501865	+	.	ID=202_cp_10;202_mt_2
202	blast	numpt	598172	598454	98.37116589	+	.	ID=202_cp_8;202_mt_3
202	blast	numpt	667612	667894	97.19898364	+	.	ID=202_cp_12;202_mt_4
206	blast	numpt	443539	443646	90.741	+	.	ID=206_cp_17;206_mt_1identical
206	blast	numpt	905964	907034	98.222	+	.	ID=206_cp_5;206_mt_3identical
206	blast	numpt	1186784	1187004	98.08212422	+	.	ID=206_cp_15;206_mt_6
206	blast	numpt	1318994	1320997	88.2691089	-	.	ID=206_cp_2;206_mt_7
206	blast	numpt	1453155	1453558	88.206	+	.	ID=206_cp_6;206_mt_9identical
207	blast	numpt	593400	593511	93.75	+	.	ID=207_cp_4;207_mt_2identical
207	blast	numpt	662896	663265	91.931	+	.	ID=207_cp_3;207_mt_3identical
207	blast	numpt	663991	664555	97.90650649	+	.	ID=207_cp_1;207_mt_5
208	blast	numpt	110157	112693	98.99789791	+	.	ID=208_cp_1;208_mt_1
210	blast	numpt	178843	179836	95.09396096	+	.	ID=210_cp_1;210_mt_2
218	blast	numpt	90690	90935	95.81529003	+	.	ID=218_cp_2;218_mt_1
218	blast	numpt	964133	964429	89.933	+	.	ID=218_cp_4;218_mt_8identical
225	blast	numpt	1340569	1341074	94.46195495	-	.	ID=225_mt_7;225_cp_6
233	blast	numpt	1429137	1429328	99.479	+	.	ID=233_cp_6;233_mt_8identical
248	blast	numpt	668714	669070	86.58579518	-	.	ID=248_cp_1;248_mt_1
254	blast	numpt	802534	802782	89.32027317	+	.	ID=254_cp_9;254_mt_4
254	blast	numpt	986325	986689	92.7389907	-	.	ID=254_cp_3;254_mt_6
255	blast	numpt	211568	212427	96.43339124	+	.	ID=255_cp_1;255_mt_2
256	blast	numpt	744790	745080	95.533	-	.	ID=256_cp_4;256_mt_5identical
259	blast	numpt	918393	918660	94.58923421	-	.	ID=259_cp_4;259_mt_6
265	blast	numpt	505577	505950	92.248	-	.	ID=265_cp_2;265_mt_3identical
273	blast	numpt	205806	207341	95.90594893	+	.	ID=273_cp_2;273_mt_1
274	blast	numpt	325301	325563	93.657	+	.	ID=274_cp_1;274_mt_1identical
277	blast	numpt	7636	7990	95.01844444	+	.	ID=277_cp_4;277_mt_1
277	blast	numpt	444432	444788	96.58681651	+	.	ID=277_cp_2;277_mt_2
279	blast	numpt	192025	192259	99.29385106	+	.	ID=279_cp_1;279_mt_1
279	blast	numpt	521236	521469	96.75799094	+	.	ID=279_mt_4;279_cp_7
287	blast	numpt	1396786	1397039	99.01369231	+	.	ID=287_cp_1;287_mt_7
288	blast	numpt	217522	217701	96.111	-	.	ID=288_cp_5;288_mt_1identical
296	blast	numpt	259127	259454	86.087	-	.	ID=296_cp_3;296_mt_2identical
303	blast	numpt	253882	253983	88.235	-	.	ID=303_cp_3;303_mt_1identical
304	blast	numpt	1053164	1053267	89.524	-	.	ID=304_cp_2;304_mt_8identical
309	blast	numpt	378408	383962	96.11530057	+	.	ID=309_cp_10;309_mt_3
310	blast	numpt	369591	369738	94.737	-	.	ID=310_cp_1;310_mt_1identical
315	blast	numpt	235276	235515	96.90781412	+	.	ID=315_mt_1;315_cp_6
323	blast	numpt	113845	113955	100	-	.	ID=323_cp_9;323_mt_2identical
323	blast	numpt	372115	372222	90.741	-	.	ID=323_cp_11;323_mt_4identical
323	blast	numpt	421345	421493	94.631	+	.	ID=323_cp_6;323_mt_5identical
359	blast	numpt	404562	404983	87.5	-	.	ID=359_cp_1;359_mt_3identical
370	blast	numpt	143436	149724	97.33033513	+	.	ID=370_mt_1;370_cp_1;370_mt_3
372	blast	numpt	118682	118935	95.78267299	-	.	ID=372_cp_3;372_mt_1
372	blast	numpt	309901	310408	100	+	.	ID=372_cp_1;372_mt_2
396	blast	numpt	113550	114039	96.33467739	+	.	ID=396_cp_2;396_mt_1
413	blast	numpt	63250	77168	98.54330581	+	.	ID=413_cp_6;413_mt_1
420	blast	numpt	137713	138107	92.71995903	+	.	ID=420_cp_2;420_mt_2
422	blast	numpt	622137	622945	95.59133241	+	.	ID=422_cp_1;422_mt_2
446	blast	numpt	108919	116951	97.32979334	+	.	ID=446_cp_15;446_mt_1;446_mt_2;446_mt_4;446_mt_6
461	blast	numpt	26325	26453	89.922	-	.	ID=461_cp_2;461_mt_1identical
461	blast	numpt	218820	219121	93.61522318	+	.	ID=461_mt_2;461_cp_1
552	blast	numpt	70417	70773	96.3603945	+	.	ID=552_cp_2;552_mt_2
600	blast	numpt	6574	6697	87.903	-	.	ID=600_cp_2;600_mt_1identical
743	blast	numpt	13793	13963	94.737	-	.	ID=743_cp_2;743_mt_1identical
774	blast	numpt	16153	16501	90.63575	+	.	ID=774_cp_2;774_mt_1identical
961	blast	numpt	3563	3930	95.12066206	-	.	ID=961_cp_2;961_mt_1
1119	blast	numpt	2194	2297	91.429	-	.	ID=1119_cp_2;1119_mt_1identical
1	blast	numt	798833	799417	96.583	+	.	ID=1_mt_1
1	blast	numt	1391241	1391343	100	-	.	ID=1_mt_4
1	blast	numt	1695320	1696097	96.287	-	.	ID=1_mt_5
1	blast	numt	3431295	3431535	100	-	.	ID=1_mt_6
1	blast	numt	3815631	3815769	100	-	.	ID=1_mt_7
1	blast	numt	5628799	5628932	100	+	.	ID=1_mt_8
1	blast	numt	9322831	9322960	91.538	-	.	ID=1_mt_18
1	blast	numt	9629150	9630260	85.624	+	.	ID=1_mt_20
1	blast	numt	9941567	9941675	94.495	+	.	ID=1_mt_24
1	blast	numt	9995883	9995991	91.818	-	.	ID=1_mt_25
1	blast	numt	10401373	10401879	86.832	-	.	ID=1_mt_29
2	blast	numt	73953	74077	85.6	-	.	ID=2_mt_3
2	blast	numt	1101857	1101956	98	-	.	ID=2_mt_6
2	blast	numt	2399238	2399343	92.523	+	.	ID=2_mt_10
2	blast	numt	2925512	2925679	91.071	-	.	ID=2_mt_11
2	blast	numt	2932872	2932974	91.262	-	.	ID=2_mt_12
2	blast	numt	3591764	3591893	85.333	-	.	ID=2_mt_14
2	blast	numt	5525860	5525993	94.118	-	.	ID=2_mt_17
2	blast	numt	5586975	5587111	90.845	-	.	ID=2_mt_18
2	blast	numt	7901332	7901493	91.358	+	.	ID=2_mt_26
2	blast	numt	11665231	11665396	97.59	-	.	ID=2_mt_33
2	blast	numt	13518787	13518989	90.909	+	.	ID=2_mt_42
2	blast	numt	15810437	15810743	98.697	-	.	ID=2_mt_51
2	blast	numt	16048163	16048288	89.683	-	.	ID=2_mt_52
3	blast	numt	3908449	3909047	99.86025	+	.	ID=3_mt_8
3	blast	numt	6085388	6085589	90.099	+	.	ID=3_mt_17
3	blast	numt	8331418	8331783	100	+	.	ID=3_mt_22
4	blast	numt	9834	9937	93.269	-	.	ID=4_mt_1
4	blast	numt	19414	19525	86.607	-	.	ID=4_mt_2
4	blast	numt	30239	30410	88.372	-	.	ID=4_mt_3
4	blast	numt	828959	829084	92.063	-	.	ID=4_mt_7
4	blast	numt	9412027	9412249	98.206	+	.	ID=4_mt_25
4	blast	numt	9500992	9501095	95.192	-	.	ID=4_mt_26
4	blast	numt	9587350	9587459	87.273	-	.	ID=4_mt_27
4	blast	numt	10855392	10855546	99.355	-	.	ID=4_mt_28
4	blast	numt	12864412	12864698	96.22	+	.	ID=4_mt_38
4	blast	numt	13173894	13174056	95.706	+	.	ID=4_mt_40
5	blast	numt	986318	986455	97.826	+	.	ID=5_mt_1
5	blast	numt	4287505	4288032	91.6415	-	.	ID=5_mt_6
5	blast	numt	5560890	5561375	98.9305	+	.	ID=5_mt_10
5	blast	numt	6791353	6791481	93.023	-	.	ID=5_mt_12
5	blast	numt	6828663	6829021	100	+	.	ID=5_mt_13
5	blast	numt	9879429	9879534	89.623	+	.	ID=5_mt_21
6	blast	numt	1218021	1218222	89.109	-	.	ID=6_mt_3
6	blast	numt	2447235	2447402	97.024	-	.	ID=6_mt_5
6	blast	numt	5051983	5052112	100	-	.	ID=6_mt_10
6	blast	numt	8513558	8513701	89.032	+	.	ID=6_mt_29
6	blast	numt	8637648	8637950	90.099	-	.	ID=6_mt_30
6	blast	numt	10033859	10034081	98.655	+	.	ID=6_mt_36
6	blast	numt	10716077	10716283	92.754	+	.	ID=6_mt_37
6	blast	numt	12360483	12360718	100	+	.	ID=6_mt_44
6	blast	numt	14221566	14221677	90.179	+	.	ID=6_mt_53
6	blast	numt	15661928	15662060	100	-	.	ID=6_mt_60
6	blast	numt	16807324	16807548	100	+	.	ID=6_mt_63
7	blast	numt	835507	835897	88.2145	+	.	ID=7_mt_5
7	blast	numt	850411	850802	87.566	+	.	ID=7_mt_7
7	blast	numt	1169860	1170401	99.129	-	.	ID=7_mt_10
7	blast	numt	1758072	1758373	98.033	-	.	ID=7_mt_13
7	blast	numt	2510005	2510338	92.6385	-	.	ID=7_mt_19
7	blast	numt	2667717	2667898	91.005	+	.	ID=7_mt_23
7	blast	numt	3188076	3188180	88.571	-	.	ID=7_mt_26
7	blast	numt	3871904	3872006	100	+	.	ID=7_mt_32
7	blast	numt	7079770	7079869	89	-	.	ID=7_mt_40
7	blast	numt	7425783	7425934	100	+	.	ID=7_mt_43
7	blast	numt	8510153	8510391	94.561	-	.	ID=7_mt_46
8	blast	numt	501556	501686	100	+	.	ID=8_mt_2
8	blast	numt	3636639	3637198	96.786	+	.	ID=8_mt_6
8	blast	numt	3641591	3641831	93.361	+	.	ID=8_mt_7
9	blast	numt	3093419	3093706	100	-	.	ID=9_mt_11
10	blast	numt	127050	127215	100	-	.	ID=10_mt_1
10	blast	numt	281058	281157	100	-	.	ID=10_mt_2
10	blast	numt	473443	473835	94.331	+	.	ID=10_mt_4
10	blast	numt	652805	653028	100	+	.	ID=10_mt_6
10	blast	numt	2156487	2156619	100	+	.	ID=10_mt_10
10	blast	numt	2625921	2626120	99	+	.	ID=10_mt_11
10	blast	numt	4133288	4133719	98.148	-	.	ID=10_mt_13
10	blast	numt	5236370	5236633	99.248	-	.	ID=10_mt_16
10	blast	numt	5764794	5764925	90.152	+	.	ID=10_mt_17
10	blast	numt	9125151	9125405	95.42	+	.	ID=10_mt_50
10	blast	numt	10700887	10701008	93.443	+	.	ID=10_mt_53
11	blast	numt	577146	577295	94	-	.	ID=11_mt_3
11	blast	numt	648400	648876	98.74525	-	.	ID=11_mt_5
11	blast	numt	1959125	1959274	94	-	.	ID=11_mt_10
11	blast	numt	4335671	4335918	99.194	+	.	ID=11_mt_14
11	blast	numt	4483265	4483520	98.047	-	.	ID=11_mt_16
11	blast	numt	7259550	7259724	97.727	-	.	ID=11_mt_24
11	blast	numt	7282707	7282870	98.78	-	.	ID=11_mt_25
11	blast	numt	7871382	7871502	92.562	+	.	ID=11_mt_29
11	blast	numt	9053318	9053712	94.148	-	.	ID=11_mt_36
11	blast	numt	9072026	9072162	98.551	-	.	ID=11_mt_38
12	blast	numt	1856609	1856715	98.131	-	.	ID=12_mt_2
12	blast	numt	2845484	2845596	100	-	.	ID=12_mt_5
12	blast	numt	3087040	3087163	88.8	-	.	ID=12_mt_6
13	blast	numt	358998	359320	100	+	.	ID=13_mt_2
13	blast	numt	426065	426173	100	+	.	ID=13_mt_3
13	blast	numt	2297546	2298021	87.3635	+	.	ID=13_mt_10
13	blast	numt	2336897	2337013	93.22	+	.	ID=13_mt_12
13	blast	numt	2692698	2693015	90.588	+	.	ID=13_mt_33
13	blast	numt	2765876	2766142	97.004	+	.	ID=13_mt_34
14	blast	numt	69577	69885	91.935	-	.	ID=14_mt_2
14	blast	numt	3625087	3625205	92.8	+	.	ID=14_mt_13
14	blast	numt	3962818	3962984	94.611	-	.	ID=14_mt_14
15	blast	numt	631984	632288	99.016	-	.	ID=15_mt_1
15	blast	numt	794806	795168	99.695	-	.	ID=15_mt_3
15	blast	numt	795928	796855	98.588	+	.	ID=15_mt_6
15	blast	numt	840148	840409	90.84	+	.	ID=15_mt_9
15	blast	numt	3842078	3842375	91.275	+	.	ID=15_mt_16
15	blast	numt	4245558	4245937	98.684	-	.	ID=15_mt_21
15	blast	numt	6366773	6366975	90.455	-	.	ID=15_mt_27
15	blast	numt	7681701	7681966	100	+	.	ID=15_mt_32
15	blast	numt	9347448	9347875	98.148	-	.	ID=15_mt_40
15	blast	numt	10275506	10275607	91.176	+	.	ID=15_mt_43
15	blast	numt	12147298	12147468	98.256	+	.	ID=15_mt_47
15	blast	numt	14915510	14915649	93.571	-	.	ID=15_mt_49
16	blast	numt	2015374	2015675	98.361	+	.	ID=16_mt_5
17	blast	numt	1469710	1469822	94.69	-	.	ID=17_mt_2
17	blast	numt	2306612	2306771	91.86	-	.	ID=17_mt_4
17	blast	numt	2904996	2905187	92.496	+	.	ID=17_mt_5
18	blast	numt	1048881	1049184	100	-	.	ID=18_mt_2
18	blast	numt	1724561	1724725	100	-	.	ID=18_mt_14
18	blast	numt	1936442	1936542	100	-	.	ID=18_mt_16
19	blast	numt	279865	280028	96.875	+	.	ID=19_mt_2
19	blast	numt	4391136	4391473	98.4315	+	.	ID=19_mt_14
20	blast	numt	367635	367777	100	+	.	ID=20_mt_1
20	blast	numt	2969010	2969593	99.1285	-	.	ID=20_mt_3
20	blast	numt	3207209	3207374	92.262	+	.	ID=20_mt_6
20	blast	numt	3560236	3560386	90.728	-	.	ID=20_mt_33
21	blast	numt	1828395	1828708	92.6445	-	.	ID=21_mt_4
21	blast	numt	2040361	2040583	97.309	+	.	ID=21_mt_6
21	blast	numt	3744227	3744425	89.5	-	.	ID=21_mt_7
21	blast	numt	4674094	4674280	100	+	.	ID=21_mt_15
21	blast	numt	5514953	5515698	98.093	+	.	ID=21_mt_19
22	blast	numt	167733	167863	93.893	+	.	ID=22_mt_2
22	blast	numt	1294683	1294788	100	+	.	ID=22_mt_5
22	blast	numt	2100625	2100926	98.68	+	.	ID=22_mt_6
22	blast	numt	2457707	2457840	98.507	-	.	ID=22_mt_9
22	blast	numt	2466387	2466493	98.131	-	.	ID=22_mt_10
22	blast	numt	3121842	3122320	94.32	+	.	ID=22_mt_11
22	blast	numt	3829148	3829318	93.567	-	.	ID=22_mt_14
22	blast	numt	3832500	3832653	100	-	.	ID=22_mt_15
22	blast	numt	5110383	5110506	90.323	+	.	ID=22_mt_20
22	blast	numt	5262236	5262537	98.689	+	.	ID=22_mt_21
23	blast	numt	2306615	2306750	95.588	-	.	ID=23_mt_12
24	blast	numt	1135303	1135478	98.295	-	.	ID=24_mt_1
24	blast	numt	1979498	1979889	99.643	+	.	ID=24_mt_4
25	blast	numt	2654006	2654549	95.744	-	.	ID=25_mt_6
25	blast	numt	4620412	4620913	90.2205	-	.	ID=25_mt_9
26	blast	numt	3615096	3615210	87.826	-	.	ID=26_mt_12
26	blast	numt	4878118	4878267	91.447	+	.	ID=26_mt_14
26	blast	numt	5183944	5184939	93.413	-	.	ID=26_mt_16
27	blast	numt	3548370	3548871	90.475	-	.	ID=27_mt_5
28	blast	numt	363629	363844	97.715	-	.	ID=28_mt_2
28	blast	numt	411193	411344	89.172	-	.	ID=28_mt_4
28	blast	numt	496115	496220	97.17	+	.	ID=28_mt_5
28	blast	numt	656182	656486	99.016	+	.	ID=28_mt_6
28	blast	numt	1192662	1192787	87.302	-	.	ID=28_mt_9
29	blast	numt	68524	68769	98.381	-	.	ID=29_mt_1
29	blast	numt	435587	435725	92.958	+	.	ID=29_mt_4
29	blast	numt	1923427	1923562	88.971	+	.	ID=29_mt_8
30	blast	numt	527821	528303	96.099	-	.	ID=30_mt_5
30	blast	numt	2729645	2730138	100	+	.	ID=30_mt_12
30	blast	numt	2819284	2819529	92.308	+	.	ID=30_mt_14
30	blast	numt	3439226	3439414	86.243	+	.	ID=30_mt_16
30	blast	numt	4596501	4596881	94.54375	+	.	ID=30_mt_22
30	blast	numt	5041961	5042577	100	+	.	ID=30_mt_28
31	blast	numt	189052	190994	95.668	+	.	ID=31_mt_1
31	blast	numt	1771108	1771218	89.474	+	.	ID=31_mt_25
31	blast	numt	2426475	2426593	90	-	.	ID=31_mt_26
31	blast	numt	3567155	3567295	94.366	-	.	ID=31_mt_30
32	blast	numt	2039213	2039318	88.785	-	.	ID=32_mt_4
32	blast	numt	2350463	2350615	98.693	-	.	ID=32_mt_5
32	blast	numt	2474835	2477670	96.787	-	.	ID=32_mt_6
32	blast	numt	2483088	2483283	99.492	-	.	ID=32_mt_8
33	blast	numt	628379	628594	98.148	+	.	ID=33_mt_1
33	blast	numt	2053178	2053327	90	+	.	ID=33_mt_2
33	blast	numt	2260955	2261371	96.882	+	.	ID=33_mt_4
33	blast	numt	3315622	3315751	88.462	-	.	ID=33_mt_7
33	blast	numt	3342629	3342811	98.361	-	.	ID=33_mt_8
34	blast	numt	2328531	2328630	85	+	.	ID=34_mt_6
34	blast	numt	2883326	2883467	95.804	-	.	ID=34_mt_9
34	blast	numt	2884137	2884273	95.652	-	.	ID=34_mt_10
34	blast	numt	2908492	2908633	96.503	-	.	ID=34_mt_11
34	blast	numt	2909827	2909968	95.804	-	.	ID=34_mt_12
34	blast	numt	2915897	2916037	97.183	-	.	ID=34_mt_13
35	blast	numt	415351	415508	100	+	.	ID=35_mt_2
35	blast	numt	1972225	1972560	100	-	.	ID=35_mt_14
36	blast	numt	333330	333450	100	+	.	ID=36_mt_1
36	blast	numt	2521343	2521518	100	-	.	ID=36_mt_4
36	blast	numt	4706770	4706918	94.631	+	.	ID=36_mt_13
36	blast	numt	4928262	4928396	97.037	-	.	ID=36_mt_15
37	blast	numt	2335610	2335725	95.69	+	.	ID=37_mt_6
38	blast	numt	940859	941116	100	+	.	ID=38_mt_4
39	blast	numt	1140579	1140716	95.652	-	.	ID=39_mt_2
39	blast	numt	2075538	2075695	91.772	+	.	ID=39_mt_4
39	blast	numt	2384136	2384240	85.047	-	.	ID=39_mt_6
40	blast	numt	442503	442700	87.562	-	.	ID=40_mt_1
40	blast	numt	1821278	1821441	100	-	.	ID=40_mt_3
40	blast	numt	1823924	1824253	94.7345	+	.	ID=40_mt_4
41	blast	numt	40713	40887	98.286	+	.	ID=41_mt_1
41	blast	numt	143654	143899	99.187	+	.	ID=41_mt_2
41	blast	numt	2416084	2416400	96.2145	+	.	ID=41_mt_8
41	blast	numt	2944141	2944262	93.443	+	.	ID=41_mt_12
43	blast	numt	813181	813352	92.09	-	.	ID=43_mt_2
43	blast	numt	1905826	1905946	93.443	-	.	ID=43_mt_4
43	blast	numt	1943729	1944247	100	+	.	ID=43_mt_5
43	blast	numt	1945423	1946183	100	+	.	ID=43_mt_7
45	blast	numt	487639	487864	92.035	+	.	ID=45_mt_2
45	blast	numt	1455830	1456106	89.209	+	.	ID=45_mt_6
45	blast	numt	2399132	2399264	100	+	.	ID=45_mt_10
45	blast	numt	3193700	3193815	88.43	-	.	ID=45_mt_13
47	blast	numt	879617	879802	94.624	+	.	ID=47_mt_5
47	blast	numt	1219690	1220217	97.538	-	.	ID=47_mt_6
49	blast	numt	2329356	2329762	99.022	-	.	ID=49_mt_7
49	blast	numt	4574920	4575257	98.0145	+	.	ID=49_mt_17
49	blast	numt	5894042	5895332	98.65775	-	.	ID=49_mt_21
49	blast	numt	5941610	5941911	99.01	+	.	ID=49_mt_24
49	blast	numt	6541421	6541627	91.866	-	.	ID=49_mt_28
51	blast	numt	406998	407247	91.4955	+	.	ID=51_mt_1
51	blast	numt	2530521	2530853	99.7	-	.	ID=51_mt_4
51	blast	numt	2672948	2673056	88.991	+	.	ID=51_mt_5
52	blast	numt	31399	31663	90.189	-	.	ID=52_mt_1
53	blast	numt	2173336	2173634	100	+	.	ID=53_mt_6
53	blast	numt	2204296	2204451	97.436	+	.	ID=53_mt_7
54	blast	numt	51038	51889	99.8175	-	.	ID=54_mt_1
54	blast	numt	659642	659758	90.598	-	.	ID=54_mt_4
55	blast	numt	1394735	1394981	100	-	.	ID=55_mt_1
55	blast	numt	2215960	2216101	95.775	+	.	ID=55_mt_5
57	blast	numt	93241	93382	92.254	+	.	ID=57_mt_3
58	blast	numt	1086419	1086565	93.197	+	.	ID=58_mt_4
58	blast	numt	1091256	1091399	95.172	+	.	ID=58_mt_5
58	blast	numt	1932353	1932761	93.2075	+	.	ID=58_mt_13
58	blast	numt	1933133	1933236	95.192	+	.	ID=58_mt_15
58	blast	numt	2742245	2742884	95.185	-	.	ID=58_mt_16
58	blast	numt	2745986	2746408	90.1835	+	.	ID=58_mt_18
58	blast	numt	3996935	3997038	100	-	.	ID=58_mt_21
58	blast	numt	4704494	4704732	100	-	.	ID=58_mt_22
60	blast	numt	651222	651331	85.965	+	.	ID=60_mt_4
60	blast	numt	2176412	2176518	98.131	+	.	ID=60_mt_9
60	blast	numt	2408492	2408752	86.801	+	.	ID=60_mt_11
60	blast	numt	3019247	3019493	100	-	.	ID=60_mt_18
61	blast	numt	540126	540229	99.038	-	.	ID=61_mt_2
61	blast	numt	818484	818682	100	+	.	ID=61_mt_3
62	blast	numt	365233	365537	98.689	-	.	ID=62_mt_3
62	blast	numt	421075	421351	85.099	+	.	ID=62_mt_5
62	blast	numt	455639	456097	90.36075	+	.	ID=62_mt_6
62	blast	numt	1869329	1869487	95.597	+	.	ID=62_mt_12
64	blast	numt	249391	249571	97.79	-	.	ID=64_mt_1
64	blast	numt	1226697	1226839	89.51	+	.	ID=64_mt_4
64	blast	numt	2436807	2437002	97.959	-	.	ID=64_mt_6
64	blast	numt	2462468	2462837	89.247	+	.	ID=64_mt_7
65	blast	numt	358073	359381	95.2005	-	.	ID=65_mt_6
65	blast	numt	593330	593763	88.053	-	.	ID=65_mt_8
65	blast	numt	594112	594623	97.3685	-	.	ID=65_mt_9
65	blast	numt	680934	681484	88.752	-	.	ID=65_mt_11
65	blast	numt	683790	684164	96.533	-	.	ID=65_mt_13
65	blast	numt	700324	700475	100	-	.	ID=65_mt_14
65	blast	numt	728102	729041	96.064	-	.	ID=65_mt_15
66	blast	numt	42794	42970	91.713	-	.	ID=66_mt_3
66	blast	numt	1338524	1338656	100	-	.	ID=66_mt_8
68	blast	numt	103778	103882	92.381	+	.	ID=68_mt_2
68	blast	numt	835908	836088	97.79	-	.	ID=68_mt_5
68	blast	numt	1159630	1159748	91.597	-	.	ID=68_mt_7
68	blast	numt	1160573	1160762	93.158	-	.	ID=68_mt_8
69	blast	numt	166786	166962	100	-	.	ID=69_mt_1
69	blast	numt	3739604	3739743	100	+	.	ID=69_mt_5
70	blast	numt	2030170	2030335	100	-	.	ID=70_mt_5
72	blast	numt	2305331	2305703	91.387	-	.	ID=72_mt_2
72	blast	numt	2760752	2760886	94.928	+	.	ID=72_mt_5
73	blast	numt	1188138	1188432	89.04	+	.	ID=73_mt_4
73	blast	numt	1708803	1709202	99.603	-	.	ID=73_mt_7
73	blast	numt	1713028	1713315	100	-	.	ID=73_mt_9
74	blast	numt	603469	603634	97.59	-	.	ID=74_mt_8
75	blast	numt	1198379	1200711	97.434	+	.	ID=75_mt_10
75	blast	numt	2454971	2455276	97.959	+	.	ID=75_mt_15
75	blast	numt	4746806	4746923	94.068	-	.	ID=75_mt_22
76	blast	numt	1442819	1442925	95.37	-	.	ID=76_mt_2
76	blast	numt	1485404	1485587	99.0195	+	.	ID=76_mt_3
76	blast	numt	1627445	1627557	89.381	+	.	ID=76_mt_8
77	blast	numt	1425547	1425794	96.457	-	.	ID=77_mt_8
78	blast	numt	2442526	2442754	99.127	-	.	ID=78_mt_3
79	blast	numt	3037544	3037683	100	+	.	ID=79_mt_13
80	blast	numt	3514259	3514859	99.085375	+	.	ID=80_mt_8
80	blast	numt	3515827	3516291	100	+	.	ID=80_mt_13
81	blast	numt	983338	983510	85	-	.	ID=81_mt_3
81	blast	numt	1262470	1262753	89.789	-	.	ID=81_mt_5
81	blast	numt	1334813	1335059	100	+	.	ID=81_mt_6
82	blast	numt	568076	568525	96.656375	+	.	ID=82_mt_3
82	blast	numt	581759	581976	100	-	.	ID=82_mt_7
82	blast	numt	1203003	1203249	97.976	+	.	ID=82_mt_11
83	blast	numt	1485311	1485533	100	+	.	ID=83_mt_8
84	blast	numt	673069	673179	98.198	+	.	ID=84_mt_3
84	blast	numt	726621	726935	100	+	.	ID=84_mt_12
84	blast	numt	1849440	1849619	100	+	.	ID=84_mt_14
85	blast	numt	1584168	1584509	100	+	.	ID=85_mt_1
85	blast	numt	1911042	1911237	100	+	.	ID=85_mt_3
85	blast	numt	3024500	3024719	96.818	+	.	ID=85_mt_7
86	blast	numt	795955	796112	85.714	-	.	ID=86_mt_2
87	blast	numt	95054	95266	86.175	+	.	ID=87_mt_1
87	blast	numt	688615	688722	100	-	.	ID=87_mt_4
88	blast	numt	28942	29063	93.443	-	.	ID=88_mt_1
88	blast	numt	1855437	1855552	100	-	.	ID=88_mt_2
88	blast	numt	4867077	4867501	96.64775	-	.	ID=88_mt_10
88	blast	numt	5106592	5106737	98.639	-	.	ID=88_mt_14
88	blast	numt	5540495	5540716	92.8125	+	.	ID=88_mt_16
88	blast	numt	5548298	5548419	94.262	-	.	ID=88_mt_20
90	blast	numt	1529302	1529678	94.7815	+	.	ID=90_mt_2
91	blast	numt	908545	908664	87.705	+	.	ID=91_mt_2
91	blast	numt	1984177	1984437	97.701	+	.	ID=91_mt_3
91	blast	numt	2386126	2386422	99.663	+	.	ID=91_mt_5
92	blast	numt	559094	559210	94.017	-	.	ID=92_mt_2
92	blast	numt	2306813	2307393	98.451	-	.	ID=92_mt_13
92	blast	numt	3073679	3073981	98.033	-	.	ID=92_mt_15
92	blast	numt	3278119	3278277	100	+	.	ID=92_mt_17
92	blast	numt	4377311	4377438	93.75	-	.	ID=92_mt_19
94	blast	numt	1232042	1232313	97.091	-	.	ID=94_mt_4
96	blast	numt	502863	502998	88.732	-	.	ID=96_mt_2
98	blast	numt	1667623	1667803	91.713	-	.	ID=98_mt_1
98	blast	numt	3685538	3685854	95.342	+	.	ID=98_mt_4
99	blast	numt	257354	257566	86.636	-	.	ID=99_mt_1
99	blast	numt	2019295	2019635	98.534	-	.	ID=99_mt_4
100	blast	numt	1100966	1101227	100	+	.	ID=100_mt_4
100	blast	numt	2623878	2624152	97.826	-	.	ID=100_mt_5
101	blast	numt	925540	925781	98.387	+	.	ID=101_mt_2
101	blast	numt	1033926	1034048	98.374	-	.	ID=101_mt_5
101	blast	numt	1156296	1156494	89.545	+	.	ID=101_mt_6
101	blast	numt	1170608	1170712	92.381	+	.	ID=101_mt_7
101	blast	numt	1216313	1216426	97.368	-	.	ID=101_mt_9
102	blast	numt	337381	337685	100	-	.	ID=102_mt_1
103	blast	numt	694350	694593	100	+	.	ID=103_mt_3
104	blast	numt	992492	993029	98.519	-	.	ID=104_mt_3
104	blast	numt	1186619	1186923	98.361	+	.	ID=104_mt_4
105	blast	numt	1066500	1067363	99.884	+	.	ID=105_mt_3
105	blast	numt	1351647	1351782	85.612	-	.	ID=105_mt_6
106	blast	numt	843394	843552	92.453	-	.	ID=106_mt_1
106	blast	numt	1053676	1053871	98.98	+	.	ID=106_mt_2
107	blast	numt	614297	614541	92.276	-	.	ID=107_mt_12
109	blast	numt	454470	454728	98.842	+	.	ID=109_mt_3
109	blast	numt	461743	461858	97.414	-	.	ID=109_mt_5
109	blast	numt	868032	868158	100	+	.	ID=109_mt_6
109	blast	numt	1289116	1289247	85.915	+	.	ID=109_mt_7
109	blast	numt	1488271	1488443	100	+	.	ID=109_mt_8
110	blast	numt	498995	499628	93.849	+	.	ID=110_mt_3
110	blast	numt	535751	536062	99.679	-	.	ID=110_mt_4
111	blast	numt	2048798	2049133	99.702	-	.	ID=111_mt_14
111	blast	numt	2431751	2432134	97.409	+	.	ID=111_mt_16
112	blast	numt	542124	542230	100	+	.	ID=112_mt_1
113	blast	numt	347027	347168	97.183	-	.	ID=113_mt_1
117	blast	numt	1675734	1675889	89.241	-	.	ID=117_mt_5
118	blast	numt	828342	828545	98.039	-	.	ID=118_mt_3
119	blast	numt	1366709	1367123	94.563	-	.	ID=119_mt_2
121	blast	numt	1182000	1182350	96.148	-	.	ID=121_mt_6
122	blast	numt	1542121	1543505	92.739	+	.	ID=122_mt_17
122	blast	numt	1548211	1548886	99.558	+	.	ID=122_mt_24
122	blast	numt	1549407	1551467	92.79275	-	.	ID=122_mt_25
122	blast	numt	1556510	1558749	99.9605	+	.	ID=122_mt_30
123	blast	numt	37212	37334	93.496	+	.	ID=123_mt_1
124	blast	numt	786932	787352	95.68425	-	.	ID=124_mt_1
124	blast	numt	1633841	1633945	95.238	-	.	ID=124_mt_10
126	blast	numt	604991	605291	90.759	+	.	ID=126_mt_2
127	blast	numt	928675	928787	88.596	-	.	ID=127_mt_14
127	blast	numt	1366962	1367073	95.614	+	.	ID=127_mt_16
127	blast	numt	1686556	1686667	95.614	+	.	ID=127_mt_18
127	blast	numt	2192113	2192224	95.614	-	.	ID=127_mt_21
129	blast	numt	651624	652144	97.06525	-	.	ID=129_mt_2
129	blast	numt	1385222	1385657	97.68075	-	.	ID=129_mt_7
129	blast	numt	1400024	1400456	97.24975	-	.	ID=129_mt_10
129	blast	numt	1833709	1833974	93.594	+	.	ID=129_mt_14
129	blast	numt	2855180	2856004	95.107	-	.	ID=129_mt_16
130	blast	numt	599725	599961	94.882	-	.	ID=130_mt_1
131	blast	numt	365100	365205	91.589	-	.	ID=131_mt_1
133	blast	numt	168252	168371	93.333	-	.	ID=133_mt_1
134	blast	numt	1043480	1043754	97.818	-	.	ID=134_mt_4
135	blast	numt	595658	596261	100	+	.	ID=135_mt_1
138	blast	numt	970465	970634	96.082	+	.	ID=138_mt_5
139	blast	numt	2024958	2025060	92.233	+	.	ID=139_mt_4
140	blast	numt	90470	90602	94.737	+	.	ID=140_mt_1
140	blast	numt	268939	269072	94.03	+	.	ID=140_mt_2
141	blast	numt	703559	704182	99.123	+	.	ID=141_mt_4
141	blast	numt	890848	890986	87.857	+	.	ID=141_mt_6
143	blast	numt	180854	181181	95.137	+	.	ID=143_mt_1
143	blast	numt	1313783	1313962	99.448	+	.	ID=143_mt_5
143	blast	numt	1519013	1519514	90.956	-	.	ID=143_mt_14
144	blast	numt	1035015	1035308	100	-	.	ID=144_mt_2
147	blast	numt	1080381	1080603	86.099	+	.	ID=147_mt_5
147	blast	numt	2724663	2724816	93.548	-	.	ID=147_mt_9
147	blast	numt	2745952	2746106	100	-	.	ID=147_mt_10
147	blast	numt	2768792	2768945	94.194	-	.	ID=147_mt_11
148	blast	numt	681832	682120	89.2245	+	.	ID=148_mt_3
149	blast	numt	779936	780225	96.22	-	.	ID=149_mt_1
150	blast	numt	114302	114603	98.033	-	.	ID=150_mt_1
150	blast	numt	1302226	1302375	92.053	+	.	ID=150_mt_3
150	blast	numt	2276521	2276835	92.935	-	.	ID=150_mt_5
155	blast	numt	542213	542440	100	-	.	ID=155_mt_2
159	blast	numt	870652	871128	94.929	-	.	ID=159_mt_11
160	blast	numt	415002	415178	100	+	.	ID=160_mt_2
161	blast	numt	901348	901800	95.7215	-	.	ID=161_mt_1
162	blast	numt	246247	246407	98.137	-	.	ID=162_mt_2
162	blast	numt	322605	322835	100	+	.	ID=162_mt_3
162	blast	numt	824482	824597	91.453	-	.	ID=162_mt_4
162	blast	numt	941138	941433	96.959	-	.	ID=162_mt_5
162	blast	numt	1192859	1192995	91.367	-	.	ID=162_mt_7
164	blast	numt	424106	424245	92.857	+	.	ID=164_mt_6
165	blast	numt	1452597	1452821	94.667	+	.	ID=165_mt_3
166	blast	numt	760475	760576	97.059	+	.	ID=166_mt_2
167	blast	numt	38927	39223	100	-	.	ID=167_mt_1
167	blast	numt	645817	645958	87.162	-	.	ID=167_mt_3
168	blast	numt	198419	198544	95.238	+	.	ID=168_mt_1
168	blast	numt	932796	933103	94.805	-	.	ID=168_mt_4
169	blast	numt	71707	71945	99.582	-	.	ID=169_mt_1
169	blast	numt	72561	74507	97.8695625	+	.	ID=169_mt_4
171	blast	numt	232262	232619	100	+	.	ID=171_mt_1
172	blast	numt	342150	342324	98.286	-	.	ID=172_mt_5
172	blast	numt	349210	349382	98.266	-	.	ID=172_mt_6
172	blast	numt	617730	618059	97.4845	+	.	ID=172_mt_7
174	blast	numt	595223	595425	96.135	+	.	ID=174_mt_6
175	blast	numt	969682	970185	89.279	-	.	ID=175_mt_3
176	blast	numt	31546	31680	97.778	-	.	ID=176_mt_1
176	blast	numt	336382	336561	99.405	-	.	ID=176_mt_2
180	blast	numt	102697	102827	100	-	.	ID=180_mt_1
180	blast	numt	406972	407091	88.333	-	.	ID=180_mt_2
181	blast	numt	190773	191034	87.023	+	.	ID=181_mt_1
184	blast	numt	369361	369490	96.183	+	.	ID=184_mt_3
184	blast	numt	407852	407986	97.778	+	.	ID=184_mt_5
184	blast	numt	433339	433473	97.037	+	.	ID=184_mt_7
184	blast	numt	1729874	1730074	94.527	-	.	ID=184_mt_10
185	blast	numt	3497	3652	86.55	+	.	ID=185_mt_1
185	blast	numt	135373	135589	100	+	.	ID=185_mt_2
185	blast	numt	441797	441986	96.316	+	.	ID=185_mt_3
186	blast	numt	1050818	1050919	85.455	+	.	ID=186_mt_1
187	blast	numt	320491	322657	97.66869531	+	.	ID=187_mt_3
187	blast	numt	705981	706167	100	+	.	ID=187_mt_15
187	blast	numt	1206479	1206654	96.023	-	.	ID=187_mt_21
187	blast	numt	1219631	1219798	97.024	-	.	ID=187_mt_22
187	blast	numt	1248137	1248300	97.561	+	.	ID=187_mt_23
189	blast	numt	384932	385106	98.286	+	.	ID=189_mt_3
189	blast	numt	1891058	1891173	85.821	-	.	ID=189_mt_10
189	blast	numt	2218621	2218722	100	-	.	ID=189_mt_11
189	blast	numt	2278620	2279019	100	+	.	ID=189_mt_12
191	blast	numt	701437	701567	85.496	-	.	ID=191_mt_1
191	blast	numt	703231	703346	94.828	-	.	ID=191_mt_2
192	blast	numt	810177	810320	93.243	-	.	ID=192_mt_1
193	blast	numt	835637	835820	95.652	-	.	ID=193_mt_1
197	blast	numt	689822	690031	100	+	.	ID=197_mt_3
197	blast	numt	1037626	1037738	85.965	+	.	ID=197_mt_4
197	blast	numt	1137256	1137716	89.71675	+	.	ID=197_mt_6
200	blast	numt	747570	747780	98.578	+	.	ID=200_mt_1
201	blast	numt	448499	448646	87.838	+	.	ID=201_mt_3
205	blast	numt	418835	418951	100	-	.	ID=205_mt_1
205	blast	numt	434607	434818	88.208	+	.	ID=205_mt_2
206	blast	numt	1524507	1524811	98.033	-	.	ID=206_mt_10
207	blast	numt	338964	339186	97.758	+	.	ID=207_mt_1
210	blast	numt	79829	79962	98.507	-	.	ID=210_mt_1
213	blast	numt	46535	46946	99.216	+	.	ID=213_mt_1
213	blast	numt	505679	505779	99.01	+	.	ID=213_mt_3
215	blast	numt	236561	236661	96.04	+	.	ID=215_mt_3
218	blast	numt	517267	517388	95.082	+	.	ID=218_mt_6
218	blast	numt	1295972	1296163	95.833	-	.	ID=218_mt_9
220	blast	numt	142764	143068	98.366	+	.	ID=220_mt_1
220	blast	numt	780043	780193	100	+	.	ID=220_mt_3
221	blast	numt	123206	124029	94.988	-	.	ID=221_mt_1
221	blast	numt	275756	276065	92.4455	-	.	ID=221_mt_5
222	blast	numt	1371490	1371716	98.605	-	.	ID=222_mt_6
225	blast	numt	983074	983186	95.575	+	.	ID=225_mt_6
226	blast	numt	551653	551758	90.654	-	.	ID=226_mt_4
226	blast	numt	751108	751411	97.386	+	.	ID=226_mt_5
229	blast	numt	145785	146098	98.726	-	.	ID=229_mt_2
233	blast	numt	309664	310199	98.047	+	.	ID=233_mt_3
234	blast	numt	197025	197150	100	-	.	ID=234_mt_2
235	blast	numt	229148	229243	86.275	+	.	ID=235_mt_1
238	blast	numt	164448	164802	98.05	-	.	ID=238_mt_1
239	blast	numt	606221	606376	100	-	.	ID=239_mt_1
243	blast	numt	568690	569231	98.5295	+	.	ID=243_mt_2
243	blast	numt	582023	583304	93.62075	-	.	ID=243_mt_5
245	blast	numt	286134	286239	91.509	+	.	ID=245_mt_1
246	blast	numt	356648	356795	100	+	.	ID=246_mt_3
246	blast	numt	605843	605960	96.61	-	.	ID=246_mt_4
247	blast	numt	451587	452795	94.287875	-	.	ID=247_mt_1
248	blast	numt	683150	683348	88.182	+	.	ID=248_mt_2
249	blast	numt	293813	294201	99.229	+	.	ID=249_mt_2
249	blast	numt	531724	531849	87.302	+	.	ID=249_mt_3
250	blast	numt	303325	303534	86.667	-	.	ID=250_mt_1
250	blast	numt	1271368	1271622	100	-	.	ID=250_mt_4
252	blast	numt	277189	277290	95.098	-	.	ID=252_mt_1
252	blast	numt	1198681	1199659	91.159	-	.	ID=252_mt_4
254	blast	numt	30732	30901	100	-	.	ID=254_mt_1
255	blast	numt	242547	242683	88.321	-	.	ID=255_mt_3
259	blast	numt	756345	756548	92.788	+	.	ID=259_mt_2
259	blast	numt	762403	762607	86.829	+	.	ID=259_mt_3
259	blast	numt	781114	781320	86.473	+	.	ID=259_mt_4
259	blast	numt	791790	791994	85.024	+	.	ID=259_mt_5
264	blast	numt	225785	225939	89.744	+	.	ID=264_mt_2
267	blast	numt	516511	516762	99.603	+	.	ID=267_mt_3
268	blast	numt	374025	374152	94.531	-	.	ID=268_mt_1
270	blast	numt	440092	444927	96.537375	-	.	ID=270_mt_4
270	blast	numt	447916	455501	97.8635	-	.	ID=270_mt_15
271	blast	numt	464270	464412	100	+	.	ID=271_mt_1
271	blast	numt	508614	508899	89.51	+	.	ID=271_mt_2
279	blast	numt	446746	446870	98.425	-	.	ID=279_mt_3
283	blast	numt	134243	134416	98.851	+	.	ID=283_mt_1
287	blast	numt	650790	650913	95.968	-	.	ID=287_mt_3
295	blast	numt	948335	948651	100	+	.	ID=295_mt_5
296	blast	numt	196931	197052	94.262	+	.	ID=296_mt_1
299	blast	numt	302479	302750	87.726	-	.	ID=299_mt_1
299	blast	numt	310208	310482	89.455	-	.	ID=299_mt_2
300	blast	numt	390673	390810	95.683	-	.	ID=300_mt_2
303	blast	numt	322048	322377	95.1195	-	.	ID=303_mt_2
304	blast	numt	6684	8571	95.312	-	.	ID=304_mt_1
304	blast	numt	410646	411000	98.255	-	.	ID=304_mt_3
304	blast	numt	640849	641046	97.475	-	.	ID=304_mt_6
305	blast	numt	952839	953228	98.3055	-	.	ID=305_mt_3
307	blast	numt	326802	326903	88.235	+	.	ID=307_mt_1
308	blast	numt	342923	343060	93.525	-	.	ID=308_mt_2
308	blast	numt	454554	454849	95.608	-	.	ID=308_mt_3
312	blast	numt	239187	239504	95.1085	+	.	ID=312_mt_1
314	blast	numt	51018	51173	100	-	.	ID=314_mt_1
314	blast	numt	165097	167514	97.784	-	.	ID=314_mt_2
318	blast	numt	55625	55781	86.55	-	.	ID=318_mt_1
322	blast	numt	415538	415773	91.102	-	.	ID=322_mt_1
324	blast	numt	99607	99790	94.565	-	.	ID=324_mt_1
324	blast	numt	106335	106517	100	-	.	ID=324_mt_2
324	blast	numt	402039	402161	100	-	.	ID=324_mt_3
326	blast	numt	222866	223061	91.866	-	.	ID=326_mt_1
328	blast	numt	159235	159393	100	-	.	ID=328_mt_1
328	blast	numt	370506	371883	98.835	+	.	ID=328_mt_2
328	blast	numt	375107	378052	96.33989063	-	.	ID=328_mt_4
332	blast	numt	392048	392169	94.262	-	.	ID=332_mt_1
332	blast	numt	571410	571576	86.228	-	.	ID=332_mt_4
335	blast	numt	329270	329644	97.2115	+	.	ID=335_mt_5
338	blast	numt	6774	6972	90.196	-	.	ID=338_mt_1
347	blast	numt	105705	105914	90.952	+	.	ID=347_mt_1
350	blast	numt	171987	172358	90.6305	-	.	ID=350_mt_1
352	blast	numt	77814	78116	98.033	+	.	ID=352_mt_1
352	blast	numt	295261	295762	90.2205	+	.	ID=352_mt_3
352	blast	numt	427251	427428	89.011	+	.	ID=352_mt_6
352	blast	numt	438692	438870	95.028	-	.	ID=352_mt_8
353	blast	numt	121655	121875	99.099	+	.	ID=353_mt_1
354	blast	numt	72057	72178	98.374	-	.	ID=354_mt_1
359	blast	numt	274472	274775	98.361	-	.	ID=359_mt_1
359	blast	numt	407617	407916	99.667	-	.	ID=359_mt_4
360	blast	numt	203730	203856	100	-	.	ID=360_mt_1
365	blast	numt	145045	145314	98.148	+	.	ID=365_mt_2
367	blast	numt	329010	329345	94.2695	-	.	ID=367_mt_2
369	blast	numt	731752	731876	91.2	+	.	ID=369_mt_2
377	blast	numt	512472	512624	100	+	.	ID=377_mt_2
385	blast	numt	292882	293090	100	+	.	ID=385_mt_2
388	blast	numt	94182	94305	100	-	.	ID=388_mt_1
401	blast	numt	222082	222192	100	-	.	ID=401_mt_2
405	blast	numt	86857	86993	99.27	-	.	ID=405_mt_1
405	blast	numt	104779	104989	98.578	-	.	ID=405_mt_3
416	blast	numt	212453	212562	98.182	-	.	ID=416_mt_2
420	blast	numt	127870	128088	91.855	+	.	ID=420_mt_1
425	blast	numt	210120	210380	100	+	.	ID=425_mt_1
455	blast	numt	197471	197593	99.194	-	.	ID=455_mt_1
464	blast	numt	6637	7055	90.993	-	.	ID=464_mt_1
464	blast	numt	7587	7953	100	-	.	ID=464_mt_2
467	blast	numt	60649	61141	97.769	-	.	ID=467_mt_1
473	blast	numt	131883	132018	97.794	-	.	ID=473_mt_2
486	blast	numt	89516	89742	92.07	+	.	ID=486_mt_1
492	blast	numt	173272	173453	99.451	+	.	ID=492_mt_1
492	blast	numt	176319	176514	98.469	+	.	ID=492_mt_2
499	blast	numt	97326	97974	98.9485	-	.	ID=499_mt_1
552	blast	numt	50548	50755	91.905	-	.	ID=552_mt_1
575	blast	numt	48923	49102	100	-	.	ID=575_mt_1
581	blast	numt	25976	26098	92.683	+	.	ID=581_mt_1
589	blast	numt	103889	103999	100	-	.	ID=589_mt_2
602	blast	numt	45682	45837	89.655	+	.	ID=602_mt_1
630	blast	numt	76044	76347	96.405	+	.	ID=630_mt_1
630	blast	numt	83468	83583	99.138	-	.	ID=630_mt_3
664	blast	numt	38160	39640	92.996	-	.	ID=664_mt_1
668	blast	numt	15293	15545	96.094	+	.	ID=668_mt_1
680	blast	numt	71468	72297	97.03825	+	.	ID=680_mt_1
682	blast	numt	8799	9011	94.792	+	.	ID=682_mt_1
692	blast	numt	54939	55148	93.333	-	.	ID=692_mt_1
703	blast	numt	34977	35238	96.617	+	.	ID=703_mt_1
772	blast	numt	42630	42813	96.196	+	.	ID=772_mt_1
859	blast	numt	22067	22282	98.611	+	.	ID=859_mt_1
919	blast	numt	2523	2652	99.237	-	.	ID=919_mt_1
1	blast	nupt	617937	618116	97.802	+	.	ID=1_cp_48
1	blast	nupt	1004384	1007126	98.8505	+	.	ID=1_cp_2
1	blast	nupt	1009875	1010409	96.262	-	.	ID=1_cp_16
1	blast	nupt	1033238	1033585	86.761	-	.	ID=1_cp_35
1	blast	nupt	2903905	2904159	91.085	+	.	ID=1_cp_42
1	blast	nupt	3080135	3080307	87.429	-	.	ID=1_cp_63
1	blast	nupt	3118720	3119623	88.051	+	.	ID=1_cp_32
1	blast	nupt	3135704	3136698	94.402	+	.	ID=1_cp_53
1	blast	nupt	3687004	3687520	88.0455	+	.	ID=1_cp_69
1	blast	nupt	3723429	3723555	100	-	.	ID=1_cp_57
1	blast	nupt	4233062	4233545	89.691	+	.	ID=1_cp_24
1	blast	nupt	4392593	4393708	99.242875	+	.	ID=1_cp_45
1	blast	nupt	4581835	4581985	89.474	-	.	ID=1_cp_67
1	blast	nupt	5099363	5099527	86.391	-	.	ID=1_cp_71
1	blast	nupt	5141001	5141164	86.391	-	.	ID=1_cp_70
1	blast	nupt	5895699	5895810	100	-	.	ID=1_cp_64
1	blast	nupt	7198466	7198576	89.189	-	.	ID=1_cp_76
1	blast	nupt	8247394	8247744	86.723	-	.	ID=1_cp_36
1	blast	nupt	8319095	8319649	87.2795	+	.	ID=1_cp_33
1	blast	nupt	8347964	8348495	91.963	-	.	ID=1_cp_22
1	blast	nupt	9166319	9166540	98.198	+	.	ID=1_cp_40
1	blast	nupt	9481874	9481992	87.903	+	.	ID=1_cp_74
1	blast	nupt	9482304	9482449	91.216	-	.	ID=1_cp_61
1	blast	nupt	9572120	9572803	89.1075	+	.	ID=1_cp_26
1	blast	nupt	9573758	9573875	93.388	+	.	ID=1_cp_73
1	blast	nupt	10387211	10387318	87.611	-	.	ID=1_cp_80
1	blast	nupt	10391868	10392957	91.233	-	.	ID=1_cp_10
1	blast	nupt	10394788	10395202	85.681	+	.	ID=1_cp_31
2	blast	nupt	68084	68249	98.193	+	.	ID=2_cp_24
2	blast	nupt	463300	464835	95.54	-	.	ID=2_cp_1
2	blast	nupt	1268487	1268800	90.683	-	.	ID=2_cp_9
2	blast	nupt	2500159	2500450	96.575	-	.	ID=2_cp_7
2	blast	nupt	4051949	4052300	97.45	+	.	ID=2_cp_4
2	blast	nupt	4523881	4524047	90	-	.	ID=2_cp_34
2	blast	nupt	4872212	4872383	97.126	-	.	ID=2_cp_22
2	blast	nupt	5245651	5246076	88.0825	+	.	ID=2_cp_47
2	blast	nupt	5298575	5298734	88.75	-	.	ID=2_cp_45
2	blast	nupt	5671015	5671173	91.304	+	.	ID=2_cp_35
2	blast	nupt	5744640	5744786	91.216	-	.	ID=2_cp_42
2	blast	nupt	6591013	6591446	89.4495	+	.	ID=2_cp_43
2	blast	nupt	8062376	8062571	88.265	-	.	ID=2_cp_28
2	blast	nupt	8155070	8155218	88.591	-	.	ID=2_cp_57
2	blast	nupt	9251266	9251433	87.647	-	.	ID=2_cp_46
2	blast	nupt	10149191	10149312	96.032	+	.	ID=2_cp_44
2	blast	nupt	10796056	10796260	87.805	+	.	ID=2_cp_30
2	blast	nupt	12011464	12011574	97.297	+	.	ID=2_cp_60
2	blast	nupt	12074823	12075038	100	+	.	ID=2_cp_14
2	blast	nupt	12423433	12423545	90.678	-	.	ID=2_cp_67
2	blast	nupt	13205237	13205405	88.235	-	.	ID=2_cp_39
2	blast	nupt	13324126	13324589	85.9205	+	.	ID=2_cp_62
2	blast	nupt	13788271	13788611	98.534	-	.	ID=2_cp_5
2	blast	nupt	14390585	14390854	99.259	-	.	ID=2_cp_8
2	blast	nupt	14724031	14724511	88.425	+	.	ID=2_cp_56
2	blast	nupt	15211089	15211474	90.306	+	.	ID=2_cp_6
2	blast	nupt	15802127	15802392	93.985	-	.	ID=2_cp_12
2	blast	nupt	15826736	15827065	90.7745	+	.	ID=2_cp_36
2	blast	nupt	15913943	15914077	85.185	-	.	ID=2_cp_71
2	blast	nupt	16045997	16046198	86.275	+	.	ID=2_cp_33
2	blast	nupt	16369667	16369829	86.228	+	.	ID=2_cp_61
2	blast	nupt	17609431	17610321	87.3265	+	.	ID=2_cp_17
2	blast	nupt	17715646	17716079	93.333	+	.	ID=2_cp_3
3	blast	nupt	852637	852807	89.017	-	.	ID=3_cp_15
3	blast	nupt	1021374	1021529	88.535	+	.	ID=3_cp_25
3	blast	nupt	1183475	1183684	99.524	-	.	ID=3_cp_9
3	blast	nupt	1942637	1942781	92.414	-	.	ID=3_cp_17
3	blast	nupt	2647870	2647982	92.92	-	.	ID=3_cp_35
3	blast	nupt	2742611	2742757	88.514	-	.	ID=3_cp_29
3	blast	nupt	3460796	3461014	96.818	+	.	ID=3_cp_10
3	blast	nupt	3461433	3461551	92.683	+	.	ID=3_cp_33
3	blast	nupt	3879607	3879709	99.029	+	.	ID=3_cp_32
3	blast	nupt	4825088	4825368	94.444	-	.	ID=3_cp_4
3	blast	nupt	5727812	5727920	98.165	-	.	ID=3_cp_28
3	blast	nupt	7935772	7935929	88.679	-	.	ID=3_cp_26
3	blast	nupt	8511691	8511843	90.196	+	.	ID=3_cp_18
3	blast	nupt	8656901	8657081	98.895	-	.	ID=3_cp_13
3	blast	nupt	8669287	8669455	87.135	-	.	ID=3_cp_22
3	blast	nupt	8739310	8739749	87.9635	+	.	ID=3_cp_23
3	blast	nupt	9769116	9769294	86.034	-	.	ID=3_cp_19
4	blast	nupt	7087	7238	90.789	-	.	ID=4_cp_33
4	blast	nupt	989531	989722	86.735	-	.	ID=4_cp_31
4	blast	nupt	3349844	3349980	97.08	-	.	ID=4_cp_30
4	blast	nupt	4450867	4451205	90.379	+	.	ID=4_cp_5
4	blast	nupt	5505730	5506193	99.785	-	.	ID=4_cp_2
4	blast	nupt	6946796	6946916	95.868	-	.	ID=4_cp_38
4	blast	nupt	7063348	7063517	90.698	-	.	ID=4_cp_27
4	blast	nupt	7203344	7203509	99.398	+	.	ID=4_cp_15
4	blast	nupt	7830426	7830574	90.066	-	.	ID=4_cp_35
4	blast	nupt	10904195	10904780	91.765	-	.	ID=4_cp_1
4	blast	nupt	12023896	12024822	91.968	+	.	ID=4_cp_11
4	blast	nupt	12052781	12052950	100	+	.	ID=4_cp_14
5	blast	nupt	224169	224382	91.48	+	.	ID=5_cp_7
5	blast	nupt	362801	363015	90.625	+	.	ID=5_cp_9
5	blast	nupt	428234	428435	91.943	+	.	ID=5_cp_10
5	blast	nupt	558212	558425	91.031	+	.	ID=5_cp_8
5	blast	nupt	651028	651712	90.82	+	.	ID=5_cp_13
5	blast	nupt	1757738	1757890	90.323	+	.	ID=5_cp_20
5	blast	nupt	7226644	7226819	97.727	+	.	ID=5_cp_12
5	blast	nupt	7300513	7300659	85.034	-	.	ID=5_cp_27
5	blast	nupt	7605887	7606909	91.23	-	.	ID=5_cp_1
5	blast	nupt	7716643	7716886	99.59	-	.	ID=5_cp_3
5	blast	nupt	8117344	8117508	92.121	+	.	ID=5_cp_19
5	blast	nupt	8784895	8785039	88	-	.	ID=5_cp_22
5	blast	nupt	8886690	8886806	88.136	+	.	ID=5_cp_33
6	blast	nupt	4257045	4257897	86.536	+	.	ID=6_cp_3
6	blast	nupt	4375078	4375234	90.506	+	.	ID=6_cp_43
6	blast	nupt	4487854	4489190	96.49425	+	.	ID=6_cp_5
6	blast	nupt	5728893	5729246	96.893	-	.	ID=6_cp_12
6	blast	nupt	7848858	7849101	98.361	-	.	ID=6_cp_23
6	blast	nupt	8245637	8245775	92.199	-	.	ID=6_cp_52
6	blast	nupt	8804495	8804972	88.31	+	.	ID=6_cp_57
6	blast	nupt	8992200	8992654	89.983	+	.	ID=6_cp_39
6	blast	nupt	9062518	9063103	89.3615	+	.	ID=6_cp_83
6	blast	nupt	9158356	9158464	100	-	.	ID=6_cp_54
6	blast	nupt	9220829	9220951	98.374	+	.	ID=6_cp_41
6	blast	nupt	10895666	10895826	88.415	-	.	ID=6_cp_50
6	blast	nupt	10946910	10947446	86.9115	+	.	ID=6_cp_47
6	blast	nupt	10960747	10960895	90.728	+	.	ID=6_cp_48
6	blast	nupt	11074714	11074886	90.751	+	.	ID=6_cp_37
6	blast	nupt	11075644	11075892	99.598	+	.	ID=6_cp_17
6	blast	nupt	11591377	11591688	90.312	-	.	ID=6_cp_21
6	blast	nupt	11750382	11750520	92.806	+	.	ID=6_cp_45
6	blast	nupt	11942612	11942826	91.163	-	.	ID=6_cp_30
6	blast	nupt	12183221	12183437	93.204	+	.	ID=6_cp_71
6	blast	nupt	12406255	12407072	88.799	+	.	ID=6_cp_13
6	blast	nupt	12939318	12939478	88.485	-	.	ID=6_cp_49
6	blast	nupt	13704668	13704801	100	+	.	ID=6_cp_35
6	blast	nupt	14198819	14199406	87.5	+	.	ID=6_cp_64
6	blast	nupt	14750488	14750631	87.162	+	.	ID=6_cp_69
6	blast	nupt	14750976	14751118	86.897	-	.	ID=6_cp_70
6	blast	nupt	14946335	14946445	90.09	+	.	ID=6_cp_75
6	blast	nupt	15803630	15803741	98.214	-	.	ID=6_cp_56
6	blast	nupt	16049874	16050374	89.286	+	.	ID=6_cp_10
6	blast	nupt	16902530	16903137	90.4265	+	.	ID=6_cp_42
6	blast	nupt	16906223	16906346	88.372	+	.	ID=6_cp_72
6	blast	nupt	17081451	17081698	85.827	+	.	ID=6_cp_31
7	blast	nupt	637993	638145	88.312	+	.	ID=7_cp_71
7	blast	nupt	958496	958639	88.356	+	.	ID=7_cp_76
7	blast	nupt	2299262	2299432	93.642	+	.	ID=7_cp_54
7	blast	nupt	2508394	2508649	87.16	+	.	ID=7_cp_38
7	blast	nupt	2715748	2715882	87.5	-	.	ID=7_cp_77
7	blast	nupt	2786066	2786195	93.077	-	.	ID=7_cp_70
7	blast	nupt	3049782	3050909	97.9845	+	.	ID=7_cp_28
7	blast	nupt	3405054	3405551	90.782	+	.	ID=7_cp_14
7	blast	nupt	3424936	3425176	86.307	+	.	ID=7_cp_47
7	blast	nupt	3519571	3519761	94.792	-	.	ID=7_cp_43
7	blast	nupt	3760731	3762193	92.392	+	.	ID=7_cp_10
7	blast	nupt	3833575	3833972	96.782	-	.	ID=7_cp_15
7	blast	nupt	3856320	3856684	89.578	-	.	ID=7_cp_21
7	blast	nupt	3943961	3944118	88.82	+	.	ID=7_cp_66
7	blast	nupt	4560189	4560690	91.186	+	.	ID=7_cp_63
7	blast	nupt	4963402	4963674	91.367	+	.	ID=7_cp_32
7	blast	nupt	5529836	5530006	86.705	-	.	ID=7_cp_67
7	blast	nupt	5913831	5914022	90.206	+	.	ID=7_cp_53
7	blast	nupt	6144389	6144544	90.184	+	.	ID=7_cp_59
7	blast	nupt	6821382	6821490	89.908	-	.	ID=7_cp_85
7	blast	nupt	7634708	7634990	97.88	-	.	ID=7_cp_25
7	blast	nupt	7885299	7886385	96.306	+	.	ID=7_cp_3
7	blast	nupt	7911954	7912053	87	+	.	ID=7_cp_90
7	blast	nupt	8721217	8721798	96.616	-	.	ID=7_cp_5
8	blast	nupt	272388	272522	89.051	-	.	ID=8_cp_24
8	blast	nupt	761168	761617	88.578	+	.	ID=8_cp_5
8	blast	nupt	782227	782346	99.167	+	.	ID=8_cp_17
8	blast	nupt	1230625	1231037	98.095	-	.	ID=8_cp_4
8	blast	nupt	1281488	1281635	91.892	+	.	ID=8_cp_15
8	blast	nupt	2353604	2353837	87.295	+	.	ID=8_cp_12
8	blast	nupt	2525109	2525288	96.667	-	.	ID=8_cp_11
8	blast	nupt	2593059	2593172	92.105	+	.	ID=8_cp_25
8	blast	nupt	2700017	2700166	95.333	+	.	ID=8_cp_14
8	blast	nupt	2835261	2835389	90	+	.	ID=8_cp_23
8	blast	nupt	4172026	4172214	98.413	-	.	ID=8_cp_10
8	blast	nupt	4742731	4743332	96.732	-	.	ID=8_cp_2
9	blast	nupt	1244018	1244148	87.879	-	.	ID=9_cp_24
9	blast	nupt	2149086	2149564	93.608	+	.	ID=9_cp_3
9	blast	nupt	3578758	3579046	88.014	-	.	ID=9_cp_8
9	blast	nupt	4302302	4302407	88.288	-	.	ID=9_cp_25
9	blast	nupt	4616793	4616931	87.857	-	.	ID=9_cp_20
9	blast	nupt	5121869	5121976	85.185	-	.	ID=9_cp_29
9	blast	nupt	5481673	5481817	85.714	+	.	ID=9_cp_23
9	blast	nupt	5556811	5557025	98.605	+	.	ID=9_cp_7
9	blast	nupt	5629611	5630048	96.347	+	.	ID=9_cp_4
9	blast	nupt	6254583	6254683	97.03	-	.	ID=9_cp_21
9	blast	nupt	6359653	6359795	89.583	+	.	ID=9_cp_17
10	blast	nupt	409950	410155	92.857	+	.	ID=10_cp_22
10	blast	nupt	951574	951775	91.089	-	.	ID=10_cp_23
10	blast	nupt	972669	973062	90.25	-	.	ID=10_cp_19
10	blast	nupt	975387	975870	87.3175	+	.	ID=10_cp_50
10	blast	nupt	1051252	1051413	89.697	-	.	ID=10_cp_33
10	blast	nupt	1358488	1358837	99.432	-	.	ID=10_cp_16
10	blast	nupt	1560269	1560635	92.954	+	.	ID=10_cp_18
10	blast	nupt	1571476	1573008	96.26	+	.	ID=10_cp_4
10	blast	nupt	2674162	2674490	85.6135	+	.	ID=10_cp_55
10	blast	nupt	3682605	3682764	88.554	-	.	ID=10_cp_34
10	blast	nupt	3775945	3776564	90.563	+	.	ID=10_cp_35
10	blast	nupt	3934368	3934494	96.85	-	.	ID=10_cp_32
10	blast	nupt	4252438	4252552	95.652	-	.	ID=10_cp_39
10	blast	nupt	4387345	4387490	85.811	+	.	ID=10_cp_45
10	blast	nupt	4388938	4389092	98.718	+	.	ID=10_cp_24
10	blast	nupt	5041412	5041561	88.158	-	.	ID=10_cp_40
10	blast	nupt	7132499	7132644	87.162	+	.	ID=10_cp_43
10	blast	nupt	7561180	7561366	91.979	+	.	ID=10_cp_25
10	blast	nupt	8101724	8101862	88.571	+	.	ID=10_cp_44
10	blast	nupt	10568849	10569006	87.578	-	.	ID=10_cp_37
10	blast	nupt	10832201	10832326	98.413	+	.	ID=10_cp_30
11	blast	nupt	2213971	2214601	94.006	-	.	ID=11_cp_2
11	blast	nupt	2219514	2222110	96.511	-	.	ID=11_cp_1
11	blast	nupt	2358249	2358405	91.176	+	.	ID=11_cp_14
11	blast	nupt	3459959	3460081	91.87	+	.	ID=11_cp_24
11	blast	nupt	3480686	3480827	88.276	-	.	ID=11_cp_26
11	blast	nupt	3497685	3497807	91.87	+	.	ID=11_cp_25
11	blast	nupt	3536141	3536263	91.057	+	.	ID=11_cp_27
11	blast	nupt	3769107	3769231	94.531	+	.	ID=11_cp_23
11	blast	nupt	3926304	3926447	86.897	-	.	ID=11_cp_28
11	blast	nupt	4039366	4039481	100	-	.	ID=11_cp_19
11	blast	nupt	5292281	5292695	93.868	+	.	ID=11_cp_3
11	blast	nupt	7509390	7509550	87.879	-	.	ID=11_cp_20
11	blast	nupt	7963646	7963830	88.108	+	.	ID=11_cp_15
11	blast	nupt	8264809	8264932	85.484	-	.	ID=11_cp_34
12	blast	nupt	703736	703859	85.156	-	.	ID=12_cp_21
12	blast	nupt	794062	794424	95.33	+	.	ID=12_cp_4
12	blast	nupt	891551	892182	90	+	.	ID=12_cp_1
12	blast	nupt	1455593	1455863	95.203	+	.	ID=12_cp_7
12	blast	nupt	1549146	1549304	96.855	-	.	ID=12_cp_11
12	blast	nupt	1807190	1807346	85.276	+	.	ID=12_cp_18
12	blast	nupt	2468022	2468151	90.78	+	.	ID=12_cp_13
12	blast	nupt	3724172	3724395	96.875	-	.	ID=12_cp_9
12	blast	nupt	4078530	4078643	98.246	+	.	ID=12_cp_14
13	blast	nupt	1445155	1445257	85.577	-	.	ID=13_cp_41
13	blast	nupt	1856179	1856324	88.514	+	.	ID=13_cp_19
13	blast	nupt	1858571	1858699	90.152	-	.	ID=13_cp_24
13	blast	nupt	1995273	1995423	87.5	+	.	ID=13_cp_20
13	blast	nupt	2186860	2187345	86.965	+	.	ID=13_cp_5
13	blast	nupt	2300023	2300526	88.057	+	.	ID=13_cp_18
13	blast	nupt	2994974	2995232	96.552	-	.	ID=13_cp_13
13	blast	nupt	3686188	3686346	85.802	+	.	ID=13_cp_23
13	blast	nupt	4121716	4121877	87.952	+	.	ID=13_cp_17
13	blast	nupt	4122313	4122460	90.066	-	.	ID=13_cp_16
13	blast	nupt	4279435	4279542	91.892	+	.	ID=13_cp_31
13	blast	nupt	4685422	4685957	86.3775	+	.	ID=13_cp_25
14	blast	nupt	13432	13660	91.775	-	.	ID=14_cp_1
14	blast	nupt	1516213	1516365	89.172	+	.	ID=14_cp_11
14	blast	nupt	2780556	2780789	96.734	+	.	ID=14_cp_9
14	blast	nupt	3536199	3536360	98.148	+	.	ID=14_cp_2
15	blast	nupt	395063	395661	86.1385	+	.	ID=15_cp_66
15	blast	nupt	521131	521305	91.477	-	.	ID=15_cp_37
15	blast	nupt	1166241	1166783	87.829	+	.	ID=15_cp_75
15	blast	nupt	1180123	1180285	98.193	+	.	ID=15_cp_28
15	blast	nupt	2214674	2218877	95.531	+	.	ID=15_cp_2
15	blast	nupt	2452046	2452194	89.933	+	.	ID=15_cp_62
15	blast	nupt	2504848	2505370	86.7335	+	.	ID=15_cp_65
15	blast	nupt	3679427	3679569	86.111	+	.	ID=15_cp_92
15	blast	nupt	4555123	4555447	88.11	-	.	ID=15_cp_16
15	blast	nupt	5486046	5486424	85.037	-	.	ID=15_cp_12
15	blast	nupt	6033125	6033328	85.294	-	.	ID=15_cp_39
15	blast	nupt	6153165	6153304	89.362	-	.	ID=15_cp_73
15	blast	nupt	6603387	6603529	91.034	-	.	ID=15_cp_61
15	blast	nupt	7273223	7273509	87.702	+	.	ID=15_cp_17
15	blast	nupt	7854953	7855119	88.757	+	.	ID=15_cp_58
15	blast	nupt	7933938	7934086	91.946	-	.	ID=15_cp_49
15	blast	nupt	8454851	8455006	86.624	+	.	ID=15_cp_71
15	blast	nupt	8639796	8640144	97.994	+	.	ID=15_cp_8
15	blast	nupt	9152584	9152725	88.889	+	.	ID=15_cp_78
15	blast	nupt	9901644	9901780	92.143	-	.	ID=15_cp_60
15	blast	nupt	11231754	11231902	85.906	+	.	ID=15_cp_88
15	blast	nupt	11249517	11249895	99.648	+	.	ID=15_cp_36
15	blast	nupt	12310498	12310843	90.93	+	.	ID=15_cp_74
15	blast	nupt	12594813	12595186	90.2085	+	.	ID=15_cp_69
15	blast	nupt	12737202	12737313	94.643	-	.	ID=15_cp_80
15	blast	nupt	12794347	12794591	86.873	+	.	ID=15_cp_23
15	blast	nupt	12875240	12875365	87.879	+	.	ID=15_cp_90
15	blast	nupt	13076241	13076441	96.02	+	.	ID=15_cp_21
15	blast	nupt	14123974	14124121	88.667	+	.	ID=15_cp_70
15	blast	nupt	14124421	14124569	92	-	.	ID=15_cp_50
15	blast	nupt	15190213	15190320	87.963	+	.	ID=15_cp_106
15	blast	nupt	16125355	16125485	88.636	+	.	ID=15_cp_95
15	blast	nupt	16372523	16373018	87.595	+	.	ID=15_cp_72
16	blast	nupt	845873	846038	100	+	.	ID=16_cp_7
16	blast	nupt	2577659	2577837	93.855	-	.	ID=16_cp_9
16	blast	nupt	2811281	2811606	93.558	-	.	ID=16_cp_3
16	blast	nupt	2926977	2927115	87.05	+	.	ID=16_cp_12
16	blast	nupt	3176528	3176645	88.136	-	.	ID=16_cp_16
16	blast	nupt	4134850	4134996	85.135	-	.	ID=16_cp_13
17	blast	nupt	1377666	1377813	89.333	-	.	ID=17_cp_6
17	blast	nupt	1803458	1803605	90.066	+	.	ID=17_cp_5
17	blast	nupt	2479230	2479403	86.034	-	.	ID=17_cp_3
17	blast	nupt	3171833	3172390	89.2525	+	.	ID=17_cp_4
17	blast	nupt	3237709	3237874	99.398	+	.	ID=17_cp_2
17	blast	nupt	3362671	3362927	92.664	-	.	ID=17_cp_1
18	blast	nupt	685170	685330	88.957	+	.	ID=18_cp_8
18	blast	nupt	1992596	1992769	89.714	+	.	ID=18_cp_5
18	blast	nupt	3088045	3088161	100	+	.	ID=18_cp_7
18	blast	nupt	3327219	3327365	88.514	+	.	ID=18_cp_10
18	blast	nupt	3381508	3381645	96.377	+	.	ID=18_cp_4
18	blast	nupt	4315513	4315672	88.272	-	.	ID=18_cp_9
19	blast	nupt	334206	334378	97.11	-	.	ID=19_cp_16
19	blast	nupt	1064140	1064392	94.862	-	.	ID=19_cp_11
19	blast	nupt	1280023	1280175	87.662	-	.	ID=19_cp_26
19	blast	nupt	1867030	1867183	98.701	+	.	ID=19_cp_19
19	blast	nupt	2340540	2341831	98.4905	+	.	ID=19_cp_17
19	blast	nupt	2990104	2990225	97.541	+	.	ID=19_cp_24
19	blast	nupt	4613415	4613698	88.851	-	.	ID=19_cp_12
19	blast	nupt	4694380	4694527	92.568	+	.	ID=19_cp_21
19	blast	nupt	4758181	4758345	85.294	+	.	ID=19_cp_25
19	blast	nupt	5073832	5074001	88.824	-	.	ID=19_cp_22
20	blast	nupt	81445	81969	87.981	+	.	ID=20_cp_39
20	blast	nupt	168280	168631	88.462	+	.	ID=20_cp_4
20	blast	nupt	247945	248224	96.429	-	.	ID=20_cp_6
20	blast	nupt	1183126	1183241	85.124	-	.	ID=20_cp_48
20	blast	nupt	1271934	1272101	87.059	-	.	ID=20_cp_25
20	blast	nupt	1354140	1354349	93.81	-	.	ID=20_cp_14
20	blast	nupt	1532104	1532408	87.025	+	.	ID=20_cp_9
20	blast	nupt	1980445	1980640	100	-	.	ID=20_cp_11
20	blast	nupt	2311204	2311615	89.9715	+	.	ID=20_cp_34
20	blast	nupt	2736723	2736939	87.615	-	.	ID=20_cp_22
20	blast	nupt	2828683	2829137	86.0835	+	.	ID=20_cp_35
20	blast	nupt	3241475	3243175	97.136	-	.	ID=20_cp_1
20	blast	nupt	3475808	3475983	86.441	+	.	ID=20_cp_24
20	blast	nupt	3743578	3743841	87.121	+	.	ID=20_cp_15
20	blast	nupt	4075439	4075608	86.127	-	.	ID=20_cp_31
20	blast	nupt	4351043	4351171	93.077	+	.	ID=20_cp_30
20	blast	nupt	5345524	5345715	93.75	+	.	ID=20_cp_17
20	blast	nupt	5461439	5461575	88.321	-	.	ID=20_cp_38
20	blast	nupt	5519579	5519769	91.623	+	.	ID=20_cp_18
20	blast	nupt	5820967	5821237	95.62	+	.	ID=20_cp_8
20	blast	nupt	6305734	6305933	90	-	.	ID=20_cp_19
20	blast	nupt	6399355	6399500	86.486	+	.	ID=20_cp_40
20	blast	nupt	6399827	6399965	90.845	-	.	ID=20_cp_28
20	blast	nupt	6478016	6478387	96.774	+	.	ID=20_cp_3
20	blast	nupt	6709542	6709783	89.231	+	.	ID=20_cp_13
20	blast	nupt	7191161	7191271	87.387	+	.	ID=20_cp_47
21	blast	nupt	136450	136627	91.758	-	.	ID=21_cp_16
21	blast	nupt	363022	363166	88.742	-	.	ID=21_cp_22
21	blast	nupt	783561	783708	97.973	-	.	ID=21_cp_15
21	blast	nupt	1149368	1149674	88.095	-	.	ID=21_cp_4
21	blast	nupt	2345594	2345722	94.574	+	.	ID=21_cp_21
21	blast	nupt	3047285	3047717	89.269	-	.	ID=21_cp_1
21	blast	nupt	3254175	3254392	98.165	+	.	ID=21_cp_9
21	blast	nupt	3315619	3316013	89.383	+	.	ID=21_cp_3
21	blast	nupt	3457197	3457294	85.455	+	.	ID=21_cp_31
21	blast	nupt	3586058	3586185	98.438	+	.	ID=21_cp_19
21	blast	nupt	3739526	3739885	85.083	+	.	ID=21_cp_8
21	blast	nupt	4830997	4831186	95.408	+	.	ID=21_cp_12
21	blast	nupt	5431656	5431826	90.116	+	.	ID=21_cp_17
22	blast	nupt	593457	593949	90.6995	+	.	ID=22_cp_9
22	blast	nupt	2443180	2443300	85.075	+	.	ID=22_cp_20
22	blast	nupt	3090715	3090866	86.364	+	.	ID=22_cp_19
22	blast	nupt	3235027	3235964	88.791	+	.	ID=22_cp_3
22	blast	nupt	3291688	3291801	96.491	+	.	ID=22_cp_17
22	blast	nupt	3484289	3484436	90.066	+	.	ID=22_cp_15
22	blast	nupt	4834923	4835103	100	+	.	ID=22_cp_6
22	blast	nupt	5677381	5677598	92.342	+	.	ID=22_cp_8
22	blast	nupt	5809997	5810479	89.214	+	.	ID=22_cp_12
22	blast	nupt	6447985	6448095	91.15	-	.	ID=22_cp_21
23	blast	nupt	327005	328232	96.8925	+	.	ID=23_cp_1
23	blast	nupt	463923	464199	93.863	+	.	ID=23_cp_6
23	blast	nupt	2165524	2165646	97.561	+	.	ID=23_cp_27
23	blast	nupt	3156695	3156833	89.286	+	.	ID=23_cp_28
23	blast	nupt	3163626	3163782	89.873	+	.	ID=23_cp_26
23	blast	nupt	3171032	3171208	88.136	+	.	ID=23_cp_20
24	blast	nupt	1012831	1013085	98.431	+	.	ID=24_cp_2
24	blast	nupt	1051169	1051315	87.162	-	.	ID=24_cp_7
24	blast	nupt	1333175	1333314	85	+	.	ID=24_cp_8
24	blast	nupt	1784117	1784256	92.857	-	.	ID=24_cp_4
25	blast	nupt	103408	103508	88.235	-	.	ID=25_cp_35
25	blast	nupt	739684	739814	92.481	+	.	ID=25_cp_18
25	blast	nupt	1789924	1790448	88.777	+	.	ID=25_cp_17
25	blast	nupt	2584348	2584453	92.523	+	.	ID=25_cp_28
25	blast	nupt	3161983	3162195	92.958	-	.	ID=25_cp_7
25	blast	nupt	3483338	3483475	96.377	+	.	ID=25_cp_13
25	blast	nupt	6222699	6222843	93.243	+	.	ID=25_cp_15
25	blast	nupt	6385110	6385253	86.897	-	.	ID=25_cp_24
25	blast	nupt	6401440	6401598	90.062	-	.	ID=25_cp_16
25	blast	nupt	6578652	6578787	87.591	-	.	ID=25_cp_26
25	blast	nupt	6592706	6592853	89.933	+	.	ID=25_cp_19
25	blast	nupt	6967214	6967358	88.435	+	.	ID=25_cp_23
25	blast	nupt	6967665	6967808	89.726	-	.	ID=25_cp_21
25	blast	nupt	7034406	7034605	92	+	.	ID=25_cp_9
26	blast	nupt	384729	385359	86.634	+	.	ID=26_cp_41
26	blast	nupt	777992	778142	94.118	-	.	ID=26_cp_32
26	blast	nupt	999530	999997	91.597	+	.	ID=26_cp_35
26	blast	nupt	1426395	1426497	91.262	-	.	ID=26_cp_50
26	blast	nupt	2788326	2788473	92.568	+	.	ID=26_cp_34
26	blast	nupt	2864080	2864526	86.567	+	.	ID=26_cp_52
26	blast	nupt	2872958	2875014	95.1315	+	.	ID=26_cp_17
26	blast	nupt	2902988	2905698	90.41575	+	.	ID=26_cp_15
26	blast	nupt	2945287	2946232	96.0645	+	.	ID=26_cp_16
26	blast	nupt	2947282	2948422	94.2255	+	.	ID=26_cp_7
26	blast	nupt	3382684	3382830	91.216	-	.	ID=26_cp_37
26	blast	nupt	4104760	4104921	96.988	+	.	ID=26_cp_23
26	blast	nupt	4665682	4665836	94.872	+	.	ID=26_cp_30
27	blast	nupt	366582	366786	85.981	+	.	ID=27_cp_8
27	blast	nupt	369711	369915	85.981	+	.	ID=27_cp_9
27	blast	nupt	1236281	1236430	89.474	-	.	ID=27_cp_12
27	blast	nupt	1524866	1525423	87.034	-	.	ID=27_cp_3
27	blast	nupt	2073673	2073954	97.8035	+	.	ID=27_cp_10
27	blast	nupt	3204044	3204274	88.98	+	.	ID=27_cp_4
27	blast	nupt	4149819	4149970	85.256	-	.	ID=27_cp_13
28	blast	nupt	107514	107633	91.736	-	.	ID=28_cp_13
28	blast	nupt	667802	667930	92.248	+	.	ID=28_cp_11
28	blast	nupt	736585	736747	90.361	+	.	ID=28_cp_10
28	blast	nupt	737049	737201	87.342	-	.	ID=28_cp_12
28	blast	nupt	936862	937232	96.296	+	.	ID=28_cp_2
28	blast	nupt	1947845	1947978	85.926	+	.	ID=28_cp_14
28	blast	nupt	2186532	2186859	95.745	+	.	ID=28_cp_3
29	blast	nupt	219840	219986	90	+	.	ID=29_cp_10
29	blast	nupt	439871	440316	85.011	-	.	ID=29_cp_2
29	blast	nupt	2920652	2921171	88.0305	+	.	ID=29_cp_11
29	blast	nupt	3720420	3720583	89.157	-	.	ID=29_cp_5
29	blast	nupt	3757247	3757709	89.512	+	.	ID=29_cp_7
29	blast	nupt	4033851	4034012	89.024	+	.	ID=29_cp_8
29	blast	nupt	4034354	4034514	90.854	-	.	ID=29_cp_4
29	blast	nupt	4085617	4086161	96.189	-	.	ID=29_cp_1
30	blast	nupt	483662	484271	95.9615	+	.	ID=30_cp_8
30	blast	nupt	549414	549523	86.726	-	.	ID=30_cp_25
30	blast	nupt	1070361	1070508	86	-	.	ID=30_cp_19
30	blast	nupt	1546749	1546886	87.05	-	.	ID=30_cp_22
30	blast	nupt	2448473	2448677	100	+	.	ID=30_cp_11
30	blast	nupt	2756367	2756501	91.176	-	.	ID=30_cp_17
30	blast	nupt	3399967	3400068	97.059	+	.	ID=30_cp_18
30	blast	nupt	3609851	3609969	97.479	-	.	ID=30_cp_15
30	blast	nupt	3722686	3722891	85.99	-	.	ID=30_cp_14
30	blast	nupt	4395997	4396165	86.628	+	.	ID=30_cp_16
30	blast	nupt	4857587	4857885	93.311	-	.	ID=30_cp_9
30	blast	nupt	5050578	5054866	97.75925	+	.	ID=30_cp_1
30	blast	nupt	6109303	6109731	100	-	.	ID=30_cp_4
31	blast	nupt	368017	368444	87.5855	+	.	ID=31_cp_18
31	blast	nupt	483775	483935	86.747	+	.	ID=31_cp_30
31	blast	nupt	952050	952204	87.179	-	.	ID=31_cp_29
31	blast	nupt	1367791	1367907	89.744	+	.	ID=31_cp_37
31	blast	nupt	1668545	1668649	99.048	+	.	ID=31_cp_31
31	blast	nupt	1966819	1966989	87.861	+	.	ID=31_cp_28
31	blast	nupt	2394529	2394649	90.551	+	.	ID=31_cp_35
31	blast	nupt	2495617	2495808	91.795	-	.	ID=31_cp_21
31	blast	nupt	2676819	2677083	88.129	+	.	ID=31_cp_16
31	blast	nupt	2723807	2723930	91.935	+	.	ID=31_cp_33
31	blast	nupt	2733037	2733510	94.3225	+	.	ID=31_cp_14
31	blast	nupt	2734030	2734194	95.758	+	.	ID=31_cp_23
31	blast	nupt	2742187	2742381	93.333	-	.	ID=31_cp_20
31	blast	nupt	3122660	3122902	91.373	+	.	ID=31_cp_11
31	blast	nupt	3546672	3546792	98.374	+	.	ID=31_cp_26
32	blast	nupt	78852	79390	90.724	-	.	ID=32_cp_5
32	blast	nupt	494156	494282	95.276	-	.	ID=32_cp_25
32	blast	nupt	517914	518234	95.718	+	.	ID=32_cp_32
32	blast	nupt	534429	534560	87.5	+	.	ID=32_cp_35
32	blast	nupt	534862	535004	91.781	-	.	ID=32_cp_24
32	blast	nupt	589507	590169	85.612	+	.	ID=32_cp_4
32	blast	nupt	591132	591401	89.744	+	.	ID=32_cp_11
32	blast	nupt	604721	604861	97.872	+	.	ID=32_cp_16
32	blast	nupt	618985	619206	92.825	+	.	ID=32_cp_14
32	blast	nupt	620968	621113	86.395	-	.	ID=32_cp_34
32	blast	nupt	1017237	1017390	88.535	+	.	ID=32_cp_29
32	blast	nupt	1072885	1073057	87.429	+	.	ID=32_cp_23
32	blast	nupt	1078751	1078910	86.25	+	.	ID=32_cp_28
32	blast	nupt	1085027	1085379	85.154	+	.	ID=32_cp_8
32	blast	nupt	1276039	1276761	98.395	+	.	ID=32_cp_2
32	blast	nupt	1448780	1448926	90.604	+	.	ID=32_cp_26
32	blast	nupt	1501790	1501936	89.189	+	.	ID=32_cp_27
32	blast	nupt	1503553	1503707	89.744	-	.	ID=32_cp_22
32	blast	nupt	1845089	1845312	92.857	-	.	ID=32_cp_15
32	blast	nupt	2103753	2104209	89.212	+	.	ID=32_cp_17
32	blast	nupt	2284424	2284566	88.966	+	.	ID=32_cp_33
32	blast	nupt	2781700	2781846	88.514	-	.	ID=32_cp_30
33	blast	nupt	457105	457575	89.439	+	.	ID=33_cp_14
33	blast	nupt	808870	809058	92.593	+	.	ID=33_cp_10
33	blast	nupt	2181676	2181948	95.255	+	.	ID=33_cp_2
33	blast	nupt	2307198	2307316	94.118	+	.	ID=33_cp_15
33	blast	nupt	2490100	2490497	97.519	+	.	ID=33_cp_1
33	blast	nupt	3527210	3527472	90.114	-	.	ID=33_cp_7
34	blast	nupt	837190	837313	94.355	+	.	ID=34_cp_12
34	blast	nupt	1167515	1167895	98.95	+	.	ID=34_cp_2
34	blast	nupt	1619936	1620154	99.543	+	.	ID=34_cp_9
34	blast	nupt	1986984	1987501	87.809	+	.	ID=34_cp_13
34	blast	nupt	2264387	2264812	86.6595	+	.	ID=34_cp_19
34	blast	nupt	2534511	2534895	96.104	-	.	ID=34_cp_3
34	blast	nupt	2995489	2995776	91.753	+	.	ID=34_cp_8
34	blast	nupt	4416583	4416688	97.196	+	.	ID=34_cp_18
35	blast	nupt	97401	99868	98.639	+	.	ID=35_cp_1
35	blast	nupt	109486	109584	94.059	+	.	ID=35_cp_23
35	blast	nupt	112427	112581	93.59	+	.	ID=35_cp_10
35	blast	nupt	200830	200990	86.905	+	.	ID=35_cp_16
35	blast	nupt	1455456	1455585	86.154	-	.	ID=35_cp_21
35	blast	nupt	1741454	1741601	86.184	+	.	ID=35_cp_18
35	blast	nupt	1741930	1742075	91.275	-	.	ID=35_cp_15
35	blast	nupt	1978776	1979086	96.519	+	.	ID=35_cp_3
35	blast	nupt	2294296	2294451	90.566	+	.	ID=35_cp_14
35	blast	nupt	2333543	2333815	99.634	-	.	ID=35_cp_4
36	blast	nupt	1382800	1383171	95.895	+	.	ID=36_cp_4
36	blast	nupt	1630442	1630574	100	-	.	ID=36_cp_7
36	blast	nupt	2353742	2354250	88.716	-	.	ID=36_cp_2
37	blast	nupt	842517	842979	87.063	+	.	ID=37_cp_5
37	blast	nupt	1047751	1047895	86.986	-	.	ID=37_cp_9
37	blast	nupt	1054097	1054304	85.167	-	.	ID=37_cp_4
38	blast	nupt	778692	779018	99.085	-	.	ID=38_cp_6
38	blast	nupt	1079853	1079995	89.583	-	.	ID=38_cp_21
38	blast	nupt	1788223	1788372	89.404	-	.	ID=38_cp_20
38	blast	nupt	1813269	1813429	89.024	+	.	ID=38_cp_17
38	blast	nupt	2075872	2076015	94.444	+	.	ID=38_cp_14
38	blast	nupt	2473453	2473965	88.7455	+	.	ID=38_cp_22
38	blast	nupt	2688601	2688757	87.898	+	.	ID=38_cp_18
38	blast	nupt	3328370	3328561	96.354	-	.	ID=38_cp_10
38	blast	nupt	3482731	3483074	95.93	+	.	ID=38_cp_7
38	blast	nupt	3496836	3497179	95.93	+	.	ID=38_cp_8
38	blast	nupt	3721666	3721817	96.711	-	.	ID=38_cp_12
39	blast	nupt	13875	14049	93.82	-	.	ID=39_cp_2
39	blast	nupt	611982	612142	86.585	-	.	ID=39_cp_5
39	blast	nupt	693977	694141	89.82	-	.	ID=39_cp_3
39	blast	nupt	1987407	1987518	94.828	-	.	ID=39_cp_6
39	blast	nupt	2135139	2135301	88.554	+	.	ID=39_cp_4
40	blast	nupt	2457231	2457381	91.391	-	.	ID=40_cp_2
40	blast	nupt	2554028	2554313	98.616	-	.	ID=40_cp_1
41	blast	nupt	36125	36253	88.462	+	.	ID=41_cp_12
41	blast	nupt	1255419	1255556	91.304	+	.	ID=41_cp_9
41	blast	nupt	1391365	1391527	97.546	+	.	ID=41_cp_6
41	blast	nupt	1597823	1598259	99.089	-	.	ID=41_cp_1
41	blast	nupt	1885654	1885817	86.667	-	.	ID=41_cp_10
41	blast	nupt	2042048	2042213	99.398	+	.	ID=41_cp_2
42	blast	nupt	956071	956243	97.126	+	.	ID=42_cp_3
42	blast	nupt	1197905	1198077	95.977	+	.	ID=42_cp_4
42	blast	nupt	2286927	2287206	88.66	+	.	ID=42_cp_1
42	blast	nupt	2379814	2380008	90.256	+	.	ID=42_cp_5
42	blast	nupt	2884366	2884839	86.167	+	.	ID=42_cp_10
43	blast	nupt	200637	200808	85.057	+	.	ID=43_cp_11
43	blast	nupt	301470	301663	98.969	+	.	ID=43_cp_2
43	blast	nupt	862540	862669	93.077	-	.	ID=43_cp_10
43	blast	nupt	1883180	1883350	93.567	-	.	ID=43_cp_5
43	blast	nupt	2925171	2925504	92.625	-	.	ID=43_cp_1
44	blast	nupt	319080	319261	90.659	+	.	ID=44_cp_10
44	blast	nupt	963655	964182	90.593	+	.	ID=44_cp_13
44	blast	nupt	1030650	1030793	93.151	-	.	ID=44_cp_11
44	blast	nupt	2068137	2068934	91.398	-	.	ID=44_cp_3
44	blast	nupt	2069935	2070155	96.833	-	.	ID=44_cp_6
45	blast	nupt	285069	285192	88	-	.	ID=45_cp_18
45	blast	nupt	1020400	1020860	99.2115	+	.	ID=45_cp_6
45	blast	nupt	1959421	1959547	87.402	-	.	ID=45_cp_17
45	blast	nupt	2173743	2173913	97.661	-	.	ID=45_cp_8
45	blast	nupt	2709729	2709873	87.838	-	.	ID=45_cp_15
45	blast	nupt	3014847	3014988	92.308	-	.	ID=45_cp_14
45	blast	nupt	3192044	3192225	89.56	-	.	ID=45_cp_11
46	blast	nupt	911041	911188	89.262	-	.	ID=46_cp_1
47	blast	nupt	350370	350476	97.196	+	.	ID=47_cp_5
47	blast	nupt	2618836	2618990	100	+	.	ID=47_cp_4
47	blast	nupt	2858801	2859041	95.021	+	.	ID=47_cp_3
48	blast	nupt	1024740	1024895	90.446	-	.	ID=48_cp_5
48	blast	nupt	1253502	1253710	99.048	+	.	ID=48_cp_3
48	blast	nupt	2147100	2147224	88.889	-	.	ID=48_cp_7
49	blast	nupt	70068	70263	99.49	-	.	ID=49_cp_13
49	blast	nupt	266744	267250	88.435	+	.	ID=49_cp_26
49	blast	nupt	528906	529192	96.864	-	.	ID=49_cp_8
49	blast	nupt	681811	681939	90.769	-	.	ID=49_cp_30
49	blast	nupt	767396	767647	90.476	-	.	ID=49_cp_14
49	blast	nupt	2368565	2368706	93.007	-	.	ID=49_cp_20
49	blast	nupt	2377510	2377677	100	-	.	ID=49_cp_17
49	blast	nupt	3655032	3655404	92.506	+	.	ID=49_cp_5
49	blast	nupt	3990192	3990298	86.916	-	.	ID=49_cp_42
49	blast	nupt	4197951	4198051	92.079	+	.	ID=49_cp_38
49	blast	nupt	4386297	4386515	92.825	-	.	ID=49_cp_15
49	blast	nupt	5706815	5707259	86.7085	+	.	ID=49_cp_25
49	blast	nupt	6257828	6257957	94.697	+	.	ID=49_cp_22
49	blast	nupt	6364909	6365220	94.872	-	.	ID=49_cp_7
49	blast	nupt	6912007	6912146	94.286	+	.	ID=49_cp_19
49	blast	nupt	8030962	8031124	85.976	+	.	ID=49_cp_27
50	blast	nupt	221833	222185	89.2095	+	.	ID=50_cp_3
50	blast	nupt	2089485	2089625	91.608	-	.	ID=50_cp_4
51	blast	nupt	2398042	2398185	97.241	-	.	ID=51_cp_8
51	blast	nupt	3095820	3096658	97.509	-	.	ID=51_cp_6
51	blast	nupt	3104497	3107021	94.8645	+	.	ID=51_cp_4
52	blast	nupt	602083	602210	87.692	-	.	ID=52_cp_12
52	blast	nupt	602661	603085	87.3075	+	.	ID=52_cp_14
52	blast	nupt	649735	649877	91.096	-	.	ID=52_cp_6
52	blast	nupt	1267824	1267992	99.408	+	.	ID=52_cp_2
53	blast	nupt	1892271	1892457	85.027	-	.	ID=53_cp_4
53	blast	nupt	2958842	2958979	94.203	-	.	ID=53_cp_6
54	blast	nupt	355778	356124	89.266	+	.	ID=54_cp_2
54	blast	nupt	531040	531181	90.345	+	.	ID=54_cp_8
54	blast	nupt	531507	531647	88.889	-	.	ID=54_cp_12
54	blast	nupt	799340	799485	87.838	-	.	ID=54_cp_11
54	blast	nupt	1128326	1128805	91.147	-	.	ID=54_cp_1
54	blast	nupt	1272318	1272419	87.255	+	.	ID=54_cp_17
54	blast	nupt	1434947	1435085	90.071	-	.	ID=54_cp_9
54	blast	nupt	1716969	1717420	88.5805	+	.	ID=54_cp_6
54	blast	nupt	1960389	1960537	86.755	+	.	ID=54_cp_13
54	blast	nupt	1960860	1961007	90.667	-	.	ID=54_cp_7
55	blast	nupt	1063849	1063991	89.655	-	.	ID=55_cp_7
55	blast	nupt	1830459	1830590	89.552	+	.	ID=55_cp_8
55	blast	nupt	3417138	3417504	89.189	+	.	ID=55_cp_2
55	blast	nupt	3831785	3832240	85.439	+	.	ID=55_cp_1
56	blast	nupt	1416421	1416643	94.619	+	.	ID=56_cp_3
56	blast	nupt	1965839	1966117	96.057	+	.	ID=56_cp_2
57	blast	nupt	36498	36638	91.489	-	.	ID=57_cp_21
57	blast	nupt	132069	132174	85	-	.	ID=57_cp_31
57	blast	nupt	579717	580258	88.1905	+	.	ID=57_cp_32
57	blast	nupt	1207647	1207820	98.276	-	.	ID=57_cp_14
57	blast	nupt	1959612	1960898	97.907	+	.	ID=57_cp_3
57	blast	nupt	2346352	2347003	93.49275	+	.	ID=57_cp_11
57	blast	nupt	2347786	2348047	88.727	+	.	ID=57_cp_12
57	blast	nupt	2352003	2352278	89.964	-	.	ID=57_cp_10
58	blast	nupt	185140	185283	88.966	+	.	ID=58_cp_7
58	blast	nupt	1748375	1748955	87.205	+	.	ID=58_cp_9
58	blast	nupt	2539038	2539380	95.225	+	.	ID=58_cp_1
58	blast	nupt	4616033	4616179	88.679	+	.	ID=58_cp_6
58	blast	nupt	4619398	4619587	88.66	-	.	ID=58_cp_3
59	blast	nupt	468198	468366	85.882	-	.	ID=59_cp_6
59	blast	nupt	468889	469014	86.508	-	.	ID=59_cp_14
59	blast	nupt	568952	569097	85.034	-	.	ID=59_cp_12
59	blast	nupt	630310	630464	87.821	-	.	ID=59_cp_5
59	blast	nupt	745491	745996	89.157	+	.	ID=59_cp_8
59	blast	nupt	1370992	1371102	98.198	+	.	ID=59_cp_7
59	blast	nupt	1892308	1892442	88.971	+	.	ID=59_cp_10
59	blast	nupt	1892811	1892991	87.432	-	.	ID=59_cp_3
60	blast	nupt	240839	240984	88.514	-	.	ID=60_cp_25
60	blast	nupt	242722	242870	89.474	-	.	ID=60_cp_24
60	blast	nupt	1411558	1412009	91.333	+	.	ID=60_cp_15
60	blast	nupt	1493114	1493802	96.5205	+	.	ID=60_cp_21
60	blast	nupt	1521600	1521862	96.198	-	.	ID=60_cp_5
60	blast	nupt	1659229	1659372	87.671	-	.	ID=60_cp_26
60	blast	nupt	1945206	1945425	85.837	-	.	ID=60_cp_17
60	blast	nupt	1948300	1948413	85.088	-	.	ID=60_cp_35
60	blast	nupt	2848001	2848139	87.857	-	.	ID=60_cp_27
60	blast	nupt	3028335	3028759	98.357	-	.	ID=60_cp_3
62	blast	nupt	73263	73508	93.902	-	.	ID=62_cp_1
62	blast	nupt	860816	861119	86.557	+	.	ID=62_cp_3
62	blast	nupt	1040049	1040183	88.889	-	.	ID=62_cp_14
62	blast	nupt	1201540	1201928	90.998	+	.	ID=62_cp_11
62	blast	nupt	1300058	1300216	87.273	+	.	ID=62_cp_12
62	blast	nupt	1707785	1708037	88.976	-	.	ID=62_cp_4
63	blast	nupt	144743	144873	89.474	+	.	ID=63_cp_2
63	blast	nupt	217646	218053	89.487	-	.	ID=63_cp_1
63	blast	nupt	1014485	1014613	86.047	+	.	ID=63_cp_5
64	blast	nupt	374674	374822	89.333	-	.	ID=64_cp_5
64	blast	nupt	1096023	1096192	88.439	+	.	ID=64_cp_3
64	blast	nupt	1248970	1249112	91.608	-	.	ID=64_cp_4
65	blast	nupt	624443	624584	92.361	+	.	ID=65_cp_13
65	blast	nupt	1521113	1521287	88.268	-	.	ID=65_cp_12
65	blast	nupt	1552429	1555591	87.647	+	.	ID=65_cp_3
65	blast	nupt	1575905	1577211	90.853	+	.	ID=65_cp_10
66	blast	nupt	251251	251452	97.525	+	.	ID=66_cp_3
66	blast	nupt	475898	476331	91.9815	+	.	ID=66_cp_12
66	blast	nupt	543128	543238	90.09	+	.	ID=66_cp_20
66	blast	nupt	544867	545088	91.441	-	.	ID=66_cp_7
66	blast	nupt	1942938	1943113	90.395	-	.	ID=66_cp_11
66	blast	nupt	2142105	2142361	91.8045	+	.	ID=66_cp_15
66	blast	nupt	2229073	2229269	88.78	+	.	ID=66_cp_10
66	blast	nupt	3185569	3185724	89.172	-	.	ID=66_cp_13
67	blast	nupt	984093	984424	94.048	+	.	ID=67_cp_1
67	blast	nupt	1299656	1299790	94.853	-	.	ID=67_cp_5
67	blast	nupt	1327470	1327613	88.194	-	.	ID=67_cp_6
67	blast	nupt	1707824	1707986	89.634	+	.	ID=67_cp_3
67	blast	nupt	1763825	1763968	88.276	+	.	ID=67_cp_7
68	blast	nupt	344724	344853	90.152	+	.	ID=68_cp_7
68	blast	nupt	502095	502268	86.932	+	.	ID=68_cp_4
68	blast	nupt	1524694	1525289	87.7935	+	.	ID=68_cp_6
68	blast	nupt	1901592	1901722	89.394	+	.	ID=68_cp_8
69	blast	nupt	104680	105111	98.624	-	.	ID=69_cp_4
69	blast	nupt	413030	413141	91.228	+	.	ID=69_cp_28
69	blast	nupt	1021303	1021671	95.052	-	.	ID=69_cp_6
69	blast	nupt	1098342	1099185	92.311	+	.	ID=69_cp_8
69	blast	nupt	1236701	1236986	97.203	-	.	ID=69_cp_9
69	blast	nupt	1242797	1243022	96.46	-	.	ID=69_cp_11
69	blast	nupt	1585346	1585558	93.2455	+	.	ID=69_cp_23
69	blast	nupt	1617972	1618189	93.7415	+	.	ID=69_cp_22
69	blast	nupt	1684651	1684868	92.406	+	.	ID=69_cp_29
69	blast	nupt	1739979	1740144	99.398	-	.	ID=69_cp_15
69	blast	nupt	1746617	1746834	90.1695	+	.	ID=69_cp_31
69	blast	nupt	1813729	1814069	99.413	-	.	ID=69_cp_7
69	blast	nupt	1942794	1943028	91.597	-	.	ID=69_cp_13
69	blast	nupt	1943449	1944043	90.563	-	.	ID=69_cp_2
69	blast	nupt	2040349	2040473	99.2	-	.	ID=69_cp_18
69	blast	nupt	2271511	2271788	92.014	-	.	ID=69_cp_10
69	blast	nupt	2672613	2672798	98.925	-	.	ID=69_cp_14
69	blast	nupt	3335553	3335696	90.345	+	.	ID=69_cp_21
70	blast	nupt	122815	122984	88.439	-	.	ID=70_cp_8
70	blast	nupt	784994	785098	91.509	-	.	ID=70_cp_16
70	blast	nupt	1360503	1360788	88.316	+	.	ID=70_cp_2
70	blast	nupt	1411628	1411769	89.726	-	.	ID=70_cp_12
70	blast	nupt	1426921	1427068	91.333	-	.	ID=70_cp_9
70	blast	nupt	1636605	1637340	98.1	-	.	ID=70_cp_1
70	blast	nupt	2403570	2403727	89.441	-	.	ID=70_cp_5
70	blast	nupt	2479141	2479292	87.5	-	.	ID=70_cp_10
71	blast	nupt	146387	146693	99.674	+	.	ID=71_cp_3
71	blast	nupt	661277	661917	92.2175	+	.	ID=71_cp_11
71	blast	nupt	756601	756743	88.276	-	.	ID=71_cp_13
71	blast	nupt	1119098	1119263	100	+	.	ID=71_cp_5
71	blast	nupt	1409142	1410278	87.392	-	.	ID=71_cp_1
72	blast	nupt	1428475	1428701	90.308	-	.	ID=72_cp_4
72	blast	nupt	1891432	1891631	88.06	+	.	ID=72_cp_8
72	blast	nupt	1916844	1917048	88.35	+	.	ID=72_cp_6
72	blast	nupt	2100540	2100661	87.097	+	.	ID=72_cp_13
72	blast	nupt	2461547	2461647	90.099	+	.	ID=72_cp_15
72	blast	nupt	2785937	2786091	85.987	+	.	ID=72_cp_11
72	blast	nupt	2793407	2793581	85.393	-	.	ID=72_cp_10
72	blast	nupt	3946865	3947005	86.806	+	.	ID=72_cp_12
73	blast	nupt	72723	72970	85.484	-	.	ID=73_cp_10
73	blast	nupt	74985	75236	86.111	-	.	ID=73_cp_9
73	blast	nupt	174149	174251	97.115	-	.	ID=73_cp_11
73	blast	nupt	750874	751271	98.246	+	.	ID=73_cp_5
73	blast	nupt	791913	792031	90.756	+	.	ID=73_cp_12
73	blast	nupt	792439	792851	88.599	+	.	ID=73_cp_7
73	blast	nupt	1610004	1610182	98.883	+	.	ID=73_cp_8
74	blast	nupt	35143	35262	92.126	+	.	ID=74_cp_9
74	blast	nupt	284611	284787	94.35	-	.	ID=74_cp_5
74	blast	nupt	299876	300030	93.548	-	.	ID=74_cp_8
74	blast	nupt	432594	432758	96.364	-	.	ID=74_cp_6
74	blast	nupt	490086	490250	95.152	-	.	ID=74_cp_7
74	blast	nupt	509324	509951	95.73525	+	.	ID=74_cp_4
75	blast	nupt	490397	490745	89.489	+	.	ID=75_cp_2
75	blast	nupt	737238	737765	88.9085	+	.	ID=75_cp_25
75	blast	nupt	797120	797337	86.818	+	.	ID=75_cp_20
75	blast	nupt	1064390	1064504	97.391	+	.	ID=75_cp_28
75	blast	nupt	1797451	1797574	87.903	-	.	ID=75_cp_38
75	blast	nupt	2084744	2084842	98	-	.	ID=75_cp_36
75	blast	nupt	2168307	2168406	99	-	.	ID=75_cp_32
75	blast	nupt	2787416	2787779	87.671	-	.	ID=75_cp_5
75	blast	nupt	3362846	3363080	90.254	-	.	ID=75_cp_17
75	blast	nupt	3364152	3364287	88.489	-	.	ID=75_cp_34
75	blast	nupt	3643930	3644187	94.961	-	.	ID=75_cp_6
75	blast	nupt	5222395	5222852	86.532	+	.	ID=75_cp_33
75	blast	nupt	5570340	5570457	95.763	+	.	ID=75_cp_29
75	blast	nupt	6444383	6444634	94.841	-	.	ID=75_cp_8
75	blast	nupt	6506643	6506894	94.048	-	.	ID=75_cp_10
75	blast	nupt	7127376	7127642	99.625	-	.	ID=75_cp_1
75	blast	nupt	7158788	7158935	85.906	+	.	ID=75_cp_35
75	blast	nupt	7747943	7748097	96.129	+	.	ID=75_cp_22
77	blast	nupt	37808	38064	85.768	+	.	ID=77_cp_19
77	blast	nupt	50519	50659	91.549	+	.	ID=77_cp_25
77	blast	nupt	1570119	1570328	94.938	+	.	ID=77_cp_27
77	blast	nupt	1696600	1696742	88.194	+	.	ID=77_cp_26
77	blast	nupt	1767789	1767957	90.395	+	.	ID=77_cp_24
77	blast	nupt	1789315	1789934	99.3765	+	.	ID=77_cp_17
78	blast	nupt	110396	110684	92.784	-	.	ID=78_cp_4
78	blast	nupt	1891792	1892180	91.422	-	.	ID=78_cp_1
78	blast	nupt	1911116	1911372	90.406	-	.	ID=78_cp_5
78	blast	nupt	1949708	1950097	91.443	-	.	ID=78_cp_2
78	blast	nupt	2234877	2235033	95.031	-	.	ID=78_cp_10
78	blast	nupt	2505391	2505698	85.209	-	.	ID=78_cp_7
79	blast	nupt	729756	729927	98.851	+	.	ID=79_cp_8
79	blast	nupt	1104418	1104623	96.602	+	.	ID=79_cp_2
79	blast	nupt	1105351	1105554	96.078	+	.	ID=79_cp_3
79	blast	nupt	1124202	1124617	91.847	+	.	ID=79_cp_1
79	blast	nupt	2128886	2129078	89.231	-	.	ID=79_cp_9
79	blast	nupt	2788108	2788262	85.465	+	.	ID=79_cp_15
80	blast	nupt	463153	463255	86.792	+	.	ID=80_cp_12
80	blast	nupt	860617	860774	100	-	.	ID=80_cp_6
80	blast	nupt	1212133	1212261	91.473	-	.	ID=80_cp_9
80	blast	nupt	1494559	1494753	98.462	+	.	ID=80_cp_5
80	blast	nupt	2224409	2224796	96.923	+	.	ID=80_cp_1
80	blast	nupt	2635842	2636023	89.56	-	.	ID=80_cp_7
80	blast	nupt	3228816	3228946	93.939	+	.	ID=80_cp_8
81	blast	nupt	387000	387130	86.26	+	.	ID=81_cp_11
81	blast	nupt	784388	784553	86.905	-	.	ID=81_cp_6
81	blast	nupt	817785	817888	96.154	-	.	ID=81_cp_9
81	blast	nupt	876776	876943	96.429	-	.	ID=81_cp_5
81	blast	nupt	1325545	1325968	98.357	+	.	ID=81_cp_1
81	blast	nupt	1486903	1487041	87.857	+	.	ID=81_cp_7
82	blast	nupt	822440	822588	95.302	-	.	ID=82_cp_6
82	blast	nupt	999562	1000008	90.851	+	.	ID=82_cp_1
82	blast	nupt	1688486	1688684	92	-	.	ID=82_cp_4
82	blast	nupt	2320098	2320685	86.534	+	.	ID=82_cp_13
82	blast	nupt	2348085	2348475	85.432	-	.	ID=82_cp_2
82	blast	nupt	2402104	2402234	100	-	.	ID=82_cp_7
83	blast	nupt	1013703	1013851	87.5	-	.	ID=83_cp_8
83	blast	nupt	1200997	1201157	86.42	+	.	ID=83_cp_4
83	blast	nupt	1395112	1395258	87.248	-	.	ID=83_cp_7
83	blast	nupt	1587802	1588135	87.5	+	.	ID=83_cp_1
84	blast	nupt	449592	449724	88.722	-	.	ID=84_cp_11
84	blast	nupt	786995	787168	91.429	-	.	ID=84_cp_5
84	blast	nupt	875346	875487	86.207	+	.	ID=84_cp_14
84	blast	nupt	1556226	1556416	92.893	+	.	ID=84_cp_2
84	blast	nupt	1599319	1599462	90.411	-	.	ID=84_cp_7
84	blast	nupt	1775234	1775763	88.18	+	.	ID=84_cp_9
84	blast	nupt	1809698	1810102	88.21	+	.	ID=84_cp_10
85	blast	nupt	2327494	2327625	87.121	+	.	ID=85_cp_12
85	blast	nupt	2438898	2439524	99.048	+	.	ID=85_cp_1
85	blast	nupt	2968041	2968344	85.531	-	.	ID=85_cp_5
86	blast	nupt	125532	125673	85.417	-	.	ID=86_cp_4
86	blast	nupt	409772	409921	90.066	-	.	ID=86_cp_3
87	blast	nupt	1302123	1302245	95.238	-	.	ID=87_cp_14
87	blast	nupt	1694457	1694628	86.705	+	.	ID=87_cp_12
87	blast	nupt	2128587	2129177	96.4615	+	.	ID=87_cp_4
87	blast	nupt	2591458	2591905	96.652	+	.	ID=87_cp_2
87	blast	nupt	3768920	3769059	90.78	-	.	ID=87_cp_13
88	blast	nupt	307974	308155	88.525	-	.	ID=88_cp_6
88	blast	nupt	1743571	1743684	95.614	-	.	ID=88_cp_12
88	blast	nupt	2018565	2019127	93.0085	+	.	ID=88_cp_13
88	blast	nupt	2989412	2989519	95.37	-	.	ID=88_cp_18
88	blast	nupt	2991794	2991901	91.667	-	.	ID=88_cp_25
88	blast	nupt	3706985	3707141	88.75	-	.	ID=88_cp_9
88	blast	nupt	4291869	4291968	99	-	.	ID=88_cp_16
88	blast	nupt	4731574	4731695	91.603	+	.	ID=88_cp_11
88	blast	nupt	5566851	5567127	95.406	-	.	ID=88_cp_3
88	blast	nupt	6055929	6056255	88.649	+	.	ID=88_cp_14
89	blast	nupt	1081916	1082171	94.531	-	.	ID=89_cp_3
90	blast	nupt	226264	226820	88.1125	+	.	ID=90_cp_1
90	blast	nupt	583268	583422	92.949	-	.	ID=90_cp_3
90	blast	nupt	1047905	1048028	95.968	+	.	ID=90_cp_5
90	blast	nupt	1321621	1322078	89.216	+	.	ID=90_cp_6
91	blast	nupt	22948	23051	98.077	+	.	ID=91_cp_16
91	blast	nupt	63700	63929	96.957	+	.	ID=91_cp_8
91	blast	nupt	751685	751994	96.463	-	.	ID=91_cp_5
91	blast	nupt	1823133	1823654	88.0185	+	.	ID=91_cp_12
91	blast	nupt	2324570	2324734	100	+	.	ID=91_cp_11
91	blast	nupt	2716661	2717459	91.9195	+	.	ID=91_cp_9
91	blast	nupt	3066737	3068424	99.137	+	.	ID=91_cp_3
92	blast	nupt	533733	533910	100	+	.	ID=92_cp_10
92	blast	nupt	785498	785639	86.207	-	.	ID=92_cp_25
92	blast	nupt	797706	797874	85.965	+	.	ID=92_cp_18
92	blast	nupt	798608	798770	85.366	+	.	ID=92_cp_23
92	blast	nupt	1223273	1223423	87.417	+	.	ID=92_cp_22
92	blast	nupt	1305794	1306001	87.5	-	.	ID=92_cp_12
92	blast	nupt	1776084	1776240	90.506	-	.	ID=92_cp_15
92	blast	nupt	1911629	1911827	97.487	-	.	ID=92_cp_9
92	blast	nupt	2334123	2334474	97.443	+	.	ID=92_cp_2
92	blast	nupt	2859702	2860219	88.5155	+	.	ID=92_cp_32
92	blast	nupt	2923569	2923879	88.834	+	.	ID=92_cp_36
92	blast	nupt	2952710	2952849	85	+	.	ID=92_cp_27
92	blast	nupt	3746644	3746773	85.612	+	.	ID=92_cp_26
92	blast	nupt	4170562	4170988	88.3855	+	.	ID=92_cp_20
92	blast	nupt	4173325	4173520	99.49	+	.	ID=92_cp_7
92	blast	nupt	4259837	4260060	98.214	+	.	ID=92_cp_6
92	blast	nupt	4699978	4700087	89.286	+	.	ID=92_cp_33
93	blast	nupt	240550	240651	88.35	+	.	ID=93_cp_3
94	blast	nupt	49449	49549	95.05	+	.	ID=94_cp_8
95	blast	nupt	385616	385764	90.604	-	.	ID=95_cp_2
97	blast	nupt	663443	666197	93.68	+	.	ID=97_cp_2
97	blast	nupt	666763	667513	94.0545	+	.	ID=97_cp_5
97	blast	nupt	716040	716190	93.377	+	.	ID=97_cp_12
97	blast	nupt	1055025	1055744	92.183	+	.	ID=97_cp_4
97	blast	nupt	1060896	1061646	93.616	+	.	ID=97_cp_6
97	blast	nupt	1529209	1529358	92.053	+	.	ID=97_cp_13
97	blast	nupt	1626690	1626839	90.728	-	.	ID=97_cp_14
97	blast	nupt	1807500	1807604	100	-	.	ID=97_cp_15
97	blast	nupt	2220627	2220934	98.052	+	.	ID=97_cp_8
98	blast	nupt	380095	380269	89.266	-	.	ID=98_cp_7
98	blast	nupt	547386	547534	90.066	+	.	ID=98_cp_9
98	blast	nupt	663985	664476	88.2955	+	.	ID=98_cp_8
98	blast	nupt	1321181	1321286	99.057	-	.	ID=98_cp_12
98	blast	nupt	2063835	2064054	100	-	.	ID=98_cp_2
98	blast	nupt	2613385	2613530	89.796	+	.	ID=98_cp_10
98	blast	nupt	2659991	2660372	92.487	-	.	ID=98_cp_1
98	blast	nupt	3497461	3497581	86.992	+	.	ID=98_cp_23
98	blast	nupt	3848033	3848179	87.919	+	.	ID=98_cp_14
98	blast	nupt	3848480	3848621	88.276	-	.	ID=98_cp_18
99	blast	nupt	505236	505388	88.889	+	.	ID=99_cp_1
99	blast	nupt	555867	555972	95.283	-	.	ID=99_cp_2
99	blast	nupt	801281	801389	89.565	+	.	ID=99_cp_4
99	blast	nupt	2277746	2277839	88.35	-	.	ID=99_cp_6
100	blast	nupt	854447	854736	97.241	-	.	ID=100_cp_4
100	blast	nupt	1287062	1287380	95.925	+	.	ID=100_cp_3
100	blast	nupt	1718535	1718700	100	+	.	ID=100_cp_5
101	blast	nupt	1304107	1304224	91.2	-	.	ID=101_cp_2
102	blast	nupt	417211	417328	88.136	-	.	ID=102_cp_7
102	blast	nupt	576056	576304	98.795	+	.	ID=102_cp_1
102	blast	nupt	878952	879142	96.859	+	.	ID=102_cp_3
102	blast	nupt	912502	912610	98.165	+	.	ID=102_cp_5
102	blast	nupt	1250907	1251047	100	-	.	ID=102_cp_4
103	blast	nupt	120422	120798	86.4445	+	.	ID=103_cp_17
103	blast	nupt	1021146	1021285	90.78	-	.	ID=103_cp_12
103	blast	nupt	1053169	1053312	89.865	-	.	ID=103_cp_10
103	blast	nupt	1176013	1176128	85.47	-	.	ID=103_cp_20
103	blast	nupt	1221207	1221494	93.16	+	.	ID=103_cp_1
104	blast	nupt	218955	219263	95.9185	+	.	ID=104_cp_7
104	blast	nupt	498888	498985	88	+	.	ID=104_cp_14
104	blast	nupt	635581	635731	100	+	.	ID=104_cp_3
104	blast	nupt	1133100	1133247	86.577	+	.	ID=104_cp_9
104	blast	nupt	1324395	1324563	88.166	-	.	ID=104_cp_6
105	blast	nupt	14980	15133	89.677	+	.	ID=105_cp_3
105	blast	nupt	15735	15900	89.286	-	.	ID=105_cp_2
105	blast	nupt	377434	377548	91.304	+	.	ID=105_cp_10
105	blast	nupt	655945	656060	86.325	+	.	ID=105_cp_15
105	blast	nupt	1389083	1389229	88.591	+	.	ID=105_cp_5
105	blast	nupt	1395857	1396018	87.805	+	.	ID=105_cp_4
106	blast	nupt	915954	916410	85.593	+	.	ID=106_cp_1
106	blast	nupt	1242677	1242938	89.716	+	.	ID=106_cp_2
106	blast	nupt	2236983	2237115	89.552	+	.	ID=106_cp_8
106	blast	nupt	2355755	2355873	99.16	-	.	ID=106_cp_5
106	blast	nupt	2418023	2418448	88.429	+	.	ID=106_cp_6
107	blast	nupt	1662575	1662789	98.624	-	.	ID=107_cp_14
108	blast	nupt	1025313	1025550	87.705	-	.	ID=108_cp_2
109	blast	nupt	431168	431278	93.043	-	.	ID=109_cp_12
109	blast	nupt	1060228	1060373	92.568	+	.	ID=109_cp_7
109	blast	nupt	1454082	1454244	87.73	-	.	ID=109_cp_9
109	blast	nupt	1549432	1549969	88.545	-	.	ID=109_cp_1
109	blast	nupt	1781919	1782314	91.5605	+	.	ID=109_cp_8
110	blast	nupt	269599	269830	98.298	+	.	ID=110_cp_3
110	blast	nupt	1711254	1711678	92.13	+	.	ID=110_cp_2
111	blast	nupt	611648	611764	91.453	-	.	ID=111_cp_11
111	blast	nupt	969270	969435	89.759	+	.	ID=111_cp_6
111	blast	nupt	1205874	1205976	97.087	-	.	ID=111_cp_9
111	blast	nupt	1385594	1385733	90.78	-	.	ID=111_cp_8
111	blast	nupt	1698264	1698623	97.514	-	.	ID=111_cp_1
111	blast	nupt	1995601	1995857	96.498	-	.	ID=111_cp_4
111	blast	nupt	2654182	2654478	94.613	-	.	ID=111_cp_3
112	blast	nupt	58288	58703	97.7265	+	.	ID=112_cp_12
112	blast	nupt	743709	744101	88.749	+	.	ID=112_cp_9
112	blast	nupt	917111	917275	95.152	-	.	ID=112_cp_8
112	blast	nupt	2355030	2355277	95.565	+	.	ID=112_cp_4
112	blast	nupt	3256827	3257294	88.372	+	.	ID=112_cp_1
113	blast	nupt	403080	403297	88.991	-	.	ID=113_cp_4
113	blast	nupt	836795	837230	87.783	-	.	ID=113_cp_1
114	blast	nupt	79529	79717	85.34	-	.	ID=114_cp_4
114	blast	nupt	802904	803082	85	-	.	ID=114_cp_6
115	blast	nupt	334668	334776	93.636	+	.	ID=115_cp_4
115	blast	nupt	348740	349140	95.4445	+	.	ID=115_cp_2
115	blast	nupt	655439	655563	86.4	+	.	ID=115_cp_7
115	blast	nupt	1071676	1071778	95.192	+	.	ID=115_cp_6
117	blast	nupt	365090	365271	88.5	-	.	ID=117_cp_14
117	blast	nupt	446312	446718	99.017	+	.	ID=117_cp_4
117	blast	nupt	787039	787563	89.225	+	.	ID=117_cp_6
117	blast	nupt	816165	816511	89.326	+	.	ID=117_cp_10
117	blast	nupt	817781	817952	86.047	+	.	ID=117_cp_19
117	blast	nupt	840105	840695	87.972	+	.	ID=117_cp_21
117	blast	nupt	845097	845604	85.825	+	.	ID=117_cp_8
117	blast	nupt	1841975	1842439	94.624	-	.	ID=117_cp_3
117	blast	nupt	2148005	2148119	92.174	-	.	ID=117_cp_22
118	blast	nupt	894597	894727	97.71	+	.	ID=118_cp_6
118	blast	nupt	1058362	1058676	85.093	+	.	ID=118_cp_5
118	blast	nupt	1548534	1548786	94.231	+	.	ID=118_cp_2
119	blast	nupt	1359800	1361155	96.859	-	.	ID=119_cp_2
121	blast	nupt	246244	246506	93.067	+	.	ID=121_cp_8
121	blast	nupt	1322504	1322826	87.915	+	.	ID=121_cp_1
122	blast	nupt	155791	155952	88.485	+	.	ID=122_cp_8
122	blast	nupt	492187	492334	88.667	+	.	ID=122_cp_9
122	blast	nupt	1799908	1800211	97.697	+	.	ID=122_cp_4
122	blast	nupt	1981062	1981294	93.562	-	.	ID=122_cp_6
122	blast	nupt	2026964	2027359	96.79	+	.	ID=122_cp_1
122	blast	nupt	2455974	2456169	100	-	.	ID=122_cp_5
122	blast	nupt	2626294	2626446	98.065	+	.	ID=122_cp_7
123	blast	nupt	13455	13594	86.806	+	.	ID=123_cp_4
124	blast	nupt	382711	382826	100	+	.	ID=124_cp_16
124	blast	nupt	1014427	1014602	85.393	-	.	ID=124_cp_17
124	blast	nupt	1197712	1197850	98.561	+	.	ID=124_cp_15
124	blast	nupt	1326828	1327262	92.971	+	.	ID=124_cp_3
124	blast	nupt	2097459	2097583	86.508	-	.	ID=124_cp_26
124	blast	nupt	2235810	2237485	95.856	+	.	ID=124_cp_9
124	blast	nupt	3082339	3082495	91.813	+	.	ID=124_cp_14
124	blast	nupt	3606754	3606858	86.667	-	.	ID=124_cp_34
124	blast	nupt	3943780	3943935	87.975	+	.	ID=124_cp_19
124	blast	nupt	4316710	4316865	85.35	-	.	ID=124_cp_20
124	blast	nupt	4667053	4667222	85.311	+	.	ID=124_cp_18
125	blast	nupt	278951	279104	96.104	-	.	ID=125_cp_9
125	blast	nupt	511909	512319	92.214	+	.	ID=125_cp_3
125	blast	nupt	527986	528227	94.378	-	.	ID=125_cp_5
125	blast	nupt	765745	766192	89.755	-	.	ID=125_cp_4
125	blast	nupt	927847	928003	91.139	-	.	ID=125_cp_10
125	blast	nupt	1118109	1118271	86.145	-	.	ID=125_cp_16
125	blast	nupt	1181952	1182098	89.865	-	.	ID=125_cp_15
125	blast	nupt	1285915	1286290	88.8235	+	.	ID=125_cp_13
125	blast	nupt	1334998	1335163	88.166	-	.	ID=125_cp_12
125	blast	nupt	1478384	1478554	86.705	+	.	ID=125_cp_14
125	blast	nupt	1478896	1479056	88.554	-	.	ID=125_cp_11
125	blast	nupt	1600472	1600646	96	-	.	ID=125_cp_7
126	blast	nupt	464179	464588	90.065	+	.	ID=126_cp_4
126	blast	nupt	743135	743483	97.994	+	.	ID=126_cp_2
126	blast	nupt	1325728	1325847	86.777	-	.	ID=126_cp_11
126	blast	nupt	1335354	1335783	100	+	.	ID=126_cp_1
127	blast	nupt	18607	18727	97.541	+	.	ID=127_cp_53
127	blast	nupt	31000	31887	87.069	+	.	ID=127_cp_18
127	blast	nupt	62513	63390	96.477	-	.	ID=127_cp_14
127	blast	nupt	556297	556755	89.648	-	.	ID=127_cp_30
127	blast	nupt	557700	558483	98.731	+	.	ID=127_cp_15
127	blast	nupt	561367	564612	96.4945	+	.	ID=127_cp_3
127	blast	nupt	993674	993881	94.231	+	.	ID=127_cp_42
127	blast	nupt	1022513	1025834	98.427	-	.	ID=127_cp_2
127	blast	nupt	1034415	1035859	94.035	+	.	ID=127_cp_6
127	blast	nupt	1306246	1306383	92.754	+	.	ID=127_cp_52
127	blast	nupt	1379105	1379546	93.439	+	.	ID=127_cp_28
127	blast	nupt	1381873	1382070	91.457	+	.	ID=127_cp_44
127	blast	nupt	1598434	1598583	92.763	+	.	ID=127_cp_49
127	blast	nupt	1698366	1698806	93.213	+	.	ID=127_cp_31
127	blast	nupt	1701132	1701794	86.207	+	.	ID=127_cp_25
127	blast	nupt	1874776	1875010	94.894	-	.	ID=127_cp_35
127	blast	nupt	1881025	1881173	94.631	-	.	ID=127_cp_48
127	blast	nupt	2024133	2024254	98.361	-	.	ID=127_cp_51
127	blast	nupt	2062310	2062471	87.117	-	.	ID=127_cp_55
127	blast	nupt	2101415	2101571	89.241	+	.	ID=127_cp_54
127	blast	nupt	2178979	2180078	89.381	-	.	ID=127_cp_13
127	blast	nupt	2253312	2253466	91.026	-	.	ID=127_cp_50
127	blast	nupt	2293490	2293898	85.55	-	.	ID=127_cp_34
127	blast	nupt	2369562	2369702	91.608	+	.	ID=127_cp_56
128	blast	nupt	98112	98423	98.73	+	.	ID=128_cp_6
128	blast	nupt	328024	328501	87.8985	+	.	ID=128_cp_7
128	blast	nupt	1142428	1143174	88.391	-	.	ID=128_cp_2
128	blast	nupt	1176399	1177001	87.459	-	.	ID=128_cp_4
128	blast	nupt	1184040	1184180	89.583	-	.	ID=128_cp_9
128	blast	nupt	1677348	1677458	86.486	-	.	ID=128_cp_11
129	blast	nupt	105510	105670	90.741	-	.	ID=129_cp_5
129	blast	nupt	813459	813594	86.897	+	.	ID=129_cp_9
129	blast	nupt	814154	814300	91.892	-	.	ID=129_cp_6
129	blast	nupt	1426363	1426625	91.635	-	.	ID=129_cp_1
129	blast	nupt	1768750	1768957	87.204	+	.	ID=129_cp_4
129	blast	nupt	2876414	2876567	87.821	-	.	ID=129_cp_8
131	blast	nupt	59848	60577	88.293	+	.	ID=131_cp_1
131	blast	nupt	343091	343451	90.5745	+	.	ID=131_cp_11
131	blast	nupt	820484	820605	93.443	-	.	ID=131_cp_13
131	blast	nupt	1076659	1076804	86.486	+	.	ID=131_cp_14
133	blast	nupt	1005894	1006041	89.404	+	.	ID=133_cp_12
133	blast	nupt	1065974	1066281	98.706	+	.	ID=133_cp_11
133	blast	nupt	1096225	1096534	99.032	+	.	ID=133_cp_7
133	blast	nupt	1103987	1104295	98.706	+	.	ID=133_cp_9
133	blast	nupt	1132080	1132388	99.029	+	.	ID=133_cp_5
133	blast	nupt	1139526	1139834	99.353	+	.	ID=133_cp_3
133	blast	nupt	1257701	1258714	95.601	-	.	ID=133_cp_1
134	blast	nupt	676237	678227	97.175	+	.	ID=134_cp_10
135	blast	nupt	1331691	1332205	90.097	-	.	ID=135_cp_1
136	blast	nupt	512174	512312	88.571	-	.	ID=136_cp_4
136	blast	nupt	924574	924732	89.375	+	.	ID=136_cp_2
136	blast	nupt	925098	925269	86.782	-	.	ID=136_cp_3
139	blast	nupt	481362	481488	96.063	-	.	ID=139_cp_6
139	blast	nupt	720261	720513	92.188	-	.	ID=139_cp_2
139	blast	nupt	895930	896089	94.375	+	.	ID=139_cp_4
139	blast	nupt	944611	944752	86.62	-	.	ID=139_cp_8
139	blast	nupt	1265507	1265643	89.051	+	.	ID=139_cp_7
140	blast	nupt	1168240	1168383	97.917	+	.	ID=140_cp_1
141	blast	nupt	89052	89153	93.137	-	.	ID=141_cp_17
141	blast	nupt	1061032	1061130	85.149	+	.	ID=141_cp_31
141	blast	nupt	1515518	1516051	91.052	+	.	ID=141_cp_10
141	blast	nupt	1542813	1542922	85.586	+	.	ID=141_cp_25
141	blast	nupt	1752609	1752751	96.503	-	.	ID=141_cp_5
141	blast	nupt	1753066	1753942	94.949	-	.	ID=141_cp_3
141	blast	nupt	1754274	1755644	94.516	-	.	ID=141_cp_1
141	blast	nupt	1875766	1875939	98.276	+	.	ID=141_cp_4
141	blast	nupt	1917396	1917496	98.02	-	.	ID=141_cp_13
143	blast	nupt	308848	309158	99.678	+	.	ID=143_cp_5
143	blast	nupt	1084176	1084328	89.809	-	.	ID=143_cp_9
143	blast	nupt	1451439	1451772	98.81	-	.	ID=143_cp_3
143	blast	nupt	1804003	1804246	89.535	+	.	ID=143_cp_7
143	blast	nupt	1865783	1866211	99.767	-	.	ID=143_cp_1
143	blast	nupt	1875586	1875705	88.43	+	.	ID=143_cp_13
144	blast	nupt	519613	519826	98.605	+	.	ID=144_cp_7
144	blast	nupt	672158	673404	94.88	-	.	ID=144_cp_2
144	blast	nupt	674087	674548	90.562	-	.	ID=144_cp_4
144	blast	nupt	1161505	1161651	90.604	+	.	ID=144_cp_9
144	blast	nupt	1805233	1805374	88.514	+	.	ID=144_cp_10
144	blast	nupt	1887295	1887440	86.275	+	.	ID=144_cp_11
146	blast	nupt	764304	764445	90.909	+	.	ID=146_cp_3
147	blast	nupt	1223012	1223141	86.154	-	.	ID=147_cp_14
147	blast	nupt	1858223	1858394	86.782	+	.	ID=147_cp_8
147	blast	nupt	2474204	2474381	86.592	-	.	ID=147_cp_7
147	blast	nupt	2686296	2686590	95.394	+	.	ID=147_cp_3
148	blast	nupt	13076	13665	87.2705	+	.	ID=148_cp_5
148	blast	nupt	26456	26635	90.769	+	.	ID=148_cp_1
148	blast	nupt	62386	62526	86.301	-	.	ID=148_cp_7
148	blast	nupt	239994	240120	99.213	-	.	ID=148_cp_3
150	blast	nupt	93692	93928	91.561	-	.	ID=150_cp_4
150	blast	nupt	682862	683006	90.345	-	.	ID=150_cp_13
150	blast	nupt	1334993	1335406	94.498	-	.	ID=150_cp_1
150	blast	nupt	1385400	1385550	87.5	+	.	ID=150_cp_15
150	blast	nupt	1386826	1386997	89.017	+	.	ID=150_cp_8
150	blast	nupt	1784981	1785341	99.723	+	.	ID=150_cp_2
150	blast	nupt	2988301	2988506	96.651	+	.	ID=150_cp_3
150	blast	nupt	3070361	3070533	91.954	+	.	ID=150_cp_6
152	blast	nupt	90181	90335	94.268	-	.	ID=152_cp_3
152	blast	nupt	110341	112105	95.669	+	.	ID=152_cp_2
152	blast	nupt	385890	386411	88.509	+	.	ID=152_cp_4
152	blast	nupt	392628	392728	90.099	-	.	ID=152_cp_8
152	blast	nupt	920658	920767	100	-	.	ID=152_cp_6
153	blast	nupt	385189	385337	96.644	-	.	ID=153_cp_2
154	blast	nupt	1614962	1615077	86.325	+	.	ID=154_cp_6
155	blast	nupt	165745	165904	88.82	-	.	ID=155_cp_3
155	blast	nupt	823080	823355	90.817	+	.	ID=155_cp_5
155	blast	nupt	1005361	1005479	90.756	+	.	ID=155_cp_7
157	blast	nupt	276501	276603	94.175	+	.	ID=157_cp_1
158	blast	nupt	167563	167733	86.857	+	.	ID=158_cp_4
159	blast	nupt	200247	200665	86.977	-	.	ID=159_cp_14
159	blast	nupt	442884	443311	89.849	+	.	ID=159_cp_18
159	blast	nupt	763709	766417	97.83875	+	.	ID=159_cp_3
159	blast	nupt	768219	770544	98.86825	+	.	ID=159_cp_4
160	blast	nupt	250299	250400	89.216	-	.	ID=160_cp_6
161	blast	nupt	101905	102030	90.076	-	.	ID=161_cp_5
161	blast	nupt	573481	573622	93.706	+	.	ID=161_cp_1
161	blast	nupt	712680	712829	85.161	-	.	ID=161_cp_4
163	blast	nupt	538917	539077	92.727	+	.	ID=163_cp_5
163	blast	nupt	1217056	1217239	89.13	+	.	ID=163_cp_7
163	blast	nupt	1277266	1277492	90.308	-	.	ID=163_cp_2
163	blast	nupt	1325957	1326137	91.713	+	.	ID=163_cp_4
164	blast	nupt	394214	394431	95.89	+	.	ID=164_cp_6
164	blast	nupt	472709	472883	98.286	-	.	ID=164_cp_7
164	blast	nupt	549210	549420	90.521	-	.	ID=164_cp_8
164	blast	nupt	568192	568376	87.368	+	.	ID=164_cp_12
164	blast	nupt	665568	666057	90.359	-	.	ID=164_cp_2
164	blast	nupt	939217	939621	98.272	+	.	ID=164_cp_3
165	blast	nupt	1340178	1340362	87.31	+	.	ID=165_cp_2
166	blast	nupt	99063	99209	87.162	+	.	ID=166_cp_3
166	blast	nupt	99529	99669	89.437	-	.	ID=166_cp_2
166	blast	nupt	321577	321772	97.959	-	.	ID=166_cp_1
167	blast	nupt	1060905	1061130	86.192	-	.	ID=167_cp_5
167	blast	nupt	1070541	1070767	86.611	-	.	ID=167_cp_3
168	blast	nupt	489307	489542	94.093	-	.	ID=168_cp_3
168	blast	nupt	758054	758591	90.6205	+	.	ID=168_cp_5
168	blast	nupt	901499	901601	99.029	+	.	ID=168_cp_7
171	blast	nupt	221626	222116	88.5655	+	.	ID=171_cp_4
171	blast	nupt	944971	945130	88.415	+	.	ID=171_cp_3
171	blast	nupt	945716	945878	88.623	-	.	ID=171_cp_2
172	blast	nupt	160358	160555	93.171	-	.	ID=172_cp_5
172	blast	nupt	513685	513827	88.194	+	.	ID=172_cp_7
172	blast	nupt	1401121	1401491	93.403	+	.	ID=172_cp_6
172	blast	nupt	1494874	1495069	99.49	-	.	ID=172_cp_3
173	blast	nupt	781400	781716	87.977	-	.	ID=173_cp_5
174	blast	nupt	181940	182240	94.426	-	.	ID=174_cp_1
174	blast	nupt	314263	314436	88.068	-	.	ID=174_cp_6
174	blast	nupt	673319	673494	95.531	+	.	ID=174_cp_2
174	blast	nupt	674200	674360	98.137	+	.	ID=174_cp_3
174	blast	nupt	1211232	1211363	97.727	+	.	ID=174_cp_5
177	blast	nupt	199945	200091	86.395	-	.	ID=177_cp_7
177	blast	nupt	347436	347864	96.97	-	.	ID=177_cp_2
177	blast	nupt	1288037	1288184	90.604	+	.	ID=177_cp_5
177	blast	nupt	1484432	1484668	91.561	-	.	ID=177_cp_4
178	blast	nupt	402590	402730	93.617	+	.	ID=178_cp_4
178	blast	nupt	947713	948206	91.2165	+	.	ID=178_cp_5
178	blast	nupt	1358721	1358850	89.313	+	.	ID=178_cp_7
178	blast	nupt	1611330	1611459	85.496	-	.	ID=178_cp_10
179	blast	nupt	1430924	1431317	92.402	-	.	ID=179_cp_2
179	blast	nupt	1857905	1858380	89.3	+	.	ID=179_cp_1
180	blast	nupt	116253	116420	85.207	+	.	ID=180_cp_5
180	blast	nupt	725562	725919	87.083	+	.	ID=180_cp_3
180	blast	nupt	1069957	1070115	97.516	+	.	ID=180_cp_2
180	blast	nupt	1077013	1077139	95.385	+	.	ID=180_cp_4
180	blast	nupt	1406690	1407370	94.86	+	.	ID=180_cp_1
181	blast	nupt	327255	327410	94.231	-	.	ID=181_cp_1
181	blast	nupt	373721	373886	86.905	+	.	ID=181_cp_3
182	blast	nupt	772868	773430	87.963	+	.	ID=182_cp_2
183	blast	nupt	229233	229449	98.165	+	.	ID=183_cp_5
183	blast	nupt	235980	236232	99.209	+	.	ID=183_cp_2
184	blast	nupt	599705	599828	85.156	+	.	ID=184_cp_11
184	blast	nupt	1435916	1436047	91.729	+	.	ID=184_cp_7
184	blast	nupt	1732216	1732598	98.433	-	.	ID=184_cp_2
184	blast	nupt	1880452	1880820	89.5185	+	.	ID=184_cp_8
185	blast	nupt	556424	556539	94.828	-	.	ID=185_cp_6
185	blast	nupt	645306	645841	92.379	+	.	ID=185_cp_5
185	blast	nupt	714236	714430	100	+	.	ID=185_cp_2
186	blast	nupt	377461	377594	85.926	+	.	ID=186_cp_8
186	blast	nupt	496874	497012	88.571	-	.	ID=186_cp_7
186	blast	nupt	755477	756077	90.539	+	.	ID=186_cp_5
187	blast	nupt	330404	330527	96.774	+	.	ID=187_cp_11
187	blast	nupt	1004167	1004306	87.234	+	.	ID=187_cp_20
187	blast	nupt	1307604	1308115	88.735	+	.	ID=187_cp_21
187	blast	nupt	1378265	1378701	91.2825	+	.	ID=187_cp_6
187	blast	nupt	1380529	1381208	91.99725	+	.	ID=187_cp_3
187	blast	nupt	1645315	1645466	87.013	+	.	ID=187_cp_16
187	blast	nupt	1729641	1729808	86.982	-	.	ID=187_cp_12
188	blast	nupt	67640	67926	96.6545	+	.	ID=188_cp_2
[truncated: 302 more rows]
