# Supplementary material for: A genome resource for Acacia, Australia’s largest plant genus
Source: PLoS One. 2022 Oct 14;17(10):e0274267. doi: 10.1371/journal.pone.0274267 (PMC9565413; doi:10.1371/journal.pone.0274267)
Supplement: S6 File — (FASTA) [file pone.0274267.s006.fasta]

>A_coe_Aqcoe1G039900.1.p
MAASTKTLKPQTAVLGGDWTIVTSRR---GKQ--KNKCH------LKI--ETVEQHSWTPSDV--EIDVEREAKLMKKMEKCISNLENTEFYKKVLDQIQTPEIFHYFSRILTSESKMQMVIYGIGSIES-----YETPRLQLSLAILIKRNFNW-IGD-IEVFDPVLSKTEIKVLEALGCSVLLVNEQGRRQALKPTLFFMPHCEAVLYDNLLQANWRAEHLNQVVLFGNSFEKYEQHMSE--F------------KN-SAIVDSAKFILGVRKFTVEVGIDI-VSE---------------------------DFFR-------------AFHDSSWHFFNLDSQLDVDLHSLKLSSIEQ*-----------------------------
>A_pyc_jg547.t1
MATSTS---------------------------------------MKTVTDDEDNQIFVNDDKVESSTPTNQAELRCKIEKLTNELEMSQFYHDFRKELQRKPISECIRRVLGSESKMQMIIYGIGSISDESAGNKNAPKLQLSLAILMKKYFTW-IGE-VQVFDPVLSEIEIQVLKSFGCTVLSINEEGRRQALKPTMFFMPHCELDLYNNLLEANWKPDLLSNVIIFGNSLDRYIKQHEL--FSKHFSSN--YMKRK-LNIWEMMGHVLAAQTFTDEFKMTT-ISYE-------------PCG----------LYCH-------------SFFGLNWHFFGSLTTRKMQMMRKKTMEEHGV---------NL*-----------------
>A_pyc_jg7186.t1
MATSTS---------------------------------------VKTVTDDEDNQIFVNDDKVESSTPTNQAELRCKIEKLTNELEMSKFYHEFRKELQRKPISECIRRVLGSESKMQMIIYGIGSISDESEGNKNAPKLQLSLAILMKKDFTW-IGE-VQVFDPVLSEIEIQVLKSFGCTVLSINEEGRRQALKPTMFFMPHCELDLYNNLLEANWKPDLLSNVIIFGNSLDRYIKQHEL--FSKHFSSN--YMKRK-LNIWEMMGHVLAAQTFTDEFKMTT-ISYE-------------PCG----------LYCH-------------SFFGLNWHFFGSLTTRKMQMMRKKTMEEHGV---------NL*-----------------
>A_pyc_jg7300.t1
METSAK----------------------------------------------VDNQNFVKDKK--VESMTNQEELTCKMKQIIYELEMSQFYHNFRDEIQRKPISKGIQGVLGSETEMQMVIYGIGSIKSEK---DDTPKLQLSLAILMKKDFAW-IGE-IQVFDPILSTIEIQVLESLGCTVLSINEHGRRQTQKPTIFFMPHCDVDLYNNLLEANWEPNLLSNVIIFGNSFDTYIKDLDLLNFSRRFSSNGISMERRLSHTWETMGHILAARTFTNEFEITT-FSD---------------------------DPDQ-------------VASRLYWSSFLI*-----------------------------------------------
>A_pyc_jg7301.t1
METSAK----------------------------------------------ADNQNFVKDKK--VESLTNQEELTWKMKQIIYELEMSQFYHNFQDEIQRKPISKGIQRVLGSETKMQMVIYGIGSIKSDK---DDTPKLQLSLAILMKKDFAW-IGE-IQVFDPILSTIEIQVLESFGCTVLSINEHGRRQTQKPTISFMPHCDVDLYNNLLEANWEPNL*-------------------------------------------------------------------------------------------------------------------------------------------------------------------------
>A_pyc_jg7302.t1
METSAK----------------------------------------------VDNENFVKDKK--VESMTNQEELTCKMKQIIYELEMSQFYHNFRDEIQRKPISKGIQGVLGSETEMQMVIYGIGNIKSEK---DDTPKLQLSLAILMKKDFAW-IGE-IQVFDPILSTIEIQVLESLGCLVLSINEHGRRQTQKPTIFFMPHCDVDLYNNLLEANWEPNLLSNVIIFGNRL*--------------------------------------------------------------------------------------------------------------------------------------------------------------
>A_pyc_jg7303.t1
METSAK----------------------------------------------VDNQNFVKDKK--VESMTNQEELTCKMKQIIYELEMSQFYHNFRDEIQRKPISKGIQGVLGSETEMQMVIYGIGSIKSEK---DDTPKLQLSLAILMKKDFAW-IGE-IQVFDPILSTIEIQVLESLGCTVLSINEHGRRQTQKPTIFFMPHCDVDLYNNLLEANWEPNLLSNVIIFGNSFDTYIKDLDLLNFSRRFSSNGIGMERRLSHTWETMGHILAARTFTNEFEITT-FSM--------------------------------------------TTIKLQVVSIGLPF*---------------------------------------------
>A_pyc_jg8592.t1
MEAVLEFA-------------------------------------LNQGHYRSRTHPWVPCDL--RTHPRREKRLLRRIESYIKKLGNSRFYHNFRDQLQTSSISEQLNKVLGGESKMQMVLYGIGRFES-----GKKSRFQLSLAILMQKDFKW-IGN-IEVFDPILSATECRILEALGCSVLYFNEHGKRRALKPTLFFMPHCELPLYTNLLRANWNPDKLSKVVIFGNSFHYYKKHLD----------------------PDMIKPILAAHRFTSEFIMRT-NHR---------------------------RLSN-------------LFNDFSWIFFNP-TEMELQFMNNLP-----------------------------------
>A_pyc_jg8592.t1_split
-------------------------------------------------------------DL--QMDCCREKALMQEIERCINKCESSEFYYNFQDKLQTPPISEQLHMVMGLESKMQIVLYGIGSLEL-----NKNSRLQLSLAILMQKHFKW-IGD-IQVFDPVLSVTECRVIKAFGCSILSLHQYRRWRALKPTVFFIPHCSSMLYNDFLKANWESSLLRNIALFANSFNEYARKDPY---------------RD----LDSMWYIYGARRFTKEFRMNM-VYDK--------------------------DYHN-------------AFHRLTWHFFSQVKDAQLQSWNKFMNELSRR---------RVVVHE*-------------
>A_pyc_jg8593.t1
MEAVLEFA-------------------------------------LNQGHYRSRTHPWVPCDL--RTHPRREKRLLRRIESYIKKLGNSRFYHNFRDQLQTSSISEQLNKVLGGESKMQMVLYGIGRFES-----GKKSRFQLSLAILMQKDFKW-IGN-IEVFDPILSATECRILEALGCSVLYFNEHGKRRALKPTLFFMPHCELPLYTNLLRANWNPDKLSKVVIFGNSFHYYKKHLD----------------------PDMIKPILAAHRFTSEFIMRT-NHR---------------------------RLSN-------------LFNDFSWIFFNP-TEMELQFMNNLP-----------------------------------
>A_pyc_jg8593.t1_split
-------------------------------------------------------------DL--QMDCCREKALMQEIERCINKCESSEFYYNFQDKLQTPPISEQLHMVMGLESKMQIVLYGIGSLEL-----NKNSRLQLSLAILMQKHFKW-IGD-IQVFDPVLSVTECRVIKAFGCSILSLHQYRRWRALKPTVFFMPHCSSMLYNDFLKANWESSLLRNIALFANSFNEYARKDPY---------------RD----LDSMWYIYGARRFTKEFRMNM-VYDK--------------------------DYHN-------------APN*--------------------------------------------------------
>A_pyc_jg9660.t1
MAAT-----------------------------------------MKTLVDDAPARPWAPKYP--DIDPIEERIVMKKMRRHISKLDSVQFYRNFRDQLRTPPISEYLQEVLGSESKMEMVIYGIGKIEL-----HEDPRRQLSLAILLKRDFEW-IGD-IQVFEPLLSATECKILENLGCSVLSLNEDGKRKALKPTMFFMPYCSSDLFDNLLQANWTLGLLSNIVLFGNRLKALDD--------------------------PDMNHISTATKFTLEFLIRG-GPN--------------------------------------------AFIDFSWQFFRPIAETELQFMNDFALNGGRVERENSDYALNMDITETAERRKTITKLKI*
>A_pyc_jg10657.t1
---------------------------------------------------------------------------------------------------------------------MKMVIYGIGKFES-----YENPNYQLGLAILMQRDFKW-IGD-IEVFDPALSMSECQILEALGCSVLQYNEYGKRKALKPTMFFMPHCPVTLYDNLLQENWKSSLLSNVVILGNSFDNYVSSG--------------------SCPPYMMKCIMLAATFTNEFKVKT-NSK---------------------------DYYEDSKDDRLIRHGGGAFHHSSWHFFTPLV*---------------------------------------------
>A_pyc_jg36311.t1
MQVSTETLAVDDCASNGGWTVVLPRR---GRQ--RK-----------------------------------------KLRESIAKVESSQFYHRFRDQLQTPPISKHLHKVLGSESTMQMVIYGIGSLEL-----YEPPRLQLSLAILMKRDFSW-IGD-IEVFDPVLSATESRILETMGCSVLPFNEHGKRQALKPTVFFMPHCEAELYNNLLQANWKLNLLGNMVLFGNSFETYKQVSEF----------------N-SPVLRSMGHILAARKFTNEFRIET-ISD---------------------------DYFN-------------AFHDSSWHFFSPILETEL*-----------------------------------------
>A_pyc_jg37933.t1
MQVSTETLPVDDCASNGGWTVVLPRR---GRQ--RKKT-------QRVEILKETQEPWTPTDI--QIDPSTEKALMQKIERSIAKVESSQFYHRFRDQLQTPPISKHLHKVLGSESTMQMVIYGIGSLEL-----YEPPRLQLSLAILMKRDLSW-IGD-IEVFDPVLSATESQILETMGCSVLRFNEHGRRQALKPTVFFMPHCEAELYNNLLQANWKLNLLGNMVLFGNSFETYKQVSEF----------------N-SPVLRSMGHILAARNFTNEFRIET-ISD---------------------------DYFN-------------AFHDSSWHFFSPILETEL*-----------------------------------------
>A_pyc_jg53359.t1
MATSTS---------------------------------------MKTVTDDEDNQIFVNDDKVESSTPTNQAELRCKIEKLTNELEMSQFYHEFRKELQRKPISECIRRVLGSESKMQMIIYGIGSISDESEGNKNAPKLQLSLAILMKKDFTW-IGE-VQVFDPVLSEIEIQVLKSFGCTVLSINEEGKRQALKPTMFFMPHCELDLYNNLLEANWKPDLLSNVIIFGNSLDRYIKQHEL--FSKHFSSN--YMKRK-LNIWEMMGHVLAAQTFTDEFKMTT-ISYE-------------PCG----------LYCH-------------SFFGLNWHFFGSLTTRKMQMMRKKTMEEHGV---------NL*-----------------
>A_pyc_jg53362.t1
MATSTS---------------------------------------MKTVTDDEDNQIFVNDDKVESSTPTNQAELRCKIEKLTNELEMSEFYHEFRKELQRKPISECIRRVLGSESKMQMIIYGIGSISDESEGNKNAPKLQLSLAILMKKDFTW-IGE-VQVFDPVLSEIEIQVLKSFGCTVLSINEEGRRQALKPTMFFMPHCELDLYNNLLEANWKPDLLSNVIIFGNSLDRYIKQHEL--FSKHFSSN--YMKRK-LNIWEMMGHVLAAQTFTDEFKMTT-ISYE-------------PCG----------LYCH-------------SFFGLNWHFFGSLTTRKMQMMRKKTMEEHGV---------NL*-----------------
>A_pyc_jg53621.t1
M--------------------------------------------------------------------------------FIDILETSQFYHDFRKEVQSSRISKRIRMVLGSESKLPMIIYGIGSLLSEY---DNSPSLQLGLALLMKKDFVW-IGE-LQVFDPILTSPEIKALESLGCSVLNHDEEGRRQALQPTMFFMPHCDINLFNNLLEANWEPNLLRNVIIFGNSFDWHIDILPD--YSRDFSSN--NRERK-LCIWTTMGHVLAAETFTDEFKLRA-ISYD-------------LKTRRKGKSKLQREHED-------------TFHGLSWHFFSPLTETWMGLMRWYIREELAGGKKQ-----NLATSNPSPNC*--------
>A_tha_AT5G59560.1
METTVK-----NSSSDGEWKVVLPSK---GRQGRRRKP-------KPKGQAEEEEQPWKSDDL--EIDPQRQARLKQKMEISLKKIESSSFYTAFLEQLKSPEVSNQIRLVLGSETQLQMVMYGIGSIES-----YESPRFQLSIAILMKREFDW-VGDNIEVFDPVLSATESSYLESLGCSVLSVNEQARREALKPTLFFMPHCEANLYSNLLQANWRMDRLSKIALFGNSFQMYEEQVSF----------------D-AEVICATKRIIAAQRVTSEFAIET-ESD---------------------------DYFA-------------AFHDSSWHFFSSGIDSELPLFVSD*-----------------------------------
>A_tri_ERN14891
MASGCE----------EVWTLVTNRRRNGGRT--RRTIE------QARQKMETLNQPWTPVDT--EIDSQGESKLMEKMQNSMKKVRGSEFYNRFLGQLESPLLSANFPRVLGSTSKLGMVVYGIGSIEA-----SEMSRLQLSLAILLRENLDC-IDG-MEIFDPIISSIEVKVMERFGCSFISINEMGRREVMKPTLFFMPHCDAFMYDNLLAANWKPVNLNRIVLFGNSFEKYESAITV--F-------------R-SKVADALKYVMGIRKYAMEFLIET-CSE---------------------------DFFY-------------AFHSISWHFFDLDPLMDLRILDL-------------------------------------
>C_fas_8702S04652
MAASAKTLPIDNCTSNGGWTVVVPRL---GRQ--RKKV-------TKTEIVEEKQGPWAPTDS--QIDPGRIKTLMQKLERCMNKIESSHFYHTFRDQIQTSPFSDNIHRVLGSETKMKMVIYGIGSLES-----YDPPRLQLSLAILMKRDFSW-IGN-IEVFDPILSATESHVLEALGCSVLSVNEHGRRQAVKPTMFFMPHCEAVLYNNLLQANWKLDLLSNMLLFGNSFETYEHVSEF---------------KN-SPILDSLGHVLAGRRFTNELRIQT-ISD---------------------------DYYN-------------AFHDSSWHFFSPVLEAELQFMDS-------------------------------------
>D_car_DCAR_022850
MAETVP-------NPMEDWTVVLPRR---NKT--RKTIPT-----LKSCQEQQQATQWFPTDV--ENDPKRESDLMQKMLTYMKKLQDSQFYQTFLSQIETPEILENFIKILGTESSMQMVIYGIGSIES-----YEPPRLQLSLAILLKRKFSW-IDT-IEVFDPIISLAESRVLEALGCSVLSVNEFGRRRALSPTLFFMPHCEAELYDNLLQANWGVDTLNRMALFGNSFSVYQHYGSI--I------------SN-STITSSRQHILHVSSFVEEVKIAT-ISD---------------------------DYFR-------------AFNGSSWHFFRLDSESQLQLVKL*------------------------------------
>G_max_Glyma.06G083300.1.p
MAASEKTLT-NKCTTNEGWTVVLPRR---SRQ--RRKA-------TKSGVLEEKQEPWTPTDS--QTDPSKEATLVQKMERCINRIEGSEFYHTFRDQIQT-SVVDYFNRVLGSEIKMQMVIYGIGSIKL-----YEPPRLQLSLAILMRRDLSW-IGN-IEVFDPILSATESRVLEALGCSVMSINEHGRREALKPTMFFMPHCEAELYNNLLQANWKLNLLKNMVLFGNSFETYEQHVSL--C------------KN-SPILNSMGHILAAQGFTNEFRIQT-VSD---------------------------DYYN-------------AFHDSSWHFFSPLLETELPIINS*------------------------------------
>G_max_Glyma.11G154000.1.p
MAASEKTLT-NKCTTNEGWTVVLPRR---SRQ--RRKA-------TKSGVLEEKQEPWTPTDS--QTDPSKEATLVQKMERCINRIERSEFYHTFRDQIQT-SVVDYFNRVLGSEIKMQMVIYGIGSIKL-----YEPPRLQLSLAILMRRDFSW-IGN-IEVFDPILSATESRVLEALGCSVMSINEHGRREALKPTMFFMPHCEAELYNNLLQANWKLNLLKNMVLFGNSFETYEQHVSL--C------------KN-SPILNSMGHILAAQGFTNEFRIQT-VSD---------------------------DYYN-------------AFHDSSWHFFSPLLETELPIINS*------------------------------------
>L_ang__XP_019449605.1
MAASAKTLTINNCTSKEDWTVVLPRR---GRK--GRKA-------TKVEILEEKQEPWAPTDS--QIDLSRETKLKGKMERCIDKIGVSQFYHAFRDQIET-TVFYHIHRVLGSETKMQMVMYGIGSIEL-----YEPPCLQLSLAILMKRDFSW-IGN-IEVFDPILSVTETRVLEAFGCSVISINEHGKREAVKPTMFFMPHCEAELYNNLLQANWKPKPLSNMVLLGNSFEEYEEHASL--C------------KN-SPVLNSMVNILAVRRFTHEIKIEK-ISD---------------------------DYYN-------------AFHDSSWHFFSPDHDIDLPCIKS-------------------------------------
>M_acu_GSMUA_Achr10P03170_001
MATRNDSP---NPNSTEAWTVVSRRR---RRS--LKQQQPKRSVLPGPETLIAPPSPWIPIDS--FVDIERRSKLLQRMESAIRRLECSSFYRRFLLRLRGHLVQHGLARALSSALEIRMVVYGVGSIES-----YDPSRLQLALAILLRRDLGLAVPY-LEVFDPILSATECAVMTAFDCAVVPVDERGRREVRAPTLFYMPHCEAALYDGLLEANWRPSSLNRMVVLGNSFSAYEQFVEL--GSCS---------GS-ASVEAAVKHLLLVRRHVTEVEMEE-EEAGAG---------------SQGKQDDEDGIFK-------------AFHDTSWHFFDLDDDKPMDLVKR*------------------------------------
>M_gut_Migut.N01839.1.p
MAASAEVIGPEKSSPTEEWTVVLPRR---GKK--NKLV-------IPK--REKEVQLWKPLDL--ETDPERESKLLQKMRICIEKLENSEFCNSLFAQMQDPEVSDKFLKLSGTGKKMEMVIYGIGSIES-----FESPRLQLGLAILIKRKLDW-IGE-IQVFDPIISMTESKVLTSLGCSVLSINEQGRRKAIEPTLFFMPHCEAELYDNLLEANWGADNLNRVVIFGNSFGEYERIVSL--S------------QR-SIRKHSWRHILAVKGITEEFGIDTSFSD---------------------------EFFR-------------AFNGSSWHFFSSGNGAHLEKM*--------------------------------------
>P_alb_XP_028762663.1
MTTSTI-----------------------------------------------TGTPWHPEDE--QVDCASVKALRREMKKCINELKKSPFYRDFQIQFQSSPISRRIQRLLGSKSKMQMVIYGIGSISE-----CKSSQLQLSLAILMKKDFIW-VGE-IEVFDPILSKTEIKVLESLDCLVLYVNEEGRRQALEPTMFFMPHCDIGLFNNLLEANWKPNLLSNVFIFGNSLDGHLETLFY--GWED------NT-KR-KFIWPVLGHVLAAETFTNEFKMRA-ITYGGSHRTGKVSHSKNKKRTGKDTSDFQEDCEH-------------SFYGLAWHVFSPLTETVMGLMRWYVREVLF----------RL------------------
>P_alb_XP_028794891.1
MEGSTETIAVDDCALNGGWTVVLPRR---GRQ--RRRS-------NKVETLKETEEPWTPTDV--QIDPSTEKALMQKIERSINKVESSQFYHSLRDQLQTPPISEHLHKVLGLESKMPMVIYGIGSLES-----YEPPRLQLSLAILMKRDFRW-IED-IDVFDPVLSATESRILETLGCSVLPFNEHGRRQALKPTVFFMPHCEAELYNNLLQANWELNLLGNMVLFGNSFETYKQVSEF----------------N-SPVLNSMGHILAARKFTNEFSIKT-ISD---------------------------DYFN-------------AFHDSSWHFFSPFLETELQFMSS-------------------------------------
>P_tri_Potri.001G026700.1.p
MAASAKLPVTDKHTKNEDWTVVLPRR---GKR--RTCS-------RRNSTPEAKQQPWVPTEL--ESDPDRELKLIQKMEICIKKVESSQFYQNFLELVENPDILNSFHKVLGLELEMPMVIYGIGSIES-----YETPRFQLSLAILMKRKFNW-IGD-VEVFDPILSATESRVLESLGCSVLSVNEQGRRRATKPTLFYMPHCEAELYNNLLQANWELELLNHIVLFGNSFEMYEFLSEI---------------KN-SFIVDSTGHILAARKFADEHVLKI-ASD---------------------------DYFA-------------AFHDSSWHFFSPALDTELLLVKN*------------------------------------
>P_tri_Potri.003G198000.1.p
MTASAKLLALDKPSQNENWTVVMPRR---GKK--RIHS-------LRHNTPEAEQQPWVPTEL--ESDPEREAKLIQKMEFCIKKVESSRFYQNFLEQVENPEILDSFHRVLGFELKMPMVIYGIGSIES-----YETPRFQLSLAILMKRKFCW-IGD-IEVFDPILSATESRVLESLGCSVLSVNEQGRRRATKPMLFYMPHCEAGLYNNLLQANWELELLNHIVLFGNSFEMYEFFSEI---------------KN-SIVVESTMHVLAARKFANEYVIKT-ASD---------------------------DYFA-------------AFHDSSWHFFSPALDTELLLVKN*------------------------------------
>P_tri_Potri.T125306.1.p
MTASAKLLALDKPSQNENWTVVMPRR---GKK--RIHS-------LRHNTPEAEQQPWVPTEL--ESDPEREAKLIQKMEFCIKKVESSRFYQNFSEQVENPEILDSFHRVLGFELKMPMVIYGIGSIES-----YETPRFQLSLAILMKRKFCW-IGD-VEVFDPILSATESRVLESLGCSVLSVNEQGRRRATKPMLFYMPHCEAGLYNNLLQANWELELLNHIVLFGNSFEMYEFFSEI---------------KN-SIVVESTMHVLAARKFADEYVIKT-ASD---------------------------DYFA-------------AFHDSSWHFFSPALDTELLLVKN*------------------------------------
>S_tor_Sto04g110430
MAASAKDLTNDDCALDGGWTVVLPRR---GRQ--MKKS-------TEVEILKEKQEPWAPTDQ--QIDPCREKTLMQKLERCMSKVESSQFYHTFLEQIHTSQISDYLHRVLSPEPKMQMVIYGIGSLEL-----YENPRLQLSLAMLMKRDLGW-IGD-IEVFDPVLSATDSRVLEALGCSVLTINEHGRRQALQPTFFFMPHCEAGLYDNLLQANWRLDLLSNMVLFGNSFDTYKKLSEF---------------KN-SPILSKVGYILAAQKFTNEFKITT-ISD---------------------------DYYI-------------ALHDSSWHFFSPNLETEMQFMNS*------------------------------------
>V_vin_GSVIVT01037424001
MAASAKTITLESSDAISDWTVVLPRR---GKR--RRNF-------LKSKHPEQHQQPWAPTDL--EMDLHRESKLMQKIQICIRKLGNSTFYHVLLDQVQTPHMLEAF---------LRMVVYGIGSIES-----YEPPRLQLSLAILLKRKFSW-IGD-IKVFDPILSATESRVLEALGCSVLSVNEQGRRQASKPTLFFMPHCEAELYDNLLQENWRTERMNNIVLFGNSFGTYEQHVSE--F------------RS-STLVDSSRHILAVRKFTREFAIKT-VSD---------------------------DYFG-------------AFHDSSWHFFSLVA*---------------------------------------------
